# Supplementary material for: Systematic and meta-based evaluation on job satisfaction of village doctors: An urgent need for solution issue
Source: Front Med (Lausanne). 2022 Aug 18;9:856379. doi: 10.3389/fmed.2022.856379 (PMC9433829; doi:10.3389/fmed.2022.856379)
Supplement: Supplementary file 1 [file Data_Sheet_1.zip]

Archive with 13 entries (11 files):
- Appendix/
- Appendix/Appendix A-Literature search strategies/
- Appendix/Appendix A-Literature search strategies/CBM.txt
- Appendix/Appendix A-Literature search strategies/CNKI.txt
- Appendix/Appendix A-Literature search strategies/Embase.ris
- Appendix/Appendix A-Literature search strategies/Literature search strategies.docx
- Appendix/Appendix A-Literature search strategies/PubMed.nbib
- Appendix/Appendix A-Literature search strategies/VIP.txt
- Appendix/Appendix A-Literature search strategies/WanFang.txt
- Appendix/Appendix A-Literature search strategies/Web of Science.ciw
- Appendix/Appendix B-Job satisfaction evaluation results and conversion methods of each original study.docx
- Appendix/Appendix C-traffic light plot.png
- Appendix/Appendix D-Summary of scores of each dimension under different themes.xlsx
