# Supplementary material for: Systematic and meta-based evaluation on job satisfaction of village doctors: An urgent need for solution issue
Source: Front Med (Lausanne). 2022 Aug 18;9:856379. doi: 10.3389/fmed.2022.856379 (PMC9433829; doi:10.3389/fmed.2022.856379)
Supplement: Supplementary file 1 [file Data_Sheet_1.zip › Appendix/Appendix A-Literature search strategies/CBM.txt]

%0 Journal Article
%@ 1672-5654
%T 新时代中国西部地区基层医疗机构医生工作满意度分析及其良性发展策略
%D 2021
%7 20211116
%K 基层医生;工作满意度;良性发展策略
%V 18
%] 2021452124
%N 15
%J 中国卫生产业
%Q Analysis of Doctors'Job Satisfaction in Primary Medical Institutions in Western China in the New Era and Their Benign Development Strategy
%X 目的:分析中国西部基层医生工作满意度现状及其影响因素,为政府制定基层医生的良性发展策略提供理论依据。方法:使用2011年6-12月中国西部11个省横断面调查获得调查者资料,使用自行设计的问卷收集研究对象的信息,应用分位数回归(QR)和多水平模型(MLM)分析工作满意度的影响因素。结果:基层医生总体满意度偏低,在不同工作满意度得分分位数中,QR的结果与MLM并不完全一致。整体而言,年龄≥46岁,收入满意度高,离职意向低,单位政策认同高,个人规划好,职业态度好,工作价值高且患者认可度高将带来更高的工作满意度。结论:建议政府完善激励机制,提升自主权和灵活性,同时提高单位政策认同力度,建立更多的非财务激励措施,增加继续教育机会,改善他们的职业规划,提高基层医生的职业认同。
%A 张卓;李林贵;卞鹰
%+ (1)澳门大学中华医药研究院,澳门999078; (2)浙江中医药大学人文与管理学院,浙江杭州 310013
%& 23-26,30

%0 Journal Article
%@ 1005-7803
%T 分级诊疗背景下县域内基层医院医生离职倾向研究及对策建议
%D 2021
%7 20211116
%K 基层医生;离职倾向;职业倦怠;付出回报失衡
%V 32
%] 2021386155
%N 6
%J 江苏卫生事业管理
%X 目的:通过对基层卫生院医生的离职倾向调查,为基层卫生院人力资源管理提供参考。方法:整群抽取江苏省建湖县17家基层卫生院242名医生进行问卷调查,调查内容包括基本情况、工作付出——回报量表、职业倦怠量表、组织支持现状及离职倾向等。运用Stata 12.0统计学软件做数据分析,采用分层嵌套Logistic回归分析,探索基层卫生院医生离职倾向的影响因素。结果:共发放问卷表242张,收回有效问卷198张,其中108(54.55%)人有离职倾向。Logistic回归分析表明,模型1只纳入人口学特征的变量,与初级职称相比,高级职称的医生离职倾向降低了75%。模型5显示,组织支持每增加1分,离职倾向从61%降低到54%。工作满意度每增加1分,离职倾向降低了48%;超负荷、职业倦怠分别增加了离职倾向81%和1.41倍。结论:建湖县基层卫生院医生队伍职业倦怠水平较高,付出——回报失衡较高,组织支持水平较好,但是离职倾向较高。付出回报失衡和职业倦怠增加了医生的离职倾向,组织支持、工作满意度降低了离职倾向。政府部门应制定合理的收入分配制度,提高医务人员的工作积极性,提高工作满意度。基层卫生院可从制度上强化对员工的组织支持工作,让医生从工作中获得更多的满足感,从而缓解基层卫生院医生较高离职倾向的问题。
%A 臧世林
%+ 建湖县人民医院组织人事科,江苏建湖 224700
%& 725-729

%0 Journal Article
%@ 1007-9572
%T 国内外全科医生离职意愿研究进展
%D 2021
%7 20211116
%K 全科医生;离职意愿;综述
%V 24
%] 2021371718
%N 22
%J 中国全科医学
%Q New Advances in Turnover Intention of General Practitioners at Home and Abroad
%X 降低全科医生离职意愿,加强全科医生人才队伍建设,是加强基层医疗卫生服务体系建设、建立分级诊疗制度、维护和增进人民群众健康、实现“健康中国”目标意义的关键环节。本研究从全球范围内初级卫生保健供给不足、我国对全科医学与全科医生的重视日益提高的现状入手,探讨全科医生在初级卫生保健中的作用,系统分析降低全科医生离职意愿的重要意义,全面总结影响全科医生离职意愿的人口学特征、工作满意度、组织认同度、薪酬待遇和工作积极性关键因素,提出应对我国全科医生离职意愿的政策建议,为相关部门制定政策和措施、稳定全科医生队伍、提升全科医生的职业吸引力提供参考。
%A 申鑫;姜恒;冯晶;甘勇;卢祖洵
%+ (1)华中科技大学同济医学院公共卫生学院,湖北省武汉市 430030; (2)School of Psychology and Public Health,La Trobe University,Melbourne,Victoria VIC 3000,Australia
%& 2770-2776

%0 Journal Article
%@ 1674-2982
%T 基层医疗卫生机构工作人员离职意愿及其影响因素研究
%D 2021
%7 20211116
%K 离职意愿;医务人员;基层医疗卫生机构
%V 14
%] 2021361013
%N 4
%J 中国卫生政策研究
%Q Study on turnover intention and its influencing factors among health workers in primary healthcare institutions
%X 目的:对基层医疗卫生机构工作人员的离职意愿影响因素进行研究,为完善基层医疗卫生机构人才队伍建设和激励政策提供科学依据。方法:本研究采用多阶段抽样方法,对我国东、中、西部3个省6个县的2603名基层医疗卫生机构工作人员离职意愿进行调查。结果:基层医疗卫生机构工作人员离职意愿均值为8.80±3.29分,整体离职意愿不高,但是差异较大;年龄、婚姻状况、学历、学历取得时间、工作满意度、组织承诺和职业倦怠等对离职意愿有显著影响。结论:基层医疗卫生机构应根据年龄、婚姻、学历等特征对员工进行有针对性地管理,完善在职继续教育相关制度,提升员工工作满意度和组织承诺,降低职业倦怠,进而降低离职意愿,减少离职行为发生。
%A 芮晨;黄磊
%+ (1)河北工业大学经济管理学院,天津 300401; (2)河北省沧州市中心医院,河北沧州 061000; (3)北京师范大学社会发展与公共政策学院,北京 100875
%& 55-60

%0 Journal Article
%@ 1673-9701
%T 农村卫生人才发展影响因素调查研究
%D 2021
%7 20211116
%K 农村;卫生人才;价值观;调查
%V 59
%] 2021360836
%N 13
%J 中国现代医生
%Q Investigation and study on influencing factors of development of rural medical talents
%X 目的:探讨价值观、职业认知等多因素对农村卫生人才发展的影响和作用。方法:于2020年5－6月,随机选取西安周边的临潼区、长安区和蓝田县下辖乡镇246名农村医师,对其价值观、职业认知、工作满意度、生活满意度及工作选择意向5个项目的:50个条目进行问卷调查。结果:农村医师的不同性别、年龄、学历和职称之间测评得分存在差异,其中,女性医师得分为(65.23±6.88)分,高于男性医师得分(60.10±5.43)分,两组比较,差异有统计学意义(P<0.05)。56岁以上医师各项目得分均明显高于年轻医师,工作满意度得分(88.65±12.17)分和工作选择意向得分(81.46±9.98)分,均高于35－55岁(61.55±7.71,59.35±5.33)分和34岁以下(50.55±8.39,45.32±8.37)分,差异有统计学意义(P<0.01)。本科以上学历医师的价值观和工作选择意向得分、中级职称的工作满意度及工作选择意向得分明显低于高中学历以下及无职称人员,差异有统计学意义(P<0.01)。相关性分析结果显示,价值观、职业认知、工作满意度、生活满意度及工作选择意向之间存在正相关关系(P<0.01)。多元线性回归分析结果表明,除了生活满意度(P>0.05),其他各项目对工作选择意向均有显著的影响(P<0.01)。结论:应当重视价值观和职业认知的基础作用,加强改进措施以增强农村对卫生人才的吸引力。
%A 赵锴;赵佐庆
%+ (1)西安交通大学经济与金融学院,陕西西安 710061; (2)空军军医大学唐都医院实验外科,陕西西安 710038
%& 159-163

%0 Journal Article
%@ 1671-9069
%T 付出回报失衡及工作环境感受对北京地区医务人员离职意愿的影响
%D 2021
%7 20211116
%K 医务人员;付出-回报失衡;工作压力;工作满意度;离职倾向
%V 38
%] 2021337990
%N 3
%J 医院管理论坛
%Q Study on Influence of Effort-Reward Imbalance and Working Environment Perception on Turnover Intention of Medical Staff in Beijing
%X 目的:研究分析付出回报失衡、工作环境感受因子与医务人员离职意愿之间关系,探讨其影响医务人员离职意愿机制,为制定相关人才管理制度,稳定医务人员队伍提供参考。方法:本研究为横断面调查研究。以北京市4156名医院、社区服务中心和乡镇卫生院医务人员为研究对象,通过医务人员个人基本信息、付出-回报失衡(ERI)量表及工作环境感受量表等收集相关资料。通过结构方程预测模型,对相关因子之间的关系进行分析。结果:研究结果发现北京地区医务人员离职意愿的42.4%可由付出回报失衡、工作压力和工作满意度等工作环境感受结构因子进行解释。工作满意度、工作压力中介因子对医务人员离职意愿直接造成影响;付出回报失衡通过工作压力和工作满意度两个中介因子对离职意愿造成的间接影响大于其直接影响。结论:优先提升工作满意度,减少工作压力,解决好付出回报失衡根本问题,可以减少离职倾向提升医务人员队伍稳定性。
%A 李昂
%+ 北京市卫生健康委信息中心
%& 11-15

%0 Journal Article
%@ 1673-7210
%T 我国西部地区乡镇卫生院人才队伍职业发展现状及职业发展满意度影响因素研究
%D 2021
%7 20211116
%K 人才队伍;职业发展现状;满意度;影响因素
%V 18
%] 2021336058
%N 12
%J 中国医药导报
%Q Study on the current status of talents team career development and the influencing factors of career development satisfaction of township health centers in Western China
%X 目的:了解当前西部地区乡镇卫院人才队伍职业发展现状,挖掘其中存在的问题和职业发展满意度影响因素,为西部地区乡镇卫生院人才队伍建设提供科学的建议。方法:2019年12月-2020年8月采用分层抽样方法,问卷调查了陕西省1727名乡镇卫生院医务工作者。分析乡镇卫生人才队伍职业发展现状以及乡镇卫生院人才队伍职业发展满意度影响因素。结果:本调查共1727份有效问卷,有效回收率为99.5%。乡镇卫生院人才队伍职业发展满意度为76.78%,单位满意度平均(2.03±0.52)分,工作满意度平均(1.98±0.45)分。不同性别、最高学历、工作年限、从业资格、专业技术职称、职务、入职途径、单位满意度、工作满意度乡镇卫生院人才的职业发展满意度比较,差异有统计学意义(P<0.05)。性别(OR=1.332)、最高学历(OR=1.354)、是否有从业资格证(OR=0.847)、入职途径(OR=1.178)、单位满意度(OR=1.208)和工作满意度(OR=1.423)为职业发展满意度的独立影响因素(P<0.05)。结论:乡镇卫生院人才队伍职业发展现状:女性、临聘人员居多;学历、职称、收入偏低;资质结构不合理;工作满意度较低。女性、低学历、农村订单培养免费医学定向生、单位满意度和工作满意度高的基层医务工作者职业发展满意度高,没有从业资格证的职业发展满意度低。建议合理化引进人才,下力气留住人才,多渠道培养人才。
%A 刘军林;冯巩;杜直前
%+ (1)西安医学院马克思主义学院,陕西西安 710021; (2)西安医学院全科医学研究所,陕西西安 710021; (3)陕西省人才交流服务中心,陕西西安 710000
%& 74-77,89

%0 Journal Article
%@ 1672-4208
%T 新冠肺炎疫情期间基层医务人员焦虑症状影响因素分析
%D 2021
%7 20210910
%K 基层医务人员;新冠肺炎;焦虑
%V 19
%] 2021404983
%N 9
%J 社区医学杂志
%Q Analysis of influencing factors of anxiety symptoms for grass-roots medical workers under COVID-19 in Hubei Province
%X 目的:调查基层医务人员面对新冠肺炎疫情的心理焦虑症状并分析影响因素,为进一步做好基层医务人员心理干预提供理论依据。方法:采用文献回顾和专家意见咨询等方法初步筛选基层医务人员面对新冠肺炎疫情心理焦虑的可能影响因素并形成调查问卷。通过问卷调查的方式,调查社区卫生服务中心医务工作者500人。结果:共收集有效问卷493份,其中心理焦虑的医务人员123人,发生率为24.9%;社会支持度满意率为37.7%(186/493)。日睡眠时长(χ^(2)=19.913 0,P<0.001)、日工作时长(χ^(2)=6.719 0,P=0.035)、医院感染工作满意度(χ^(2)=21.448 0,P<0.001)、担忧防护服穿着不规范(χ^(2)=9.763 0,P=0.002)、医院防护物资储备是否充足(χ^(2)=10.858 0,P=0.001)和社会支持度(χ^(2)=10.943 0,P=0.001),差异有统计学意义,均P<0.05。多因素Logistic回归分析结果显示,日睡眠时长<7h(OR=2.485,95%CI为1.609－3.838,P=0.001)、医院感染工作满意度基本满意(OR=2.394,95%CI为1.259－4.551,P=0.008)、不满意(OR=3.843,95%CI为1.535－9.619,P=0.004)、担忧防护物资储备不充足(OR=1.907,95%CI为1.149－3.166,P=0.013)、社会支持度满意(OR=0.486,95%CI为0.301－0.784,P=0.003)等是影响基层医务人员心理焦虑状况的因素。结论:在新冠肺炎疫情中,湖北省基层医务人员焦虑状况的发生率较高,日睡眠时长、对医院感染工作满意度、防护物资储备是否充足以及社会支持度对基层医务人员焦虑状态有重要影响,医疗机构管理者可根据以上因素采取有针对性的措施积极预防干预。
%A 雷燕琳;李军
%+ (1)湖北工业大学医院妇产科,湖北武汉 430068; (2)湖北工业大学医院药剂科,湖北武汉 430068
%& 539-542

%0 Journal Article
%@ 1672-4232
%T 诊疗服务能力提升支持对于医护人员工作满意度的影响
%D 2021
%7 20210910
%K 工作满意度;分级诊疗;现况调查;效果评估
%V 19
%] 2021394396
%N 3
%J 现代医院管理
%Q The Influence of Service Ability Enhancement and Support on Job Satisfaction of Medical Workers
%X 目的:了解专科医联体模式下优质医疗资源下沉对各级医疗机构医护人员工作满意度的影响。方法:采用整群抽样方法对4家医院耳鼻咽喉头颈外科医护人员进行问卷调查。结果:初、中级职称人员对诊疗技能的提升、工作环境的提升、单位组织管理优化、远程医疗效果、患者就医信任度及诊疗设备提升的满意度较高;睡眠质量较好的人员对诊疗技能提升、工作环境提升、患者就医信任度及技术设备的提升满意度较高;区县级医院人员除诊疗能力提升及诊疗流程规范程度外,其他各项工作满意维度较高;能及时获得身体、心理社会支持的人员工作满意度较高,获得较多职业培训机会的人员在诊疗能力提升及工作环境改进等满意度提升。结论:有针对性的实用性临床技能培训有利于稳定基层地区医院临床人才队伍,提高临床诊疗能力,提升工作满意度,将有效解决我国分级诊疗制度实现的瓶颈。
%A 王东博;李朝军;李华;陈杰;高明华;熊俊伟;郝勇;陈美钧;席家庄;王锦龙;石亚;韩德民
%+ (1)首都医科大学附属北京同仁医院,北京市 100730; (2)重庆市人民医院,重庆市 400013; (3)中国医疗保健国际交流促进会,北京市 100005; (4)重庆市巫山县人民医院,重庆市 404700; (5)重庆市大足区人民医院,重庆市 402360; (6)重庆市奉节县人民医院,重庆市 404600
%& 1-6

%0 Journal Article
%@ 1002-3674
%T 全科医生工作满意度、离职意愿与职业倦怠的结构方程模型研究
%D 2021
%7 20210910
%V 38
%] 2021308130
%N 2
%J 中国卫生统计
%X 全科医生是我国基层卫生服务体系的重要组成部分,亦是改善社区居民健康的重要力量。近年来,我国医疗卫生体制改革以"强基层"为重点,基层卫生人才队伍建设,特别是全科医生队伍建设,是"强基层"的核心内容。尽管新医改的重点不断向基层医疗倾斜,政府也不断出台各种有利于稳定全科医生队伍的政策,但我国全科医生仍然面临人才短缺、人员留用困难等问题,这极大地影响着基层医疗卫生服务的水平和质量,也给分级诊疗制度的落实与推进带来巨大的挑战。[第一段]
%A 李丽清;赵玉兰;李佳文;甘勇;卢祖洵
%+ (1)江西科技师范大学经济管理学院, 330031; (2)江西旅游商贸职业学院; (3)华中科技大学公共卫生学院
%& 286-289

%0 Journal Article
%@ 1006-172X
%T 2020年凉山州4个艾滋病疫情重点县村级防治工作人员基本特征分析
%D 2021
%7 20210910
%K 凉山州;艾滋病;村级防治工作人员
%V 36
%] 2021301709
%N 2
%J 职业卫生与病伤
%Q Analysis on the Basic Characteristics of Village-level Staff for AIDS Prevention and Control in Four Counties With Serious AIDS Epidemic of Liangshan Prefecture in 2020
%X 目的:掌握凉山州艾滋病疫情重点县村级艾滋病防治工作人员(简称村级艾防人员)的基本特征与工作现况,为完善村级网底队伍建设提供参考依据。方法:通过自行设计调查表,2020年在凉山州布拖、昭觉、越西和美姑4个艾滋病疫情重点县,由乡镇卫生院工作人员组织辖区内全部村级艾防人员进行填写,采用构成比描述村级艾防人员特征,采用SPSS 17.0软件进行卡方检验。结果:共有村级艾防人员2 424名,女性占51.03%,彝族占96.16%,村医、非村医分别占40.88%、59.12%;村医、非村医精通彝语比例分别为97.38%、96.23%,精通汉语比例分别为98.99%、81.79%,年龄段分别以17－34岁、35－54岁为主,文化程度分别以高中或中专、小学为主;村医的医学专业方向以护理医学为主,非村医以无系统学医经历为主,村医、非村医从事艾滋病防治工作年限均以不满3年为主,平均每日用于艾防工作的时间分别以4－5h、2h以内占比最高;村级艾防人员中未中断过艾防工作的人员比例为99.92%,工作补助满意度和工作满意度分别为76.20%、82.30%,愿意继续从事艾防工作的人员比例为96.20%;近3年内参加乡级培训总次数以10－20次为主,占68.61%;培训语言以彝汉结合为主(83.58%),其次为汉语(16.21%)。结论:凉山州疫情重点县村级艾防人员从事艾滋病防治工作年限较短,村医和非村医的专业基础水平差异较大、平均每日用于艾防工作的时间差异较大,应招募年龄适中、学习能力强的村级人员充实当前的村级防治人员队伍,强化艾滋病防治专业技能与职业暴露防护技能培训,培训指导时要考虑民族文化差异,优化人员分工、合理分配工作量。
%A 刘小锦;唐雪峰;冯燎;黄玉玲;黄俊;向成戈;杨薇;李菊梅;任建华;高鑫;刘青恋;杨一挥
%+ 四川省疾病预防控制中心,成都 610041
%& 115-121,128

%0 Journal Article
%@ 1674-2982
%T 医疗卫生服务体系整合型改革对医务人员工作动机及行为影响的系统综述
%D 2021
%7 20210910
%K 整合;医务人员;工作动机;系统综述
%V 14
%] 2021285922
%N 2
%J 中国卫生政策研究
%Q A systematic review of the impact of integrated health care system on the motivation and behavior of medical workers
%X 目的:探究医疗卫生服务体系整合型改革中医务人员工作动机和行为的改变。方法:采用系统综述法检索筛选文献,主题综合法提取文献信息,基于ERG理论分析工作动机影响机制。结果:纳入的19篇研究发现整合型改革有利于满足医务人员不同需求层次,提高了工作满意度或降低职业倦怠和工作压力。但是各类整合改革都存在薪酬体制改革滞后,难以弥补工作量和工作压力增多的不足。结论:整合型改革会改变激励因素,建议注重各类政策的协调,改变传统收入结构,优化运行环境和资源获取渠道,打造横纵贯通的职业发展路径,发挥基层医疗机构的作用,延伸家庭医生团队内涵。
%A 于亚航;孔晨;袁蓓蓓
%+ (1)北京大学公共卫生学院,北京 100191; (2)北京大学中国卫生发展研究中心,北京 100191
%& 15-22

%0 Journal Article
%@ 1004-4663
%T 河南省基层全科医生执业满意度调查分析
%D 2021
%7 20210910
%K 基层全科医生;工作满意度;影响因素
%V 38
%] 2021272442
%N 3
%J 中国卫生事业管理
%Q Surveying the Satisfaction Degree of Grassroots General Practitioners in Henan Province
%X 目的:了解河南省基层全科医生工作满意度现状及其影响因素。方法:依据人类发展指数抽取河南省24个样本乡镇社区,于2019年对在职在岗的全科医务工作者进行问卷调查。从总体满意度,执业状况,职业环境、职业支持几个维度评价,依据Liketer五级赋分法对满意度赋分。发放问卷450份,回收有效问卷416份,回收有效率为92.4%。结果:基层全科医生整体满意度评价(百分制)得分为76.83;Logistic回归方法分析得出基层全科医生满意度主要受年龄、学历和职称的影响(P<0.05)。结论:河南省基层全科医生工作满意度一般水平偏上。中年基层全科医生比青年基层全科医生工作满意度高,大学学历比中专以下学历满意度低,高职称基层全科医生比低职称满意度高,主要工作职责为基本公共卫生服务的全科医生比主要职责为基本医疗的满意度高。
%A 陈东明;任维存;王彦杰;李佳;田庆丰
%+ (1)新乡医学院三全学院健康管理学院,河南新乡 453000; (2)新乡医学院学科建设办公室; (3)郑州大学公共卫生学院
%& 212-215

%0 Journal Article
%@ 1001-0580
%T 贵州省乡镇卫生院医务人员医疗风险行为自评及影响因素分析
%D 2021
%7 20210629
%K 乡镇卫生院;医务人员;医疗风险行为;自评
%V 37
%] 2021196840
%N 2
%J 中国公共卫生
%Q Self-assessed practice about medical risk and its influencing factors among medical staff in township hospitals in Guizhou province
%X 目的:了解贵州省乡镇卫生院医务人员对自身医疗风险的评价情况,并分析其影响因素,为农村基层医疗机构医疗风险管理提供科学参考。方法:2018年12月对来自于贵州省88个县(市、区)乡镇卫生院医务骨干1310人进行问卷调查,内容包括基本信息、医疗风险行为自评、医疗风险管理评价、工作满意度等。描述分析医务人员医疗风险自评状况,采用多重线性回归分析医务人员医疗风险自评的影响因素。结果:共完成1193名医务人员调查,其医疗风险行为自评总分平均为(24.28±3.20)分;单因素分析显示,不同年龄、岗位类别、职称、工作年限、医疗风险培训频率、是否发生医疗纠纷、工作满意度的医务人员医疗风险行为自评分差异有统计学意义(P<0.05);多元线性回归分析显示,职称越低(β'=0.057)、接受培训频率越少(β'=0.192)、工作满意度越低(β'=0.082)、有过医疗纠纷(β'=0.084)的医务人员,其医疗风险行为自评分较低(P<0.05)。结论:乡镇卫生院医务人员对自身医疗风险行为的评价尚好,其自评受医务人员职称、风险培训和工作满意度影响;建议加强对新入职、工作认同度较差、发生过医疗纠纷的医务人员风险知识的培训和宣传。
%A 杨星;杨曦;屈芳
%+ 贵州医科大学医药卫生管理学院卫生事业管理教研室,贵州贵阳 550025
%& 311-314

%0 Journal Article
%@ 1008-4983
%T 黔南民族地区乡村医生睡眠质量及影响因素分析
%D 2020
%7 20210629
%K 乡村医生;睡眠质量;影响因素;PSQI
%V 33
%] 2021171809
%N 4
%J 黔南民族医专学报
%Q Analysis on Sleep Quality and Influencing Factors of Rural Doctors in Qiannan Minority Area
%X 目的:探讨黔南民族地区乡村医生睡眠质量状况及影响因素。方法:采用匹兹堡睡眠质量指数量表(PSQI)及自设问卷对黔南布依族苗族自治州320名乡村医生进行问卷调查。结果:乡村医生PSQI总分(6.82±3.711),睡眠障碍者127人,检出率39.7%。男性在睡眠效率得分高于女性,差异有统计学意义(P<0.05);年长组在催眠药物得分高于低龄组,差异有统计学意义(P<0.01);汉族在睡眠效率及催眠药物得分高于少数民族,差异有统计学意义(P<0.05);乡镇卫生院乡村医生在睡眠障碍得分高于村卫生室乡村医生,差异有统计学意义(P<0.01),而后者在催眠药物得分高于前者,差异有统计学意义(P<0.05)。不同婚姻状况及文化程度乡村医生的PSQI总分及各因子得分比较,差异无统计学意义(P<0.05)。回归分析结果显示影响乡村医生睡眠质量的因素主要为健康状况及工作满意度。结论:乡村医生睡眠质量差,影响乡村医生睡眠质量的因素有健康状况及工作满意度。
%A 吴蓉;汤红日;李玉洁
%+ 黔南民族医学高等专科学校,贵州都匀 558013
%& 266-268

%0 Journal Article
%@ 1674-2982
%T 社会人口学特征对基层家庭医生的工作满意度影响——基于中西部三省份的实证调查数据
%D 2020
%7 20210629
%K 家庭医生;工作满意度;回归分析;主成分分析
%V 13
%] 2021167101
%N 11
%J 中国卫生政策研究
%Q An empirical research on the influence of social demographic characteristics on family doctors job satisfaction in primary healthcare institutions——Evidence based on survey data from three provinces located in Central and Western regions of China
%X 目的:探究我国家庭医生主要的工作激励因素,分析影响其工作满意度的个人特征。方法:利用中西部三省份基层医疗卫生机构员工工作满意度调查数据,综合采用主成分分析、多元线性回归和二分类Logit回归。结果:(1)主成分分析结果表明,工作报酬、工作压力和工作内容是对家庭医生工作满意度影响最大的三个因子。(2)从回归结果看,家庭医生的户口类型、学历、职称和工资水平是影响其工作满意度的主要因素。建议:应特别重视建立科学合理的家庭医生薪酬待遇体系和考核评价机制,同时联合多方力量增进非物质激励,提升其职业成就感。
%A 孔国书;钟明航;张福康
%+ (1)中国人民大学公共管理学院,北京 100872; (2)中国人民大学卫生政策研究与评价中心,北京 100872; (3)中央财经大学中国财政发展协同创新中心,北京 100081; (4)江西人民出版社,江西南昌 330006
%& 49-56

%0 Journal Article
%@ 1674-2982
%T 农村基层医务人员获得感与离职意愿的关系研究——以工作满意度为中介
%D 2020
%7 20210629
%K 基层医务人员;工作满意度;获得感;离职意愿
%V 13
%] 2021167089
%N 12
%J 中国卫生政策研究
%Q The relationship between sense of acquisition and turnover intention of rural primary medical staff:Using job satisfaction as the mediator
%X 目的:探讨农村基层医务人员工作满意度在获得感和离职意愿中的中介关系,为降低基层医务人员离职意愿,提高农村基层医务人员队伍的稳定性提供科学依据。方法:采用整群抽样法在湖北省竹山县共抽取5家县级医疗机构和4家乡镇卫生院的511名医务人员,采用工作满意度量表、获得感量表、离职意愿量表进行调查。结果:调查对象工作满意度和获得感得分较高,分别为3.59和3.64分,离职意愿较低,得分为2.17分。获得感与工作满意度呈正相关(P<0.01),与离职意愿呈负相关(P<0.01);工作满意度与离职意愿呈负相关(P<0.01)。工作满意度在获得感与离职意愿之间的关系中起较大的中介作用,中介效应大小为-0.35,占总效应的57.38%。结论:基层医务人员工作满意度对强化获得感和离职意愿之间关系具有中介效应,高获得感可以通过工作满意度来降低离职意愿,医疗卫生机构应该切实重视工作满意度建设。
%A 雷萌;罗银波;汪瓒;郭千千;刘军安
%+ 华中科技大学同济医学院公共卫生学院,湖北武汉 430030
%& 48-53

%0 Journal Article
%@ 1671-7368
%T 北京市西城区基层全科医生工作满意度调查分析
%D 2020
%7 20210629
%K 社区卫生中心;职业满意;全科医生
%V 19
%] 2021157171
%N 12
%J 中华全科医师杂志
%Q Survey on job satisfaction among general practitioners in Beijing Xicheng district
%X 为了解北京市西城区社区全科医生工作现况及满意度,采用横断面调查的方法,于2016年9-10月对北京市西城区15家社区卫生服务中心(站)的619名在岗全科医生进行问卷调查,内容包括人员基本情况,对工资收入、绩效考核、执业和办公环境、设备配备、职称晋升和培训等满意率,受尊重程度及希望改善的工作相关内容.结果显示,全科医生对工资收入、绩效考核、执业环境、办公环境、设备配置、职称晋升和培训等方面的综合满意率为80.0%(495/619)。其中,对工资收入的满意率最低(43.5%,269/619),对培训学习的满意率最高(94.3%,584/619)。全科医生认为受患者尊重的比例93.2%(577/619),受社会尊重比例为80.0%(495/619)。全科医生最希望改善的方面是提高个人收入(95.6%,592/619)和提高工作能力(44.3%,274/619)。提示在未来的医疗改革中,要尽可能提高全科医生与其工作价值相匹配的收入,进一步提高全科医生综合满意率,从而更好地为患者提供卫生服务。
%A 宋青;杜雪平
%+ (1)北京市西城区卫生健康委员会, 100053; (2)首都医科大学附属复兴医院月坛社区卫生服务中心/首都医科大学全科医学与继续教育学院月坛社区教研室,北京 100045
%& 1181-1183

%0 Journal Article
%@ 1674-4721
%T 急诊操作技能在全科转岗培训中的必要性分析
%D 2020
%7 20210629
%K 全科医生;转岗培训;急诊操作技能
%V 27
%] 2021141098
%N 32
%J 中国当代医药
%Q Analysis of the necessity of emergency operation skills in job-transfer training of general practitioner
%X 目的:分析急诊操作技能在全科转岗培训中的必要性。方法:选取2019年6月－2020年2月上饶市人民医院急诊科培训1个月的94名全科转岗培训医生为研究对象。进行转岗培训医生管理,定期督查,并进行同一标准考核。对本次问卷进行调查,并比较培训前后全科医生对急救知识的掌握情况;统计对本次培训工作的满意度。结果:通过调查问卷发现,63.83%培训者未学习过急诊知识,88.30%培训者学到了相关培训知识,但37.23%者觉得培训无法学以致用,且28.72%培训者认为本次培训需进行改进;培训后全科医生相关急救知识的考核合格率高于培训前,差异有统计学意义(P<0.05);参加本次培训的全科医生对培训内容、管理工作满意度为93.62%、93.62%。结论:对全科转岗医生急诊操作技能进行培训可提高其急救治疗能力,而提高基层医院抢救成功率及转院转诊水平,缓解医患关系,同时为《“健康中国2030”规划纲要》提供有益经验。
%A 晏中军;刘忠操
%+ 江西省上饶市人民医院急诊科,江西上饶 334000
%& 182-184

%0 Journal Article
%@ 1000-2200
%T 某地全科医师规范化培训学员工作满意度调查
%D 2020
%7 20210629
%K 全科医师;规范化培训;工作满意度
%V 45
%] 2021108713
%N 11
%J 蚌埠医学院学报
%Q Investigation on job satisfaction of standardized training students of general practitioners in one place
%X 目的:调查某地全科医师规范化培训学员的工作满意度情况,为更好地制定全科医生规范化培训方案和相关政策提供依据。方法:将某地3所规范化培训基地作为研究现场,使用自编《一般人口学问卷》和《短式明尼苏达满意度量表》(短式MSQ),采用便利抽样的方法,调查对象以自愿原则和匿名方式在网络平台进行自填式问卷调查,回收有效问卷172份。结果:全科医师规范化培训学员对工资的满意情况,“非常满意”“满意”及“基本满意”者合计占比23.9%。全科医师规范化培训学员对政策的了解情况,“很了解”及“了解”者占比合计为77.4%;对政策的满意情况,“非常满意”和“满意”者合计占比为37.2%。全科医师规范化培训结束后“非常愿意”和“愿意”去基层就业者合计占比为39.5%;全科医师规范化培训学员家人对于其去基层就业“非常支持”和“比较支持”者合计占比54.6%。全科医师规范化培训学员家人“非常支持”其去基层就业者,学员的工作总体满意度、内部满意度和外部满意度得分均高于其他组(P<0.01)。结论:全科医师规范化培训学员对培训期间的工资和政策的满意度较低,对于规范化培训结束后去基层就业的意愿较低;全科医师规范化培训学员家人对学员去基层就业越支持,学员的工作满意度也越高。
%A 赵静;杨庆宇;万娟;薛芳
%+ (1)蚌埠医学院大学生心理健康教育中心,安徽蚌埠 233030; (2)蚌埠医学院护理学院,安徽蚌埠 233030; (3)蚌埠医学院第一附属医院全科医学科,安徽蚌埠 233004
%& 1550-1553

%0 Journal Article
%@ 1005-7803
%T 江苏省基层全科医生工作满意度及影响因素研究
%D 2020
%7 20210629
%K 全科医生;工作满意度;江苏
%V 31
%] 2021107450
%N 11
%J 江苏卫生事业管理
%Q A Study about job satisfaction and its influencing factors of general practitioners in Jiangsu province
%X 目的:通过对江苏省基层全科医生的工作满意度进行实证分析调查,了解全科医生工作满意度及其影响因素。方法:2020年4月-5月,选取江苏省1400名基层全科医生作为研究对象进行问卷调查,问卷内容分为社会人口学特征和工作满意度两部分。通过美国明尼苏达满意度问卷,包括对工作条件的满意度、对领导的满意度、对责任感的满意度、对外在奖励的满意度4个维度,统计学分析选用单因素方差分析和logistic回归分析方法分析全科医生工作满意度的影响因素。结果:1308份(93.4%)调查问卷有效。工作满意度总平均得分为(75.22±15.01)分,总分较高(≥80分)的全科医生有442名(33.8%),对工作条件的满意度、对领导的满意度、对责任感的满意度、对外在奖励的满意度平均得分分别为(23.06±4.62)分、(7.52±2.06)分、(23.57±4.39)分、(21.06±5.29)分。logistic回归分析结果显示,年龄、工作单位、行政职务、体育锻炼次数是影响工作满意度的主要因素。结论:江苏省基层全科医生工作满意度有待提高,建议继续加强对基层全科医生的扶持政策,以稳定和不断提高全科医生工作满意度。
%A 张奚;刘伟楠;朱滨海
%+ 南京医科大学医政学院,江苏南京 211166
%& 1493-1498

%0 Journal Article
%@ 1001-9561
%T 广东省基层医疗卫生机构从事基本公共卫生服务项目人员工作不满意情况调查
%D 2020
%7 20210629
%K 国家基本公共卫生服务项目;工作满意度;收入
%V 36
%] 2021103260
%N 5
%J 中国公共卫生管理
%Q Investigation on dissatisfaction of staff engaged in basic public health services in primary medical and health institutions in Guangdong Province
%X 目的:为提升人力资源管理水平,优化管理模式,激发工作积极性,推进广东省基本公共卫生服务项目工作,开展此次调查。方法:采用便利抽样方法,选取广州、深圳、惠州、肇庆、清远、韶关、湛江7地市23县区150家基层医疗卫生机构1 336名从事基本公共卫生服务项目的:工作人员为调查对象,使用自制量表,调查基层从事医疗卫生工作人员工作不满意情况及影响因素。单因素分析采用t检验和方差分析,多因素分析采用多重线性回归方法。结果:不同地理区域(t=2.816)、工作岗位(F=3.231)、年收入(F=5.175)基层医务人员的总体不满意情况得分比较,差异均有统计学意义(P<0.01);不同性别(t=0.143)、年龄(F=0.413)、文化程度(F=1.839)、职称(F=0.996)、职务(F=2.501)、工作关系(F=1.650)基层医务人员的总体不满意情况得分比较,差异无统计学意义(P>0.05)。多重线性回归分析结果显示,影响工作不满意的最重要因素是收入,其次为所在地理区域和有无职务。结论:工作回报低于预期、工作自主性低、工作量大、同事间的工作配合缺乏默契是工作不满意的外在表现,而收入是影响工作不满意的最核心要素。
%A 郝爱华;唐玲玲;李翠翠;潘波;徐宁
%+ (1)广东省公共卫生研究院,广东广州 511430; (2)广东省疾病预防控制中心
%& 636-641

%0 Journal Article
%@ 1674-6449
%T 温州市基层医务人员心理健康状况和工作满意度研究
%D 2020
%7 20210603
%K 症状自评量表;心理健康;医务人员;满意度
%V 40
%] 2020730932
%N 5
%J 健康研究
%Q Investigation on mental health status and job satisfaction of primary medical staff in Wenzhou
%X 目的:调查了解温州市基层医务人员的心理健康状况和工作满意度情况。方法:采用随机抽样的方法,抽取温州市基层医务人员715名,利用症状自评量表(SCL-90)和满意度问卷进行调查。结果:温州市基层医务人员SCL-90总分为(119.02±30.63)分,各因子得分均值在1.14－1.52分之间,未发现有明显峰值,9个因子得分均低于全国常模,差异有统计学意义(P<0.05)。男女性别间除人际关系敏感和恐怖无显著性差异外(P>0.05),其余各因子差异均有统计学意义(P<0.05)。49.93%的基层医务人员对现有工作满意,压力来源主要是收入太低(30.63%)、不被重用(27.52%)和工作任务重(22.10%),缓解压力的方法以利用兴趣爱好分散注意力(40.28%)、找人倾诉(23.08%)、睡觉(11.61%)为主。结论:温州市基层医务人员心理健康状况总体良好,应提高基层医务人员薪酬待遇和改善工作环境,提高工作满意度。
%A 李万仓;庄雨晗;孙肖瑜;魏晶娇;陈玲萍;郑晓春;王志刚
%+ (1)温州市疾病预防控制中心免疫规划所,浙江温州 325001; (2)浙江中医药大学预防医学系,浙江杭州 310051
%& 513-517

%0 Journal Article
%@ 1005-5916
%T 乡村医生人格特征与工作满意度及工作投入的关系研究
%D 2020
%7 20210603
%K 人格特征;工作投入;工作满意度;乡村医生
%V 40
%] 2020723216
%N 10
%J 中国农村卫生事业管理
%Q Relationship between personality traits of village doctors and job satisfaction and work engagement
%X 目的:了解乡村医生人格特征与工作投入、工作满意度的关系并探究工作满意度是否在人格与工作投入中发挥中介作用。方法:随机对鲁西南某市2693位乡村医生开展问卷调查,问卷包括社会人口学特征、大五人格量表(BFI)、工作满意度量表(JDI)、工作投入量表(UWES)。结果:乡村医生工作满意度总分为32.23±8.86,工作投入得分为66.15±20.26,人格特征三维度及活力、奉献、专注得分分别为23.57±7.02、19.70±6.28、22.88±7.63,相关分析显示,人格特征的5个维度与工作投入和工作满意度都有很强的相关性。神经质、外倾性与工作投入和工作满意度呈负相关,开放性、宜人性和严谨性与其呈正相关,工作满意度与工作投入两者呈正相关。将人格各维度与工作投入得分纳入回归方程,分析显示工作满意度在乡村医生人格与工作投入之间具有额外的中介作用。结论:管理部门在制定相关规章制度以提高工作满意度和工作投入时,应考虑每个人的独特个性。
%A 白雪;卞立妍;张雪文;姜杰;孟丽;王嘉琳
%+ (1)济宁医学院第一临床学院,山东济宁 272067; (2)济宁医学院中西医结合学院,山东济宁 272067; (3)济宁医学院第二临床学院,山东济宁 272067
%& 731-735

%0 Journal Article
%@ 1004-4663
%T 基于职业差异的基层医务人员工作满意度实证分析
%D 2020
%7 20210603
%K 基层医务人员;工作满意度;职业差异
%V 37
%] 2020709753
%N 9
%J 中国卫生事业管理
%Q Empirical Analysis of Job Satisfaction of Grassroots Medical Professionals Based Occupational Differences
%X 目的:分析不同职业类型的基层医护人员工作满意度,为加强基层医护人员团队建设提供参考依据,方法:采用问卷调查法,对上海市某区8家社区卫生服务中心的基层医务人员进行满意度调查。结果:基层医护人员满意度较高的3项为办公环境(3.968分)、中心支持协同(3.95分)、医疗设备(3.932分);满意度较低依次是收入与绩效(3.032分)、加班机制(3.569分)、休假制度(3.628分)。不同职业医务人员在不同满意维度平均得分存在差异。结论:完善基层医务人员收入与绩效激励机制和进修培训机制、优化社区卫生服务信息管理系统是提高基层医务人员整体满意度的重要举措。
%A 郭静;杨永华;林洁;苏忠鑫;王朝昕;张宜民;梁鸿;刘娜娜;黄蛟灵
%+ (1)复旦大学社会发展与公共政策学院,上海 200043; (2)上海市虹口区北外滩街道社区卫生服务中心; (3)上海交通大学公共卫生学院; (4)上海市浦东卫生发展研究院; (5)上海市第六人民医院
%& 664-666,686

%0 Journal Article
%@ 1674-361X
%T 提高护士沟通是护理工作满意度的保障
%D 2020
%7 20210603
%K 提高沟通;护理满意度;保障
%V 12
%] 2020640113
%N 16
%J 中国农村卫生
%X 目的:加强门诊护理工作质量,落实岗位职责责任,从被动护理服务转变为主动服务。方法:做好门诊导诊、分诊以及健康宣教,医院实行第三方调查报告总结,改进各项工作。加强护士专业相关知识培训,护士明白掌握和患者沟通必要性、沟通模式、技巧,从而提高自己的专业素质服务于群众。结果:经过不断的培训学习和实践,护士的总体素质提高了,就医患者了解到自己相关疾病知识,对我们护士有了依赖。结论:医护关系融洽,医患、护患关系融洽,患者的护理投诉减少,护理服务的满意度提高。
%A 韦懿珊
%+ 广西宾阳县人民医院门诊部,广西南宁 530405
%& 57-58

%0 Journal Article
%@ 1003-8507
%T 重庆市基层医务人员工作压力、工作满意度与离职意愿情况及影响因素分析
%D 2020
%7 20210311
%K 基层卫生;医务人员;工作压力;工作满意度;离职意愿
%V 47
%] 2020593307
%N 14
%J 现代预防医学
%Q Study on work stress,job satisfaction and turnover intention of primary medical staffs in Chongqing
%X 目的:了解重庆市基层医务人员工作压力、工作满意度、离职意愿等情况,探究其影响因素,为改善基层人才流失提出建议。方法:分层随机整群抽样的方法抽取重庆市52家基层医疗机构的医务人员进行问卷调查。离职意愿的影响因素分析采用多元线性回归,工作满意度、工作压力则采用单因素分析。结果:重庆市基层医务人员工作压力较大(3.57±0.86);工作满意度总体情况较好(3.36±0.78),但工作回报满意度低(3.12±0.91);26.13%的医务人员有离职意向,离职意愿平均得分为(2.77±1.09)。区县经济水平(β=-0.066, P<0.001)、年龄(β=-0.023, P<0.001)、行政职务(β=0.108, P=0.001)、学历(β=0.043, P=0.022)、职称(β=0.046, P=0.012)、工作回报满意度(β=-0.343, P<0.001)、医院组织管理满意度(β=-0.208, P<0.001)、医院内工作环境满意度(β=-0.152, P<0.001)及工作压力(β=0.195, P<0.001)是影响医务人员离职意愿的重要因素。结论:应以提高薪资福利为重点,特设基层职称晋升体系,加强社会支持,拓宽引才渠道,尤其是对全科医生的引进,从而改善基层人才流失问题。
%A 周迪姝;徐永柱;魏琳;田仁萍;易利华;邱景富
%+ (1)重庆医科大学公共卫生与管理学院,重庆 400016; (2)重庆市卫生服务中心,重庆 400020; (3)重庆医药高等专科学校,重庆 401331
%& 2545-2549,2574

%0 Journal Article
%@ 1673-5625
%T 延安市社区卫生服务中心医务人员和患者满意度调查研究
%D 2020
%7 20210311
%K 社区卫生服务中心;医务人员;患者;满意度
%V 37
%] 2020575849
%N 4
%J 中国社会医学杂志
%Q Research on Satisfaction of Medical Personnel and Patients in Community Healthcare Service Centers in Yan'an
%X 目的:调查分析社区卫生服务中心医务人员和患者满意度现状及影响因素,为改善社区卫生服务提供参考。方法:采用“基层医务人员工作满意度调查问卷”和“老年居民社区卫生服务满意度问卷”,对6所社区卫生服务中心的全部医务人员221人和通过便利抽样法随机抽取的300名门诊患者进行调查,运用多因素非条件Logistic回归探讨医务人员和患者满意度的影响因素。结果:医务人员对社会关系和工作负荷比较满意,对薪酬待遇满意度最低,工作岗位(护理人员OR=3.387,95%CI2.142－4.749;医技人员OR=1.701,95%CI1.215－2.391;公卫人员OR=2.367,95%CI1.399－4.168;管理人员OR=1.329,95%CI1.106－1.719)。用工形式(政府聘用OR=1.812,95%CI1.231－2.551;在编职工OR=1.911,95%CI1.227－2.916)。薪酬待遇(OR=1.207,95%CI1.084－1.336)及晋升培训(OR=1.109,95%CI1.101－1.326)是医务人员工作满意度的影响因素。患者对就诊环境和卫生服务可及性比较满意,对服务质量的满意度最低,文化程度(OR=0.729,95%CI0.612－0.915)和家庭收入(OR=0.613,95%CI0.518－0.862)是患者满意度的影响因素。结论:延安市宝塔区社区卫生服务中心的医务人员和患者的总体满意度水平较高。建议今后以提升医疗服务质量为重点,加强医务人员职业发展,改善工作待遇,提高其工作成就感,为提高社区卫生服务质量提供理论依据。
%A 郭淑芳;张建洁;李海军;冯燕
%+ (1)延安大学医学院,陕西延安 716000; (2)延安大学经济管理学院,陕西延安 716000; (3)延安市桥沟社区卫生服务中心,陕西延安 716000
%& 414-417

%0 Journal Article
%@ 1672-1721
%T 三角评估联合生命体征监测在肺炎患儿病情评估中的应用效果观察
%D 2020
%7 20210311
%K 肺炎患儿;病情评估;三角评估;生命体征监测
%V 24
%] 2020568535
%N 21
%J 基层医学论坛
%Q Evaluate the effect of PAT and vital signs monitoring combined utilization in children with pneumonia
%X 目的:评价三角评估联合生命体征监测在肺炎患儿病情观察中的应用效果。方法:选取2018年4-6月在我科住院的肺炎患儿100例为研究对象,按照随机数字表法分为观察组和对照组,每组各50例。对照组采用常规的病情评估方法,观察组采用三角评估联合生命体征监测的评估方法,比较2组患儿病情变化识别率、医疗纠纷情况及住院家属满意度、医生对护士工作满意度情况。结果:观察组的病情变化识别率、家属满意度及医生对护士工作满意度均高于对照组,医疗纠纷少于对照组,差异有统计学意义(P<0.05)。结论:三角评估联合生命体征监测可有效提高对肺炎患儿病情变化的识别率和家属满意度,增加医生对护士工作的信任度,同时减少医疗纠纷的发生,值得推广。
%A 李彩云;牛林艳;简锦丽;龚琦玮
%+ (1)厦门大学附属妇女儿童医院/厦门市妇幼保健院,福建厦门 361000; (2)内蒙古医科大学护理学院,内蒙古呼和浩特 010059
%& 2979-2981

%0 Journal Article
%@ 1672-1721
%T 医务人员对药学部药学服务满意度调查分析
%D 2020
%7 20210311
%K 医务人员;药学服务;满意度;横断面调查
%V 24
%] 2020550700
%N 16
%J 基层医学论坛
%Q Cross-sectional survey on satisfaction with pharmacy services in doctors and nurses
%X 目的:评估医务人员对药学部药学服务满意度,探寻影响药学部药学服务满意度的因素。方法:设计药学服务满意度调查问卷,对全院医务人员进行问卷调查,并分析调查结果。结果:医务人员对门诊药房与住院药房取药流程、取药时间、服务态度、咨询回复、发药准确率、病区药品检查方法与病区药品检查效果等药学服务满意度均比较高(>90%),发药准确率与病区药品检查效果满意度为其中最低2项。医务人员对临床药师总体工作满意度较高(95.2%),主动咨询临床药师、接受咨询建议与采纳用药方案比例亦较高(>90%),但科室需要临床药师的比例较低(84.7%)。医师与护士间对上述药学服务满意度基本无差异。结论:医务人员对药学部药学服务满意度比较高,但发药准确率与病区药品检查效果可能是影响医务人员评价药学部药学服务满意度的因素。临床科室需要临床药师的比例较低。
%A 蒲强红;蒋兴
%+ 乐山市人民医院,四川乐山 614000
%& 2246-2248

%0 Journal Article
%@ 1006-916X
%T 基层预防接种服务医务人员工作满意度和离职意愿的影响因素
%D 2020
%7 20210210
%K 预防接种服务;医务人员;工作满意度;离职意愿
%V 26
%] 2020498027
%N 2
%J 中国疫苗和免疫
%Q Factors influencing job satisfaction and turnover intention of immunization service medical staff
%X 目的:分析基层预防接种服务医务人员工作满意度和离职意愿及其影响因素。方法:采用分层整群抽样选择全国3个省(直辖市)6个县(区、市)的基层预防接种服务医务人员进行问卷调查,分析其工作满意度和离职意愿率,分别采用多元线性回归和Logistic回归分析影响因素。结果:调查对象的总体工作满意度评分为71.50分,其中工作胜任能力77.84分、单位奖惩制度64.62分、获得培训机会63.59分、业绩考核62.12分、工作强度52.23分、收入状况53.81分。调查对象离职意愿率为28.27%(149/527)。多因素分析显示,收入状况、工作强度、奖惩制度显著影响调查对象的工作满意度和离职意愿。结论:基层预防接种服务医务人员工作满意度低、离职意愿高,需完善其工作激励机制,减轻工作压力。
%A 汪业胜;朱文龙;王伟炳
%+ 复旦大学公共卫生学院流行病学教研室/公共卫生安全教育部重点实验室,上海 200032
%& 220-223

%0 Journal Article
%@ 1003-2800
%T 农村订单定向医学生工作满意度影响因素及对策研究
%D 2020
%7 20210210
%K 农村订单定向医学生;工作满意度;影响因素;基层医疗;对策
%V 34
%] 2020491166
%N 6
%J 卫生软科学
%Q Study on influence factors and countermeasures of job satisfaction in rural order-oriented medical students
%X 目的:调查农村订单定向医学生工作满意度的影响因素并进行分析,为其培养和管理提供建议。方法:利用整群抽样抽取2018年连云港市各县区基层医疗单位农村订单定向在岗医生212人进行问卷调查,并随机抽取40名医生进行访谈。采用SPSS 18.0进行数据录入和统计分析。结果:农村订单定向在岗医生工作满意度较低,只有37.26%的人选择满意,对政策了解程度和认可程度、在校期间所学专业知识与岗位契合度、单位入职教育与岗位契合度、薪酬对工作满意度有显著影响(P<0.05)。结论:农村订单定向医学生对工作满意度低,对政策的了解和认可程度、所学专业知识及入职教育与岗位契合度,及薪酬是影响工作满意度的因素。应加强政策宣讲、完善培养模式、提升薪酬、优化工作环境。
%A 张鹤;汪之顼
%+ (1)南京医科大学公共卫生学院,江苏南京 211166; (2)南京医科大学康达学院,江苏连云港 222000
%& 86-90

%0 Journal Article
%@ 1005-5916
%T 基于供方视角的山东省农村地区家庭医生工作满意度及影响因素分析
%D 2020
%7 20210210
%K 家庭医生;工作满意度;家庭医生签约服务
%V 40
%] 2020487351
%N 4
%J 中国农村卫生事业管理
%Q Job satisfaction of family doctors in rural Shandong,China and influencing factors:A study from the perspective of health providers
%X 目的:基于供方的视角,了解山东省农村地区家庭医生工作满意度现状,并分析影响因素,为农村地区家庭医生签约服务稳定发展提供政策建议。方法:于2018年采取多阶段分层随机抽样的方法,对山东省农村地区的家庭医生进行问卷调查;采用描述性分析描述调查对象的人口学特征及工作满意度情况,采用二元Logistic回归探讨工作满意度的影响因素。结果:山东省农村地区195名家庭医生中,家庭医生工作满意率为57.4%;家庭医生工作压力、工作需要、工作职责、上级支持满意程度、报酬与工作量匹配程度、家庭医生培训是家庭医生工作满意度的影响因素(P<0.05)。结论:提升农村地区家庭医生医疗专业能力和建立科学有效的绩效考核机制、激励机制,是提高农村地区家庭医生工作满意度的有效方法,是保证家庭医生签约服务持续稳定发展的重要条件。
%A 景正月;冯月静;丁露露;唐雪;周成超
%+ (1)山东大学公共卫生学院,山东济南 250012; (2)国家卫生健康委员会卫生经济与政策研究重点实验室,山东济南 250012; (3)山东大学公共卫生学院社会医学系,山东济南 250012
%& 230-234

%0 Journal Article
%@ 1674-6805
%T 临床路径教学在基层医院普外科临床带教中的应用
%D 2020
%7 20210210
%K 临床路径;普外科;临床医学;带教
%V 18
%] 2020484661
%N 11
%J 中外医学研究
%Q Application of Clinical Path Teaching in Clinical Teaching of General Surgery in Primary Hospitals
%X 目的:探讨临床路径教学法在基层医院普外科实习医生带教中的应用效果。方法:选取2018年6月-2019年9月在笔者所在医院普外科实习的24例实习医生作为主要研究对象,采用数字随机表法分两组,每组12例。对照组实习医生采用传统普外科带教,观察组医生采用临床路径教学法带教,比较两组出科综合成绩、实习医生对带教工作、科室对实习医生满意度及实习医生对带教效果评价情况。结果:观察组理论知识得分、实践操作得分、案例分析得分均高于对照组,差异均有统计学意义(P<0.05);观察组实习医生对带教工作满意度评分、科室对实习医生满意度评分均高于对照组,差异均有统计学意义(P<0.05);观察组实习医生对带教效果总体评价高于对照组,差异有统计学意义(P<0.05)。结论:在普外科实习医生带教中应用临床路径教学法可增强实习医生的理论知识和临床操作技能掌握程度,提高医生的积极性,同时也可以获得实习医生对带教、科室对实习医生的认可,满意度高,值得推广应用。
%A 梅锋;邱凌;徐伟宏;余汉辉
%+ 中山市东凤人民医院,广东中山 528425
%& 151-153

%0 Journal Article
%@ 1674-361X
%T 医护一体化模式在护理中的实施现状调查
%D 2020
%7 20210210
%K 医护一体化;工作模式;调查研究
%] 2020440897
%N 3
%J 中国农村卫生
%X 目的:了解医护一体化工作模式在护理领域中的实施现状,探讨其应用管理方法,为进一步提升其应用效果提供依据。方法:在某医院呼吸科已实施医护一体化工作模式进行现状调查表,以患者就医时间、患者满意度、医生满意度、护理人员服务工作满意度、平均住院时间五个参考值,比较医护一体化实施前、后五个参考值。结果:患者就医时间由4.8h降至3.2h(P<0.01),患者满意度由87.37%增至91.23%(P<0.01),医生满意度由81.54%增至89.87%(P<0.01),护理人员服务满意度由78.95%增至91.23%(P<0.05),平均住院时间由9.8d降至7.6d(P<0.01),实施前后五个参考值的差异性有统计学意义。结论:医护一体化工作模式的实施运用对患者就医时间、住院时间有着显著缩短,对患者满意度、医生满意度及护理人员服务满意度有着提升作用,缓解了医患关系和"就医难、住院贵"的问题,促进护理专业的优质发展和工作质量。
%A 刘肖
%+ 菏泽市中医院,山东菏泽 274000
%& 20-21

%0 Journal Article
%@ 1006-7515
%T 我国基层医务人员工作满意度调查及影响因素分析
%D 2020
%7 20210210
%K 基层医务人员;工作满意度;影响因素;服务质量
%V 27
%] 2020431740
%N 2
%J 中国卫生质量管理
%Q Analysis of Job Satisfaction and Influence Factors for Primary Health Care staff in China
%X 目的:了解我国基层医务人员工作满意度水平,探索影响因素,提出针对性建议。方法:采用多阶段分层整群抽样方法,于2019年1月-4月,利用自行设计问卷对900名基层医务人员进行问卷调查。运用单因素方差分析、Person相关分析和Logistic回归分析研究基层医务人员满意度影响因素。结果:回收有效问卷865份。基层医务人员总体满意度得分为(3.64±0.82)分。年龄、晋升制度、收入水平、医患关系、绩效考核、工作能力对总体满意度的影响有统计学意义(P<0.05)。结论:基层医务人员总体工作满意度处于一般水平。建议通过提高基层医务人员薪酬待遇,提供良好个人发展空间;增加药品及医疗设备种类,提高社区卫生机构服务能力;优化顶层设计,减轻基层医务人员负担等来提高医务人员总体满意度。
%A 杨丽;连至炜;陈新月;赵鹏宇;王征;王丽红;尤莉莉;刘远立
%+ (1)中国医学科学院、北京协和医学院公共卫生学院,北京 100730; (2)世纪凯歌(北京)医疗科技有限公司,北京 100086
%& 68-71

%0 Journal Article
%@ 1006-5563
%T 河南省艾滋病高发地区村级卫生人力资源现状分析
%D 2012
%7 20200908
%K 卫生人力资源;村级;艾滋病高发地区
%V 25
%] 2017661434
%N 1
%J 医学与社会
%Q Analysis on the Situation of Health Human Resources at Village Level in High Prevalence Areas of AIDS in Henan Province
%X 目的:了解河南省艾滋病高发地区村级卫生人力资源的现状。方法:问卷调查艾滋病高发地区乡村医生的年龄、学历、职称等基本情况,接受艾滋病防治专业知识培训情况、每日工作时间及其满意度等。结果:乡村医生整体学历、职称水平较低,培训不足,工作时间过长,对现任工作满意度不高。结论:建议乡村医生尤其是年轻医生接受继续教育,上级部门应加强乡村医生培训;政府适当提高乡村医生工资水平,改善其工作环境,逐步为其提供养老及医疗保障。
%A 陆文娟;梁淑英;危莉;冯占春
%+ (1)华中科技大学同济医学院医药卫生管理学院,武汉 430030; (2)河南省医学科学院,郑州 450003
%& 33-35

%0 Journal Article
%@ 1000-5404
%T 陆军部队基层卫生机构军医工作满意度调查
%D 2020
%7 20200804
%K 军医;工作满意度;部队卫生机构;陆军
%V 42
%] 2020339536
%N 5
%J 第三军医大学学报
%Q Investigation on job satisfaction of military doctors in army grass-roots troops
%X 目的:调查陆军部队基层卫生机构军医工作满意度情况及其影响因素。方法:采用工作满意度调查量表(JSS),对2018年5月至2019年9月参加某机构任职培训的基层军医进行整群随机抽样调查;描述性分析各维度及总体满意度的得分情况,采用单因素方差分析与多元线性回归分析相结合的方法探索各维度及总体满意度的相关因素。结果:军医总体满意度得分为(115.76±22.54),各维度得分最高的3项是"规章制度""同事"和"管理者",分别为(14.28±4.60)、(13.97±2.91)、(13.96±3.79);多元线性回归分析显示,"生育子女情况""是否通过住院医师规范化培训""周末能否正常轮休""是否志愿献身国防入伍""入伍方式""能否按自己时间安排年休假"是影响总体满意度的主要因素。结论:注重基层军医的职业发展,重视人员入伍动机的教育和引导,能有效提升军医的工作满意度。
%A 韩治中;陈勇;王赓;邢伟;蒲傑;刘诗莉;梁胜翔;丁睿恒;李颖;糜漫天;王云贵
%+ (1)陆军军医大学(第三军医大学)军事预防医学系社会医学与卫生事业管理学教研室,重庆 400038; (2)陆军军医大学(第三军医大学)军事预防医学系营养与食品安全研究中心/重庆市医学营养研究中心/重庆市营养与食品安全重点实验室,重庆 400038
%& 437-443

%0 Journal Article
%@ 1007-9572
%T 广东省首批家庭医生式服务试点社区卫生技术人员工作满意度及影响因素分析研究
%D 2020
%7 20200804
%K 社区卫生工作者;社区卫生服务;家庭医生;工作满意度;影响因素分析
%V 23
%] 2020320155
%N 8
%J 中国全科医学
%Q Job Satisfaction and Influencing Factors in the First Batch of Community Health Workers Delivered Pilot FamilyDoctor Services in Guangdong Province
%X 背景:家庭医生团队在初级保健中以温情守护居民健康,然而受基层医疗建设不足等条件的种种制约,如何保证温情守护?目的:了解广东省首批家庭医生式服务试点社区卫生技术人员的工作满意度现状及其影响因素,为基层卫生人才队伍建设提供参考依据。方法:于2014年6月-2016年6月,在广东省共36个家庭医生式服务试点的社区卫生服务中心采用分层抽样法各层按1:1:1的比例从3类卫生技术人员中抽取调查对象。分别是管理人员、技术服务人员及其他社区卫生工作者。采用自行设计的问卷进行调查,问卷内容包括一般人口学特征、总体工作满意度以及21项满意度因子。分析社区卫生技术人员的工作满意度现状及影响因素。结果:共发放问卷275份,回收有效问卷251份,有效回收率为91.3%。社区卫生技术人员自我评价的总体工作满意度得分是(3.8±0.7)分,217名(86.5%)社区卫生技术人员对工作感到满意或非常满意。21项满意度因子的得分均值中,得分最高的是“同事关系”(4.1±0.5)分,得分最低的是“单位福利待遇”(2.8±1.1)分。不同年龄对与领导的关系的满意度、不同文化程度对工作量的满意度、不同职称对得到同事的帮助的满意度比较,差异均有统计学意义(P<0.05)。多因素Logistic回归分析结果显示,工作人数及分配合理程度[OR=2.118,95%CI(1.072,4.184)]、个人能力提高情况[OR=2.220,95%CI(1.181,4.173)]、单位的监督管理制度[OR=1.905,95%CI(1.023,3.546)]、与领导的关系[OR=4.640,95%CI(1.328,16.214)]和同事关系[OR=5.111,95%CI(1.330,19.644)]是影响总体工作满意度的因素(P<0.05)。结论:家庭医生式服务试点社区卫生技术人员有较高的工作满意度,工作人数及分配合理程度、个人能力提高情况、单位的监督管理制度、与领导的关系和同事是工作满意度的影响因素。
%A 郑婵娇;陈宝欣;黄志杰;沈欢瑜;欧伟麟;张冬莹;王家骥;周志衡
%+ (1)广东省疾病预防控制中心公共卫生研究院,广东省广州市 511430; (2)广东省深圳市福田区慢性病防治院, 518048; (3)广州华立科技职业学院,广东省广州市 510000; (4)华南农业大学医院,广东省广州市 510000; (5)广州医科大学附属第三医院,广东省广州市 510000
%& 964-968

%0 Journal Article
%@ 1000-6672
%T 山东省村卫生室医疗功能相对弱化形成机理分析
%D 2020
%7 20200804
%K 村卫生室;乡村医生;医疗服务;扎根理论;脆弱性;山东省
%V 36
%] 2020317561
%N 1
%J 中华医院管理杂志
%Q Formation mechanism of the weakening of village clinic's medical service capacity in Shandong province
%X 目的:了解新医改形势下村卫生室医疗功能出现相对弱化的原因及其作用机制。方法:于2015年10-11月,采用目的:性抽样方法,选取了山东省乡村医生、乡镇卫生院管理人员以及卫生行政部门管理人员共38人进行访谈。在此基础上,运用扎根理论,对新医改形势下村卫生室医疗功能出现弱化的原因及其作用机制进行系统梳理与描述性分析。结果:编码形成了29个一级范畴和21个二级范畴。随着新医改政策的实施,村卫生室获得的经济支持、政策支持和技术支持明显增加,然而在新医改政策非预期负面效应、外部扰动力叠加累积效应和支持力低效供给效应的综合作用下,乡村医生队伍出现情感耗竭、工作满意度下降、积极性下降等现象;加之村卫生室药品使用受限、设备不足,乡村医生业务能力不高,农村居民信任不足,导致村卫生室医疗服务功能相对弱化。结论:村卫生室医疗功能的弱化是三类原因综合作用的结果,这种状态的长期存在将进一步增加农村卫生服务体系的脆弱性,不利于分级诊疗制度的贯彻落实。建议优化基本药物制度,建立对村卫生室基本医疗服务和基本公共卫生服务的综合考核机制,强化医保资金战略购买能力,优化财政补偿机制,完善乡村医生培训机制,促进村卫生室的可持续发展。
%A 陈钟鸣;任桂芳;尹文强;李玲玉;黄冬梅;郭洪伟;朱丽丽
%+ (1)潍坊医学院公共卫生与管理学院/“健康山东”重大社会风险预测与治理协同创新中心/国民健康社会风险预警协同创新中心,山东省潍坊市 261053; (2)潍坊市人民医院院长办公室,山东省潍坊市 261053
%& 32-36

%0 Journal Article
%@ 1000-6672
%T 基层医生开展首诊意愿的驱动因素与形成机制研究
%D 2020
%7 20200804
%K 基层首诊;首诊意愿;驱动因素;形成机制;结构方程模型
%V 36
%] 2020317552
%N 1
%J 中华医院管理杂志
%Q Study on the driving factors and forming mechanism of the willingness for primary doctors to make initial diagnosis
%X 目的:基于知信行与期望理论,探究、构建及验证基层医生开展首诊意愿的驱动因素理论模型与形成机制。方法:运用随机整群抽样方法,于2019年4-5月,对杭州市20家基层医疗卫生服务机构的医生进行问卷调查,调查内容包括基层医生的首诊认知水平、首诊能力自评、政策制度评价、首诊工作期望、工作满意度等。采用描述性统计、多重线性回归、结构方程模型分析等方法,探究基层医生首诊意愿的驱动因素与形成机制。结果:基层医生开展首诊意愿率为76.4%(308/403);首诊工作正面期望(β=0.309)、首诊认知水平(β=0.216)、政策制度评价(β=0.184)、首诊能力自评(β=0.170),均直接影响基层医生开展首诊意愿;5类驱动因素对首诊意愿的影响总效应依次为首诊认知水平(0.536)、政策制度评价(0.494)、首诊能力自评(0.436)、首诊工作正面期望(0.186)、工作满意度(0.146)。结论:首诊认知、首诊能力、政策制度、正向期望分别是驱动基层医生开展首诊意愿的重要前提、关键动力、有力保障、激发力量。建议政府及医疗机构进一步提高基层医生首诊认知水平,系统提升首诊服务能力,协同完善财政投入、医保报销、转诊制度等政策引导措施,建立健全基层医生职业发展、绩效考核、薪酬福利等激励措施。
%A 钱宇;王小合;陈洁;任佳焌;程港镁;潘文文
%+ (1)杭州师范大学医学院卫生事业管理系, 311121; (2)浙江大学医学院附属第一医院医疗保险办公室,杭州 310003; (3)浙江大学医学院附属第二医院质量管理办公室,杭州 310009
%& 66-71

%0 Journal Article
%@ 1007-9572
%T Annals of Family Medicine论文摘要汇编——中国全科医生所在机构特征与其工作满意度的关系
%D 2020
%7 20200804
%V 23
%] 2020307258
%N 4
%J 中国全科医学
%Q Practice organization characteristics related to job satisfaction among general practitioners in 11 countries
%X 目的众所周知,全科医生对工作不满意会产生严重的影响。因此,全科医生和政策制定者都应该更好地了解其工作满意度的决定因素。本文旨在调查11个国家中,全科医生所在机构的组织和功能特征是否与其工作不满意度有关。方法:对2015年英联邦基金会《基层医疗医生的国际卫生政策调查》进行二级分析(n=12 049)。收集对"您对自己的职业满意度如何"的回答,使用Likert 4级量表测量全科医生的工作不满意度。采用多层次混合效应有序Logistic回归分析各医疗机构的多种特征。[第一段]
%+ 不详
%& 418

%0 Journal Article
%@ 1005-7803
%T 南京市乡村医生满意情况调查及对策建议
%D 2020
%7 20200804
%K 乡村医生;工作满意度;不满意原因
%V 31
%] 2020299990
%N 2
%J 江苏卫生事业管理
%X 目的:了解南京市乡村医生的工作满意情况及存在问题,并提出相关建议,为南京市相关部门加强乡村医生队伍建设提供依据。方法:对南京市各涉农区的乡村医生进行问卷调查,用Epidata3.1与SPSS22软件对问卷进行录入和统计分析。结果:南京市乡村医生中,约46.5%对现有工作不满意;不满意原因中,收入低、工作压力大、社会保障水平低分别占到90.1%、87.6%、87.2%。结论:建议南京市相关部门对乡村医生队伍建设工作以围绕解决乡村医生现有问题、提高乡村医生满意度为目的,改善其现有处境,保障其工作收入,完善其社会保障水平及养老机制等。
%A 丁海云;杨大锁
%+ (1)南京医科大学公共卫生学院,江苏南京 211166; (2)南京市卫生健康委员会办公室,江苏南京 210019
%& 246-249

%0 Journal Article
%@ 2095-7432
%T 满意度对基层医务人员疲劳与工作倦怠关系的调节作用研究
%D 2020
%7 20200804
%K 基层医务人员;工作满意度;疲劳;工作倦怠
%V 10
%] 2020260410
%N 1
%J 中国医疗管理科学
%Q Role of satisfaction in regulating fatigue and job burnout among grassroots medical staff
%X 目的:探讨疲劳与倦怠的关系,及满意度在二者关系中的调节作用,为基层医务人员倦怠的干预提供一定理论依据和指导。方法:采用多阶段分层抽样方法,对广州、江门、惠州、潮州4个样本市的622名基层医务人员进行调查,调查内容包括调查对象的基本情况,采用疲劳量表、满意度量表、工作倦怠量表进行调查。最终回收有效问卷533份。将调查数据运用SPSS 22.0和AMOS22.0进行整理与分析。结果:医务人员的疲劳对情绪衰竭(23.1%)和人格解体(7.3%)具有正向预测作用,而满意度对疲劳与倦怠间的关系有负向调节作用(β=-0.096;β=-0.130, P <0.01)。结论:我国基层医务人员的职业倦怠较为普遍,基层医疗机构的管理者应从减少医务人员疲劳和提高满意度两方面入手对医务人员的职业倦怠进行干预。通过增加工作资源,提供组织支持,来提高医务人员的满意度,调节疲劳对倦怠的正向预测作用,达到减少疲劳,控制倦怠的目的。
%A 陈小林;冯珊珊;何镜清
%+ (1)广州医科大学卫生管理学院,广东 511436; (2)广州市民政局
%& 39-44

%0 Journal Article
%@ 1006-1959
%T 探讨有效沟通方式应用在基层医院临床护理中的效果观察
%D 2016
%7 20200615
%K 临床护理;优质护理服务;应用效果
%V 29
%] 2017437343
%N 18
%J 医学信息(西安)
%X 目的:探讨有效沟通方式应用在基层医院护理工作中的应用效果。方法:我院自2015年7月起在临床护理工作中开展了护患沟通活动,分别在活动开展前及活动开展6个月后,随机抽取我院收治的200例患者进行调查研究。指导患者填写护理工作满意度调查表并调查护理前后医患纠纷发生情况,分析有效沟通方式应用于临床服务的效果。结果:采取有效沟通方式后,患者对本次护理服务的反馈显著优于开展活动前,护理满意率比对照组高(<0.05);并且开展有效沟通后,我院全年医患纠纷发生率明显低于护理前,前后比较差异具有统计学意义(<0.05)。结论:在基层临床护理工作中,采用有效的沟通方式能够有效提高护理工作质量,提升患者对医院护理工作的满意度,改善医患关系,降低医患纠纷发生率,因而值得大范围推广应用。
%A 胡彦宇
%+ 天津市宝坻区大白医院,天津 301800
%& 286-287

%0 Journal Article
%@ 1674-361X
%T 手术室优质护理服务的模式和效果
%D 2016
%7 20200615
%K 优质护理服务;手术室
%] 2017416700
%N 1X
%J 中国农村卫生
%X 目的:探讨手术室优质护理服务的实施,并评价其效果。方法:按照"改模式、重模式、重临床、建机制"的工作原则,加强手术室科学管理,改善手术室护理服务。结果:实施优质护理服务后,各项观察指标较实施前均明显提高。结论:优质护理服务的实施,能够有效提高手术室护理质量、手术护室护士综合素质和能力、手术患者和手术医师对手术室护理工作满意度及手术室护士满意度。
%A 李琳瑛
%+ 甘肃省武威市人民医院, 733009
%& 56

%0 Journal Article
%@ 1003-2800
%T 新疆少数民族地区基层医务人员工作满意度影响因素分析
%D 2016
%7 20200615
%K 少数民族地区;医务工作者;工作满意度;影响因素
%V 30
%] 2017402009
%N 7
%J 卫生软科学
%Q Analysis on influencing factors of job satisfaction in grassroots medical staffs in Xinjiang minority area
%X 目的:了解新疆边远少数民族地区基层医务人员工作满意度水平,及不同群体特征存在的满意度差异,并研究其主要影响因素,为西部农村卫生事业的发展提供参考建议。方法:以新疆墨玉县全部在岗医务人员为研究对象,采用JSS工作满意度调查表,以自填问卷的方式进行调查研究,通过单因素分析和多重线性回归分析,探讨少数民族地区基层医务人员工作满意度及影响因素。结果:被调查对象的总体满意度为(114.618±11.403)分,单因素分析结果显示:不同机构、性别、学历、科室和培训机会的医务人员工作满意度差异有统计学意义(P<0.05);根据多重线性回归分析结果,影响墨玉县医务人员满意度水平的主要影响因素为性别、年龄、教育水平、培训机会、科室、收入。结论:墨玉县医务人员总体工作满意度水平不高。应构建科学、合理的薪酬分配体系,完善对基层医务人员的继续教育机制,以提高其工作满意度。
%A 杨蕾
%+ 新疆医科大学公共卫生学院,新疆乌鲁木齐 830011
%& 49-53

%0 Journal Article
%@ 1007-9572
%T 重庆市基层全科医生工作满意度及其影响因素研究
%D 2019
%7 20200430
%K 全科医生;职业满意;影响因素分析;重庆
%V 22
%] 2020232311
%N 31
%J 中国全科医学
%Q Job Satisfaction and Associated Factors among General Practitioners from Primary Healthcare Institutions in Chongqing
%X 背景目前我国基层医疗机构全科医生缺口较大,尤其是西部农村地区,导致了基层全科医生工作任务繁重,执业环境差,长期处于超负荷状态,严重影响了其工作满意度,调查其工作满意度并分析影响因素,可以为稳定基层医疗人才队伍、提升基层医疗服务质量提供依据。目的:调查重庆市基层全科医生工作满意度的现状及其影响因素。方法:于2015年5-11月,采取分层随机抽样的方法,在重庆市抽取了27个区(县)的58家基层医疗卫生机构的354例全科医生进行问卷调查。问卷内容包含基本情况、执业状况、职业认知与素质、工作满意度评价。其中工作满意度评价采用5级评分法,从"很不满意"~"很满意"计为1－5分。最终回收有效问卷338份,有效回收率为95.5%。结果:基层全科医生工作满意度总平均分为(2.75±0.83)分,不同性别、任职科室、每周工作量、工资年收入、工作单位类型、最高学历、职称、家人对从事全科医学工作的支持程度及职业热爱程度的全科医生工作满意度评分比较,差异有统计学意义(P<0.05)。多元线性回归分析显示,影响全科医生工作满意度的因素有性别、任职科室、每周工作量、工作单位类型、最高学历、职称、家人对从事全科医学工作的支持程度及职业热爱程度(P<0.05)。结论:基层全科医生工作满意总体不高。相比较而言女性、任职于妇产科、每周工作量大、工作于乡镇卫生院、具有硕士学历、中级职称、家人支持度低及职业热爱程度低的全科医生工作满意度较低。针对这些因素,通过采取降低工作强度、提高薪资待遇等措施来提高全科医生工作满意度,真正地将人才留在基层。
%A 邹宛均;张绍群;龚放
%+ (1)重庆医科大学公共卫生与管理学院医学与社会发展研究中心/健康领域社会风险预测治理协同创新中心,重庆市 400016; (2)重庆医科大学研究生院,重庆市 400016; (3)重庆医科大学附属永川医院院长办公室,重庆市 402160
%& 3819-3824

%0 Journal Article
%@ 1007-9572
%T 我国西部地区全科医生工作满意度及其影响因素分析
%D 2019
%7 20200430
%K 全科医学;全科医生;职业满意;西部地区;影响因素分析
%V 22
%] 2020232276
%N 34
%J 中国全科医学
%Q Job Satisfaction and Influencing Factors among General Practitioners in Western China
%X 背景全科医生作为全科医疗服务的主要提供者,在基层医疗卫生服务中发挥着举足轻重的作用,分析其工作满意度及影响因素,对于改善全科医生素质、稳定全科医生队伍及提高全科医生服务水平具有重要意义。目的:了解西部地区全科医生的工作满意度现状及其影响因素。方法:于2017年10月-2018年2月,采取多阶段分层随机抽样法抽取西部地区社区卫生服务机构(社区卫生服务中心和社区卫生服务站)全科医生1050例为研究对象进行问卷调查。问卷内容包括全科医生基本情况和工作满意度。采用宋奎勐修订的工作满意度量表进行工作满意度测量,包括物质满意度、关系满意度、成长满意度和整体满意度4个维度。采用二分类Logistic回归分析全科医生工作满意度的影响因素。结果:1036份(98.67%)西部地区全科医生问卷被视为有效。西部地区全科医生的工作满意度总均分为(37.39±7.35)分,654例(63.13%)全科医生工作满意度总分较高(≥36分)。其中,西部地区全科医生的物质满意度平均分为(11.86±2.71)分,关系满意度平均分为(13.18±2.52)分,成长满意度平均分为(9.17±2.37)分,整体满意度平均分为(3.18±0.79)分。单因素分析结果显示,不同性别、学历、任职方式、加班情况及收入水平全科医生工作满意度比较,差异有统计学意义(P<0.05)。二分类Logistic回归分析结果显示,任职方式、加班情况及收入水平是西部地区全科医生工作满意度的影响因素(P<0.05)。结论:西部地区全科医生的工作满意度较高,任职方式、加班情况及收入水平是其影响因素。因此,建议改善薪酬结构,适当减少工作任务量,有效缓解全科医生工作压力,推行“去编制化”政策,激发全科医生的工作积极性,以提高全科医生工作满意度。
%A 周小刚;陈水琳;李丽清;甘勇
%+ (1)华东交通大学经济管理学院,江西省南昌市 330013; (2)江西科技师范大学经济管理学院,江西省南昌市 330000; (3)华中科技大学同济医学院公共卫生学院,湖北省武汉市 430030
%& 4266-4271

%0 Journal Article
%@ 1004-4663
%T 济水平、户籍与医疗保险——基于CGSS2015的实证数据
%D 2019
%7 20200430
%K 经济水平;户籍;社会基本医疗保险;商业健康保险;Logit回归
%V 36
%] 2020188273
%N 8
%J 中国卫生事业管理
%Q Empirical Study on The Economic Level,Household Registration and Medical Insurance Based on CGSS2015
%X 目的:基于CGSS2015数据,实证分析我国居民的经济水平、户籍所在地与居民社会基本医疗保险和商业健康保险参保概率的关系。方法:采用描述性统计方法对样本基本情况进行简单描述,基于Logit回归研究居民经济水平、户籍对居民社会基本医疗保险和商业健康保险的参保概率之间的关系进行分析。结果:居民经济水平与社会基本医疗保险、商业健康保险的回归系数均为正值;户籍所在地与居民社会基本医疗保险参保概率的回归系数为负值,与居民商业健康保险参保概率的回归系数为正值。结论:居民经济水平越高,居民的社会基本医疗保险和商业健康保险的参保概率越高且经济水平对城镇居民的社会基本医疗保险和商业健康保险的参保概率的影响程度显著高于农村居民的社会基本医疗保险和商业健康保险的参保概率的影响程度;户籍差异对居民社会基本医疗保险的参保概率有显著负向影响,对居民商业健康保险的参保概率有显著正向影响。
%A 祝嫦娥;宋宝香
%+ 南京中医药大学,江苏南京 210046
%& 587-591

%0 Journal Article
%@ 1672-1721
%T 基层医院门诊护士岗位管理实践与成效
%D 2019
%7 20200430
%K 门诊部;护士;管理;应用效果
%V 23
%] 2020178444
%N 33
%J 基层医学论坛
%X 目的:总结基层医院对门诊护士实施岗位管理的方法和效果。方法:我院采取合理设置门诊护士岗位及层级、制定岗位准入条件和晋阶条件、创新绩效分配方法、修订规范化培训计划、合理调配人力资源等多项岗位管理方法,观察实施后患者、医生对护士满意度及护士对调配满意度。结果:岗位管理实施后患者对护士满意度、门诊医生对护士工作满意度、护士对调配满意度等均高于实施前,差异显著(P<0.05)。结论:基层医院对门诊护士实施岗位管理后在提高门诊护理质量及患者和医生对护士工作满意度、护士对调配满意度等方面均可收到满意效果。
%A 赖赠英
%+ 上杭县医院,福建上杭 364200
%& 4778-4780

%0 Journal Article
%@ 1006-1959
%T 农村医学专业人才培养模式和课程体系改革调研分析
%D 2014
%7 20200430
%K 农村医学专业;人才培养;课程体系改革
%] 2020158672
%N 25
%J 医学信息·上旬刊
%X 进行农村医学专业人才培养模式和课程体系改革调研分析。选取了鹤岗在我校培训212名乡村医生中的54人展开问卷抽样调查,并对我校农村医学专业需求情况进行了调研。调查内容包括乡村医生的性别、年龄、文化程度、从业时间、收入状况、工作满意度及岗位培训情况等项目内容。完善校医合作的'2+1'人才培养模式,建立了校医合作三结合三站式人才培养模式。建议:农村医学专业宜采取'2+1+1'培养模式,定向招生方式,'校医合作'的人才培养模式及'学有所用'原则设置课程。
%A 汪永君;范晓云;丁殿波
%+ 黑龙江省林业卫生学校,黑龙江佳木斯 154007
%& 9

%0 Journal Article
%@ 1673-5625
%T 北京市某城区家庭医生团队内部服务质量现况分析
%D 2019
%7 20200430
%K 家庭医生团队;内部服务质量;现况分析
%V 36
%] 2020145152
%N 5
%J 中国社会医学杂志
%Q Analysis of Status of Internal Service Quality of Family Doctor Team in Urban Beijing
%X 目的:了解北京市某城区家庭医生团队工作满意度情况,为改善家庭医生团队工作满意度现状,提高基层医务人员工作积极性提供参考依据。方法:利用社区医务人员内部服务质量调查问卷,采用普查的方法对北京市某城区12个社区卫生服务中心(或区级医院)和58个社区卫生服务站总计500名家庭医生团队成员进行满意度调查。使用SPSS21.0对家庭医生团队成员人口学特征、内部服务质量得分进行描述性分析;对内部服务质量总体得分影响因素进行多元线性回归分析。结果:2017年家庭医生团队成员内部服务质量调查结果显示,所调查的6个维度均存在内部服务质量差距,其中工作环境、工作定位、薪酬与福利维度满意度较低;多元线性回归结果显示,家庭医生团队内部服务质量得分影响因素为中级职称和在编。结论:应关注重点人群的需求,提高家庭医生总体工作满意度,着重从改善工作环境、明确工作定位、完善薪酬和福利制度等方面来提升家庭医生团队的工作满意度。
%A 闫旭;陈娟
%+ 北京大学公共卫生学院,北京 100191
%& 512-516

%0 Journal Article
%@ 1006-1959
%T 开展创新型工作在基层医院手术室优质护理中的应用体会
%D 2014
%7 20200315
%K 创新型工作;基层手术室优质护理;应用
%] 2020136560
%N 27
%J 医学信息·上旬刊
%X 目的:探讨开展创新型工作在基层医院手术室优质护理工作中的应用效果。方法:以优质护理开展为契机,结合基层医院手术室护理工作的特殊性,开展一系列从管理、服务、技术方面的创新型护理工作。结果:手术室护理工作质量得到明显提高,手术医生医生及患者对手术室护理工作满意度得到提升(<0.01)。结论:在手术室开展创新型的优质护理工作,大大提升了手术医生及患者的满意度,也提高了手术室的护理工作质量,真正做到了'三好一满意'的活动目标。
%A 沈余
%+ 乐山市五通桥区人民医院,四川乐山 614800
%& 645

%0 Journal Article
%@ 1007-953X
%T 工作满意度和职业倦怠对医务人员离职意向的作用分析
%D 2019
%7 20200315
%K 职业倦怠;工作满意度;离职意向;结构方程模型;医务人员;影响
%V 22
%] 2019616032
%N 2
%J 中国卫生资源
%Q Study on the effects of job satisfaction and occupational burnout on medical staffs' turnover intention
%X 目的:研究临床、护理、公共卫生和医学技术人员的离职意向,探究工作满意度在职业倦怠影响医务人员离职意向过程中的中介效应。方法:通过自编问卷,对武汉市某区基层医务人员进行横断面调查。运用SPSS 20.0进行信度检验。运用AMOS 21.0建立结构方程模型,在结构方程模型中运用bootstrap法进行中介效应检验。运用Excel 2016进行中介效应sobel检验。结果:职业倦怠与工作满意度呈负相关,工作满意度与离职意向呈负相关,职业倦怠与离职意向呈正相关。工作满意度在职业倦怠影响离职意向过程中起中介效应作用,中介效应影响为2.1%。结论:建议工作满意度增加社会支持指标,建议使用"工作满意度优先指标设置"概念来提高医务工作者满意度。
%A 王琪如;谭晓东
%+ 武汉大学健康学院,武汉 430071
%& 122-126,149

%0 Journal Article
%@ 1004-0412
%T 延边地区基层儿科医生现状调查分析
%D 2019
%7 20200315
%K 基层;儿科医生;调查
%V 40
%] 2019614394
%N 10
%J 吉林医学
%X 目的:调查基层儿科医生的工作现状,分析目前延边地区儿科医生整体存在的不足和当下的困境,最后提出相应的解决策略及方案。方法:采取问卷调查及个别访谈的方式,对延边州8个县市207名非三甲医院儿科(包含儿保科)医生进行个人基本情况,工作满意程度,及对儿科工作方面问题及建议等几个方面,进行分析。结果:延边地区儿科医生的总体工作满意度为一般满意,基层医院不同程度地缺少儿科医生,更缺少“高人才”儿科医生,年轻医生陷入“压力大、任务重、待遇低、医患关系紧张”-跳槽-“儿科医生荒”恶性循环中。结论:全面二胎政策下,基层儿科卫生人力资源严重匮乏,需引起各相关部门重视,应提高儿科医生待遇,加强医生培训,有助于保障基层儿童健康需求。
%A 王钰莹;李佳;于延辉;安美华;金贞爱
%+ (1)延边大学附属医院儿科,吉林延吉 133700; (2)延边朝鲜族自治州卫生和计划生育委员会,吉林延吉 133700
%& 2436-2438

%0 Journal Article
%@ 1007-9572
%T 国内外全科医生职业吸引力研究进展
%D 2019
%7 20200315
%K 全科医生;职业吸引力;职业倦怠;离职意愿;影响因素分析
%V 22
%] 2019600933
%N 28
%J 中国全科医学
%Q Recent Advances in Attractiveness of a Career as a General Practitioner
%X 全科医生作为全科医学理论的践行者和全科医疗服务的提供者,其数量和质量直接决定着基层医疗卫生服务体系的服务质量和水平。了解全科医生职业吸引力的研究进展,探索影响全科医生职业吸引力的主要因素,对于稳定全科医生队伍建设、加强基层医疗卫生机构服务能力至关重要。本文将从全科医生职业吸引力的逆向角度出发,分别从工作满意度、职业倦怠、离职意愿及职业意愿等方面分析国内外全科医生职业吸引力的研究现状,以期为相关政府部门有针对性制定提升全科医生职业吸引力的顶层设计提供决策依据。
%A 甘勇;杨婷婷;杨宇迪;刘建新;卢祖洵
%+ (1)华中科技大学同济医学院公共卫生学院,湖北省武汉市 430030; (2)河南省人民医院营养科,河南省郑州市 450003
%& 3490-3494,3500

%0 Journal Article
%@ 1672-3015
%T 基层临床护理中优质护理服务的应用效果观察
%D 2015
%7 20200120
%K 临床护理;优质护理服务;应用效果
%] 2017463995
%N 2
%J 心血管病防治知识·学术版
%X 目的:探讨观察基层临床护理中优质护理服务的应用效果。方法:我院自2013年起开展临床护理优质护理服务,分别在活动开展前及活动开展6个月后,随机抽取我院收治的200例患者进行调查研究。指导患者填写护理工作满意度调查表并调查护理前后医患纠纷发生情况,对优质护理服务在临床护理工作中的效果进行详细研究。结果:观察组对护理工作的满意度评价远高于对照组,两组比较具有统计学意义(P<0.05);并且护理后,我院全年医患纠纷发生率明显低于护理前,前后比较差异具有统计学意义(P<0.05)。结论:在基层临床护理工作中,开展优质护理服务能够有效提高护理工作质量,提升患者对医院护理工作的满意度,改善医患关系,降低医患纠纷发生率,因而值得大范围推广应用。
%A 唐富翠
%+ 云南省丽江市永胜县人民医院,云南丽江 674200
%& 113-114

%0 Journal Article
%@ 1006-5180
%T 浙江省基层临床医生工作满意度评价和离职意愿调查研究
%D 2015
%7 20200120
%K 基层;临床医生;工作现状
%V 22
%] 2017457611
%N 3
%J 中国乡村医药
%X 目的:了解浙江省基层临床医生工作现状。方法:采用问卷方式对浙江省基层临床医生工作现状进行问卷调查。结果:基层临床医生学历层次大专为主(60.3%),职称以中级以下为主(80.6%),月收入以3000元以下为主(59.4%);对医院工作环境表示"一般";在工作认同感、付出与回报等值、是否得到重视等方面,大多数被调查者持"一般"态度;在离职意愿方面,63.2%的调查者产生过离开本单位的想法。结论:基层临床医生学历、职称、收入都较低,同时对工作各方面满意程度为"一般",应提高他们收入待遇,完善绩效考核制度、创造良好工作环境,提升内部管理。
%A 王妮妮;陈定湾;范春红;钟要红
%+ 浙江医学高等专科学校,杭州 310053
%& 65-66

%0 Journal Article
%@ 1006-5180
%T 精益管理对手术室手术准时开台率的影响
%D 2015
%7 20200120
%K 精益管理;手术室;准时开台率;医院管理
%V 22
%] 2017457594
%N 4
%J 中国乡村医药
%X 目的:探讨精益管理对手术室手术准时开台率的影响。方法:选取2013年1-6月该院未实施精益管理的1506例首台择期手术患者作为对照组,选取2013年7-12月实施精益管理后的1560例首台择期手术患者作为观察组,比较分析两组患者首台择期手术准时开台率、手术室护士加班时间、手术医师对手术室工作满意度等。结果:观察组患者的准时开台率显著高于对照组,手术室护士日加班时间显著短于对照组,手术医师对手术室护理工作的满意度显著高于对照组,差异均有统计学意义。结论:精益管理能够显著提高手术室手术准时开台率,同时有效缩短手术室护理日加班时间,提升手术医师对手术室护理工作的满意度。
%A 夏再明
%+ 浙江天台县人民医院手术室, 317200
%& 102-103

%0 Journal Article
%@ 1007-9572
%T 基层医务人员的家庭医生签约服务政策响应度及工作满意度研究
%D 2019
%7 20191110
%K 家庭医生签约服务;社区卫生工作者;政策响应度;职业满意;优化策略
%V 22
%] 2019296392
%N 10
%J 中国全科医学
%Q Responses to the Supportive Policies for the Implementation of Contracted Family Doctor Services and Job Satisfaction in Primary Healthcare Workers
%X 背景:基层医务人员是开展家庭医生签约服务的主要执行者,其政策响应度和工作满意度是稳步推进家庭医生签约服务的关键。目的:探讨基层医务人员的家庭医生签约服务政策响应度及工作满意度,为促进签约服务的持续发展提供对策建议。方法:于2018年2-5月,采用多阶段抽样法在湖北省宜昌市抽取基层医务人员500例进行问卷调查,主要内容包括基本情况、对开展家庭医生签约服务的评价、对家庭医生签约服务的政策响应度及工作满意度。采用多因素Logistic逐步回归分析基层医务人员工作满意度的影响因素。结果:共回收有效问卷462份,问卷有效回收率为92.4%。30.5%(141/462)的医务人员非常/比较积极参与家庭医生签约服务,25.9%(120/462)的医务人员认为现有激励机制完全/比较能调动医务人员积极性。医务人员对工资薪酬、工作环境、同事关系、发展前景、个人成就感的满意度得分分别为(2.7±0.7)、(3.4±0.7)、(4.1±0.8)、(3.3±0.9)、(3.5±0.8)分(“很不满意”~“非常满意”分别计为1－5分),总体工作满意度得分为(17.4±3.5)分。多因素Logistic逐步回归分析结果显示,平均月收入、开展家庭医生签约服务后工作时间的变化、家庭医生岗位的工作风险、家庭医生岗位的重要性、现有激励机制能否调动医务人员积极性是基层医务人员工作满意度的影响因素(P<0.05)。结论:基层医务人员的家庭医生签约服务政策响应度与工作满意度均有待提高。建议创新基层医务人员的激励措施,完善签约服务工作价值的绩效考核;加强培养优秀的家庭医生队伍,建立长期家庭医生人才培养机制,提高家庭医生职业稳定性。
%A 刘彩茵;何婷婷;王全
%+ 武汉大学健康学院社会医学与卫生事业管理教研室,湖北省武汉市 430071
%& 1160-1164

%0 Journal Article
%@ 1006-1533
%T 上海市某区全科医师工作满意度和相关影响因素研究
%D 2019
%7 20191110
%K 全科医师;工作满意度;影响因素
%V 40
%] 2019278879
%N 6
%J 上海医药
%Q Study on job satisfaction of general practitioners and related influencing factors in a district of Shanghai
%X 目的:调查分析上海市某区全科医师工作满意度现状并探讨其相关因素,分析改善全科医师工作现状、减少全科人才流失的对策。方法:参照明尼苏达职业满意度短式量表设计问卷对上海市普陀区11家社区卫生服务中心总共296名全科医师进行调查和统计学分析,共发放问卷296份,回收有效问卷238份,问卷有效回收率80.4%。结果:满意度最低的维度为"我的报酬与我所做的工作的量",满意者占32.8%,非常满意者占3.8%;满意度最高的维度为"工作所提供的稳定的就业方式",满意者占64.7%,非常满意者占16.0%。该区全科医师的总体满意度平均分为(72.38±11.09)分,内在满意度平均分为(43.66±6.60)分,外在满意度平均分为(21.26±3.85)分;收入差异对工作满意度的影响有统计学意义(P<0.05)。结论:社区全科医师对其工作整体满意度不高,收入是全科医师工作满意度的关键影响因素。提高员工的工作满意度对于改善全科医师素质、稳定全科医师队伍和提升基层医疗卫生服务水平有着重要意义。
%A 韩竹梅;史玲;刘瑶;王晓燕;张明欣;王峥
%+ (1)上海市普陀区长风街道长风社区卫生服务中心针灸科,上海 200062; (2)上海市普陀区长风街道长风社区卫生服务中心,上海 200062; (3)上海复旦大学附属中山医院全科医学科,上海 200032; (4)上海市普陀区长风街道长风社区卫生服务中心科教科,上海 200062
%& 11-14

%0 Journal Article
%@ 1673-677X
%T 健康中国背景下基层就业医学生职业生涯发展现状研究
%D 2019
%7 20191110
%K 基层;乡镇卫生院;医学毕业生;职业生涯;满意度
%V 39
%] 2019261652
%N 3
%J 中华医学教育杂志
%Q Study on the career development of clinical medicine graduates in township hospitals guided by the Healthy China strategy
%X 基层卫生人才匮乏一直是制约基本医疗卫生服务发展的瓶颈,而吸引更多医学毕业生到基层就业是完善基层卫生人才队伍的重要措施。对福建省已入职乡镇卫生院的临床医学毕业生的调查表明,现阶段他们仍偏好经济因素激励,工作满意度总体偏低,职业价值观未得到满足,缺乏可预期的职业发展路径。因此,建议在进一步提高基层医生的实际收入和福利水平的基础上,通过提供覆盖线上线下的适宜继续教育、推广人工智能等新兴技术为基层医生减负赋能,同时健全毕业生基层成长跟踪机制、探索灵活的医联体内部用人机制、支持基层医生建立个人品牌或适时开办全科诊所,拓宽其职业发展空间。
%A 潘登;余良仁
%+ (1)福建医科大学人文学院就业指导教研室,福州 350122; (2)福建省立医院总务部,福州 350001
%& 236-240

%0 Journal Article
%@ 1006-5180
%T 品管圈对泌尿外科护理带教质量及实习生综合能力的影响
%D 2019
%7 20191110
%K 品管圈;泌尿外科;护理带教质量;实习生;综合能力
%V 26
%] 2019236741
%N 4
%J 中国乡村医药
%X 目的:探讨品管圈对泌尿外科护理带教质量及实习生综合能力的影响。方法:选取2016年1月至2017年12月来义乌市中心医院泌尿外科实习的60名护理实习生,随机分为品管圈组与常规组各30名,比较两组护理带教质量、实践能力、综合能力评分及对教学管理工作的满意度。结果:品管圈组的护理带教质量得分、实践能力、综合能力评分及对教学管理工作的满意度评分明显高于常规组,差异有统计学意义(P<0.01)。结论:品管圈护理带教能提升泌尿外科护理实习生实践能力和综合能力,提高护理带教质量,实习生对教学管理工作满意度更高。
%A 何超俊;陈理境
%+ (1)浙江义乌市中心医院泌尿外科, 322000; (2)湖州市中心医院肾内科
%& 82-83

%0 Journal Article
%@ 1671-7368
%T 河北省乡村医生工作现状及培训需求调查
%D 2019
%7 20191110
%K 医师,初级保健;乡村卫生服务;问卷调查
%V 18
%] 2019235155
%N 1
%J 中华全科医师杂志
%Q Current status and training requirement of rural doctors in Hebei Province
%X 目的:了解河北省乡村医生工作现状及培训需求,为乡村卫生事业建设及乡村医生培训提供政策建议。方法:2017年10-12月,按照分层抽样的原则,抽取河北省11个地级市现任乡村医生1 200名,采用自行设计的问卷进行调查,内容包括乡村医生的一般情况、工作满意度、医改政策的影响、培训需求等。结果:共发放问卷1 200份,收回有效问卷1 170份,有效回收率为97.5%。1 170名接受调查问卷的乡村医生中,男性占62.1%(726/1 170),40岁以上者占63.9%(748/1 170),中专学历者占52.3%(612/1 170),从事乡村医生年限≥10年的占70.6%(826/1 170),对工作总体满意度为30.8%(360/1 170);被调查者回答所在卫生室为标准化村卫生室的占73.8%(864/1 170),已施行家庭签约的占72.0%(842/1 170),认为新医改政策改善村民看病难、看病贵的占52.8%(618/1 170);98%(1 147/1 170)乡村医生认为需要接受培训,93.6%(1 095/1 170)表示曾经接受过培训;对于上级部门组织的专业技能培训应为哪些方面内容的问题,根据被调查者的选择,依次排序为常见病、多发病(904人,占77.3%)、人文医学(650人,占55.6%)、急救知识(492人,占42.1%)等;关于乡村医生进行培训的影响因素,根据被调查者的选择,依次排序为时间、精力不足(656人,占54.3%)、缺乏适宜的培训形式(510人,占43.6%)、经济原因(476人,占40.3%)等。结论:各级政府部门应重视提高乡村医生的工作满意度,完善乡村医生培训体系,提高乡村医生业务水平,深入落实家庭医生签约服务,使乡村医生真正成为农村居民健康的"守门人"。
%A 张金佳;张敏;赵会芳;张雅丽;孙彦杰;邢晓英;王荣英
%+ 河北医科大学第二医院全科医疗科,石家庄 050000
%& 42-46

%0 Journal Article
%@ 1006-5563
%T 家庭医生签约服务模式下长春市某城区社区医务人员的工作满意度及影响因素调查
%D 2019
%7 20191110
%K 社区医务人员;工作满意度;家庭医生;签约服务;长春
%V 32
%] 2019225374
%N 2
%J 医学与社会
%Q Job Satisfaction and Influencing Factors of Medical Staff in a Community in Changchun City Under Family Doctor Contract Service Mode
%X 目的:了解实施家庭医生签约服务背景下,长春市社区医务人员的工作满意度情况,为进一步提高家庭医生工作积极性,完善家庭医生签约服务提出政策支持。方法:对长春市某城区9个社区卫生服务中心的医务人员进行工作满意度调查,分析影响工作满意度的因素。结果:社区医务人员总体工作满意度得分均值为(3.43±0.95)分,属于一般满意。影响社区医务人员总体满意度的因素为福利薪酬、责任感与成就感、组织管理。结论:社区医务人员总体工作满意度一般,福利薪酬满意度最低且对总体工作满意度影响显著;社区医疗卫生人力资源结构有待改进。建议以人为本,加强人力资源管理;不断完善绩效考核评价体系;薪酬分配基础上建立激励补偿。
%A 马天娇;李晶华;张莉;张瑞洁;张倩
%+ 吉林大学公共卫生学院,长春 130021
%& 30-33,51

%0 Journal Article
%@ 1006-5563
%T 邢台市某县医院医务人员职业认知、工作满意度与职业倦怠的相关性研究
%D 2019
%7 20190805
%K 公立医院;医务人员;职业认知;工作满意度;职业倦怠
%V 32
%] 2019188890
%N 1
%J 医学与社会
%Q Study on Correlation Between Occupational Cognition,Job Satisfaction and Job Burnout of Medical Staff in a County Hospital in Xingtai City
%X 目的:了解县级医务人员职业认知、工作满意度与职业倦怠的现状及相关性,为县级医院人力资源管理提供依据。方法:采用分层随机抽样的方法,选取邢台市某县医院134名医务人员进行问卷调查。结果:医务人员职业认知、工作满意度、职业倦怠得分分别为(65.89±7.04)、(74.26±11.13)、(37.81±6.61);女性、≤30岁、护士、行政、后勤、学历为高中/中专、无职称医务人员的职业认知状况显著高于同组其他人员(P<0.05),女性、行政、后勤和初级或无职称医务人员的工作满意度显著高于同组其他人员(P<0.05),各类人群的职业倦怠无显著性差异(P>0.05);医务人员职业认知与工作满意度呈正相关(R=0.736)、与职业倦怠呈负相关(R=-0.408),工作满意度与职业倦怠不相关(P>0.05)。结论:县级医院医务人员职业认知情况一般,工作满意,倦怠程度不高;不同类型医务人员职业认知与工作满意度各异,其中性别、岗位、职称为共同的可能影响因素;医务人员认为工作内外情况越好,对此工作越满意,职业倦怠感越弱。
%A 刘彦辰;张研
%+ (1)华中科技大学同济医学院医药卫生管理学院,武汉 430030; (2)湖北省人文社科重点研究基地农村健康服务研究中心,武汉 430030
%& 103-107

%0 Journal Article
%@ 1006-6586
%T 基层医院消毒供应室现状与循环使用医疗器械质量管理的探讨
%D 2018
%7 20190805
%K 基层医院;消毒供应室;现状;循环使用医疗器械;质量管理
%V 24
%] 2019154763
%N 23
%J 中国医疗器械信息
%Q Discussion on the Status Quo of Disinfection Supply Room in Primary Hospitals and Quality Management of Medical Equipment for Recycling
%X 目的:探讨基层医院消毒供应室现状与循环使用医疗器械质量管理。方法:2017年12月应用自制问卷表调查本地区10个所基层医院消毒供应室现状,并于2018年1月－2018年6月为所选的10个所基层医院消毒供应室实施循环使用医疗器械质量管理,回顾分析管理前后消毒供应室的工作质量以及各科室医护人员对消毒供应室的满意程度。结果:根据现状调查可知,基层医院消毒供应室存在设备不完善、人员分配少、人员老龄化、质量管理薄弱等问题,且管理后基层医院消毒供应室工作质量合格率明显高于管理前,管理后各科室医护人员对消毒供应室工作满意度也明显高于管理前(P<0.05)。结论:根据基层医院消毒供应室现状分析,为消毒供应室实施循环使用医疗器械质量管理,有助于提高消毒供应室工作质量,为基层医院各科室提供清洁、安全、实用的医疗器械。
%A 别至
%+ 荆州市第一人民医院,湖北荆州 434000
%& 161-162

%0 Journal Article
%@ 1001-4411
%T 农村围绝经期妇女抑郁症状影响因素分析及心理保健策略干预
%D 2018
%7 20190520
%K 围绝经期;抑郁;农村;影响因素;自我调整;心理保健
%V 33
%] 2018612626
%N 20
%J 中国妇幼保健
%X 目的:探究农村地区围绝经期妇女抑郁症状发生现状、影响因素及其心理保健需求。方法:采用一般情况调查表、改良更年期Kupperman评分量表(PHQ-9)、社会支持评定量表、病人健康问卷抑郁量表、围绝经期妇女心理卫生保健态度及需求调查表,于2017年7月在金寨县农村地区对110名参加普查的45－55岁妇女进行调查。结果:农村接受调查的妇女平均年龄(49.8±3.33)岁。110名被调查妇女中无抑郁症状者71名,占64.5%,有抑郁症状者39例,占35.5%,其中轻度抑郁30例,占76.9%,中度抑郁5例,占12.8%,中重度抑郁4例,占10.3%.职业、痛经有无、夫妻感情、子女升学或就业、家庭成员情况、自身情况、住房情况、对工作满意度、工作压力、家庭经济等对发生抑郁症状影响较大(P<0.05);更年期症状及更年期综合征均对抑郁有影响;抑郁症状组社会支持评定量表总分、客观支持评分、主观支持评分、利用度显著低于无症状组,说明社会支持能够使围绝经期女性减少负性心理状态;与围绝经期妇女抑郁症状发生有关的影响因素包括痛经、子女升学或就业失败、社会支持总分、客观支持分、主观支持分、利用度等。围绝经期妇女的心理健康保健现状:26.4%的围绝经期妇女不关心心理卫生保健;61.8%的妇女表示如觉抑郁会自我调整,不需专业人士帮助。结论:农村地区围绝经期妇女抑郁症状与更年期症状呈现率较高,与自身心理因素、生理因素、社会因素、家庭因素有关,地方医生应结合本地特点,开展心理健康宣教活动,提高围绝经期妇女生活质量。
%A 高兵;郭锦晨;吴凡;杨勤军;程悦;石小雨;李凌基;张佩文;李佩佩;陈丽莉
%+ 安徽中医药大学,安徽合肥 230038
%& 4678-4682

%0 Journal Article
%@ 1005-5916
%T 护理标识管理在提升重症监护室护理质量中的运用
%D 2018
%7 20190520
%K 重症监护室;护理标识管理;护理质量;提升效果
%V 38
%] 2018602690
%N 9
%J 中国农村卫生事业管理
%X 目的:探讨重症监护室护理工作中应用护理标识管理措施对提高患者护理服务质量的具体效果。方法:2016年全年临海市第一人民医院重症监护室护理人员为患者提供常规护理服务,2017年初在为患者提供常规护理服务基础上加用护理标识管理措施,记录2016组、2017组重症监护室患者对护理服务满意度、医生对护理服务满意度、护理不良事件发生情况。结果:2017组重症监护室患者对护理工作满意度、重症监护室医生对护理工作满意度均显著优于2016组(P<0.05);2017组重症监护室各项护理不良事件发生率均显著低于2016组(P<0.05)。结论:在重症监护室内实施护理标识管理可显著提高临床护理服务质量,对降低护理不良事件发生率、维护良好的医护及护患关系均具有重要的应用价值。
%A 王卫玲
%+ 浙江省临海市第一人民医院重症医学科,浙江临海 317000
%& 1230-1232

%0 Journal Article
%@ 1005-6661
%T 江苏省基层专业技术人员疟疾快速诊断试纸条相关知识态度行为调查
%D 2018
%7 20190520
%K 疟疾;快速诊断试纸条;知识、态度、行为;江苏省
%V 30
%] 2018588380
%N 4
%J 中国血吸虫病防治杂志
%Q Investigation on malaria rapid diagnostic testing (RDT)-related knowl-edge,attitude and practice in primary healthcare professionals of Jiangsu Province
%X 目的:了解江苏省基层专业技术人员快速诊断试纸条(RDT)相关知识、态度与行为(KAP)现状并分析其影响因素。方法:采用典型抽样方法,在江苏省选取4个设区市开展针对基层专业技术人员的RDT相关KAP及工作满意度调查,并采用多元logistic回归模型分析基层专业技术人员RDT相关KAP的影响因素。结果:共发放调查问卷1150份,回收有效问卷949份,问卷总体有效回收率为82.52%;其中来自检验人员问卷453份,来自临床医师问卷466份,来自疾控机构疟疾防治人员30份。83.98%的受调查者对RDT技术基础知识掌握不够。52.17%的检验人员认为RDT技术的开展能够改善基层疟疾诊断工作,其对于RDT技术优势的认可程度高于临床医师;79.25%的检验人员自评能够规范完成RDT检测操作,84.55%的临床医师自评具有规范疟疾临床诊断行为。受调查检验人员性别、学历、所在单位级别、职称、从事镜检工作年限以及受调查临床医师单位级别是影响其RDT技术相关KAP的关键因素。结论:江苏省基层专业技术人员对疟疾RDT技术接受度较好,但RDT相关知识掌握程度相对不足。应进一步开展针对性培训和宣传,从而为更好地发挥RDT在消除疟疾工作中的作用提供保障。
%A 金嘉杰;王伟明;曹园园;朱国鼎;周华云;黄葭燕;曹俊
%+ (1)复旦大学公共卫生学院/国家卫生健康委员会卫生技术评估重点实验室,上海 200032; (2)江苏省寄生虫病防治研究所/国家卫生健康委员会寄生虫病预防和控制技术重点实验室/江苏省寄生虫与媒介控制技术重点实验室
%& 378-382,414

%0 Journal Article
%@ 1001-568X
%T 湖北省城乡基层医务人员工作满意度研究
%D 2018
%7 20190520
%K 医务人员;基层卫生服务机构;工作满意度
%V 32
%] 2018580618
%N 10
%J 中国初级卫生保健
%Q Research on Job Satisfaction of Employees of Urban and Rural Primary Health Institutions in Hubei Province
%X 目的:测量湖北省基层卫生机构医务人员的工作满意度状况,发现影响因素,为提高湖北省基层医务人员工作满意度提供政策依据。方法:根据经济发展情况选取湖北省武汉市、黄冈市和荆州市3个地区共12家基层卫生机构,其中,城市社区卫生服务中心和农村乡镇卫生院各6家,对408名医务人员进行满意度问卷调查。结果:湖北省基层卫生服务机构员工的总体工作满意度评分为65.99分,程度为一般满意,其中,城市总满意度为64.66分,农村总满意度为66.05分;各个维度中,员工对个人胜任(72.79分)和人际关系(70.92分)满意度最高,而对薪资(37.01分)和工作强度(43.69分)满意度最低。根据logistic回归分析结果可见,工作环境、技术水平、工作回报和职业发展均对工作满意度有较大程度的影响。结论:湖北省城乡基层卫生服务机构工作人员工作满意度水平一般,需要进一步重视基层卫生机构职工的工作回报和职业发展。
%A 虎磊;罗银波;汪瓒;贾利高;胡春平;刘军安;敖琴;卢祖洵
%+ (1)华中科技大学同济医学院公共卫生学院,武汉 430030; (2)湖北省卫生和计划生育委员会,武汉 430079; (3)华中科技大学附属同济医院,武汉 430030
%& 12-14

%0 Journal Article
%@ 1007-9572
%T 湖北省基于家庭医生视角的家庭医生签约服务开展影响因素及对策研究
%D 2018
%7 20190520
%K 家庭医生;签约服务;影响因素分析;对策
%V 21
%] 2018579777
%N 28
%J 中国全科医学
%Q Influencing Factors and Countermeasures of the Development of Contracted Community-based Family Doctor Services from Family Doctors' Perspective in Hubei Province
%X 目的:了解湖北省家庭医生团队成员的基本情况、工作情况及对家庭医生签约服务的认知、工作满意度,从家庭医生视角提出制度实施过程中的影响因素。方法:在文献研究的基础上,同时对30例家庭医生团队成员进行个人深入访谈,了解当前家庭医生签约服务实施障碍。自行设计问卷,对武汉、襄阳、宜昌3个城市的14家社区卫生中心的558例参与家庭医生签约服务的医务人员进行调查。结果:558位家庭医生团队成员中,学历以大专为主(46.1%);宜昌市和武汉市家庭医生团队成员月均工资在4000元左右,而襄阳市人员月均工资2355.8元;宜昌市家庭医生团队成员1年内每人接受业务培训次数的中位数为6.50次,武汉市、襄阳市均为2.00次。满意度方面,调查对象对工作兴趣满意度为61.3%,而对于工作的社会认可度和工作量的满意度仅有39.8%、35.5%;对团队人员配备、办公条件和医疗设备配备的满意度低于41.0%.超70%的被调查者赞同宣传力度、居民流动性、人员数量、居民认知以及人员工作量为阻碍家庭医生签约服务开展的较大制约因素。结论:为促进家庭医生签约服务更好实施,应加大社区医务人员培养培训和引进力度,提高社区卫生服务能力;健全家庭医生考核激励机制;加强签约服务政策宣传。
%A 贺哲;邵飘飘;邵天;龙成旭;冯占春
%+ 华中科技大学医药卫生管理学院/湖北省人文社科重点研究基地-农村健康服务研究中心,湖北省武汉市 430030
%& 3447-3452

%0 Journal Article
%@ 2096-1413
%T 医联体下六位一体诊疗护理服务体系的构建与研究
%D 2018
%7 20190520
%K 医联体;六位一体诊疗护理服务体系;生活质量
%V 3
%] 2018545526
%N 26
%J 临床医学研究与实践
%Q Construction and study of six-in-one medical nursing service system under medical union
%X 目的:探索构建医联体下医护患六位一体诊疗护理服务体系,提升老年患者生活质量。方法:选取2016年1月至2018年2月在我院住院治疗的符合纳入标准的老年患者774例,分为对照组(388例)和试验组(386例)。对照组给予常规诊疗护理措施,试验组实施医联体下医护患六位一体诊疗护理服务体系。比较两组患者及家属满意度、基层医护人员满意度,两组老年患者康复情况。结果:试验组患者及家属满意度、基层医院及社区卫生服务中心医生护士工作满意度均高于对照组,差异有统计学意义(P<0.05);试验组老年患者各项康复指标均优于对照组,差异有统计学意义(P<0.05)。结论:实施医联体下六位一体诊疗护理服务体系,可优化医疗护理资源配置,提升老年患者康复效果及生活质量,提高医联体单位的医疗护理服务能力。
%A 王引侠;张亚军;魏元龙;孔小静;王智杰
%+ (1)陕西省咸阳市第一人民医院护理部,陕西咸阳 712000; (2)61363部队,陕西西安 710054
%& 145-147

%0 Journal Article
%@ 1005-5916
%T 护理人员工作满意度及影响因素的调查分析
%D 2018
%7 20190520
%K 护理人员;工作满意度;影响因素
%V 38
%] 2018528155
%N 8
%J 中国农村卫生事业管理
%X 目的:调查护理人员的工作满意度,并探讨其影响因素。方法:采用一般情况问卷和工作满意度调查量表,对浙江省某市3所综合医院的632名护理人员进行调查。结果:护理人员的工作满意度总分为(128.74±18.84)分,对医护人员间互动的满意度最高,为(49.15±6.96)分,对工作环境与福利的满意度最低,为(20.99±3.52)分。多元线性回归分析显示,影响护理人员工作满意度的个人因素主要有年龄、工龄、科室、职称和层级。结论:护理人员的工作满意度处于中等水平,医院管理者要尽可能地为护理人员提供安全的执业环境,合理地进行绩效分配,进一步提高护理人员工作满意度。
%A 洪颜;徐勤容;齐向红;黄秋霞
%+ 浙江省衢州市人民医院护理部,浙江衢州 324000
%& 1088-1091

%0 Journal Article
%@ 1002-3674
%T 基于结构方程的乡村医生胜任力、医患关系与工作满意度关系模型研究
%D 2018
%7 20190520
%K 乡村医生;胜任力;医患关系;工作满意度;结构方程
%V 35
%] 2018527017
%N 4
%J 中国卫生统计
%X 目的:采用结构方程模型实证研究乡村医生胜任力、医患关系与工作满意度之间的关系。方法:通过对江苏省1330名乡村医生进行问卷调查,结合相关文献基础,建立初始模型,经过模型的拟合修正,获得乡村医生胜任力、医患关系与工作满意度关系模型。结果:医疗卫生服务知识、医疗卫生服务技能、个性特质分别对医患关系和工作满意度有显著正向影响,动机/需要对医患关系有显著正向影响。医患关系在胜任力与乡村医生工作满意度之间起到部分中介作用。结论:应大力提高乡村医生的胜任力水平,加大对乡村医生的投入,完善乡村医生“退出”机制,减少乡村医生的公共卫生服务量,努力让乡村医生回归基本医疗服务。
%A 蒋陆娟;徐爱军;张倩;麻云;王丽萍
%+ 南京中医药大学卫生经济管理学院, 210023
%& 538-541,545

%0 Journal Article
%@ 1672-5654
%T 分析基层医院急诊工作的标准化管理
%D 2018
%7 20190520
%K 基层医院;急诊工作;标准化管理
%V 15
%] 2018495970
%N 9
%J 中国卫生产业
%X 目的:分析基层医院急诊工作的标准化管理效果。方法:该院急诊科室于2017年6月开始实施急诊工作的标准化管理(实验组)与2017年6月前实施的急诊工作常规管理(对照组)进行对比分析,分析实施急诊工作标准化管理前后的管理质量。结果:两组管理方式之间对比的医护人员工作满意度、急诊抢救成功率、医护人员专业考核评分及急诊科工作质量管理评分等指标差异有统计学意义(P<0.05)。结论:针对基层医院的急诊工作实施标准化管理的效果较为显著,能显著提高急诊抢救成功率,规范了急诊工作的管理,促进了急诊管理质量的提高。
%A 石军
%+ 山东省淄博市张店区人民医院急诊科,山东淄博 255000
%& 59-60

%0 Journal Article
%@ 1007-9572
%T 世界家庭医生组织(WONCA)研究论文摘要汇编——卫生政策变迁对全科医生的影响:一项在英国全科医学电子杂志读者中开展的定性网络研究
%D 2018
%7 20190520
%V 21
%] 2018482734
%N 21
%J 中国全科医学
%X 背景:英国全科医生的工作压力很大,工作满意度也较低。自2010年以来,随着英国卫生政策的变化,其国家医疗服务体系也发生了重大的结构性改变,意味着英国政府要提高全科医生行医的自主性以及医疗服务的可及性。Pulse Today是一本在英国广受欢迎的全科医学电子杂志,其开设了一个重点论坛栏目,即刊登与全科医学相关的新闻报道。目的:分析全科医生对一本面向其群体发行的电子杂志刊登关于卫生政策变化的新闻报道的感受。设计与场所本项定性网络研究在英国Pulse Today杂志读者群体中开展。方法:采用主题分析法对Pulse Today杂志读者群体对其刊登的关于卫生政策变化的新闻报道的评论进行整理分析。结果:以获得卫生服务为主题进行搜索,约300例读者对2012年1月-2016年3月在该刊发表的关于卫生政策变化的新闻报道的评论被纳入分析。与预期一致,评论涉及了患者需求和全科医生的工作压力情况;同时,评论还涉及了其他与全科医生工作相关的事项:全科医生对其在国家医疗服务体系中所处地位和职责的感受;制约全科医生自主行医的情况;全科医生自我感觉缺乏职业尊重;全科医生对其所在机构和领导者的行为感到失望。结论:研究表明,全科医生对其职责的变化表现出抵制和无奈的顺从。这种矛盾状况值得进一步关注,因为其可能会以未知的方式影响全科医生应对基层医疗卫生服务体系的改革。
%A ELVEY R;VOORHEES J;BAILEY S
%+ 不详
%& 2581

%0 Journal Article
%@ 1006-5253
%T 成都市基层医疗卫生机构医务人员工作满意度调查研究
%D 2018
%7 20181230
%K 基层医疗卫生机构;医务人员;工作满意度;影响因素
%V 25
%] 2018435314
%N 3
%J 中国医院统计
%Q Research of job satisfaction of medical staff in primary-level medical and health care institutions in Chengdu
%X 目的:调查成都市基层医疗卫生机构医务人员工作满意度,探究工作满意度影响因素,为提高基层医疗卫生机构服务水平提供参考。方法:采用两阶段随机抽样方法对成都市9个基层医疗卫生机构的120位医务人员进行问卷调查,从工作认知、内部环境、工作回报、组织管理、社会执业环境5个维度评价工作满意度。结果:成都市基层医疗卫生机构医务人员工作满意度得分为(87.7±13.5)分;其中工作认知为(14.5±3.0)分、内部环境为(16.4±3.3)分,工作回报为(21.2±3.7)分、组织管理为(17.9±3.6)分、社会执业环境为(17.8±3.7)分,各维度满意度均较低;多重线性回归分析显示女性的满意度高于男性,工作满意度随年龄增加逐渐降低,无职称人员相对于中级职称人员工作满意度低,合同聘用人员工作满意度低于正式在编人员。结论:成都市基层医疗卫生机构医务人员整体工作满意度不高。建议继续加大对基层医疗卫生机构的资金投入,提高基层医务人员的工作待遇,健全组织管理,完善晋升聘用制度,以提高基层医疗卫生机构医务人员的工作满意度,从而保障辐射区域内居民享受高质量的基层医疗卫生服务。
%A 张柏杨;杨一恺;刘丹萍
%+ 四川大学华西公共卫生学院,成都 610041
%& 168-171

%0 Journal Article
%@ 1000-2200
%T 皖北地区乡镇卫生院医务人员工作满意度及其影响因素研究
%D 2018
%7 20181230
%K 医务人员;乡镇卫生院;工作满意度;皖北
%V 43
%] 2018416313
%N 3
%J 蚌埠医学院学报
%Q Research on job satisfaction of medical staff from township hospitals in Northern Anhui and its influence factors
%X 目的:调查皖北地区乡镇卫生院医务人员工作满意度现状及其影响因素。方法:采用分层随机抽样方法,采用自制工作满意度调查问卷对皖北地区27所乡镇卫生院477名医务人员进行问卷调查。结果:皖北地区乡镇卫生院医务人员工作总体满意度得分为(3.67±0.82)分;其中5个维度得分从高到低依次为内部环境(3.85±0.80)分,工作本身(3.77±1.04)分,医院管理(3.71±0.64)分,社会执业环境(3.64±0.68)分,工作回报(3.38±0.93)分;不同年龄、婚姻状况及工龄医务人员工作满意度得分差异均有统计学意义(P<0.01)。结论:在加强乡镇卫生院医疗卫生队伍建设中,应以医务人员职业发展和完善薪酬体系作为切入点,同时要注意针对不同群体采取有针对性的措施。
%A 李雅洁;汪俊涛
%+ 蚌埠医学院全科医学系,安徽蚌埠 233030
%& 360-362

%0 Journal Article
%@ 1006-5180
%T “三H”式护理在人工全髋关节置换术中的应用
%D 2014
%7 20181230
%K 人工全髋关节置换术;术中配合;“三H”式护理
%] 2017600856
%N 1
%J 中国乡村医药
%X 目的:探讨"三H"式护理在人工全髋关节置换术中的应用效果。方法:70例行人工全髋关节置换术患者,按照入院时间先后分为对照组和观察组,每组35例。对照组患者接受传统模式护理,观察组患者接受"三H"式护理,包括心理准备、术前访视、术中配合及术后回访。观察两组患者术中配合的满意度、手术当日的乐观情绪和患者及其家属对医护人员的工作满意度。结果:观察组患者持乐观情绪比例、术中配合满意度、患者及家属满意度均显著优于对照组,差异有统计学意义。结论:"三H"式护理可帮助人工全髋关节置换术患者保持乐观心态,提高护理质量。
%A 张燕萍
%+ 浙江海宁市中医院手术室, 314400
%& 70-71

%0 Journal Article
%@ 1671-7368
%T 北京市朝阳区社区医生工作满意度及相关因素分析
%D 2018
%7 20181105
%K 职业满意;问卷调查;全科医师
%V 17
%] 2018374010
%N 5
%J 中华全科医师杂志
%Q Job satisfaction of general practitioners in Beijing Chaoyang District and influencing factors
%X 目的:了解北京市朝阳区社区医生的工作满意度情况,分析与满意度相关的因素,探讨改进措施。方法:于2015年6月对北京市朝阳区35个社区卫生服务中心的500名全科社区医生,通过互联网调查的方式,针对社区医生对职业、收入和执业环境的满意度进行调查,回收419例合格问卷。采用logistics回归分析的方法,计算各种因素在校正前后与医生满意度的相关性。结果:419名研究对象中女性为296人(70.6%);中位年龄38岁,参加工作的中位时间15年;大学本科及以上学历为297人(70.9%),每周接诊患者数量> 120人的为185人(44.2%),每周满负荷工作时间>40h的为227人(54.2%);主要工作为门诊诊疗的为179人(42.7%),对于未来5年的职业规划选择继续深造的为180人(43.0%)。311人(74.2%)对职业感到非常满意或比较满意,124人(29.6%)对收入感到非常满意或比较满意,206人(49.2%)对执业环境感到非常满意或比较满意。多因素logistic回归分析显示,年龄>40岁(OR=2.20,95% CI:1.33－3.61)、每周工作负荷≤40h(OR =2.70,95% CI:1.67－4.36)及未来5年内打算继续深造(0R=2.21,95% CI:1.35－3.63)是对职业满意度高的独立影响因素;年龄> 40岁(OR =2.03,95% CI:1.28－3.21)、每周工作负荷≤40h(OR=1.60,95% CI:1.04－2.46)及未来5年内打算继续深造(OR =2.03,95% CI:1.28－3.22)是对收入满意度高的独立影响因素;学历大专及以下(OR =2.14,95% CI:1.37－3.36)、每周接诊患病人数<90人(OR=1.78,95% CI:1.18－2.69)、每周工作时间负荷≤40h(0R=1.73,95% CI:1.15－2.59)、主要工作不是门诊诊疗(OR=1.54,95%CI:1.02－2.31)及未来5年打算继续深造者(OR=1.75,95% CI:1.16－2.63)是对执业环境满意度高的独立影响因素。多数被调查者认为目前基层社区医生的数量远少于需求。结论:多数社区医生普遍对自己的职业感到满意,但是对收入和执业环境比较不满意。社区医生认为可以通过增加医生和护士的数量来改善目前的职业环境。
%A 李杰;杜昕;张婷;王文化;杨晓辉;王辉;杜红;马长生
%+ (1)首都医科大学附属密云教学医院,北京 101500; (2)首都医科大学附属北京安贞医院/北京市心血管疾病防治办公室, 100029; (3)北京市朝阳区社区卫生服务管理中心, 100025; (4)北京市卫生与计划生育委员会疾控处, 100053
%& 359-365

%0 Journal Article
%@ 1006-5563
%T 重庆市医务人员分级诊疗制度认知现状调查
%D 2018
%7 20181105
%K 分级诊疗;基层首诊;双向转诊;重庆
%V 31
%] 2018333977
%N 4
%J 医学与社会
%Q Survey of Cognitive Status of Medical Staff on Hierarchical Medical System in Chongqing City
%X 目的:了解当前分级诊疗制度运行现状及医务人员对分级诊疗的认知情况,为分级诊疗的有效推进提供依据。方法:选取重庆市5家医院,对400名医务人员进行问卷调查,采用描述统计、卡方检验等方法进行数据分析。结果:被调查者对分级诊疗的知晓认知状况较好,分级诊疗有助于科学规划医疗资源、合理分配患者流向、缓解群众就医难题,90.21%的医务人员表示支持分级诊疗制度。医务人员对分级诊疗实施前后的工作满意度评价欠佳,基层医疗机构中17.86%持很满意评价,医院中25.81%的人员很满意。分级诊疗存在的问题主要体现在病人不配合、基层人才匮乏及转诊不畅等。结论:实施分级诊疗有助于构建和谐医患关系,但分级诊疗推进过程中仍存在问题,应不断提高医护人员的认识水平,并从多方面努力,使分级诊疗落到实处,促进我国医疗卫生事业发展。
%A 杨婧怡;冯跃林
%+ (1)重庆医科大学思想政治教育学院,重庆 400016; (2)重庆医科大学,重庆 400016
%& 4-6,26

%0 Journal Article
%@ 1001-1889
%T 河南省县级医疗机构医务人员工作满意度调查与分析
%D 2017
%7 20181105
%V 32
%] 2018301527
%N 10
%J 中国地方病防治杂志
%X 县级医疗机构是开展农村医疗服务的“领头者”,是城镇和乡村医疗卫生服务体系的“脐带”,是缓解群众“看病难、看病贵”问题的关键环节。而医务人员作为医疗机构中最为关键、最为活跃的因素,其工作满意度高低直接影响其工作积极性,例如医疗机构内工作人员的工作热情低、责任心不强、工作懈怠等,在很大程度上会降低工作人员的工作效率。[第一段]
%A 王雨童;轩志东
%+ 河南大学淮河临床学院,河南开封 475000
%& 1153-1154

%0 Journal Article
%@ 1671-0479
%T 安徽省市县乡临床医师离职倾向原因分析
%D 2017
%7 20181105
%K 临床医师;离职倾向;原因分析;对策研究
%V 17
%] 2018289133
%N 6
%J 南京医科大学学报·社会科学版
%Q Cause analysis and countermeasures of turnover intention of clinicians in city,county and rural areas of Anhui
%X 目的:了解安徽省市县乡公立医疗机构临床医师离职倾向情况,分析影响其稳定性的因素,以期为稳定医师队伍提供现实依据,促进分级诊疗格局的早日实现。方法:抽取安徽省44个医疗机构的医生进行问卷调查,采用Logistic回归分析离职倾向的影响因素。结果:市县乡临床医师有离职倾向的占比分别为52.9%、31.6%和26.3%;有离职倾向的首要原因是工资待遇差;多因素分析结果显示性别、期望收入、员工职业前景规划、收入与绩效考核、工作满意度、其他出路、从医成本这7个变量为离职倾向的影响因素。其中其他出路与有离职倾向呈正相关,其他6个变量与有离职倾向呈负相关。结论:应以合理的薪酬待遇吸引和稳定临床医生,提高其职业发展空间。
%A 毕灶妹;杨金侠
%+ 安徽医科大学卫生管理学院,安徽合肥 230032
%& 481-484

%0 Journal Article
%@ 1671-1246
%T 校校合作下临床医学专业专科毕业生基本状况调研及其意义
%D 2018
%7 20181105
%K 校校合作;临床医学专业;人才培养模式
%V 36
%] 2018286100
%N 5
%J 卫生职业教育
%X 目的:调研江苏医药职业学院与徐州医学院联合培养的临床医学专业专科毕业生基本状况,为后期加强临床医学专业建设提供依据。方法:采用自制的调研问卷,随机抽取150名临床医学专业毕业生,了解其执业助理医师资格考试通过率、基层就业率、参加规培率、规培合格率、继续教育情况以及职业现状(职位、工作地点、创新创业)等情况。结果:88%的毕业生参加了助理全科医师规范化培训,且72%的通过了助理全科医师规范化培训;98%的毕业生参加了执业助理医师资格考试,且通过率高达87%;82%的毕业生在苏北地区工作;98%的毕业生选择了临床工作;12%的毕业生在乡村卫生室工作,83%的毕业生在乡镇卫生院工作;85%的毕业生已成为助理医师;仅19%的毕业生满意目前的工作,65%的毕业生不满意目前的工作。结论:96%的毕业生实现了基层就业,且有87%的取得了执业助理医师资格,达到了培养基层医疗队伍人才目的,然而,毕业生工作满意度却较低。
%A 常丽;史卫红;乔学斌;雷海鸣;潘红宁;韩扣兰;陈正平;徐友凤
%+ 江苏医药职业学院临床医学院,江苏盐城 224005
%& 105-107

%0 Journal Article
%@ 1004-4663
%T 基于结构方程的基层医生工作满意度及离职意愿影响因素研究
%D 2018
%7 20180806
%K 基层医疗机构;工作满意度;离职意愿;影响因素
%V 35
%] 2018215957
%N 1
%J 中国卫生事业管理
%Q Studying on the Doctors' Job Satisfaction and Demission Intention in Grass-roots Medical Institutions and Its Influencing Factors Based on Structural Equation Model
%X 目的:了解目前基层医生的工作满意度、离职意愿现状,分析其影响因素,为完善基层人力资源和医院管理工作提供参考。方法:采用问卷调查,通过构建结构方程对南京市基层卫生服务机构医生的工作满意度和离职意愿进行调查分析。结果:基层医生离职意愿较高,全科医生的工作满意度明显低于专科医生,个人职业成长、组织制度合理性和就业环境通过工作满意度间接影响基层医生的离职意愿。结论:“强基层”首要任务是明确基层医生的工作范围,优化薪资结构和激励制作,提高基层医生自身职业认同感的同时更要注重提高社会认同,同时完善推进区域医疗合作联盟帮扶体系。
%A 曹阳;宋雨佳
%+ 中国药科大学国际医药商学院,江苏南京 211198
%& 24-26,43

%0 Journal Article
%@ 1006-5563
%T 吉林省县级公立医院改革后医务人员工作满意度及影响因素分析
%D 2018
%7 20180806
%K 县级公立医院;医务人员;工作满意度;吉林
%V 31
%] 2018196986
%N 1
%J 医学与社会
%Q Analysis on Job Satisfaction and Influencing Factors Among Medical Staff After Reform of County-Level Public Hospital in Jilin Province
%X 目的:了解吉林省县级公立医院医改后医务人员工作满意度现状及影响因素和个人期望。方法:采用分层随机抽样的方法,对吉林省43个县3170名医务人员进行问卷调查,应用秩和检验和Logistic回归进行分析。结果:吉林省县级公立医院医务人员工作满意度均值为3.88分。职称、文化程度、绩效考核、月平均收入、收入变化、日均工作时间是影响医务人员工作满意度的主要因素(均P<0.05)。综合医院和中医院的个人期望存在显著性差异(P<0.05)。结论:县级公立医院医务人员的工作满意居于比较满意水平,但对医院的管理制度的满意度不高。建议完善薪酬和绩效考核制度,合理安排医务人员的作息时间。
%A 于洗河;杨晔丽;万龙涛;顾文涛;吴宁;李涛
%+ 吉林大学公共卫生学院,长春 130021
%& 69-72

%0 Journal Article
%@ 1005-5916
%T 分层次管理对提高关节外科护理质量及患者满意度的影响研究
%D 2017
%7 20180806
%K 分层次管理;关节外科;护理质量;患者满意度
%V 37
%] 2018195660
%N 11
%J 中国农村卫生事业管理
%Q Hierarchical management improves the nursing quality of joint surgery and patient satisfaction
%X 目的:探究分层次管理对提高关节外科护理质量及患者满意度的影响。方法:研究的对象来自柯桥区中医医院关节外科2016年1月至2017年6月的50名在职工作护师,随机分为实验组和对照组。其中实验组护师采用分层次管理模式,对照组护师采用常规管理模式。患者出院时,对两组护师进行护理质量评定和满意度测评。结果:实验组护师的护理质量,包括基础护理质量、病房管理质量、护理文件写作质量和院感护理质量均显著高于对照组,差异具有统计学意义(P<0.05)。同时实验组护师的有关满意度,包括护师工作满意度、患者对护师工作满意度和医师对护师工作满意度均显著高于对照组,差异具有显著性(P<0.05)。结论:分层次管理可以显著提高关节外科护理质量及患者满意度,值得在临床护理工作中进一步推广。
%A 钱红霞
%+ 浙江省绍兴市柯桥区中医医院手术室,浙江绍兴 312030
%& 1311-1313

%0 Journal Article
%@ 1005-5916
%T 提高手术配合满意度的措施与体会
%D 2017
%7 20180806
%K 手术配合;满意度;措施
%V 37
%] 2018195647
%N 11
%J 中国农村卫生事业管理
%X 目的:分析手术医生对手术室护理工作满意度的影响因素。方法:收集2015年和2016年两个时期手术医生对手术室护士问卷调查满意度量表240份,进行统计学处理,将手术中配合、物品准备、仪器操作、无菌技术、手术中闲谈、巡回时在位6个方面进行对比分析。结果:2016年手术医生对手术配合的满意度高于2015年。手术中配合、物品准备、仪器操作、无菌操作、手术中闲谈、巡回时在位6个方面指标比较,差异有统计学意义(P<0.05)。结论:手术室通过实施专科护理、建立手术医生个性化档案的沟通机制、加强业务培训、优化工作流程、严格管理制度等措施,可以提高手术医生对手术护理的满意度。
%A 刘晓娣;汤璐怡;吴晓翠
%+ 浙江金华市广福医院手术室,浙江金华 321000
%& 1341-1342

%0 Journal Article
%@ 1672-5654
%T 基层医院开展职业健康体检工作存在的问题及对策探讨
%D 2017
%7 20180621
%K 基层医院;对策;职业健康体检;工作问题
%V 14
%] 2018172972
%N 30
%J 中国卫生产业
%X 目的:研究基层医院开展职业健康体检工作中存在的问题,并提出相关对策。方法:选择该县基层医院作为研究对象,并按照随机数字法选择2015年6月-2016年9月期间的150名进行职业健康体检者进行问卷调查,并分析职业健康体检工作中存在的问题,提出相关干预对策。结果:基层医院体检工作中存在较多制度不完善以及体检无序等问题,且150名体检者对基层医院体检服务工作满意度有64.00%。结论:基层医院开展职业健康体检工作中存在较多问题,可根据具体问题制定出相关干预对策,可有效提高体检工作效率,增强医院体检质量,同时提升患者对医院服务工作满意程度,维持良好医患关系。
%A 施津湘;吕梅
%+ 新疆阿勒泰地区布尔津县人民医院体检科,新疆布尔津 836600
%& 179-180

%0 Journal Article
%@ 1672-1721
%T 消毒供应中心参与手术室医疗器械清洗质量管理的效果研究
%D 2017
%7 20180621
%K 手术室;器械管理;消毒供应中心;清洗包装;合格率
%V 21
%] 2018160172
%N 33
%J 基层医学论坛
%X 目的:分析消毒供应中心参与手术室医疗器械清洗质量管理的效果。方法:我院自2016年2月起在手术室医疗器械清洗质量管理中实施消毒供应中心参与活动,比较活动前、活动后的器械管理质量。结果:活动后,手术器械清洗、灭菌合格率均明显高于活动前(P<0.05),且医护人员对手术室器械清洗质量、灭菌质量的满意度及总满意度评分明显高于活动前(P<0.05)。结论:消毒供应中心参与手术室医疗器械清洗、灭菌质量管理有利于提升器械管理质量,增强医护工作满意度,值得推广。
%A 张秀润
%+ 泉州市中医院,福建泉州 362000
%& 4703-4704

%0 Journal Article
%@ 1009-4393
%T 基层医院新入职护士规范化培训实施探索
%D 2017
%7 20180428
%K 基层医院;新入职护士;规范化培训;患者满意度;三基知识
%V 23
%] 2018141357
%N 35
%J 当代医学
%X 目的:探索基层医院新入职护士规范化培训方法,帮助新入职护士更好的适应护士角色,提高职业素质,尽早胜任临床岗位。方法:建章立制、实行一对一导师带教制、有目标科室轮转、印制护士规范化培训手册,对培训内容进行阶梯式学习。结果:护士适应能力、三基知识、临床护理实践能力、医生、患者满意度有了明显提高,三基知识合格率91.3%上升至94.6%、患者满意度由91.7上升至96.5%、医生满意度由92.4上升至98.6%,患者身份识别查对落实达85%上升至90.7%,降低了护理差错发生率。结论:新入职护士规范化培训能提高护士的综合素质、专业知识和技术操作能力,提高医生和患者对护理工作满意度,为患者提供安全、优质、满意服务。
%A 陈红英;曹莉;邱春艳
%+ 大余县人民医院护理部,江西赣州 341500
%& 183-184

%0 Journal Article
%@ 1674-361X
%T 重症监护护理评分系统在ICU护理人力资源配置中的应用
%D 2017
%7 20180326
%K 重症监护护理评分系统(ICNSS);资源配置;护理管理
%] 2017725456
%N 19
%J 中国农村卫生
%X 目的:探讨重症监护护理评分系统(ICNSS)在ICU护理人力资源配置中的应用效果。方法:方法选择105例ICU病人,随机分为实验组和对照组,每组49例。实验组在临床护理中应用ICNSS,对各班护理工作量进行统计,然后对护理小组内的人力资源进行配置;对照组采用传统的临床护理,按常规分配护理需求及病人。对比两组患者于ICU住院期间产生的医疗费用,住院时间,护理资源分配以及家属对医护人员的工作满意度,住院期间并发症的发生率。结果:实验组病人在ICU住院期间不良事件发生率明显低于对照组(P<0.05),与对照组相比,实验组的病人及其家属对医护人员工作满意度以及护理资源分配的满意度较高,P<0.05,组间对比差异存在统计学意义。结论:利用ICNSS配置护理,既能提高护理人员的护理质量,又能提高护理满意度,值得推广与应用。
%A 崔玉萍
%+ 酒泉市金塔县人民医院,甘肃酒泉 735300
%& 68-69

%0 Journal Article
%@ 1671-332X
%T 基层医务人员工作满意度调研报告——以广西巴马县人民医院为例
%D 2017
%7 20180326
%K 医务人员;工作满意度;调查研究
%V 17
%] 2017717137
%N 9
%J 现代医院
%X 目的:探讨当前基层医务人员工作满意度情况。方法:对广西巴马县人民医院医务人员进行工作满意度调查问卷,问卷共有10个维度的分析,条目采用李克特5点评分法,整理数据并进行统计分析。结果:医务人员总体满意度得分是(3.21±0.60)分,评价较高的3个维度是团队协作及人际关系、工作本身、高层领导素质,其平均得分是(3.69±0.51)、(3.58±0.72)、(3.57±0.58)分;评价较低的3个维度是工作卷入程度、报酬及报酬的分配制度、工作风险,其平均得分是(2.99±0.50)、(2.84±0.54)、(2.36±0.57)分。25-45岁中青年的医护人员的满意度明显较低。结论:基层医务人员的工作满意度总体较好,在薪酬待遇、工作风险和工作卷入程度方面满意度较低,需要引起关注和支持。
%A 吴超勇;熊敏;芦煜;李天罡
%+ 北京中医药大学,北京 100029
%& 1276-1280

%0 Journal Article
%@ 1004-4663
%T 基于ERG理论的乡村医生激励策略研究
%D 2017
%7 20180309
%K 乡村医生;ERG理论;激励
%] 2017701136
%N 9
%J 中国卫生事业管理
%Q Study on the Incentive Strategy of Rural Doctors Based on ERG Theory
%X 目的:探讨提高乡村医生工作积极性的激励策略。方法:运用定性与定量相结合的方法,定性调查采用个人深入访谈为主,定量调查采用问卷调查法,以课题组编制的乡村医生调查表为测量工具,对山东省6市18县54个乡镇的1018名乡村医生进行调查,采用描述性分析、路径分析对定量资料进行分析。结果:乡村医生生存状况得分较低,其次是成长状况,关系状况得分最高。生存对工作满意度作用最大,路径系数为0.41,其次为关系,路径系数为0.21,再次为成长,路径系数为0.15。结论:激励乡村医生目前应以改善其生存状况为主。
%A 孙葵;尹文强;于倩倩;陈钟鸣;李云伟;赵延奎
%+ 潍坊医学院公共卫生与管理学院,山东潍坊 261053
%& 679-682

%0 Journal Article
%@ 1000-3711
%T 乡镇卫生院卫生服务人员工作满意度调查
%D 2017
%F R-05;R-056;R181.2;R197.1;*R197.6;R197.62
%7 20180309
%K 乡(镇)卫生院;卫生服务人员;工作满意度
%V 32
%] 2017686601
%N 4
%J 疾病预防控制通报
%Q Research of job satisfaction of health service staff in township hospitals
%X 目的:调查新疆墨玉县乡(镇)卫生院卫生服务人员工作满意度的影响因素,以便采取措施提高工作满意度,从而更好地为病人服务。方法:2015年11月调查小组以墨玉县乡(镇)卫生院卫生服务人员为调查对象,采取自填式问卷调查。结果:墨玉县乡(镇)卫生院卫生服务人员工作总体满意度得分为(115.729±10.513)分;其中领导[(13.654±2.149)分]、同事关系[(13.288±2.162)分]及工作性质[(14.851±2.143)分]等满意度水平较高,晋升[(11.965±2.421)分]、激励[(11.035±2.168)分]及工作流程[(10.512±2.437)分]等满意度较低;普通乡卫生院医务人员的总工作满意度较高,多重线性分析显示女性的满意度高于男性,有培训机会的满意度高于无培训机会;而随着职称的升高,工作满意度水平反而降低。结论:墨玉县乡(镇)卫生院服务人员整体工作满意度处于一般水平,医院及政府部门可根据影响因素采取措施提高工作满意度。
%Z 医院, 乡村/*人力;*职业满意
%A 何倩;杨蕾;张泽文;薛磊;玛依沙.达肯
%+ 新疆医科大学公共卫生学院,乌鲁木齐 830054
%& 89-92

%0 Journal Article
%@ 1004-4663
%T 山东省乡村医生工作满意度影响因素研究
%D 2017
%7 20180309
%K 乡村医生;工作满意度;影响因素
%] 2017680881
%N 8
%J 中国卫生事业管理
%Q Study on Influencing Factors of Rural Doctors working Satisfaction in Shandong Province
%X 目的:了解山东省乡村医生工作满意度现状,探讨其影响因素。方法:采用多阶段分层随机抽样方法抽取山东省6个地市18个县54个乡镇,随机抽取1035名乡村医生进行问卷调查,运用单因素分析和多元线性回归分析影响因素。结果:乡村医生工作满意度仅为37.1%,影响因素主要为薪酬待遇、学习培训、村卫生室工作环境、个人成就感、上级决策以及年龄构成等。结论:通过提高乡村医生收入水平,加强乡村医生业务培训,进一步加强标准化村卫生室建设,提升乡村医生社会地位与工作认同感,完善乡村医生准入机制,提高乡村医生的决策参与度等措施,提高乡村医生工作满意度。
%A 马牧野;尹文强;宋俊伟;唐昌海;丰志强;闻庆柱;唐梦琦;陈钟鸣
%+ (1)潍坊医学院公共卫生与管理学院,山东潍坊 261053; (2)"健康山东"重大社会风险预测与治理协同创新中心; (3)国民健康社会风险预警协同创新中心; (4)潍坊医学院公共课教学部
%& 603-606

%0 Journal Article
%@ 1672-1721
%T 高血压并发急性心肌梗死的临床护理措施及效果探讨
%D 2017
%7 20171231
%K 高血压;急性心肌梗死;临床护理;效果
%] 2017585860
%N 21
%J 基层医学论坛
%X 目的:研究高血压并发急性心肌梗死的临床护理措施及效果。方法:选取2015年1月-2016年5月在我院确诊并治疗的高血压并发急性心肌梗死患者100例,将其随机均分为试验组与对照组各50例。对照组患者采用临床常规护理方案,试验组患者采用针对性护理干预,记录2组患者护理干预后舒张压、收缩压、脉压数值并进行比较;采用问卷调查的形式对患者住院时间和对护理工作满意度进行统计并分析。结果:试验组患者三项血压指标均低于对照组,差异具有统计学意义(P<0.05)。试验组患者住院时间(2.0±3.6)周,与对照组的(3.6±4.4)周比较明显缩短;试验组护理总满意率达96.0%,显著高于对照组的72.0%,差异显著(P<0.05)。结论:采用针对性护理干预可有效缩短患者住院时间,其血压得到明显控制,患者对护理工作满意度显著提升,对于改善医患关系具有重要意义。
%A 渠振红
%+ 晋中市第二人民医院,山西晋中 030800
%& 2766-2768

%0 Journal Article
%@ 1002-3674
%T 浙江省基层医疗机构临床医生工作满意度的因子分析
%D 2017
%7 20171231
%K 基层医疗机构;满意度;因子分析;影响因素;激励措施
%V 34
%] 2017580155
%N 4
%J 中国卫生统计
%X 目的:了解浙江省基层医疗机构临床医生对工作的满意度,探讨影响工作满意度关键因素,为制定浙江省基层卫生工作人员的激励机制提供一定的参考依据。方法:采用因子分析法对基层临床医生的工作满意度进行研究,寻找对浙江省基层临床医生工作满意度的主要影响因素。结果:医院管理、职业诉求、自我认同、外界影响、认可与归属感和用药自主权是影响工作满意度的主要因素。结论:卫生行政管理部门在提高基层医疗机构临床医生工作满意度时,应向上述六方面倾斜,制定有效的激励措施提高基层临床医生的工作积极性及满意度。
%A 胡慧美;王妮妮;陈定湾
%+ 杭州医学院公共卫生学院, 310053
%& 592-594,597

%0 Journal Article
%@ 1003-2800
%T 墨玉县综合医院和县卫生院医务人员工作满意度分析
%D 2017
%7 20171231
%K 工作满意度;影响因素;基层医疗机构;医务人员;墨玉县
%V 31
%] 2017573685
%N 8
%J 卫生软科学
%Q Analyses on staffs' job satisfaction of hospital and county health clinic in Moyu county
%X 目的:分析比较墨玉县综合医院和县卫生院医务人员工作满意度的情况,并分析其相关影响因素,为管理者制定相关政策提供一定的参考依据。方法:以墨玉县医务人员为研究对象,进行自填式问卷调查,采用Spector教授1985年开发的JSS工作满意度量表进行调查。结果:墨玉县少数民族医务工作者3-作满意度总体得分为115.398分,最低得分为工作流程满意度得分10.831分,最高得分为工作性质得分14.981分;县综合医院医务人员的工作满意度总分低于县卫生院(P<0.001);除工作性质外,其余在薪酬、晋升和领导等8个维度上县综合医院和县卫生院得分比较差异均有统计学意义(P<0.05)。结论:医务人员工作满意度处于偏低水平。医疗机构、性别、职称、学历和有无培训机会是工作满意度的影响因素。医院及政府部门应采取相关措施,提高少数民族医务人员的工作满意度,稳定医疗队伍。
%A 杨蕾;何倩;艾比布拉.艾拜;张泽文;薛磊;玛依沙.达肯;艾热提.买买提
%+ (1)新疆医科大学公共卫生学院,新疆乌鲁木齐 830011; (2)新疆墨玉县人民医院,新疆和田 848100
%& 51-54

%0 Journal Article
%@ 1000-2200
%T 安徽省全科医生现状调查
%D 2017
%7 20171231
%K 全科医生;现状;调查
%V 42
%] 2017565283
%N 5
%J 蚌埠医学院学报
%Q Status quo investigation of general practitioners in Anhui province
%X 目的:调查分析安徽省全科医生队伍的现状以及存在的主要问题.方法:采用自制调查问卷,随机抽取安徽省8个地区(合肥、蚌埠、芜湖、黄山、阜阳、六安、滁州、安庆)、368个村卫生室、167个乡镇卫生院、在岗的930名全科医生进行调查.结果:930人中,乡镇卫生院全科医生410人,村卫生室全科医生520人.2组性别分布差异无统计学意义(P>0.05);村卫生室全科医生年龄结构高于乡镇卫生院(P<0.01).乡镇卫生院全科医生学历高于村卫生室(P<0.01);乡镇卫生院全科医生的月收入高于村卫生室全科医生(P<0.01);乡镇卫生院全科医生对工作待遇的总体满意度高于村卫生室(P<0.01);乡镇卫生院全科医生岗位胜任力高于村卫生室全科医生(P<0.01);村卫生室全科医生接受培训率高于乡镇卫生院全科医生(P<0.05).结论:安徽省全科医生数量和质量远远不能满足医疗需求,年龄偏大、学历偏低,人才储备严重不足,职业培训针对性不强,全科医生收入和工作满意度不高,绩效考核效果不明显,尤其农村全科医生岗位胜任力偏低.
%A 杨明玉;郭婷婷;张廷建;彭怡然
%+ 蚌埠医学院全科医学教育发展研究中心,安徽蚌埠 233030
%& 677-680

%0 Journal Article
%@ 1004-7115
%T “药品零差价”政策对基层医疗机构影响的调查分析
%D 2017
%7 20171231
%K 药品零差价政策;基层医疗机构;乡村医生;影响
%V 38
%] 2017493945
%N 4
%J 泰山医学院学报
%Q Investigation and analysis on the influence of "zero difference in drugs" policy on primary medical institutions
%X 目的:调查"药品零差价"政策对农村基层卫生机构及乡村医生的影响。方法:主要通过问卷调查与访谈方式进行。结果:"药品零差价"政策的实施暴露出一些问题,如药品时有断货现象;虽然医疗机构就医量增加,但收入受损;医生很少得到相应的补偿,收入降低,工作满意度及积极性降低。结论:建议零差价政策的实施伴以配套改革措施同行,如明确乡村医生的法律地位、探索综合的补偿模式,以期达到政策实施的预期目标。
%A 于青;马承梅;李刚
%+ 泰山医学院,山东泰安 271016
%& 365-368

%0 Journal Article
%@ 1674-7526
%T 县级医院医务人员工作满意度现状及影响因素分析——以泸州市为例
%D 2017
%7 20171024
%K 县级医务人员;工作满意度;Logistic回归分析
%V 9
%] 2017321589
%N 2
%J 医学与法学
%Q Analysis on Medical Staff's Job Satisfaction and Its Influencing Factors in County Hospitals——Taking the Case of Luzhou as an Example
%X 工作满意度是组织行为学中的热点问题,其于医务人员尤应引起重视;县级医院医务人员的工作满意度水平与县域医疗服务质量直接相关,为探求其工作满意度现状及其影响因素,课题组抽取泸州市四家县级医院,利用满意度量表及医务工作者工作满意度影响因素调查表对其进行了调研,由此课题组提出了相关的针对性建议,以期能提高医务人员工作满意度。
%A 王琼;魏洋;张俊辉
%+ (1)西南医科大学人文与管理学院; (2)西南医科大学医法中心; (3)西南医科大学公共卫生学院
%& 22-25

%0 Journal Article
%@ 1671-0592
%T 基本药物制度对乡镇卫生院医生工作满意度的影响分析
%D 2017
%7 20171024
%K 基本药物制度;乡镇卫生院;工作满意度
%V 21
%] 2017318017
%N 5
%J 中国医院
%Q Study on the impact of essential medicine system on doctors' job satisfaction in township health center
%X 目的:分析基本药物制度实施后乡镇卫生院医生的工作满意度现状,探讨其影响因素及作用机制。方法:抽取山东省5个地市638名乡镇卫生院医生进行调查,通过因子分析提取影响乡镇卫生院医生工作满意度的公因子,并通过路径分析探讨各影响因素之间的关系和作用机制。结果:基本药物制度实施后,乡镇卫生院医生的工作满意度总体不高;乡镇卫生院医生对基本药物制度的了解度、对基本药物认可度以及基本药物制度实施后医生个人受益情况是影响医生工作满意度的关键因素。结论:通过扩大基本药物制度宣传、确保基本药物疗效和供应、合理补偿乡镇卫生院医生收入,可提高乡镇卫生院医生的工作满意度。
%A 曹海虹;尹文强;马牧野;唐梦琦;谭晖;陈钟鸣;秦晓强
%+ (1)潍坊医学院公共卫生与管理学院,山东省潍坊市宝通西街7166号 261053; (2)"健康山东"重大社会风险预测与治理协同创新中心,山东省潍坊市宝通西街7166号 261053; (3)国民健康社会风险预警协同创新中心,上海市徐汇区肇嘉浜路446号 200032; (4)潍坊医学院公共课教学部,山东
%& 37-40

%0 Journal Article
%@ 1672-1721
%T 临床护士工作满意度的相关影响因素分析
%D 2017
%7 20170921
%K 临床护士;工作满意度;影响因素;调查分析
%] 2017314065
%N 12
%J 基层医学论坛
%X 目的:了解临床护士的工作满意度并分析其影响因素。方法:随机抽取我院514名临床护理人员,采用福建省护理质控中心制定的"福建省护士对护理工作满意度调查问卷"进行调查。结果:临床护士对护理工作的总体满意程度不高,为78.8%。影响护理工作满意度因素中,最不满意项为福利待遇及医院的绩效制度,占38.9%,人员配置与工作量不符占15.4%,人身与职业安全感低占8.5%,晋升机会少占7%,病房护士长的管理方式占6.5%,工作中缺乏发展机会占6.4%,以上6项因素共占82.7%;对学习动力、护士长的管理能力个别护士表示不满意;而对护士与共事者(医生、护士)的关系、对来自医生、护士长的表扬及对其工作的认可程度、护士长的弹性排班、工作环境表示较满意。结论:护理管理者应以现代管理型的人性化理念为指导,采取相应措施及激励手段,提高临床护士的工作满意度。
%A 周英婷;詹丽红
%+ 龙岩市第二医院,福建龙岩 364000
%& 1545-1546

%0 Journal Article
%@ 1001-4152
%T 医护人员共情能力及影响因素调查分析
%D 2017
%7 20170809
%K 护士;医生;共情能力;影响因素;调查分析
%V 32
%] 2017263082
%N 4
%J 护理学杂志
%Q The level and factors associated with empathy among medical personnel
%X 目的:探讨医护人员共情能力现状及其影响因素,为医患关系和谐发展和针对性管理提供参考。方法:对356名医护人员运用中文版杰弗逊共情量表和自编问卷进行调查分析。结果:共情能力总分,护士为114.68±13.81,医生为110.70±19.15,其中观点采择维度护士得分显著高于医生(P<0.05);医院等级、工作满意度是护士共情能力的主要影响因素(调整R2=0.125)。结论:医护人员共情能力处于中等水平,基层医院及对工作满意度较低的护士共情能力受影响;管理者应结合具体情况对护士进行合理干预,提升护士的共情能力,促进护患关系和谐发展。
%A 刘小珍;李奕慧;唐宏
%+ 赣南医学院心理学系,江西赣州 341000
%& 54-57

%0 Journal Article
%@ 1006-5563
%T 吉林市基层医务人员工作满意度调查
%D 2017
%7 20170809
%K 基层医疗卫生机构;医务人员;工作满意度;吉林
%V 30
%] 2017259463
%N 3
%J 医学与社会
%Q Study on Job Satisfaction of Grassroots Medical Staff in Jilin City
%X 目的:了解吉林市基层医务人员工作满意度现状及其影响因素,探讨卫生服务管理存在的问题,为相关政策的制定和完善提供依据。方法:采用多阶段分层抽样的方法,对吉林市507名基层医务人员进行工作满意度问卷调查,采用单因素分析、相关分析和多因素回归模型探讨工作满意度的影响因素。结果:吉林市基层医务人员整体工作满意度均值为3.05分,收入满意度得分最低,为2.13分。年龄、工作类别、专业技术职称和月均收入是工作满意度的影响因素(均P<0.05),其中年龄影响最大,专业技术职称次之。结论:基层医务人员整体工作满意度居于一般水平。受年龄与工作类别等因素的影响。建议完善薪酬奖励制度,加强培训、建立晋升机制,创建和谐工作环境等,有针对性地提高基层医务人员的工作满意度。
%A 于洗河;吴宁;李涛;杨晔丽;万龙涛;顾文涛
%+ 吉林大学公共卫生学院,长春 130021
%& 35-37,41

%0 Journal Article
%@ 1674-361X
%T 手术室优质护理服务的模式和效果
%D 2016
%7 20170809
%K 优质护理服务;手术室
%] 2017258127
%N 01X
%J 中国农村卫生
%X 目的:探讨手术室优质护理服务的实施,并评价其效果。方法:按照"改模式、重模式、重临床、建机制"的工作原则,加强手术室科学管理,改善手术室护理服务。结果:实施优质护理服务后,各项观察指标较实施前均明显提高。结论:优质护理服务的实施,能够有效提高手术室护理质量、手术护室护士综合素质和能力、手术患者和手术医师对手术室护理工作满意度及手术室护士满意度。
%A 李琳瑛
%+ 甘肃省武威市人民医院, 733009
%& 56

%0 Journal Article
%@ 1002-3674
%T 多种建模方法在医生工作满意度评价方案设计中的应用研究
%D 2017
%7 20170809
%K 医生工作满意度;综合评价;模型设计;比较研究
%V 34
%] 2017237518
%N 1
%J 中国卫生统计
%X 目的:以医生工作满意度综合评价研究为视角,以多种方法探讨建模方案。方法:以Delphi法筛选指标,以AHP法和熵权法计算组合权重。以三种经典方法建模并比较差异,由验证物元分析法分析性能特点。结果:从四个维度细化指标并计算组合权重,传统方法适于群体科室相对排序,物元分析法适于单个科室独立评判和群体相对排序,结果相关性有统计学意义。结论:传统方法有代表性,物元分析法有新颖性。性能比较基础上对于类似研究也有参考意义。
%A 张利平;唐云锋;李望晨;刘建明
%+ (1)潍坊医学院公共卫生与管理学院, 261053; (2)“健康山东”重大社会风险预测与治理协同创新中心; (3)山东省基层卫生发展研究中心
%& 115-117,120

%0 Journal Article
%@ 1004-4663
%T 乡村医生的生存质量及影响因素研究——以湖北省麻城市为例
%D 2017
%7 20170809
%K 乡村医生;生存质量;影响因素;WHOQOL-BREF量表
%] 2017228265
%N 2
%J 中国卫生事业管理
%Q The quality of life of rural doctors and its affecting factors:a investigation from Macheng City,China
%X 目的:探讨湖北省乡村医生的生存质量现状及影响因素。方法:采用世界卫生组织生存质量简表(WHOQOL-BREF)对湖北省麻城市7个乡镇的276名乡村医生进行问卷调查。结果:麻城市乡村医生在生存质量简表的生理领域、心理领域、社会领域、环境领域及总评的得分为14.14±2.13、12.80±2.44、13.84±2.32、10.30±2.47及12.11±3.29;多元回归分析得到的主要影响因素是工作满意度,与4个领域及总评均呈正相关,年龄与生理领域和社会领域均呈负相关,居住方式影响环境领域和总评,养老保险和月均医疗收入影响环境领域,是否专职行医影响总评。结论:麻城市乡村医生的生存质量得分可能表明其生存质量较差,提高工作满意度是改善其生存质量的重要手段。政府需要重视提高乡村医生的生存质量,尤其应关注其心理领域和环境领域的生存质量。
%A 刘爽;张亮;冯达;张研;杨坚;吴悦
%+ 华中科技大学医药卫生管理学院,湖北武汉 430030
%& 134-136,151

%0 Journal Article
%@ 1003-8507
%T 贵州省乡镇卫生院变革型领导特征及对医务骨干人员工作满意度影响
%D 2017
%7 20170605
%K 乡镇卫生院;变革型领导;工作满意度
%V 44
%] 2017201254
%N 3
%J 现代预防医学
%Q Transformational leadership characteristics and its impact on job satisfaction of key medical persons in township hospitals,Guizhou
%X 目的:了解贵州省乡镇卫生院变革型领导的特征,以及其对医务骨干人员工作满意度的影响。方法:以2015年贵州乡镇卫生院骨干人员培训项目学员为研究对象,采用变革型领导问卷(TLQ)、工作满意度问卷,调查贵州省乡镇卫生院医务骨干1 162名,采用因子分析法研究领导者变革型领导行为特征情况;釆用多重线性回归分析变革型领导的特征对工作满意度的影响。结果:因子分析结果显示,贵州省乡镇卫生院变革型领导的特征可归为领导魅力、德行垂范、愿景激励、关怀员工家庭生活4个维度。多重线性回归结果显示,变革型领导各维度对工作满意度均有影响(P<0.05),呈正相关;其标准化偏回归系数(β')按自变量影响从大到小排序依次是领导魅力(β'=0.380)、愿景激励(β'=0.312)、德行垂范(β'=0.243)、关心员工家庭生活(β'=0.125)。结论:贵州省乡镇卫生院的变革型领导行为特征对医务骨干的工作满意度具有重要的促进作用,建议乡镇卫生院领导的培养和选拔时应从领导魅力、德行垂范、愿景激励和关怀员工家庭生活等方面特质进行考虑,以提高骨干医师的工作满意度和稳定性。
%A 聂鑫;杨敬源;黄文滂;杨婷婷;蒋芝月;王子云
%+ 贵州医科大学公共卫生学院,贵州贵阳 550025
%& 454-458

%0 Journal Article
%@ 1673-8225
%T 干部保健病房实施走动式管理效果分析
%D 2016
%7 20170605
%K 干部保健;走动式管理;医疗质量;组织工程
%V 20
%] 2017197843
%N A02
%J 中国组织工程研究
%X 背景:走动式管理模式指的是高层管理者以非定时抽查方式,于各部门检查医务人员工作情况,其并非是单纯的走动,而是以监督、指导为目的,逐步深入基层。目的:探析干部保健病房实施走动式管理的效果。方法:将80例住院患者随机均分成2组,观察组实施走动式管理模式,对照组给予常规管理模式。比较2组工作质量及满意度。结果与结论:观察组患者对护理工作满意度为95.0%,高于对照组80.0%,对比存在统计学意义(P<0.05);观察组基础工作、工作记录、消毒隔离、安全以及病区管理等评分均显著高于对照组(P<0.01)。提示:走动式管理模式的实施,对提高患者满意度与护理质量具有积极意义,值得推行。
%A 王军英
%+ 石河子大学医学院第一附属医院干部保健管理,新疆维吾尔自治区石河子市 832008
%& 275-276

%0 Journal Article
%@ 1004-4663
%T 新医改前后基层医疗机构医生队伍稳定性变化趋势及影响因素研究
%D 2016
%7 20170605
%K 基层医疗机构;医生;稳定性
%V 33
%] 2017174603
%N 12
%J 中国卫生事业管理
%Q Studying on the variation tendency of stability of doctors in primary medical institutions before and after the new medical reform and? its influencing factors
%X 目的:探讨新医改前后基层医疗机构医生队伍稳定性变化趋势,并分析当前影响基层医疗机构医生队伍稳定性的因素。方法:以课题组在新医改前后进行的4次基层医疗机构医生队伍稳定性调查数据为基础,对四次调查结果进行比较,运用功效系数法、结构方程模型、线性回归分析对资料进行分析。结果:四次调查基层医疗机构医生队伍稳定性得分分别为:2007年60分,2010年94.7分,2012年100分,2014年83.8分。当前影响基层医疗机构医生队伍稳定性的主要因素为个人发展、工资收入、上级关系、业务提升、工作负荷、收入体现价值。结论:与新医改前相比,新医改后基层医疗机构医生队伍稳定性有所提升,呈先升后降趋势。稳定医生队伍应着重对影响其稳定性的主要因素进行改善。
%A 孙葵;尹文强;黄冬梅;于倩倩;赵延奎;李云伟;陈钟鸣
%+ 潍坊医学院公共卫生与管理学院,山东维坊 261053
%& 912-914

%0 Journal Article
%@ 1007-9572
%T 全科医生对社区应用即时检验态度的系统评价
%D 2016
%7 20170425
%K 即时检验;社区卫生服务;全科医生;态度;系统评价
%V 19
%] 2017141641
%N 31
%J 中国全科医学
%Q Systematic Evaluation of General Practitioners' Attitudes Towards Point-of-care Testing in Primary Health Care
%X 目的:系统评价全科医生对社区应用即时检验(POCTs)的态度。方法:于2016年1月,系统检索Pub Med(1978-2016年)、EMbase(1978-2016年)、中国知网(1980-2016年)及万方数据知识服务平台(1980-2016年)中与全科医生对社区应用POCTs态度有关的文献,同时根据纳入文献的参考文献进行人工检索。采用EPPI-Reviewer 3.0软件,通过主题合成的方法进行定性资料的统计分析。结果:最终纳入合格文献6篇,均为定性研究,共有受访者204例,均为全科医生。生成分析性主题3项,均包括全科医生的积极态度和消极态度两方面:(1)POCTs对医患共同决策、诊断及治疗的影响,积极态度包括可帮助明确诊断结果、制定有效治疗方案,消极态度包括准确性存在质疑、对个别诊疗帮助不大、过于依赖检查结果;(2)POCTs对诊疗其他方面的影响,积极态度包括可减少针对同一健康问题的就诊次数和电话咨询次数、防止信息遗漏、优化慢性病管理、增强全科医生工作满意度,消极态度包括医疗检查费用上涨、仪器维护和检查项目增加带来的成本增加、使用面窄、质量控制不完善;(3)POCTs对医患关系、患者满意度的影响,积极态度包括促进医患沟通、树立患者信心并提高其治疗依从性、加强患者慢性病自我管理能力、优化医患共同决策模式、增加患者满意度,消极态度包括增加患者紧张焦虑情绪、可能增加患者的检查抵触情绪。结论:即时检验在社区中的应用正逐年普及,有助于医患共同决策,促进医患沟通;但应进一步提供各类相关即时检验准确性的证据,评价即时检验在基层医疗中的应用效果和经济效益。
%A 黄亚芳;王慧丽;金光辉;邵爽;赵亚利;刘小平;杜娟;路孝琴;郭爱民
%+ 首都医科大学全科医学与继续教育学院,北京市 100069
%& 3837-3841

%0 Journal Article
%@ 1003-8507
%T 贵州省乡镇卫生院骨干医师收入现状及其对工作满意度的影响
%D 2016
%7 20170323
%K 乡镇卫生院;骨干医师;收入;工作满意度
%V 43
%] 2017127742
%N 21
%J 现代预防医学
%Q Income status and influence on job satisfaction investigation study among backbone doctors of Guizhou province township health centers
%X 目的:了解贵州省乡镇卫生院骨干医师的收入现状,分析其收入对工作满意度的影响,为合理调整收入分配制度以提高乡镇卫生院骨干医师的工作满意度提供科学依据。方法:对贵州省2015年乡镇卫生院骨干医师培训项目的:800名学员进行问卷调查,共收回790份有效问卷。描述乡镇骨干医师的收入现状,采用单因素和多重线性回归分析收入及相关因素与工作满意度的关系。结果:贵州省乡镇卫生院骨干医师的平均月收入为3 592元,期望月收入平均值为6149元。不同性别、年龄、工龄、职称、职务、学历的骨干医师收入存在统计学差异(P<0.05);多重线性回归结果显示,收入满意度、绩效考核制度实施情况和职务与工作满意度有统计学关联(P<0.05)。结论:贵州省乡镇卫生院骨干医师的收入水平偏低,收入满意度是激励骨干医师的重要杠杆,建议通过制定科学合理的绩效考核制度,不断提高收入满意度和水平,从而提高乡镇卫生院骨干医师的工作满意度和队伍稳定性。
%A 马健聪;杨敬源;陈莉;闵定玉;黄文湧;杨婷婷;王子云
%+ (1)贵州医科大学公共卫生学院,贵州贵阳 550004; (2)贵州省卫生计生委,贵州贵阳 550004
%& 3915-3919

%0 Journal Article
%@ 1674-2907
%T 以胜任力为导向的管理在基层医院护士岗位管理中的应用效果
%D 2016
%7 20170323
%K 护士;岗位管理;胜任力;基层医院
%] 2016589365
%N 25
%J 中华现代护理杂志
%Q Application effect of competence oriented management in post management of nurses in primary hospital
%X 目的:对现行基层医院护理岗位实施以胜任力为导向的管理工作并对其实施效果进行分析。方法:山东省枣庄市市中区人民医院于2011年12月实行以胜任力为导向的护士岗位管理制度,选择在妇产科和内科的护士共50名以及在此期间的200例住院患者为研究对象,对实施胜任力为导向的护士岗位管理制度前后各6个月的时间内患者对护士工作的满意度、护士对工作的满意度及医生对护士工作的满意度进行比较。结果:在以胜任力为导向的护士岗位管理制度实施前患者对护士的满意度为82.0%,实施后患者对护士的满意度为98.0%,两组比较差异有统计学意义(P<0.05);实施前护士对工作的满意度为76.0%,实施后护士对工作的满意度为96.0%,两组比较差异有统计学意义( P<0.05);实施前医生对护士的工作满意度为66.7%,实施后医生对护士工作的满意度为93.3%,两组比较差异有统计学意义( P<0.05)。结论:在基层医院,根据基层护理工作的实际情况,实施以胜任力为导向的护士岗位管理制度,既有利于提高患者对护士工作的满意度,又利于提高护士对工作的满意度,调动护士工作积极性,提高了护士工作效率,加强医生与护士之间的工作配合度及医生对护士能力的认可度,从而保障了基层护理工作的顺利开展,值得推广。
%A 赵华丽;李玲
%+ (1)山东省枣庄市市中区人民医院护理部, 277100; (2)山东省枣庄市市中区人民医院内六科, 277100
%& 3673-3676

%0 Journal Article
%@ 1004-4663
%T 基于结构方程的新医改政策下村医工作稳定性影响因素分析
%D 2016
%7 20170323
%K 新医改;乡村医生;工作稳定性;结构方程;脆弱性
%V 33
%] 2016556942
%N 9
%J 中国卫生事业管理
%Q Analysis about Influencing Factors of Village Doctor's Job Stability in Shandong against the New Medical Reform:Based on Structural Equation Modeling
%X 目的:分析新医改形势下山东省乡村医生工作稳定性影响因素。方法:运用结构方程模型,对新医改形势下山东省乡村医生工作稳定性影响因素进行分析。结果:新医改形势下山东省乡村医生工作稳定性较低,仅为2.060分,工作稳定性主要受乡村医生的职业认可度、政策满意度、工作满意度以及情感枯竭情况影响,四者对乡村医生工作稳定性影响的总效应系数分别为0.310、0.154、0.446以及-0.242,此外,各影响因素之间也存在相互作用关系。结论:新医改形势下,乡村医生工作稳定性较低且受到多种因素的综合影响,有关部门应尽快采取有针对性措施提高乡村医生稳定性。
%A 陈钟鸣;尹文强;唐梦琦;谭晖;马牧野;曹海虹
%+ (1)潍坊医学院公共卫生与管理学院,山东潍坊 261053; (2)健康风险预警治理协同创新中心; (3)“健康山东”重大社会风险预测与治理协同创新中心; (4)潍坊医学院公共课教学部
%& 691-693

%0 Journal Article
%@ 1674-0785
%T 基层口腔诊所患病情况的观察
%D 2016
%7 20170128
%K 基层;口腔;观察
%V 10
%] 2016533945
%N 11
%J 中华临床医师杂志·电子版
%X 目的:了解基层口腔诊所患病情况。方法:选取2013年7月－2014年10月160名人员患者,分为老年人组和年轻人组,对患病情况、参加检查情况和对工作满意度进行分析。结果:年轻人牙体病和粘膜病的发病高于老年人组,差异有统计学意义(P<0.05);而老年人组的口腔感染和其他疾病发病高于年轻人组,差异有统计学意义(P<0.05);年轻人参加检查的人数高于老年人,差异有统计学意义(P<0.05);对口腔工作的满意度老年人高于年轻人,差异有统计学意义(P<0.05)。结论:基层诊所应该进一步做好口腔疾病的调研工作,更好的为患者服务.
%A 王兵;潘晓芳
%+ 海军上海东体育会路离职干部休养所卫生所,上海 200437
%& 235-236

%0 Journal Article
%@ 1004-4663
%T 江苏省医务人员自评工作状况研究
%D 2016
%7 20170128
%K 医务人员;工作状况;自评得分
%V 33
%] 2016523237
%N 8
%J 中国卫生事业管理
%Q Studying on the self-evaluated working status of medical staffs in Jiangsu Province
%X 目的:了解江苏省医务人员对自身工作状况的主观评价,为卫生人力资源管理提供策略。方法:采用问卷调查法,对2407名医务人员的自评工作状况进行统计分析。结果:在调查的2407名医务人员中,医生1409名(58.5%),护士772名(32.1%)和公共卫生人员226名(9.4%);工作专注程度、工作负荷、工作压力和工作满意度自评得分均值分别为58.36分、78.26分、59.99分和68.76分;平均每周工作时间为48.6小时,平均每月值夜班次数4.2次。结论:在调查地区医务人员自评工作状况中,工作满意度和工作压力处于居中水平,仍存在工作时间较长的情况,主观评价是工作负荷较重、工作专注程度较低。
%A 胡丹;苗豫东;薛成兵;陈家应
%+ (1)南京医科大学卫生政策研究中心、健康风险预警治理协同创新中心,江苏南京210029; (2)江苏省卫生统计信息中心
%& 578-580,598

%0 Journal Article
%@ 1006-7515
%T 医务人员情绪劳动与工作满意度相关性研究
%D 2016
%7 20161207
%K 基层医务人员;情绪劳动;工作满意度;相关性
%V 23
%] 2016236799
%N 1
%J 中国卫生质量管理
%Q Correlation of Emotional Labor and Job Satisfaction among Primary Medical Personnel
%X 目的:对承德市基层医务人员情绪劳动、工作满意度的现状进行调查,讨论情绪劳动和工作满意度的相关性,为管理者提供科学的理论依据。方法:采用分层整群抽样法选取承德市基层医疗机构383名医务人员进行问卷调查,采用SPSS20.0统计软件对资料进行统计分析。结果:承德市基层医务人员情绪劳动的3个维度水平得分由高到低依次为:深层扮演3.89±0.73,情绪表达要求3.68±0.67,表层扮演3.61±0.74。工作总满意度水平为“满意”,其中薪酬体系、福利待遇两个评价维度得分最低,人际关系、领导素质、社会地位得分最高。表层扮演能力得分与工作满意度中的工作性质、人际关系等5个评价维度呈负相关(P<0.05),深层扮演能力与其工作满意度中的工作性质、社会地位等4个评价维度呈正相关(P<0.05),情绪表达要求与其工作满意度中的薪酬体系和工作流程两个评价维度呈负相关关系(P<0.05)。
%A 刘卫云;安永宏;程志国;秦博文;马秀芬;于海红
%+ (1)河北省承德市承德护理职业学院,河北承德 067000; (2)河北省承德市滦平县小营乡卫生院,河北承德 067000
%& 59-61

%0 Journal Article
%@ 1006-7515
%T 浦东新区社区医务人员工作满意度调查研究
%D 2016
%7 20161207
%K 医务人员;满意度;基层卫生机构
%V 23
%] 2016236798
%N 1
%J 中国卫生质量管理
%Q Investigation of Job Satisfaction among Community Medical Staff in Pudong New Area
%X 目的:了解浦东新区社区医务人员工作满意度,发现问题和不足,并提出改进对策,以提高医务人员满意度。方法:采用分层整群抽样,分别在浦东新区范围内城区、城郊、郊区三类地区各抽取1家公立社区卫生服务中心,并对当日所有在岗的医务人员开展满意度问卷调查。结果:城区、城郊、郊区三类地区基层医务人员在年龄分布、职称结构、平均工作时间、薪酬与付出分布上均具有差异性(P<0.05)。满意度指标统计分析发现,不同区域患者对基层医务人员尊重情况满意度、社会对基层医生职业尊重程度满意度、培训情况满意度、收入满意度、绩效考核满意度、执业环境满意度、职称晋升满意度和职务晋升满意度分布差异均具有统计学意义(均有P<0.05)。结论:浦东新区基层医务人员对培训、职称职务晋升方面比较满意,但在收入和社会对职业的尊重程度上满意度较低,建议今后应着重从提高医务人员收入、降低执业风险和降低工作强度等方面提高医务人员工作满意度。
%A 刘姗姗;李明;黄煊;吴俊;李妍婷;梁鸿;娄继权;景湲;张宜民
%+ (1)上海市浦东卫生发展研究院,上海 200129; (2)复旦大学社会发展与公共政策学院,上海 200129; (3)浦东新区卫生和计划生育委员会,上海 200125; (4)复旦大学公共卫生学院,上海 200129
%& 62-66

%0 Journal Article
%@ 1007-9203
%T 乡镇卫生院医务人员工作满意度的调查分析
%D 2015
%7 20161207
%K 医务人员;乡镇卫生院;工作满意度
%V 23
%] 2016193045
%N 23
%J 中医药管理杂志
%X 目的:研究乡镇卫生院基层医务人员对工作的满意度,为制定能提高人员满意度的措施提供依据。方法:运用调查问卷、访谈等方式,结合定性分析和定量分析。结果:除尊重、医患关系、同事关系等比较满意外,基层医务人员对员工培训、工资待遇等满意度低。结论:卫生部门应重视改善基层工作环境,提高工资待遇,以提高医务人员工作满意度,进而保证医疗质量。
%A 龚月丽;王悦
%+ 浙江中医药大学,浙江杭州 310053
%& 22-25

%0 Journal Article
%@ 1006-5563
%T 医改前后承德市某县基层医务人员工作满意度调查
%D 2015
%7 20161207
%K 基层医疗机构;医务人员;工作满意度
%V 28
%] 2016188059
%N 12
%J 医学与社会
%Q Survey on Grassroots Medical Staff's Job Satisfaction before and after the Health Reform,Chengde
%X 目的:通过对承德市某县基层医务人员医改前后工作满意度比较,调查医改对医务人员的影响。方法:采用整群抽样法对医改前后承德市某县14所乡镇卫生院的医务人员进行工作满意度问卷调查。结果:医改前基层医务人员工作满意度得分为124.53±20.71,医改后为131.44±21.64,医改前满意度得分低于医改后,差异具有统计学意义(P<0.05)。但不同个体特征的医务人员医改前后工作满意度不同,尤其是聘用制医务人员工作满意度得分医改后为122.55±21.63,医改前得分为128.86±23.08,医改后低于医改前,差异具有统计学意义(P﹤0.05)。结论:提高医务人员工作满意度,促进基层医疗机构健康发展,既要考虑评价项目又要考虑不同的个体特征。
%A 刘卫云
%+ 承德市承德护理职业学院,承德 067000
%& 82-84

%0 Journal Article
%@ 1673-9701
%T 绍兴市院前急救医生工作满意度调查及影响因素的研究
%D 2016
%7 20161130
%K 院前急救医生;工作满意度指数量表;工作满意度量表;影响因素
%V 54
%] 2016463091
%N 15
%J 中国现代医生
%Q The job satisfaction survey and influence factors study on pre-hospital care doctors in Shaoxing
%X 目的:了解绍兴市院前急救医生工作满意度情况及其影响因素,为提高我市院前急救工作人员满意度、稳定队伍、提升院前急救治理管理、引导政府部门重视提供依据。方法:采用工作满意度指数量表设制提问方案进行实地调研及改良后的明尼苏达量表在系统内协同网以电子稿自填式问卷调查两种形式对我市127名院前急救医生开展工作满意度调查,使用SPSS 22.0统计学软件将结果进行分析。结果:从满意度指数测评上可以看到负向的累积百分比占86.6%,而正向只有13.4%。数据整体呈现出满意度指数较低的形态;MSQ测评中很明显看到样本对于报酬和安全的平均数较低,反映出院前急救医生们一个普遍的问题:薪酬较低,又面临各种可能的风险。结论:我市院前急救医生工作满意度总体处于较低水平,主要问题存在于社会对院前急救工作的高期望值,与院前急救医生实际工作环境中的职业高风险性、相对较低经济收入和社会地位等之间的矛盾。
%A 谢琛红;赵丽君;孙琴芳;李建刚;娄益飞;应汉炯;黄义娟
%+ 浙江省绍兴市急救中心,浙江绍兴 312000
%& 133-137

%0 Journal Article
%@ 1672-5166
%T 我国基层医务人员离职意向状况与分析
%D 2016
%7 20161130
%K 基层医务人员;离职意向
%] 2016423832
%N 2
%J 中国卫生信息管理杂志
%Q Situations and Analysis of China's Grass-roots Medical Personnel's Demission Intention
%X 目的:调查了解我国基层医务人员的离职意向状况,分析可能的影响因素,为改善我国基层医务人员状况和构建一支稳定的基层医务人员队伍提供政策参考依据。方法:利用2013年国家卫生服务调查基层医务人员调查的数据,采用描述性分析、单因素分析、多因素分析、比较的方法进行分析。结果:基层医务人员的离职意向有所降低,不同地区、机构、年龄段、性别、学历、工作年数、平均月收入的基层医务人员的离职意向程度有所差别,工作满意度、工作投入、工作压力是主要影响因素,月收入、自感受尊重程度是次要影响因素。结论:提高基层医务人员的工作满意度,降低工作压力;提高基层医务人员的工作收入,改善基层医务人员的执业环境;完善基层医务人员相关制度,提高工作积极性,造就一支稳定的基层卫生人力队伍。
%A 王帅;蔡敏;徐玲;孟群
%+ (1)首都医科大学全科医学与继续教育学院,北京市100009; (2)国家卫生计生委统计信息中心,北京市 100044
%& 206-213

%0 Journal Article
%@ 1006-5180
%T 定位分工抢救配合法在急救护理中的应用
%D 2016
%7 20161130
%K 急救护理;定位分工抢救配合法
%V 23
%] 2016423558
%N 2
%J 中国乡村医药
%X 目的:探讨急救护理工作中定位分工抢救配合法的应用效果。目的:2013年9月至2014年9月该院急诊科从收治的患者中随机选择125例设为观察组,采用定位分工抢救配合法进行急救护理;从急诊科2012年8月至2013年8月收治的患者中随机选择133例实施常规急救护理的患者设为对照组.观察并比较两组抢救成功率及医生对各项护理工作的满意度。结果:观察组抢救成功率及医生对护理工作满意度均显著高于对照组。结论:急救护理工作中应用定位分工抢救配合法对增强医护间的协调与合作、增强护士在抢救工作中的整体观念和处理问题的应变能力、提高抢救成功率有积极意义.
%A 诸薇薇;何月利;蔡晓霞
%+ 浙江绍兴市中医院急诊科, 312000
%& 67-68

%0 Journal Article
%@ 1006-5180
%T 心理干预在检验科服务窗口的应用效果评价
%D 2016
%7 20161130
%K 心理干预;医患关系;服务窗口;满意度
%V 23
%] 2016423371
%N 6
%J 中国乡村医药
%X 目的:探讨心理干预在检验科服务窗口管理中的应用对医患双方的影响。方法:详细介绍该院检验科设立服务窗口管理岗位应用心理干预管理的方法,比较此项管理措施实施前后窗口纠纷事件发生情况。目的:2012年实行检验科服务窗口心理干预管理后,科室员工工作满意度与患者对检验服务满意度逐年提高,而窗口发生纠纷的数量及每万人发生例次也逐年减少,特别是服务相关的纠纷数下降更明显。结论:心理干预有利于促进医患关系的持续改善,使医患双方的满意度都得以提高.
%A 范明亮;金爱慧;王浩;高玉琴;郑燕杰;岑东
%+ (1)宁波市鄞州区第二医院检验科,315192; (2)宁波市医疗中心李惠利医院干部科
%& 61-63

%0 Journal Article
%@ 1004-4663
%T 新医改形势下乡村医生收入状况及其对职业心态的影响
%D 2016
%7 20161205
%K 乡村医生;收入;满意度;职业承诺;稳定性
%V 33
%] 2016401077
%N 5
%J 中国卫生事业管理
%Q The Effect of Income on Occupation Mentality of Rural Doctors under the Situation of New Medical Reform
%X 目的:探讨新医改形势下乡村医生职业心态现状,分析收入对乡村医生职业心态的影响。方法:以课题组自编乡村医生职业心态调查问卷作为测量工具,按分层随机抽样原则,根据经济发展水平好中差,从山东省抽取济南、济宁、临沂、日照和德州5市,同理,从每市抽取3县(市区),每县(市区)抽取3乡镇,每乡镇随机抽取3所卫生室,对抽中的卫生室按整群抽样原则进行调查,共调查621名乡村医生。采用描述性分析、结构方程模型对资料进行分析。结果:当前乡村医生收入偏低,工作付出-回报失衡,职业心态消极,队伍不稳。收入对工作满意度起直接正向作用(β=0.38,P<0.001);收入对职业承诺既有直接效用又有间接效用,总效用为0.35;收入通过工作满意度和职业承诺对工作稳定性起间接效用,效用值为-0.17;工作满意度对工作稳定性既有直接效用又有间接效用,总效用值为-0.52;职业承诺对工作稳定性起直接负向作用(β=-0.54,P<0.001)。结论:探讨有效的乡村医生激励机制是当前稳定乡村医生职业心态的关键。
%A 孙葵;尹文强;黄冬梅;于倩倩;赵延奎;李云伟
%+ 潍坊医学院公共卫生与管理学院,山东潍坊 261053
%& 371-373

%0 Journal Article
%@ 1007-953X
%T 公立医院医师薪酬公平感与工作满意度、离职倾向的关系研究
%D 2016
%7 20161205
%K 公立医院医师;薪酬公平感;工作满意度;离职倾向
%V 19
%] 2016388873
%N 3
%J 中国卫生资源
%Q Research on the relationship for perceptions of payment fairness to job satisfaction and turnover intention of ;doctors in public hospitals
%X 目的:分析不同级别公立医院、不同收入医师的工作满意度、离职倾向及收入分配现状,探讨薪酬公平感对医师工作满意度、离职倾向的预测能力。方法:利用医师薪酬公平感量表、工作满意度量表及离职倾向量表,对山东省三地市1910名公立医院医师实施调查,采用描述、相关分析及层次回归分析等分析资料。结果:医师薪酬公平感均分(2.75±1.10)分;工作满意度均分(3.12±0.85)分;离职倾向均分(2.23±1.03)分。薪酬公平感对医师工作满意度、离职倾向分别具有明显的正负向预测作用,分别解释变异的26.3%和11.6%。结论:薪酬公平感是医师工作满意度和稳定性的重要影响因素,但目前基层医疗机构、低收入医师薪酬公平感较低。设计医师薪酬制度时需了解医师报酬与付出的职业心态,体现其技术劳务价值。
%A 于倩倩;尹文强;黄冬梅;孙葵;魏艳
%+ (1)潍坊医学院管理学院,山东潍坊 261053; (2)复旦大学/国民健康社会风险预警协同创新中心,上海 200032
%& 199-202

%0 Journal Article
%@ 1007-9572
%T 基本药物制度背景下基于扎根理论的乡村医生离职倾向形成机制研究
%D 2015
%7 20161130
%K 基本药物制度;扎根理论;乡村医生;离职倾向
%V 18
%] 2015804237
%N 25
%J 中国全科医学
%Q Formation Mechanism of the Turnover Intention of Rural Doctors Under Essentail Medicine System Based on Grounded Theory
%X 目的:探讨基本药物制度背景下基于扎根理论的乡村医生离职倾向形成机制。方法:于2012年7月采用目的:性抽样和滚雪球抽样方法,选取济南、济宁、日照地区基本药物制度实施时间较长、对基本药物制度及其影响理解较深的乡村医生及乡镇卫生院、卫生局管理人员共22人,运用课题组研制的访谈提纲对其进行访谈,内容主要包括基本药物制度在当地的实施情况、相关配套政策的落实情况、基本药物制度实施后乡村医生的工作与生活情况、基本药物制度对乡村医生产生的影响以及乡村医生对基本药物制度及其配套政策的态度等。对收集到的访谈资料由两名研究人员按照扎根理论的研究方法,遵循开放编码、主轴编码和选择编码的步骤,进行阅读、转录、编码、属性归类、进行解释等工作。结果:开放编码形成22个一级范畴,主轴编码形成了7个二级范畴,选择编码最终形成了乡村医生离职倾向产生路径:随着基本药物制度的实施,乡村医生队伍出现工作满意度下降以及情感耗竭等现象,由于当前情况下乡村医生工作的投入产出比太低,因此乡村医生队伍的工作积极性开始逐渐降低,职业认可度下降,由此导致其工作稳定性下降,离职倾向不断增强。结论:基本药物制度实施后,乡村医生离职倾向的增强是多种因素共同作用的结果,最终将增加农村公共卫生服务体系以及三级医疗卫生服务网的脆弱性,相关部门应尽快采取针对性措施提高乡村医生稳定性。
%A 陈钟鸣;尹文强;贾海艺;郑骥飞;朱丽丽;秦晓强;黄冬梅;孙葵
%+ 潍坊医学院管理学院健康领域社会风险预测治理协同创新中心/“健康山东”重大社会风险预测与治理协同创新中心,山东省潍坊市 261053
%& 3036-3040

%0 Journal Article
%@ 1007-9572
%T 新医改前后基层医生职业心理变化研究——基于3次问卷调查的比较
%D 2015
%7 20161130
%K 医生,初级保健;职业满意;疲劳;卫生职业
%V 18
%] 2015804192
%N 26
%J 中国全科医学
%Q Changes of Occupational Psychology of Primary Healthcare Doctors After New Health Care Reform:A Comparative Study Among the Questionnaire Surveys in 2007,2011 and 2013
%X 目的:分析新医改前后基层医生职业心理的变化。方法:采用本课题组2007、2011、2013年对来自山东省济南、潍坊、德州三市基层医疗机构(乡镇卫生院、社区卫生服务机构)的基层医生进行的问卷调查和访谈资料,分析基层医生对总体工作满意度、疲劳度、工作稳定性、职业承诺变化情况。结果:3次调查中基层医生对总体工作满意度比较,差异有统计学意义(χ2=27.700,P<0.05)。3次调查中基层医生的心理疲劳、身体疲劳、情感疲劳度比较,差异均有统计学意义(χ2=140.800、45.795、177.540,P<0.05);其中2011年和2013年的心理疲劳同意率高于2007年,2011年和2013年的情感疲劳同意率低于2007年,差异有统计学意义( P<0.05)。3次调查中基层医生工作稳定性比较,差异有统计学意义( P<0.05);其中2011年和2013年“我经常想离开所在的医院”“我经常想换一下工作,不做医生了”“明年我很有可能会找一份新工作”的同意率均低于2007年,差异有统计学意义( P<0.05)。2011年和2013年调查中基层医生职业承诺调查项目中仅“做医生是很好的职业选择”同意率间差异有统计学意义(P<0.05)。结论:新医改前后,基层医生职业承诺变化不明显;心理疲劳度增加,但情感疲劳度得到改善;同时工作稳定性改善,离职意向减弱。显示新医改稳定了基层队伍,但仍存在激励效果有限的问题;政府需强化对基层卫生人力资源的投资,完善激励机制。
%A 秦晓强;尹文强;黄冬梅;于倩倩;孙葵;赵延奎
%+ 潍坊医学院管理学院健康风险预警治理协同创新中心/“健康山东”重大社会风险预测与治理协同创新中心,山东省潍坊市 261053
%& 3203-3207

%0 Journal Article
%@ 1009-3222
%T 基层中医院医生工作满意度影响因素研究
%D 2014
%7 20161205
%K 基层中医院;医生工作满意度;影响因素;因子分析
%V 15
%] 2015531733
%N 2
%J 南京中医药大学学报·社会科学版
%X 近年来,我国部分基层中医院医生由于工作满意度较低,出现了工作倦怠、离职等问题,严重地制约着基层中医院的可持续发展。通过对241名基层中医院医生进行调查发现,基层中医院医生工作满意度受到工作收入、人际关系、职业发展、工作压力、工作成就感、医院管理等因素的影响,基层中医院医生工作满意度水平较低。政府和医院要共同关注基层中医院医生工作满意度的建设,制定切实可行的措施,提高医生工作满意度。
%A 祖国强;官翠玲
%+ 湖北中医药大学管理学院,湖北武汉 430065
%& 118-122

%0 Journal Article
%@ 1002-3674
%T 广东省乡镇卫生院医务人员的工作满意度现状调查
%D 2015
%7 20161205
%K 工作满意度;医务人员;乡镇卫生院
%V 32
%] 2015525433
%N 1
%J 中国卫生统计
%X 目的:了解乡镇卫生院医务人员的工作满意度现状,并探讨不同类型的人群在满意度上是否有差异。方法:经过严格的满意度量表建构过程,确定了9个测量维度,做答形式为Likert式的五点计分法。经现场问卷调查,收集了广东省8所乡镇卫生院305名医务人员工作满意度的相关数据,应用SPSS19.0软件做数据处理,以百分比、满意度平均值、标准差进行描述,以t检验和方差分析进行满意度的差异性比较。结果:(1)乡镇卫生院医务人员的工作总体满意度平均得分为3.08,总的满意程度一般。九项构成维度中满意度得分最高的是同事关系,其次是工作成就感;得分最低的是职业风险,其次是薪酬制度。其他满意度维度得分从低至高分别为:医患关系、发展前景、晋升机会、社会地位、工作环境、工作成就感、同事关系;(2)具有不同性别、年龄、学历、职称、职类、工龄特征的医务人员在工作满意度上存在着一定的差异。结论:提高工作满意度应以降低职业风险和改善薪酬制度为两大切入点,并根据不同类型的群体制定相应的激励政策。
%A 魏裕涛;庞玉思;黄佳雷;陈创荣
%+ 广州中医药大学针灸康复临床医学院, 510405
%& 82-85

%0 Journal Article
%@ 1006-6233
%T 新医改背景下基层医务人员工作满意度调查
%D 2016
%7 20161024
%K 新医改;基层医务人员;工作满意度
%V 22
%] 2016314097
%N 3
%J 河北医学
%X 目的:在新医改背景下明确影响医务人员工作满意度的因素,从而为促进基层医疗机构的发展提供可行性的意见及建议。方法:采用随机抽样的方法在承德市选取16所乡镇卫生院,所有符合条件的医务人员作为调查对象。采用Weissetal所编制的明尼苏达满意量表MSQ(Minnesota Satisfaction Questionnaire)压缩版,对其进行工作满意度的问卷调查并配合访谈。结果:医改后基层医务人员工作总满意感得分为131.3921.45,属于"满意"范围。薪酬体系评价项目工作满意度得分最低12.70±4.04,属于"基本满意"范围,薪酬体系是影响医务人员工作满意度的重要影响因素,不同个体特征的医务人员医改后的工作满意度不同,尤其是不在编的医务人员薪酬体系评价项目的工作满意度得分最低11.49±4.40。结论:在新医改背景下提高医务人员工作满意度,促进基层医疗机构的发展,既要考虑不同的评价项目又要考虑不同的个体特征。
%A 刘卫云;项薇薇;张爱东;安永宏;刘彩双;马秀芬;于海红
%+ 承德护理职业学院,河北承德 067000
%& 519-522

%0 Journal Article
%@ 1006-5563
%T 我国乡镇卫生院医务人员工作满意度及激励因素分析
%D 2016
%7 20161024
%K 乡镇卫生院;医务人员;满意度;激励
%V 29
%] 2016308611
%N 3
%J 医学与社会
%Q Analysis of the Motivators on Job Satisfaction of Medical Workers in Township Hospital
%X 目的:了解乡镇卫生院医务人员工作状况,分析影响其满意度的主要因素,探讨医务人员激励的政策设计。方法:利用国家卫生计生委项目资金监管服务中心在10个省22家乡镇卫生院开展的人员激励机制现场调查,采取定量分析和定性分析相结合的方法。结果:58.5%的医务人员对其收入不满意,85%以上的医务人员了解其收入分配制度和绩效激励制度;除了基本社会保险外,67%的医务人员有医疗责任险;医务人员平均每周工作52.8小时,平均每月值夜班7.2次。58.1%的医务人员认为工作负荷较大;14.5%的医务人员对培训感到满意。结论:当前乡镇卫生院医务人员对薪酬水平、培训晋升满意度不高,非经济因素的激励作用难以发挥,需要从收入保障、职业发展及结合单位的个人绩效考核等方面实施激励。
%A 栗瑞;黄文缨;张朝阳
%+ 国家卫生计生委项目资金监管服务中心,北京 100810
%& 76-78

%0 Journal Article
%@ 1001-8565
%T 陕北地区基层医生职业认同现状调查及影响因素分析
%D 2015
%7 20161024
%K 职业认同;基层医生;医患关系;医学伦理学
%V 28
%] 2016147470
%N 6
%J 中国医学伦理学
%Q Investigation and Analysis on the Influence Factors of Grassroots Doctor's Professional Identity of Northern Shaanxi
%X 目的:调查陕北地区基层医生职业认同现状,探讨影响职业认同感的因素。方法:采用分层整群抽样法,选取延安和榆林两个地级市下辖某两县的县医院、县妇幼保健院、县中医院及乡镇卫生院的在职医生作为研究对象。根据自行设计的"医生职业认同和影响因素调查问卷"进行调查。结果:职业认同感总评分为(3.52±0.63)分,不同性别、地区、工作满意度、职业环境、医疗暴力的医生职业认同之间,差异有统计学意义(P<0.05);人口学因素中,性别和地区因素方面差异有显著性(P<0.05);社会因素中,不同工作满意度、医患暴力和执业环境差异均有统计学意义(P<0.05)。结论:社会因素是影响基层医生职业认同感的主要因素。提高医生的职业认同感需要提高医生的工作满意度,改善医生执业环境,降低医疗暴力事件的发生。
%A 员辉;王明旭
%+ 西安交通大学公共卫生学院,陕西西安 710061
%& 876-878

%0 Journal Article
%@ 1007-9742
%T 医疗卫生体系改革、针对医生的暴力伤害以及医务人员的工作满意度:中国东部地区浙江省的一项横断面调查
%D 2015
%7 20161024
%] 2016135480
%N 10
%J 英国医学杂志·中文版
%Q Health system reforms, violence against doctors in the medical profession: a cross-sectional Province, Eastern China and job satisfaction survey Zhejiang Province, Eastern China
%X 目的研究新医疗卫生体系改革和医患关系恶化背景下医生工作满意度及士气的影响因素。设计运用自行设计的调查问卷进行横断面调查。地点调查开展于2012年3-5月,主要调查对象是中国浙江省的省级和县级医院以及基层医疗卫生机构。结果共调查202名医生。导致工作满意度低的主要原因是收入低、工作时间长。省级医院医生的满意度最低,基层医疗卫生机构医生的满意度最高。3%的医院医生以及27%的基层医疗卫生机构医生对工资满意。医院中仅有7%的医生对工作时间满意,基层医疗卫生机构中43%的医生对工作时间满意。医院只有不到10%的医生对带薪休假时间(3%)和带薪病假时间满意(5%),而基层医疗卫生机构人员对这两项的满意度则分别为38%和41%。总体而言,87%的医生表示患者投诉的可能性比以前更高了,针对医生的暴力事件不断增加。仅有4.5%的医生愿意自己的子女成为医生,在125个提供原因的医生中,34%表示因为收入太低,17%表示因为职业风险太高,9%考虑到患者暴力威胁和人身安全问题。结论总体而言医生的工作满意度较低。医生的招聘与保持成为中国医疗卫生系统的重大挑战。应采取相应的应对策略,以保障将来医生的招聘与保持。具体措施包括:减少医生的工作量,尤其是省级医院医生的工作量,可以通过鼓励患者到基层医疗卫生机构就诊来实现。提高医生工资以及有效的处理患者对医生的暴力伤害。
%A Dan Wu;Yun Wang;Kwok Fai Lam;Therese Hesketh;陈钟鸣;肖月
%+ (1)香港大学医学院家庭卫生和初级卫生保健学系; (2)香港大学社会科学学院自杀研究与预防中心; (3)香港大学社会科学学院统计与保险科学系; (4)伦敦大学学院全球卫生学会; (5)潍坊医学院管理学院; (6)国家卫生计生委卫生发展研究中心卫生政策与技术评估研究中心
%& 574-581

%0 Journal Article
%@ 1003-2800
%T 走与留的艰难抉择:村医流失问题的苏州模式研究
%D 2015
%7 20161024
%K 村医;流失;基层卫生
%V 29
%] 2016117814
%N 10
%J 卫生软科学
%Q The hard choice of go or not: study on village doctors running off
%X 村医作为基层医疗卫生系统工作者,是维持农村基层医疗卫生服务体系的重要力量,承担着维护我国广大农村居民健康的重要职责。然而近几年村医现状令人堪忧,每年都有大量村医改行流失,这已成为当前制约农村卫生事业发展的主要瓶颈。苏州针对村医流失问题,采取了特色解决措施,已初见成效。本课题通过实地调查,着重对苏州市村医生存现状进行分析,了解村医工作满意度与职业发展需求,研究苏州举措经验与不足之处,对其他各城市破解村医流失问题具有较好的参考、借鉴以及启发意义,将有助于解决全国农村村医流失问题,稳定农村卫生事业发展。
%A 徐琪;王习习;王俊华
%+ 苏州大学政治与公共管理学院,江苏苏州 215123
%& 601-604

%0 Journal Article
%@ 1672-1721
%T 某基层医院医务人员工作满意度影响因素分析
%D 2015
%7 20161024
%K 基层医院;医务人员;工作满意度;调查分析
%V 19
%] 2016109939
%N 27
%J 基层医学论坛
%X 目的:对基层医院医务人员工作满意度的影响因素进行调查分析。方法:通过对医院领导、科室主任等管理层和医务人员进行访谈,采用分层随机抽样的方法,用自行设计的问卷进行调查。结果:通过对该基层医院医务人员总体工作满意度的实证研究发现,薪酬及分配制度方面医务人员的满意度最低,工作压力和培训晋升方面的满意度也有待提高。结论:建立良好的薪酬分配制度,通过有效的心理疏导帮助员工缓解压力,加强医院正面宣传,提升社会形象,增加青年医务人员培训和晋升的机会,从而提高医务人员工作满意度。
%A 张利
%+ 山西医科大学公共卫生学院,山西太原 030001
%& 3812-3813

%0 Journal Article
%@ 1672-8602
%T 泌尿外科住院病人满意度调查研究及其影响因素的分析
%D 2014
%7 20160519
%K 满意度;调查研究;影响因素
%V 10
%] 2015152963
%N 10
%J 家庭心理医生
%X 目的:了解某三级甲等综合性医院泌尿外科住院病人的满意度情况,为提高医疗服务质量提供参考。方法:以某三甲医院泌尿外科2013年7月-2013年9月住院病人作为研究对象,采用《泌尿外科住院病友满意度调查问卷》为测量工具,通过现况调查的方法调查共300位住院病人,了解其对医院相关工作满意度并分析人口学特征对其影响。结果:住院患者对医院的总体满意度为93.3%,在各项条目中对医生的手术水平的满意度最高,为96.7%,而对办理入院的等候时间的满意度最低,为86.7%;住院患者的年龄、性别、职业、文化程度、居住地、婚姻状况、住院天数、医疗费用支付方式及有无医疗保险等人口学特征对医疗服务总满意度无统计学上的差异;与农村患者相比较,城市患者对护士工作情况的满意度、对办理出入院的等候时间及流程的满意度较低,差异显著。结论:本调查表的信度和效度较高,可尝试作为量表使用;病人对该医院的总体评价较高;提高住院患者满意度可以从服务、效率等方面入手。
%A 庹芳;杨土保
%+ (1)中南大学公共卫生学院,湖南长沙410000; (2)中南大学湘雅医院泌尿外科11病室,湖南长沙 410000
%& 413-414

%0 Journal Article
%@ 1005-5916
%T 广东省试点县级公立医院医务人员满意度调查
%D 2015
%7 20160204
%K 县级公立医院;医务人员;满意度;广东省
%] 2015781360
%N 8
%J 中国农村卫生事业管理
%Q Satisfaction survey of medical staff in county public hospitals after the public hospital reform in Guangdong Province
%X 目的:了解广东省县级公立医院改革试点后医务人员的工作满意度.方法:采用随机抽样的方法,对省内7所试点县级医院共320名医务人员进行问卷调查,分析改革后其对工作时间、压力、待遇水平、工作环境、社会地位以及能力建设等方面评价.结果:与改革前相比,医务人员反映工作时间延长,工作压力增大,而收入却没有提高,对目前工作的满意度较低,且培训和继续教育机会很少,个人工作能力难以提升,工作积极性下降.结论:提高医务人员满意度应多部门协同联动,加大政府财政投入,改革工资补偿机制,建立健全激励机制,实行多种分配制度.
%A 吴婉云;李娜玲
%+ 南方医科大学人文与管理学院,广东广州 510515
%& 963-965

%0 Journal Article
%@ 1001-8565
%T 新医改视域下山东省基层医务人员工作满意度及影响因素调查与分析
%D 2015
%7 20160204
%K 新医改;基层医务人员;工作满意度;影响因素
%V 28
%] 2015721806
%N 3
%J 中国医学伦理学
%Q Investigation and Analysis on Degree of Job Datisfaction of Grassroots Medical Personnel and Influencing Factor from the Perspective of New Health Care Reform
%X 目的:深入了解新医改实施中基层医务人员工作满意度现状,并与2011年的调研作对比,进一步分析影响其工作满意度提高的主要因素。方法:选取山东省潍坊市、东营市、烟台市等部分基层医疗机构的326名在职职工进行调研,并采取定性与定量相统一的方法进行研究。结果:对当前基层医疗工作岗位,很满意人数仅占5.2%,总体满意率为38.04%。对薪酬待遇的总体满意率为31.3%,对医患关系的总体满意率为36.19%,对医院管理制度、绩效考核的总体满意率分别为44.17%、40.79%。结论:相比较于2011年的调研结果,基层医务人员工作满意度整体提升,但是总体满意度仍然不高。应逐步加强基层医院医疗服务能力和人才建设;继续落实稳定的倾斜政策,加大基层政策倾斜力度;强化医学人文精神教育;改善职业环境、维护医师权益。
%A 徐玉梅;于芳;杨萍
%+ 潍坊医学院人文社会科学学院,山东潍坊 261053
%& 374-377

%0 Journal Article
%@ 1004-4663
%T 陕西省南部基层医务人员工作满意度及相关因素研究
%D 2015
%7 20160204
%K 基层医务人员;工作满意度;影响因素
%V 32
%] 2015706730
%N 7
%J 中国卫生事业管理
%Q Study on Job Satisfaction and Determinants among Primary Medical Staff in the Southern Area of Shanxi Province
%X 目的:了解陕西省南部地区卫生人力资源的现状和医务人员的工作满意度情况,探讨和分析影响基层医务人员满意度的影响因素,为基层卫生人力资源相关政策的设计与完善提供基础科学依据。方法:采用多阶段分层整群抽样方法,对陕西南部780名基层医务人员进行工作现状及工作满意度问卷调查。采用单因素和多因素回归模型探讨影响工作满意度的相关因素。结果:本研究共有效调查742人,陕西南部地区基层医务人员工作满意度得分平均为(1.93±0.55)。研究显示患者行为、单位类型、性别、职称、年龄与工作满意度密切相关,其中患者行为影响最明显。结论:基层医务人员工作满意度属于"一般满意"水平,多种因素影响基层医务人员工作满意度水平,卫生管理部门应结合影响基层卫生人力资源工作满意度的关键因素,有针对性的进行基层卫生人力资源改革,改善工作满意度。
%A 王亚峰;张瑞;王俐媛;李青山;王文宇;王韵卿;程雅琦;王明旭
%+ 西安交通大学医学院公共卫生学院,陕西西安 710061
%& 515-517,544

%0 Journal Article
%@ 1671-8194
%T 基层医院临床护士自荐与科室选择相结合用于护理岗位调整的可行性研究
%D 2015
%7 20160204
%K 临床护士自荐;科室选择;岗位调整;满意度
%V 13
%] 2015689959
%N 19
%J 中国医药指南
%X 目的:探讨实施临床护士自荐与科室选择相结合的岗位调整法,对护士及科室医护人员满意度的影响。方法:分别采用临床护士自荐与科室选择相结合的定岗法和传统的由护理部直接定岗法,针对护理人员及科室医护人员满意度进行调查分析。结果:1实施不同岗位调整法重新择岗护士实验组和对照组的满意度分别为95.56%和71.11%,差异具有统计学意义(P<0.05);2实施不同岗位调整法后,实验组和对照组科室医护人员对重新择岗护士工作满意度得分分别为(97.44±2.19)和(95.45±2.72),差异具有统计学意义(P<0.05)。结论:基层医院采用临床护士自荐与科室选择相结合的方法用于护士岗位调整具有一定的可行性,值得在医院管理推广使用。
%A 黄燕林;耿彩艳;郭炜
%+ 内蒙古包头医学院第三附属医院护理部,内蒙古包头 014030
%& 291-292

%0 Journal Article
%@ 1006-5180
%T 智能化二级护士站对医嘱执行的影响
%D 2015
%7 20160204
%K 二级护士站;JCI标准;执行医嘱;护理质量
%V 22
%] 2015665027
%N 12
%J 中国乡村医药
%X 目的:探讨建立智能化二级护士站对护士执行医嘱的及时性和执行失误的影响。方法:根据国际医疗服务JC I标准设立二级护士站,分别对二级护士站设立前后1周内护士执行医嘱的及时性、执行失误次数进行统计比较,并对二级护士站设立前后医生、患者对护理工作满意度进行统计分析。结果:设立二级护士站后执行新医嘱的时间较前显著缩短,医嘱执行失误次数明显减少,患者和医生对护理工作满意度明显上升。结论:智能化二级护士站的设立对提高护士工作效率及质量、减少医嘱执行失误、提高医疗护理的安全性有重要意义。
%A 周昭君;李晓程;谢小利;沈燕青
%+ (1)宁波市第四医院肾内科, 315700; (2)宁波市第四医院骨科, 315700; (3)宁波市第四医院普外一科, 315700; (4)青海天峻县人民医院护理部, 315700
%& 75-76

%0 Journal Article
%@ 1004-1257
%T 新疆农村二级医院医务人员对薪酬水平的满意度调查
%D 2015
%7 20160204
%K 薪酬;满意度;影响因素
%] 2015634493
%N 9
%J 职业与健康
%Q Research on satisfaction of salary level among medical staff in rural secondary hospitals of Xinjiang
%X 目的:通过调查新疆农村二级医院医务人员薪酬满意度水平,分析影响薪酬水平满意度的主要因素,为提高新疆农村二级医院医务人员的工作满意度、降低离职率提供一些有价值的对策和建议。方法:问卷调查法、方差单变量分析、最优尺度回归分析和二分类logistic回归分析。结果:薪酬水平满意度得分3.81分,高达63.4%的医务人员不满意现在的薪酬水平。方差单变量分析和最优尺度回归分析结果显示,性别、年龄、学历、专业技术类、工作年限、实际收入水平、期望收入水平,工作年限和离职医院与薪酬水平满意度有显著相关性意义(P<0.05)。logistic回归分析筛选出性别、年龄、学历、期望收入等级是薪酬水平满意度的影响因素。结论:年龄越大、学历越高、工作年限越长、实际收入与期望收入的差距越大,不满意的程度越高;实际收入越高,不满意程度越低。薪酬水平低影响了人才队伍稳定性。乡镇卫生院可以通过提高实际薪酬水平、重视中青年人群的事业发展、实现公平内部分配制度等方式来提高员工的满意度与薪酬水平。
%A 张珍珍;张向阳;崔长勇
%+ 新疆医科大学公共卫生学院,新疆维吾尔自治区乌鲁木齐市 830011
%& 1208-1212,1216

%0 Journal Article
%@ 1672-8602
%T 风险管理在乡镇卫生院的应用及效果评估
%D 2015
%7 20160204
%K 风险管理;乡镇卫生院;效果评估
%V 11
%] 2015592655
%N 4
%J 家庭心理医生
%X 目的:探讨风险管理在乡镇卫生院的应用及效果评估。方法:于2014年1月－2014年12月在我院各科室采用风险管理医护工作模式。调查采用风险管理模式前(2013年1月－12月)以及采用风险管理模式后(2014年1月－2014年12月)患者对我院工作满意度以及医疗纠纷发生情况。结果:采用后本院医疗纠纷事件发生率明显小于采用前;且前后比较差异具有统计学意义(P<0.05)。同时,B组患者对医院医护工作的满意度明显大于A组患者,两组比较差异具有统计学意义(P<0.05)。结论:在乡镇医院采用风险管理工作模式能够有效提高医院医护工作质量,进而提高患者对医院工作的满意度,降低医疗纠纷事件发生率。
%A 陈心妍
%+ 重庆市云阳县高阳镇中心卫生院,重庆 404507
%& 588-589

%0 Journal Article
%@ 1005-5509
%T 社会公众对我省基层中医药工作满意度现状分析与对策探讨
%D 2015
%7 20160204
%K 社会公众;基层中医药;满意度;对策
%] 2015588487
%N 3
%J 浙江中医药大学学报
%Q A Study on Status Analysis and Strategies of Society Public's Satisfaction Regarding the Grass-roots' TCM Work in Our Province
%X 目的:分析社会公众对我省基层中医药工作满意度及期望值现状,为提高基层中医药医疗服务水平提供建议与参考。方法:采用满意度相关理论,通过随机调查社会公众,从服务对象的视角对我省基层中医药工作的24个项目开展满意度和期望值的相关性研究,分析现状,提出相应对策。结果:满意度介于65－72区间,平均值为68.69±1.36,其中满意度最高的是中医药的治疗效果,满意度最低的是中医药医疗费用;期望值介于79－86区间,平均值为83.93±1.44,其中期望值最高的是基层中医药医务人员的诊断水平,期望值最低的是香熏等特色中医服务项目。结论:运用满意度理论来分析评价基层中医药工作,对提高基层医疗机构管理服务水平、提升政府绩效评价具有重要的意义。
%A 王斌艳;郑溜;王晓梅
%+ 浙江中医药大学,杭州 310053
%& 232-235

%0 Journal Article
%@ 1006-5563
%T 内蒙古自治区基层医务工作者工作满意度调查
%D 2015
%7 20151207
%K 医务人员;工作满意度
%V 28
%] 2015443664
%N 3
%J 医学与社会
%Q Investigation of Job Satisfaction of Rural Medical Workers in Inner Mongolia
%X 目的:了解内蒙古自治区基层医务工作者工作满意度现状,分析影响医务工作者工作满意度的因素,提出提高医务工作者工作满意度的建议,为政府有关部门提供决策参考。方法:从内蒙古自治区东中西部旗县卫生系统抽取523名医务工作者进行工作满意度问卷调查并分析结果。结果:内蒙古自治区基层医务工作者总体工作满意度均值为(3.70±0.74),医务工作者对报酬与工作量的比较、工作的提升机会和职业环境满意度最低;年龄、学历、职称对工作满意度均有影响。结论:改善薪酬水平,注重培训和发展,创建和谐职业环境,实施人本管理,加强满意度评估,提高医务工作者工作满意度。
%A 乔婷婷;范艳存;李欣华;梁慧娟
%+ 内蒙古医科大学卫生管理学院,呼和浩特 010059
%& 44-47

%0 Journal Article
%@ 1672-1721
%T 人性化管理对医护人员工作满意度及医疗质量的影响
%D 2015
%7 20151207
%K 人性化管理;工作满意度;医疗质量;影响
%V 19
%] 2015333509
%N 2
%J 基层医学论坛
%X 目的:探讨人性化管理对医院医护人员工作满意度及医疗质量的影响。方法:2013年1月-6月主要根据各种规章制度进行医院日常管理,7月－12月将人性化管理机制引入医院日常管理中,比较2013年1月-6月与7月－12月医院医护人员工作满意度、医疗质量指数。结果:①7月－12月医护人员满意度为93.97%,明显高于1月－6月份的83.55%,比差异有统计学意义(P<0.05)。②7月－12月较1月－6月工作负荷指数、工作效率指数、诊断质量指数、治疗质量指数均明显增高,差异有统计学意义(P<0.05)。结论:将人性化管理引入医院日常管理,可改善医护人员的工作满意度,提升医疗质量。
%A 陆玉玲
%+ 金坛市中医医院,江苏金坛 213200
%& 243-244

%0 Journal Article
%@ 1004-0412
%T 危重新生儿转运模式在二级甲等综合医院的运用探讨
%D 2015
%7 20151207
%K 新生儿;转运模式;运用效果
%V 36
%] 2015333249
%N 4
%J 吉林医学
%X 目的:探讨危重新生儿转运模式在二级甲等综合医院的运用效果。方法:对照组采用双向型转运模式;研究组采用主动型转运模式,记录两组危重新生儿转运结果、患儿家属对转运工作满意度及医患纠纷发生率,给予统计学分析后得出结论。结果:研究组转运成功率高达98.52%,显著高于对照组89.09%;研究组转运失败率仅为1.49%,显著低于对照组10.91%;研究组家属满意度显著高于对照组,而其医患纠纷发生率0.00%,显著低于对照组5.45%(P<0.05)。结论:在二级医院中实施新生儿转运系统,可显著提高基层医院危重新生儿转运成功率,降低其死亡率,保障新生儿疗效及预后,有利于维持良好的医患关系。
%A 朱晓云
%+ 湖南省湘乡市人民医院,湖南湘乡 411400
%& 662-663

%0 Journal Article
%@ 1001-4411
%T 基层妇幼卫生人员工作满意度量表的编制及效度和信度评价
%D 2015
%7 20151026
%K 基层妇幼卫生;工作满意度;量表;评价
%V 30
%] 2015294578
%N 1
%J 中国妇幼保健
%Q Design of job satisfaction scale for primary maternal and child health care staff and validity and reliability evaluation
%X 目的:分析基层妇幼卫生人员工作满意度量表的效度和信度,为基层妇幼卫生人员工作满意度研究提供科学的测量工具。方法:根据国内外已有的医务人员工作满意度量表及对实际工作的参与式观察,提炼形成基层妇幼卫生人员工作满意度的初始条目;根据山东及云南两地的基层妇幼卫生人员286人的现场调查结果,利用内容效度指数及探索性因子分析方法、Pearson相关分析、同质性检验、分半信度评价量表的效度及信度。结果:根据因子分析结果,基层妇幼卫生人员工作满意度量表由4个维度构成,可归纳为自我感受及反馈、管理制度及方法、工作特性、财政激励。总量表Cronbach'α系数为0.975,各维度Cronbach'α系数介于0.881-0.939之间,总体分半相关系数为0.976。结论:基层妇幼卫生人员工作满意度量表具有良好的效度、信度,适合用作基层妇幼卫生人员工作满意度研究的测评工具。
%A 谢静宜;黄勤瑾;王春晓;王萍;乔丽梅;钱序
%+ (1)复旦大学公共卫生学院/卫生部卫生技术评估重点实验室,上海200032; (2)上海市浦东新区妇幼保健所; (3)上海市普陀区妇幼保健院; (4)山东省沂南县妇幼保健院; (5)云南省兰坪县妇幼保健院
%& 5-8

%0 Journal Article
%@ 1674-2982
%T 乡镇卫生院医务人员工作满意度分析——基于新疆三县的调查
%D 2015
%7 20151026
%V 8
%] 2015273748
%N 1
%J 中国卫生政策研究
%Q Analysis on job satisfaction of medical staff of township health centers in Xinjiang
%X 目的:调查新疆乡镇卫生院医务人员工作满意度现状并分析其影响因素,了解医务人员心理需求,从而提高医务人员工作积极性,能更好地为病人提供高质量的医疗服务,促进农村医疗卫生事业的发展。方法:对新疆三个样本县中9所乡镇卫生院的所有医务人员进行问卷调查,运用Excel对数据资料进行录入,采用SPSS软件进行统计学分析。结果:乡镇卫生院医务人员工作总体满意度水平偏低,不同满意度因子中最不满意的依次为报酬与工作量评价、工作的提升机会、机构政策的实施;单因素方差分析结果显示,各年龄阶段、学历层次、行政职务、专业技术职务的满意度得分差异有统计学意义(P<0.05); logistic多元线性回归结果显示:年龄越小、行政业务管理职位越高,对工作满意程度越高。结论:通过多方调研与反馈,制定可操作性的政策,通过完善薪酬制度,提高工资待遇、健全人员培训机制、制定人员晋升培养计划等措施促进乡镇卫生院医务人员的工作满意度。
%A 张珍珍;张向阳
%+ 新疆医科大学公共卫生学院,新疆乌鲁木齐 830011
%& 47-51

%0 Journal Article
%@ 1006-7515
%T 关中地区基层卫生医务人员工作满意度及其影响因素研究
%D 2014
%7 20151026
%K 基层卫生医务人员;工作满意度;影响因素
%V 21
%] 2015223843
%N 6
%J 中国卫生质量管理
%Q Job Satisfaction and Influence Factors among Primary Medical Care Professionals in Guanzhong Area
%X 目的:了解陕西省关中地区基层卫生医务人员工作满意度现状,探讨影响整体满意度的相关因素,为提高卫生医务人员工作积极性、改善人力资源现状提供依据。方法:采用多阶段分层整群抽样方法,运用Likert五点计分法和描述法,对陕西省关中地区994名基层卫生医务人员进行问卷调查.采用单因素方差分析、Pearson相关分析和多元线性回归模型探讨影响基层卫生医务人员工作满意度的相关因素。结果:本研究共有效调查985人.陕西省关中地区基层卫生医务人员整体工作满意度得分为3.50±1.09分.不同性别、单位类型及职工类型整体满意度有显著性差异(P<0.05):男性高于女性;工作单位级别越高满意度越低;医技的整体满意度最高,预防保健人员最低.调查的各维度均与整体满意度显著相关(P<0.05).对整体满意度有显著影响(P<0.05)的因素依次为:报酬、工作荣誉感、职位晋升、工作能力要求、领导能力、办公设施等。结论:关中地区基层卫生医务人员整体工作满意度处于一般水平,为提高工作满意度,应重点考虑提高报酬、提升工作荣誉感并改革职位晋升制度等.
%A 张瑞;栾孟玉;王亚峰;朱中海;韩悦;王明旭
%+ (1)西安交通大学公共卫生学院,陕西西安 710061; (2)西安交通大学经济与金融学院,陕西西安 710061
%& 63-67

%0 Journal Article
%@ 1005-5916
%T 基层医务人员职业认同、职业规划与工作满意度的关系
%D 2014
%7 20150831
%K 工作满意度;职业认同;职业规划;基层医务人员
%] 2015191560
%N 10
%J 中国农村卫生事业管理
%Q Relationship between professional identity,career planning and job satisfaction among rural medical workers
%X 目的:探究内蒙古自治区基层医务人员职业认同与工作满意度的关系。方法:采用整群随机抽样方法,在内蒙古自治区的东部、中部和西部地区卫生系统抽取523名基层医务人员为调查对象,运用问卷调查、匿名填写的方法收集资料。结果:内蒙古基层卫生人员的工作满意度平均分为(3.70±0.74)分,工作满意度在民族、学历、职称、年龄方面的差异有统计学意义。基层卫生人员的职业认同平均分为(4.01±0.73)分,不同民族医务人员的职业认同有统计学意义(P<0.05),蒙古族医务人员职业认同感高于汉族。职业认同、职业规划和工作满意度呈显著正相关。职业规划在职业认同和工作满意度之间起部分中介作用。结论:改善薪酬和环境,制定有利的职业生涯发展政策,增强医务人员职业认同感,从而提升内蒙古基层医务人员的工作满意度。
%A 乔婷婷;李欣华;李敏;梁慧娟;范艳存
%+ 内蒙古医科大学,内蒙古呼和浩特 010059
%& 1194-1197

%0 Journal Article
%@ 1005-5916
%T 广西县(区)级85名结核病防治人员工作满意度分析
%D 2014
%7 20150831
%K 结核,肺;医务人员;职业满意
%] 2015191543
%N 10
%J 中国农村卫生事业管理
%Q Job satisfaction survey of 85 tuberculosis staff working at county-level medical institutions in Guangxi
%X 目的:分析广西壮族自治区县(区)级85名结核病防治人员工作满意度,为稳定结防队伍,提高结防服务质量提供参考。方法:采用方便抽样法,对广西6个县(区)的85名结防人员进行问卷调查。结果:结防人员工作总体满意度为40.3%;结防人员对8个单项内容的满意度从高到低依次为:结防人员素质(62.4%)、结防人员培训(52.9%)、结防人员数量(42.2%)、现有工作设备(41.2%)、结核门诊环境(37.6%)、感染控制工作(36.5%)、结防工作负荷(36.5%)、结防人员待遇(12.9%)。不同年龄结防人员的工作总体满意度差异有统计学意义(χ2=5.388,P=0.020),≤38岁组结防人员的工作总体满意度低于>38岁组结防人员。结论:广西县(区)级结防人员工作满意度有待提高。应重视结防人力资源建设,改善结防人员的工作条件和待遇,不断健全结防工作体系。
%A 吴腾燕;刘飞鹰;黄曙海;梁大斌
%+ 广西壮族自治区疾病预防控制中心结核病防制所,广西南宁 530028
%& 1240-1242

%0 Journal Article
%@ 1007-9572
%T 基于结构方程模型的兰州市各县区乡村医生满意度分析
%D 2014
%7 20150525
%K 乡村医生;满意度;问卷调查;结构方程模型
%V 17
%] 2015121897
%N 25
%J 中国全科医学
%Q Analysis of Village Doctors' Job Satisfaction in Lanzhou City Based on Structural Equation
%X 目的:了解兰州市各县区乡村医生的工作满意度,为进一步提高乡村医生工作效率,制定完善的管理措施提供一定的政策建议。方法:2012年7月选取兰州市各县区参加培训的552名乡村医生,在参考大量文献的基础上,结合兰州市各县区乡村医生的实际状况,编制符合乡村医生实际情况的有针对性的乡村医生满意度调查问卷。运用结构方程模型找出影响工作满意度的因素,提出改善建议。结果:不同性别、从医年限乡村医生工作满意度得分比较,差异有统计学意义(P<0. 05);不同受教育水平、职称、职业资格情况乡村医生工作满意度得分比较,差异均无统计学意义(P>0. 05)。结构方程模型显示,业务素质与受教育水平的系数为7. 0756,与收入水平的系数为0. 0184;工作负荷与工作责任的系数为0.8397,与工作任务的系数为0.6817;工作环境与科室设备的系数为0.1739,与绩效考核的系数为1.2762;患者认可与患者信任的系数为0.7642,与患者尊重的系数为0.7132;工作满意与职业愉快感的系数为0.850 4,与工作自豪感的系数为0.7185;离职倾向与离职念头的系数为0.7187,与留职可能性的系数为0.8056。结论:兰州市各县区乡村医生的总体满意度较低,应该采取进一步措施提高乡村医生满意度,进而提高乡村医生的工作效率。
%A 韩雪梅;王立先;梁艳哲;胡琦;邵雨薇;王增福;韩芸倩;陈永聪
%+ 兰州大学公共卫生学院社会医学与卫生事业管理研究所,甘肃省兰州市 730000
%& 2933-2936

%0 Journal Article
%@ 1672-1721
%T 术前访视的效果分析
%D 2014
%7 20150331
%K 手术室;术前访视;患者心理压力;护理质量
%V 18
%] 2014582364
%N 27
%J 基层医学论坛
%Q The effect of the preoperative visit analysis
%X 目的:分析术前访视的效果,为提高手术安全及护理质量提供参考依据。方法:我院择期手术患者按入院顺序分为观察组106例和对照组107例,对照组进行术前常规准备,观察组在此基础上予以术前访视,比较2组患者心理应激反应变化及手术护理工作满意度情况。结果:观察组患者术前焦虑评分明显低于对照组(P<0.05);调查患者及医生对手术室护理工作满意度均明显优于对照组,2组比较差异有统计学意义(P<0.01)。结论:术前访视可以减轻手术患者的心理压力,提高护理工作质量,是保证医疗安全的关键环节和重要措施。
%A 何淑君
%+ 广元市第二人民医院,四川广元 628017
%& 3607-3609

%0 Journal Article
%@ 1001-8565
%T 滨海区紧密型医疗联合体基层医疗机构员工满意度的调查及分析
%D 2014
%7 20150331
%K 医疗联合体;基层医疗机构;员工满意度;医院管理
%V 27
%] 2014575155
%N 3
%J 中国医学伦理学
%Q The Coastal Zone Close Medical Associations Employee Satisfaction Survey and Analysis
%X 目的:了解实施医疗联合体后基层医务人员的工作现状及满意度,为进一步完善实施方案,确保社区与农村卫生事业健康发展提供建议性措施。方法:采用整群抽样的。方法:,对医疗联合体内基层医疗机构的全体医务人员进行工作满意度的问卷调查。结果:问卷调查显示基层员工总体满意度较高,但在薪酬福利与工作条件方面满意度较低;Logistic逐步回归结果显示工作岗位与薪酬福利是影响员工满意度的主要因素。结论:管理者应重视影响员工满意度的因素,并采取相应的整改措施,不断提高员工满意度,进一步深化和完善医疗联合体改革。
%A 贾恩恩;戴青梅;傅昌;李治霞;黄英兰;史敏
%+ (1)潍坊医学院护理学院,山东潍坊261053; (2)潍坊市人民医院工会,山东潍坊 261041
%& 337-339

%0 Journal Article
%@ 1006-1924
%T 辽宁省城乡不同类型卫生机构人员组织公平感现状调查
%D 2014
%7 20150331
%K 医务人员;组织公平;问卷调查
%] 2014564365
%N 4
%J 中华医学科研管理杂志
%Q Levels and influencing factors of organizational justice among medical and health professionals
%X 目的:分析医生、护士和公卫人员的组织公平感现状及其影响因素。方法:采用多阶段分层随机的抽样。方法:,和自填式问卷调查。方法:,利用组织公平感量表调查了1 859名医生(含医技人员)、1 444名护士和684名疾控中心工作人员的组织公平感水平,利用多元线性回归法分析不同职业类别医务人员组织公平感的影响因素。结果:辽宁省农村医务人员总体组织公平感评分(3.64±0.81)显著高于城市医务人员(3.3±0.86);随着单位级别的降低不同类别医务人员总体组织公平感评分逐渐增高.总体组织公平、程序公平和分配公平评分在不同类别医务人员中有显著性差别.在3类不同类别医务人员中收入水平低、城市医疗机构、患有慢性病、超负荷工作量和10－20年工作年限者组织公平感低下。结论:通过完善薪酬分配制度,保证分配过程和分配结果的公平、公正,提高普通职员工作热情与积极性是增强医务人员组织公平感的有效途径.
%A 刁文丽;礼彦侠;罗妍;孙东辉;杨光宇;杨岗;符文华;杜丽;杨明
%+ (1)辽宁省疾病预防控制中心,沈阳110005; (2)沈阳市和平区疾控中心; (3)盘锦市中心医院医务科; (4)西丰县第一医院医务科; (5)沈阳市疾控中心; (6)鞍山市中心医院医务科
%& 395-398,413

%0 Journal Article
%@ 1672-7185
%T 在手术室中运用舒适护理的理念分析
%D 2014
%7 20150131
%K 舒适护理理念;手术室;护理质量
%] 2014512485
%N 16
%J 中国实用乡村医生杂志
%Q Nursing Concept Analysis of the Comfortable Nursing Application in Operating Room
%X 目的:探讨舒适护理理念应用于手术室护理中临床效果。方法:将126例手术患者分为观察组和对照组各63例。对照组采用手术室常规护理模式;观察组在常规护理基础上加舒适护理,比较两组患者对手术室护理工作的满意度及术后恢复情况。结果:观察组患者及家属对手术室护理工作满意度评分为91.0分,康复优良率为98.4%,远高于对照组的73.7分和85.7%,差异具有统计学意义(P<0.05)。结论:将舒适护理理念融入手术室常规护理模式内,可以有效提高患者恢复速度和质量,减少患者及家属负面情绪,保证治疗过程顺利,减少医患矛盾。
%A 叶慧仪
%+ 广东省东莞市大岭山医院手术室, 523000
%& 3-4

%0 Journal Article
%@ 1007-9203
%T 老年护理管理的必要性
%D 2014
%7 20150131
%K 老年护理管理;护士层级管理;竞聘上岗
%] 2014495971
%N 5
%J 中医药管理杂志
%X 目的:探讨老年病护理管理工作的必要性,以及基层医院实施护士分层级管理方法与效果。方法:制定护士长岗位责任制和护士各个层级标准,确定各层级护士职责及在临床中的作用。结果:医护关系程度及患者的满意度由90.91%上升到97.84%,护士工作满意度由82.83%上升到100.00%,护理质量合格率由95.57%上升到99.35%,差异均具有统计学意义(P<0.01或<0.05)。结论:老年病护理管理实施分层级管理能提高护士及患者的满意度,有效调动各层级护士关爱老年患者的工作积极性。
%A 盛家珍;戴汶奇
%+ (1)湖北省洪湖市人民医院,湖北洪湖433200; (2)湖北中医药大学,湖北长沙 430000
%& 743-744

%0 Journal Article
%@ 1003-8507
%T 社区卫生服务中心医务人员工作满意度及其影响因素研究
%D 2014
%7 20141228
%K 新医改;社区卫生服务;医务人员;满意度
%V 41
%] 2014471474
%N 14
%J 现代预防医学
%Q Research on Job Satisfaction and related Influencing Factors among Staff in Community Health Service Center
%X 目的:探讨新医改后基层社区卫生服务中心医务人员工作满意度及其影响因素,旨在提升基层医务人员工作满意度。方法:整群抽取江苏省无锡市滨湖区6家社区卫生服务中心的179名医务人员进行工作满意度调查。结果:被调查的医务人员51.4%对工作感到不满意,工作回报的满意度得分最低,新医改存在缺乏收入补偿机制以及基本药物目录不完善等问题。结论:完善绩效考核制度,加强全科医生队伍建设,完善基本药物目录、探索实行医师药品费用总额预算,建立社区卫生服务“拍档”新模式等可有效提升医务人员的工作满意度。
%A 李君荣;李蕾;孙阳
%+ (1)江苏大学管理学院社会医学与卫生事业管理系,江苏镇江212013; (2)江南大学太湖学院,江苏无锡 214000
%& 2557-2559

%0 Journal Article
%@ 1001-8883
%T 陕西省宝鸡市基层医疗卫生人员工作满意度及影响因素调查
%D 2014
%7 20141228
%K 人力资源;现况;工作满意度;宝鸡;医务工作者
%V 35
%] 2014463317
%N 2
%J 国外医学·医学地理分册
%Q Job satisfaction and influencing factors among grassroots medical workers in Baoji city of Shaanxi Province
%X 目的:了解宝鸡市基层医院医务人员工作满意度,并分析其相关因素。方法:采用多阶段分层抽样,抽取宝鸡市眉县医务工作人员为研究对象,并进行问卷调查。描述其一般情况,并运用单因素、多因素分析法分析其工作满意度及影响因素。结果:共回收有效问卷171份,调查对象平均年龄为(30.4±14.6)岁,其中男性41人(24.6%),女性126人(75.4%)。Pearson相关分析发现所选调查项均与工作满意度存在正相关关系。多元回归模型的决定系数R2=0.625( P<0.05),显示工作量、工作报酬与基层医务工作人员工作满意度呈正相关,管理制度、工作成长、工作意义与其呈负相关。结论:医院及基层政府部门应采取相关措施,提高基层医务人员的工作满意度,稳定医疗队伍。
%A 王梦瑶;韩程成;张兴;高莹;杨凯琪;王绩钊;王明旭
%+ 西安交通大学医学院,陕西西安 710061
%& 146-148,158

%0 Journal Article
%@ 1671-0479
%T 基于结构方程模型的乡村医生工作满意度研究
%D 2014
%7 20141106
%K 乡村医生;ERG需要理论;结构方程模型;工作满意度
%] 2014400067
%N 2
%J 南京医科大学学报·社会科学版
%Q Analysis of job satisfaction of country doctor by structural equation model
%X 目的:调查镇江市乡村医生工作满意度并分析其影响因素,以提出稳定乡村卫生人力资源的建议,更好地发挥乡村医生在农村三级卫生服务网中的作用.方法:以ERG需要理论为框架设计问卷对180名乡村医生进行问卷调查,用结构方程模型分析工作满意度的影响因素.结果:成长空间对总体满意度影响效应最大(β=0.56,P<0.01),工作待遇次之(β=0.46,P<0.01),人际关系(β=0.31,P<0.01)的影响效应较弱.其中福利待遇、奖惩制度、考核标准、进修培训、晋升机会等是影响工作满意度的重要因素.结论:提高乡村医生收入、制订公平合理的薪酬分配机制、提供更多技能培训机会、营造良好的工作环境,可有效提高乡村医生的工作满意度.
%A 李君荣;周一;李蕾;王琳娜
%+ 江苏大学管理学院社会医学与卫生事业管理系,江苏镇江 212013
%& 100-103

%0 Journal Article
%@ 1673-5552
%T 广西农村卫生人力资源配置现状及政策评价——以广西象州县为例
%D 2012
%7 20141027
%] 2014362259
%N 15
%J 中国医疗前沿
%X 目的:了解广西象州县乡镇医疗机构卫生人力资源基本现状,探索适合贫困地区基层卫生人力资源的合理化路径。方法:对广西象州县4所乡镇卫生院159名乡镇医生进行问卷调查及现场访问。结果:该县乡镇医疗点卫生人员男女性别比例严重失调;文化程度普遍偏低;年龄结构较以往调查结果呈年轻化趋势;收入不高、工作满意度较低等。结论:建议强化政府职责;增加政府卫生财政投入;重视卫生人才培训建设,提高其医技水平和业务素质等。
%A 吴维民;韦波;张新花;涂德林
%+ 广西医科大学公共卫生学院
%& 81-82

%0 Journal Article
%@ 1672-4208
%T 余庆县乡镇卫生院医务工作者工作满意度调查
%D 2014
%7 20141027
%K 乡镇卫生院;医务工作者;工作满意度
%] 2014347146
%N 2
%J 社区医学杂志
%X 目的:了解余庆县乡镇卫生院医务工作者满意度现状,分析其主要影响因素,为提高乡镇卫生院医务工作者工作满意度提供科学依据。方法:2012年7月-2013年2月采取随机抽样的方法,抽取余庆县9个乡镇卫生院的医务工作者进行问卷调查,以李克特5点量表计分。用Excel录入整理数据,采用t检验,方差分析,多元逐步回归分析。结果:乡镇卫生院医务工作者总体满意度均值为(2.95±0.39)分;不同维度之间满意度不同;不同性别的医务工作者之间总体满意度差异无统计学意义(t=-1.047,P>0.05);不同文化程度、职类的医务工作者之间总体满意度差异无统计学意义(F=0.455,1.291,P>0.05);不同年龄、工龄、职称的医务工作者之间总体满意度差异有统计学意义(F=3.542、5.758、3.195,P<0.05)。结论:乡镇卫生院医务工作者总体满意度不高;不同年龄、工龄的医务工作者其工作满意度有差异;领导与管理、培训与晋、工作条件、人际关系、报酬、职业风险是影响乡镇卫生院医务工作者工作满意度的主要因素。
%A 王沁;仲磊;陈娅
%+ (1)遵义医学院管理学院,贵州 563099; (2)遵义医学院
%& 31-34

%0 Journal Article
%@ 1005-5916
%T 县级公立医院改革后医务人员工作满意度调查
%D 2014
%7 20141027
%K 县级公立医院;医务人员;工作满意度
%] 2014345030
%N 3
%J 中国农村卫生事业管理
%Q Medical professionalg job satisfaction after the reform of county-level public hospitals
%X 目的:了解浙江省县级公立医院综合改革后医务人员的工作满意度现状和相关影响因素,提出改善其满意度有针对性的建议。方法:采用自行设计的调查问卷和定性研究的方法,对3所县级医院655名医务人员进行调查。结果:医务人员总体满意度得分不高,对改革的认知水平和参与改革的积极性不高,相对报酬、执业环境和工作时间有待改善。结论:进一步组织学习和宣传医改,调动医务人员改革的积极性;建议加快支付方式改革,建立合理有效的绩效考核机制;改善医务人员执业环境,减轻医务人员工作负担。
%A 李蒙智;李显文;孙磊;张中华;郭清
%+ (1)杭州师范大学医学院,浙江杭州 310036; (2)浙江医学高等专科学校,浙江杭州 310053
%& 248-251

%0 Journal Article
%@ 1006-6411
%T 医护一体化责任制模式在基层医院病房中的应用
%D 2014
%7 20141027
%K 医护一体化;优质护理服务;护理质量
%] 2014317567
%N 3
%J 当代护士·学术版
%X 目的:探讨医护一体化责任制在基层医院优质护理服务病房中的应用效果。方法:采用设置护理岗位层级,制定各岗位职责,强化护士岗位培训,实施医护一体化责任制模式等护理方法。结果:实施医护一体化责任制护理模式后,患者对护理工作满意度、医生对护士工作满意度、临床护理质量均明显提高,护理不良事件降低,差异均具有统计学意义(P<0.05)。结论:医护一体化责任制护理模式是一种优化组合的护理工作模式,调动了护理人员工作积极主动性,密切了医护配合程度,提高了患者对护理工作的满意度及临床护理质量,降低了护理不良事件的发生。
%A 赵树英
%+ 湖南省江永县人民医院内二科,江永 425400
%& 170-171

%0 Journal Article
%@ 1001-568X
%T 乡村医生工作满意度的影响因素分析——对湖南省12个县、市36所乡镇卫生院和36个村卫生室的调查
%D 2014
%7 20141027
%K 乡村医生;工作满意度;对策建议;湖南
%V 28
%] 2014307183
%N 3
%J 中国初级卫生保健
%Q Analysis of Influence Factors of Job Satisfaction of Rural Doctors——Survey of 12 County level,36 Township Hospitals and 36 Village Health Room in Hu'nan
%X 乡村医生的工作满意度与卫生服务能力、效率及居民满意程度密切相关.在湖南省12个县、市36所乡镇卫生院和36个村卫生室抽样实地调查的基础上,分析了乡镇医生工作满意度的现状及其影响因素,并提出了提高乡村医生满意度的对策建议.
%A 张胜军
%+ (1)中南大学公共卫生学院,长沙 410083; (2)湖南省社会科学院社会学法学研究所,长沙 410003
%& 26-29

%0 Journal Article
%@ 1001-568X
%T 衡阳市村卫生室建设及村医培养现状调查
%D 2014
%7 20141027
%K 村卫生室;乡村医生;衡阳
%V 28
%] 2014307182
%N 3
%J 中国初级卫生保健
%Q Investigation on the Construction of Rural Clinics and Village Doctors Training in Hengyang
%X 村卫生室是解决广大农村居民健康问题的第一道防线.通过座谈与问卷调查的方式对湖南省衡阳市120个村卫生室进行了调研,内容包括农村卫生室的所有权、业务开展、资金投入、乡村医生执业资格与职称、乡村医生的工作满意度及培训等情况.结果发现,衡阳市村卫生室主要为私人所有,仅能开展简单业务,资金投入严重不足,乡村医生职称晋升渠道不畅,工作满意度差,主要以接受短期培训为主.针对上述问题,政府应重视村卫生室建设及村医培养,加大政府投入和管理力度,完善相关法规与制度,努力推进我国农村卫生状况的整体改进.
%A 张自珍
%+ 湖南环境生物职业技术学院护理学院,湖南衡阳 421005
%& 30-31

%0 Journal Article
%@ 1674-8182
%T 糖尿病专科小组的实施方法和效果评价
%D 2014
%7 20141027
%K 糖尿病专科小组;自我管理;知晓率;依从性;满意度
%V 27
%] 2014306021
%N 2
%J 中国临床研究
%X 目的:建立糖尿病专科小组,寻找一条符合基层医院综合内科糖尿病病人的管理模式,为糖尿病病人提供更全面、系统、个体化的诊疗和自我管理方案,提高其对治疗护理的依从性。方法:由3名内分泌科专科医师和3名主管护师组成糖尿病专科小组,使糖尿病病人获得医院一门诊一社区一体化的全程照护。糖尿病专科小组建立前及开展工作1年后,均随机选择糖尿病病人90例进行调查,评价与对比实施前后病人自我管理及对医护工作满意度的变化。结果:糖尿病专科小组实施前后获有效评价者分别为81例与79例,其结果显示,糖尿病专科小组实施后病人对疾病相关知识的掌握率(93.7%们58.0%)、治疗依从性以及对医护人员的满意度(96.2%vs42.0%)明显优于实施前,差异有统计学意义(P均<0.01)。结论:糖尿病专科小组的建立与管理,使糖尿病病人得到了规范化的治疗护理服务,提高了病人对疾病的认知性及对治疗护理的依从性。
%A 王永萍
%+ 南京南钢医院内科, 210035
%& 231-232

%0 Journal Article
%@ 1673-873X
%T 社区医生工作满意度的影响因素调查
%D 2014
%7 20140723
%K 社区医生;工作满意度;质的研究
%V 11
%] 2014281546
%N 1
%J 保健医学研究与实践
%Q A Survey of Factors Affecting the Job Satisfaction of Community Doctors
%X 目的:调查分析影响社区医生工作满意度的因素,提出相应的对策,为稳定基层医疗队伍提供理论参考。方法:研究者对15名在社区医疗机构工作的医生进行访谈,了解导致他们工作满意度较低的原因,同时查找文献了解相关领域的最新研究结果,提出应对策略。结果:影响社区医疗机构医生工作满意度的因素为福利待遇、职业发展、职业风险、工作环境、社会地位,其中福利待遇是最重要的因素。结论:社区医生工作满意度低导致了社区专业人才流失严重,卫生行政管理部门应在福利待遇、职业发展、工作环境等方面给予政策支持,激发他们对社区医疗工作的热爱与激情。
%A 郑桃;李林蔚;张平平
%+ 重庆师范大学教育科学学院心理系,重庆 401331
%& 77-79

%0 Journal Article
%@ 1004-4663
%T 从事慢性病管理基层医务人员工作满意度分析
%D 2014
%7 20140723
%K 基本公共卫生服务;基层医疗卫生机构;医务人员;工作满意度;影响因素
%V 31
%] 2014264047
%N 2
%J 中国卫生事业管理
%Q Analysis on Job Satisfaction of Medical Staff in Primary Health Service Centers Conducting the Health Management chronic diseases Patients
%X 目的:了解基本公共卫生服务项目中负责高血压、糖尿病患者健康管理的基层医疗卫生机构医务人员工作满意度情况以及影响因素.方法:在全国选取8个省,采用分层多阶段随机抽样方法,调查45个社区卫生服务中心和乡镇卫生院406名从事慢性病管理工作的医务人员.通过问卷调查,调查基层医务人员的一般情况以及工作满意度,分析其影响因素.结果:接受调查的基层医务人员对当前工作满意度不高,非常满意及满意的比例为43.6%,城市为49.0%,农村为36.2%,城市与农村差异显著(x2=16.85,P<0.05).工作满意度最低的3个条目分别为工资待遇、职称晋升机会以及事业发展前景,工作总体满意度主要影响因素有地区、年龄、工作性质和工作负荷.结论:从事慢性病管理基层医务人员工作满意度不高,应采取有效的措施提升基层医务人员的工作满意度,特别是工资待遇.
%A 张芹;李园;于浩;陈思红;潘恩春;吴静
%+ (1)淮安市疾病预防控制中心,江苏淮安 223001; (2)中国疾病预防控制中心; (3)淮安市清河区疾病预防控制中心; (4)淮安市洪泽县疾病预防控制中心
%& 105-108

%0 Journal Article
%@ 1004-0188
%T 陕西乡村医生职业价值观调查分析
%D 2013
%7 20140724
%K 陕西;乡村医生;职业价值观;调查
%V 23
%] 2014215366
%N 12
%J 西南国防医药
%X 职业价值观(work values)是人们衡量某种职业的优劣和重要性的内心尺度,它是个人对待职业的一种信念,并为其职业选择、努力实现工作目的提供充分的理由[1].其内涵主要包括:职业理想、职业选择、职业评价、职业价值取向[2].职业价值是人生观、价值观的重要组成部分,是个人对工作所持有的信念与偏好,是主体对于工作意义的认识[3].乡村医生作为社会特殊群体,工作在医疗一线,为群众身心健康奉献自己的知识和生命.本文调查分析了陕西乡村医生的职业价值观,比较了性别、文化程度、年龄、工作年限、工作满意度水平等因素对职业价值观的影响,为培养高素质乡村医生提供参考。[第一段]
%A 张雪珂;王锐安;缪露;张玉兰;杨群;郎红娟
%+ (1)中国人民解放军总医院南楼临床部神经内科,北京 100853; (2)长安医院麻醉科; (3)第四军医大学航空航天医学系; (4)第四军医大学心理系; (5)唐都医院护理部
%& 1411-1413

%0 Journal Article
%@ 1672-5654
%T 高龄老人反流性食管炎的护理
%D 2013
%7 20140701
%K 高龄;反流性食管炎;护理分析
%V 10
%] 2014182043
%N 29
%J 中国卫生产业
%X 目的:探讨高龄反流性食管炎患者临床正确护理措施。方法:对照组高龄反流性食管炎患者给予常规临床护理措施;在采取常规护理措施的基础上给予研究组高龄反流性食管炎患者同时给予护理干预措施.将两组患者在护理过程中的护理满意度、护理前后焦虑及抑郁情况、遵医嘱治疗依从性等方面进行记录,给予统计学分析,得出结论。结果:研究组患者护理前心理焦虑及抑郁情况与对照组患者对比结果差异不明显(P>0.05);研究组干预后心理状况及临床护理满意度均优于对照组;研究组患者对护理工作满意度以及正规服药情况(85.71%)均显著高于对照组,两组患者对比结果具有统计学意义(P<0.05)。结论:对高龄反流性食管炎实施综合性、针对性护理措施,可消除患者不适心理,提高整体护理质量,保障预后,值得临床广泛推广应用.
%A 郭丽华
%+ 吉林省靖宇县新型农村合作医疗管理中心,吉林靖宇 135200
%& 160-161

%0 Journal Article
%@ 1007-953X
%T 安徽省农村基层卫生人员工作满意度及影响因素
%D 2014
%7 20140701
%K 农村基层卫生人员;工作满意度;影响因素;吸引和留住卫生人才
%V 17
%] 2014243085
%N 1
%J 中国卫生资源
%Q Status quo and determinants on job satisfaction of rural primary care providers in Anhui province
%X 目的:分析农村基层卫生人员满意度及影响因素,为加强卫生人才队伍建设提供参考。方法:在安徽省抽取3个样本县发放调查问卷,共调查380名乡镇卫生院人员和村医,用多元线性回归方法分析工作满意度的影响因素,对定性资料的主要问题和观点进行提炼。结果:基层卫生人员总体满意度水平较低,仅有40.90%的人对工作满意;不同满意度因子中,对收入水平、福利等最不满意;不同专业人员中,村医满意度最低。收入水平低、工作量大是工作满意度低的主要影响因素。结论:较低的工作满意度会导致较低的服务质量和较高的人员流失率,亟需将增加的政府投入转变为卫生人员收入与福利水平的改善,进而提高工作满意度水平,这是吸引和留住农村基层卫生人才的关键。
%A 何平;赵晓娟;刘博;孙强;左根永
%+ (1)中国医学科学院医学信息研究所卫生政策与管理研究中心,北京 100020; (2)山东大学卫生管理与政策研究中心,山东济南 250012
%& 60-63

%0 Journal Article
%@ 1674-361X
%T 实施分值绩效考核对二级综合性医院护士长工作行为的影响
%D 2013
%7 20140701
%K 分值绩效考核;二级综合性医院;护士长工作行为
%] 2014226529
%N 11
%J 中国农村卫生
%X 目的:调查我院对护士长实施分值绩效考核前后其工作行为的改变情况。方法:采用回顾性调查,比较我院2011年6月至2015年6月在职的56名护士长,分值绩效考核前后护士满意度、医师满意度、行政后勤满意度的差异。结果:进行分值绩效考核后,护士、医师、护理部对护士长工作满意度均提高。结论:分值绩效考核可以在公平、公正的原则下,很好地调动基层二级医院护士长工作的主动性和积极性,提高护士长自身素质。
%A 户瑞雪
%+ 河北省枣强县人民医院,河北枣强 053100
%& 73

%0 Journal Article
%@ 1006-6411
%T 基层医院开设重症病房的措施及效果观察
%D 2012
%7 20140422
%K 基层医院;重症病房;护理质量
%] 2013134803
%N 10
%J 当代护士·学术版
%X 目的:探讨基层医院开设重症病房的措施观察其效果。方法:在危重患者多的神经内科、神经外科改造大病房为独立、无陪管理的重症病房,将危重患者集中管理。对两个科室2010年、2011年重症病房开设前后的基础护理达标率、抢救成功率、三基理论、操作合格率、及三方满意度调查结果进行比较。结果:开设重症病房后各项指标百分率均有增高,其中患者满意度、医生对护理工作满意度、基础护理达标率、三基理论考试合格率经χ2检验,(P均<0.05),差异有统计学意义;操作考核合格率无统计学意义。结论:在基层医院危重患者多的科室设立重症病房,对夯实基础护理、提高危重病抢救成功率、提高患者满意度、医护人员满意度及护士素质有一定作用。
%A 黄立群
%+ 湖南省双峰县人民医院,双峰县 417700
%& 184-186

%0 Journal Article
%@ 1006-6411
%T 基层医院开展优质护理服务的效果探讨
%D 2012
%7 20140422
%K 基层医院;优质护理;护理质量
%] 2012534431
%N 6
%J 当代护士·学术版
%X 目的:探讨基层医院开展优质护理服务的效果。方法:比较优质护理服务实施前(2010年1月－2010年10月)和实施后(2011年1月－2011年10月)特一级护理、护理文书书号、健康教育实施率、病房管理质量、患者对护士工作满意度、医生对护士工作满意度6项指标。结果:开展优质护理服务后,特一级护理、护理文书书写、健康教育实施率、病房管理质量、护理工作满意度均显著提高(P<0.05),差异具有统计学意义。结论:优质护理服务的开展增强了基层护士服务的主动性,使患者在基层医院就能得到安全、优质、满意的护理服务。
%A 雷艳妮;吴彩莉;王彦盈;刘晓英
%+ 陕西省华阴市人民医院,华阴 714200
%& 184-186

%0 Journal Article
%@ 1001-5329
%T 新医改后上海市基层医务人员工作满意度调查研究
%D 2013
%F R-05;R-056;R181.2;R192;*R197.3;RZ251
%7 20140326
%K 医改;基层医务人员;工作满意度;上海
%] 2014117401
%N 10
%J 中国医院管理
%Q Research on Job Satisfaction Degree of Primary Healthcare Workers After Health Care System Reform in Shanghai City
%X 目的:了解新医改后上海市基层医务人员的工作满意度。方法:采用分层抽样方法。选取上海市中心城区、城乡结合区和郊区9家社区卫生服务中心,经过培训的调查员在门诊采用随机发放调查问卷的方法进行调研。结果:基层医务人员对新医改的总体满意度为3.06,属于一般满意,满意率为85.8%:基层医务人员的工作满意度为3.15,属于一般满意。满意率为82.7%。男性、护理人员、药剂、医技人员和本科文化程度是基层医务人员工作满意度的影响因素。结论:上海市基层医务人员的工作满意度较高,但基层医务人员实际的收入报酬远远没有体现其应有的价值、基层医务人员对目前的医患关系和社会地位不满意等值得关注。
%Z 上海;*卫生保健改革;*职业满意;*医务人员
%A 侯佳乐;李娜;陆琳;李志建;马进
%+ (1)上海社会科学院城市与人口发展研究所,上海 200020; (2)上海交通大学公共卫生学院,上海 200025; (3)上海交通大学安泰经济与管理学院,上海 200052
%& 10-12

%0 Journal Article
%@ 1673-9701
%T 西部三省民族地区乡镇卫生院医务人员工作满意度调查分析
%D 2013
%7 20140218
%K 西部民族地区;工作满意度;乡镇卫生院
%V 51
%] 2013653634
%N 29
%J 中国现代医生
%Q Survey and analysis on the satisfication of medical staff in township hos-pitals of the minority nationalities in three provinces of western China
%X 目的:了解西部少数民族地区乡镇卫生院职工工作满意度,并分析其影响因素,为提高乡镇卫生院服务水平、制定相应卫生管理政策提供依据。方法:2011年5－11月课题组通过分类、概率和整群抽样方法,选择西部居民分别主要为回族、苗族和藏族的宁夏固原县、云南镇雄县和四川康定县共18所乡镇卫生院的155名医务人员为研究对象,进行问卷调查。结果:西部民族地区乡镇卫生院医务人员满意度较低,达到基本满意及以上者有102人,占总人数的67.1%。医务人员对工作压力、工作时间尤其是薪酬待遇的满意度最低。结论:建议将乡镇卫生院医务人员的工作压力、工作时间、薪酬待遇等作为着手点,采取多种管理措施和激励政策,提高西部民族地区医务人员的工作满意度,加快西部卫生事业的发展。
%A 安景欢;王志成;屈伟;刘毅
%+ 四川大学华西公共卫生学院,四川成都 610041
%& 11-13,16

%0 Journal Article
%@ 1004-4663
%T 西部地区医务人员工作满意度因子分析
%D 2013
%F *R197.3;R-05;R131;R192;R197.1
%7 20131226
%K 医务工作;满意度;因子分析
%] 2013571221
%N 7
%J 中国卫生事业管理
%Q Analyzing the job satisfaction of medical staffs in Western China
%X 目的:了解西部地区医务人员对工作的满意度,探讨影响西部地区医务人员工作满意度关键因素,为制定中国西部地区基层卫生工作人员的激励机制提供一定的参考依据。方法:利用WHO项目“中国西部贫困地区卫生工作人员激励机制研究”在宁夏、内蒙古、陕西三个省份的课题调研数据,采用因子分析法对医务人员的工作满意度进行研究,寻找对西部地区医务人员工作满意度的主要影响因素。结果:月薪、津贴、保险、工作量的大小、在岗培训、事业的发展机会、人际关系是影响工作满意度的主要因素。结论:卫生管理部门在提高医务工作人员工作满意度时,应向上述5方面倾斜,制定有效的激励措施提高基层医务人员的工作积极性及满意度。
%Z 医务人员/*心理学;*职业满意
%A 马文莉;李林贵;慕兴鹏;汤露霞
%+ 宁夏医科大学管理学院,宁夏银川 750004
%& 536-540

%0 Journal Article
%@ 1001-8565
%T 新医改对医患关系影响的跟踪调查及对策研究——以湖南省宁乡县为例
%D 2013
%F *R195;R-056;R181.2;R192.3;R197;R323.72
%7 20131226
%K 新医改;医患关系;患者满意度;医患和谐;人文关怀
%V 26
%] 2013428448
%N 2
%J 中国医学伦理学
%Q Follow-up Investigation and Countermeasures on the Influence of The New Healthcare Reform on Doctor-patient Relationship :an Example of Ningxiang Country in Hu Nan Province
%X 目的:跟踪调查新一轮医改三年多来在试点地区的实施效果,了解其具体成效和不足之处。方法:查文献、访谈、问卷调查和比较分析等方法相结合。结果:基层医疗机构的改革缓解了百姓的看病负担,方便了群众就医,在一定程度上改善了医患关系。结论:改革尚有许多不足,根据调查结果提出有针对性的建议和对策以促进医患和谐,提高患者的就医满意度和医务人员的工作满意度。
%Z 湖南;*卫生保健改革;调查和问卷;*医生病人关系;职业满意
%A 刘俊香;陈鸿君;喻国军;田琦巍;王策
%+ (1)北京协和医学院社会科学系,北京 100005; (2)湖南省卫生厅,湖南长沙 410008; (3)湖南省宁乡县卫生局,湖南宁乡410600; (4)北京积水潭医院内科急诊,北京 100035
%& 150-153

%0 Journal Article
%@ 1008-6706
%T 核心能力训练在社区护士规范化培训中的应用效果分析
%D 2013
%F R192;R192.6;R471;R473.1
%7 20131206
%K 社区护士;规范化培训;核心能力
%] 2013558441
%N 15
%J 中国基层医药
%X 目的:探讨社区护士规范化培训护士的核心能力训练方法并观察其效果。方法:对规范化培训的社区护士35人实施包括理论知识培训和技能培训等方面的核心能力训练,分析培训前后的考核成绩,并采用自行设计的调查问卷,了解培训前后全科医生和指导老师对规范化培训社区护士的护理工作满意情况和规范化培训护士对核心能力知识掌握自评满意情况。结果:培训后社区护士的核心能力考核成绩明显优于培训前,全科医生和指导老师对社区护士工作满意度提高,明显优于培训前.培训后社区护士的核心能力自评满意度也较培训前显著提高(均P <0.05)。结论:通过有目的、有措施、有针对性的社区护士核心能力训练,可使规范化培训护士合格、迅速的胜任社区护理工作岗位,巩固和提高社区护理质量.
%Z *护士;教育考核;社区保健护理;*在职培训
%A 罗玉梅
%+ 广州市番禺区大石人民医院,广东省广州 511430
%& 2396-2398

%0 Journal Article
%@ 1002-1256
%T 术后康复室在基层医院提升优质护理服务品牌中的应用
%D 2013
%F R192.3;R197.3;R47;R619.09
%7 20131126
%K 术后康复室;基层医院;优质护理
%] 2013545504
%N 14
%J 齐齐哈尔医学院学报
%X 目的:针对基层医院的特点,设立术后康复室,探讨其在优质护理示范工程中的应用效果。方法:将普外科除局麻外的手术患者根据住院号尾数随机分为观察组与对照组各300例,观察组术后均进入康复室,对照组术后有家属陪护,护理给予各方面的指导及协助。对比两组患者术后康复进度、术后并发症的发生情况、患者对护理工作的满意度、医生对护理工作满意度。结果:观察组在第一次床上活动时间、第一次下床活动时间、肛门排气时间、切口愈合时间均比对照组时间短,术后常见并发症的发生率明显低于对照组,术后康复的进程较快,患者对护理工作的满意度、医生对护理工作满意度都明显高于对照组。结论:在基层医院设立术后康复室,能使患者术后康复的进程加快,减少术后并发症的发生,满足患者、家属和医生三方面的需求,提高护理工作满意度,提升了优质护理品牌。
%Z *手术后医护;随机对照试验;医院, 综合/*组织和管理
%A 姜玉;王舒;李荣
%+ 江苏省沭阳县人民医院普外科, 223600
%& 2126-2127

%0 Journal Article
%@ 1003-2800
%T 广东省基层医疗卫生机构防保医生工作满意度调查分析
%D 2013
%F R-05;R-056;R181.2;R192.3;*R192.5;R197
%7 20131024
%K 基层医疗卫生机构;防保医生;满意度
%V 27
%] 2013521187
%N 7
%J 卫生软科学
%X 目的:了解广东省基层防保医生工作满意度现状及影响因素,为提高工作积极性、改善服务质量和绩效提供依据。方法:采用横断面现况调查方法,对392名基层防保医生工作满意度问卷调查资料采用单因素方差分析和多因素非条件logiStic回归分析。结果:广东省基层防保医生工作总体满意度均分为3.03±0.79,工作回报满意度均分最低2.63±0.83,工作内部环境满意度最高3.32±0.91。单因素分析显示,职称、预防接种日工作时间对防保医生总体工作满意度有影响,多因素回归分析结果显示,薪酬奖励、领导行为、制度建设、内在发展、宏观政策、工作条件、工作自主权对防保医生X-作总体满意度起作用。结论:广东省基层防保医生工作满意度较低.,应从收入分配改革、领导能力提升、完善制度建设等环境因素入手,建立健全体制和机制,以提高基层防保医生的工作满意度。
%Z 广东;卫生系统机构;*医师;*职业满意
%A 郝爱华;张吉凯;曹蓉;张丹桃;马文军;郑慧贞
%+ (1)广东省公共卫生研究院,广东广州 510300; (2)广东省疾病预防控制中心,广东广州 510300
%& 416-419

%0 Journal Article
%@ 1004-4663
%T 西部农村地区乡村医生工作满意度相关因素的调查分析
%D 2013
%7 20130606
%K 西部农村地区;工作满意度;乡村医生
%] 2013255442
%N 1
%J 中国卫生事业管理
%Q Surveying the factors to influence the degree of satisfaction on job of county doctors in rural Western China
%X 目的:了解西部农村地区乡村医生工作满意度现状,分析影响乡村医生满意度的影响因素,为西部农村卫生事业的发展提供参考建议。方法:2011年5月至11月课题组通过调查问卷对西部农村地区100名乡村医生进行现场调查,并对其中部分人员进行深入访谈,用SPSS软件描述与分析满意度相关指标。结果:西部农村地区乡村医生平均满意度得分为3.26,得分最高的满意度维度是人际关系(3.92分),得分最低的是报酬与社会承认(2.45分)。宁夏固原乡村医生平均满意度得分较云南镇雄和四川康定偏低。结论:提高西部农村地区乡村医生的工作满意度需要根据各地区实际情况综合考虑不同满意度维度对其产生的影响。
%A 屈伟;马骁;岳琳;刘毅
%+ 四川大学华西公共卫生学院,四川成都 610041
%& 70-72

%0 Journal Article
%@ 1006-5180
%T 基层卫生机构“绩效工资”背景下考核机制研究
%D 2013
%7 20130606
%K 基层卫生;绩效工资;考核机制
%V 20
%] 2013255127
%N 1
%J 中国乡村医药
%X 目的:研究在实行绩效工资背景下,基层医疗卫生机构如何采取有效的考核方法,以调动职工的积极性。方法:根据工作数量、质量和工作满意度的综合考核分配原则,建立以完成任务的有效工作时间为主的绩效工资分配激励新机制。结果:基本医疗门诊工作量提高、公共卫生服务量提高、责任医师下社区有效工作日提高,达到了居民基本满意、职工基本满意、政府基本满意。结论:有效工时制的绩效考核办法体现了机构的公益性,又调动了职工积极性,有效地促进了社区公共卫生服务开展。
%A 朱月伟;葛承辉;章菱;胡玲;顾亚明;宋亚琴;周俊杰;陈烽燕;李旭东;王斐敏
%+ (1)杭州市下城区长庆潮鸣社区卫生服务中心, 310003; (2)杭州市下城区长庆潮鸣社区卫生服务中心, 310003; (3)杭州市下城区长庆潮鸣社区卫生服务中心公卫科, 310003; (4)杭州市下城区长庆潮鸣社区卫生服务中心办公室, 310003; (5)浙江省卫生厅基层卫生管理处
%& 59-61

%0 Journal Article
%@ 1672-4208
%T 潍坊市某县乡镇卫生院医生队伍现状调查及建议
%D 2012
%7 20130520
%K 乡镇;卫生院;医生;人力资源
%V 10
%] 2013217928
%N 23
%J 社区医学杂志
%X 目的:通过调查某县当前乡镇卫生院医生队伍现状,分析存在的问题,提出相应建议。方法:2011年6月采用整群抽样方法,抽取潍坊市某县20所乡镇卫生院的556名医生,由经过统一培训的调查人员使用统一设计、印制的《乡镇卫生院医生人力资源情况调查表》调查其专业、学历、职称、执业资格、培训、编制、收入及工作满意度情况。结果:556名医生内科专业最多,占67.45%;大专学历最多,占49.64%;初级职称最多,占82.73%;已取得执业资格占93.17%;所有医生年均培训1次,培训形式和内容以短期培训和理论授课为主;正式在编人员占58.81%;人事代理人员占41.19%;月收入3000－3999元最多,占47.48%;对在乡镇卫生院从事临床工作比较满意占44.24%,一般满意占45.32%,不满意占10.43%。结论:该县乡镇卫生院医生队伍现状,与当前农村不断增长的医疗卫生服务需要相比,还存在诸多问题。
%A 张强;庞凯;陈晓云;蔡维生;苏倩;井淇
%+ (1)潍坊医学院管理学院,山东261053; (2)昌乐县卫生局; (3)昌乐县教育局
%& 20-22

%0 Journal Article
%@ 1006-5180
%T 杭钢职工医院2012年供应室工作满意度调查分析
%D 2012
%7 20130520
%K 供应室;工作质量;满意度
%V 19
%] 2013208035
%N 15
%J 中国乡村医药
%X 目的:调查临床科室对供应室工作质量的满意情况,为提高供应室工作质量提供参考。方法:选取6个科室的医生和护士共60人作为调查对象,采用自制的供应室工作满意度评估表。在物品发放时向临床科室发放评估表,内容包括回收质量、清洗质量、包装质量、灭菌质量、发放质量和干燥质量共6个维度。结果:医生和护士对清洗质量与干燥质量的满意度均最低,其中医生对清洗质量的满意度低于护士,差异有统计学意义,干燥质量的满意度两组差别不大,差异无统计学意义;护士对发放质量、包装质量的满意度低于医生,两组差异有统计学意义。结论:供应室有必要加强与临床科室的互动沟通,将临床科室满意度调查作为与临床沟通的一部分,对于供应室进一步调整工作内容、提高工作质量提供参考。
%A 周小红
%+ 杭州市杭钢职工医院供应室, 310022
%& 63-64

%0 Journal Article
%@ 1005-5916
%T 老年性股骨颈骨折患者优质护理服务初探
%D 2012
%7 20130131
%K 老年;股骨颈骨折;优质护理
%V 32
%] 2012631208
%N 8
%J 中国农村卫生事业管理
%X 目的:探讨老年股骨颈骨折患者实施全程优质护理服务的意义。方法:将安徽医科大学第一附属医院骨科2010年12月至2011年12月收治的45例65岁以上的股骨颈骨折实施优质护理设为观察组,以2009年11月至2010年11月41例65岁以上的股骨颈骨折住院接受整体护理服务患者为对照组。比较两组术后恢复情况以及患者对护理工作满意度。结果:观察组患者对护理工作满意度明显提高。结论:优质护理服务能提高患者对护理工作的满意度,促进医患关系更加和谐。
%A 王玉萍;刘玲
%+ 安徽医科大学第一附属医院骨科,安徽合肥 230032
%& 822-824

%0 Journal Article
%@ 1003-1383
%T 优质护理服务在基层医院实施的效果观察
%D 2012
%7 20121224
%K 优质护理;基层医院;病人;调查分析
%V 40
%] 2012599777
%N 4
%J 右江医学
%X 目的:了解基层医院开展优质护理服务住院病人的护理需求和满意效果。方法:按卫生部2010年"优质护理服务示范工程"活动实施方案的要求,自行设计住院病人对护理的需求调查表和住院病人满意度调查表。对住院病人满意度的调查设对照组(活动实施半年后病人调查例数)与观察组(再次加强护理人员培训1年后病人调查例数)进行对比研究。结果:基层住院病人认为护士服务态度好、技术好是最重要的,但热情替代不了亲情。两组病人对护理工作满意度均在98%以上,但开展优质护理服务后护士工作主动性和服务意识得到进一步提高。结论: "优质护理服务示范工程"活动优化了医院服务,从病人需要的开始做起,医患关系融洽,病人、医务人员满意。
%A 陈广兰;肖淑宁;骆书秀
%+ 广西北流市人民医院泌尿外科,广西北流 537400
%& 547-549

%0 Journal Article
%@ 1000-2200
%T 安徽省农村卫生保健网网底医务人员的现状调查及分析
%D 2012
%7 20121115
%K 医务人员;农村卫生保健网
%V 37
%] 2012555669
%N 8
%J 蚌埠医学院学报
%Q Analysis of the status of medical staff on primary rural preventive health care in Anhui province
%X 目的:了解安徽省农村卫生保健网网底医务人员现状,为进一步提高农村卫生室服务能力提供依据。方珐:按分层抽样原则从皖北、皖中、皖南地区,按经济好、中、差抽取农村卫生室的医务人员,采用自编制调查表,调查其基本状况、教育培训状况、工作满意度、工作时间分布及基础知识测试。结果:村卫生室医疗人员年龄平均为41.54岁,男性占80.69%,高中及以上文化程度占68.23%,平均村卫生室工作年限13.94年;87.59%的人员接受过正规教育,对现有培训措施及成效评价较好,但在培训过程中也存在若干问题;对目前工作、收入、工作条件的满意度均评价为一般;预防免疫等公共卫生服务项目开展较少;基础知识测试及格率皖北为36.9%、皖中为40.5%、皖南为53.8%。结论:安徽省农村医务人员医疗技能不高,人员结构不合理,其职能不明确,应依靠完善的培训机制和政府有力的投入给予保障。
%A 付连国;吴学森;程先进;同纯先;贾贤杰;刘源;江平平;庞宏洋
%+ 蚌埠医学院预防医学系,安徽蚌埠 233030
%& 993-996

%0 Journal Article
%@ 1672-7185
%T 社区卫生服务人员工作满意度及影响因素研究现状
%D 2012
%7 20121115
%K 工作满意度;社区卫生服务人员;影响因素;研究现状
%V 19
%] 2012548230
%N 14
%J 中国实用乡村医生杂志
%X 本文综述工作满意度的定义、重要性及其影响因素的研究现状。
%A 咸本松;靳蔚云;刘凤芝
%+ (1)中国医科大学公共卫生学院,沈阳110001; (2)卫生部乡村医生培训中心,沈阳 110001
%& 28-29

%0 Journal Article
%@ 1005-5916
%T 乡镇卫生院职工工作满意度及影响因素分析
%D 2012
%7 20120924
%K 乡镇卫生院;工作满意度;影响因素
%V 32
%] 2012475290
%N 5
%J 中国农村卫生事业管理
%Q Job satisfaction of the township health workers and the affecting factors
%X 目的:了解乡镇卫生院职工工作满意度,并分析其主要影响因素,为提高乡镇卫生院服务水平提供参考依据。方法:采用分层抽样的方法,抽取连云港市2个县,对其8家乡镇卫生院的234名医务人员进行问卷调查,并运用因子分析和Logistic回归分析筛选出主要影响因子以及社会学影响因素。结果:回收有效问卷215份,有效应答率为91.9%,总体满意得分为2.51分,影响职工工作满意度的主要因子依次为医院管理及人文制度、工作环境及工作报酬2个;影响职工工作满意度的社会学因素依次为文化程度、行政职务、专业职称。结论:乡镇卫生院应当从完善人文制度、加强基础设施、提高医务人员工资与待遇等方面增强自身的内涵建设,提高职工工作满意度。
%A 何佳佳;林振平;赵亮;吴建国
%+ 南京医科大学医政学院,江苏南京 210000
%& 455-458

%0 Journal Article
%@ 1001-0580
%T 普安县村医工作满意度及影响因素分析
%D 2011
%7 20120924
%K 村医;工作满意度;影响因素
%V 27
%] 2012447819
%N 8
%J 中国公共卫生
%Q Job satisfaction and relevant factors among village health personnel in Puan county
%X 目的:了解贵州省普安县村医工作满意度水平,分析影响因素。方法:2010年1月对贵州省黔西南布依族苗族自治州普安县149名村医进行工作满意度自填式问卷调查。结果:村医工作总满意度得分(3.44±0.62)分;福利与收入、工作条件、工作本身得分分别为(2.76±0.76)、(2.92±0.80)、(3.32±0.70)分,低于总满意度得分(P<0.01);医疗服务工作负担、在岗培训机会、获奖励晋升、医疗服务劳务补偿标准、村医医疗保险、医疗药品、工作成效等单项满意度能预测总满意度,偏回归系数分別为0.16、0.21、0.19、0.12、0.12、0.08、0.09(P<0.01);在岗培训机会、领导肯定村医工作、社会福利、完成工作任务、月收入和性别对总满意度有影响,OR值分别为32.48、31.70、8.20、5.72、5.55、4.32;卡克斯-史奈尔决定系数为0.53;模型χ2检验值为112.36(P<0.01)。结论:村医工作总满意度水平较低;在岗培训机会对总满意度影响最大,其他依次为领导肯定村医工作、社会福利、完成工作任务、月收入和性別。
%A 胡健;武飚;李孔章;吴园园
%+ (1)贵州财经学院公共管理学院公共事业管理教研室,贵阳 550004; (2)贵州省卫生厅; (3)贵州省普安县卫生局
%& 1044-1046

%0 Journal Article
%@ 1001-568X
%T 基层医生满意度影响因素的因子分析
%D 2012
%7 20120830
%K 满意度;基层医生;因子分析
%] 2012365882
%N 4
%J 中国初级卫生保健
%Q Factor Analysis on the Influencing Factors of Satisfaction of Primary Care Doctors in Guangdong Province
%X 目的:对基层医生满意度影响因素进行分析,为提高基层医生满意度水平提供科学依据。方法:采用自行设计的问卷,对180名基层医生开展自填式问卷调查,进行基层医生工作满意度的因子分析。结果:经过因子分析,抽取特征根值>1的8个因子,可解释总方差的66.33%。按影响大小依次是职业发展、福利待遇、团队合作、管理制度、负担及风险、社会地位、胜任感和医患关系。从不同类别来看,年龄越大、职称越高者满意度越高;女性满意度高于男性;大专学历者满意度最低。结论:政府及卫生服务管理者应努力改善影响满意度的各类因素,并关注不同类别医生间的差异,采取有针对性的措施切实提高基层医生的满意度水平。
%A 张立威;黄婉霞;王家骥
%+ 广州医学院公共卫生学院,广州 510182
%& 4-7

%0 Journal Article
%@ 1006-5563
%T 沭阳县乡镇医院医务人员改制后工作满意度调查
%D 2012
%7 20120726
%K 制度改革;乡镇医院;工作满意度
%V 25
%] 2012344960
%N 3
%J 医学与社会
%Q Investigation of job satisfaction of medical staff in Shuyang after the reform of township hospitals
%X 分析沭阳县乡镇医院改制后医务人员工作满意度情况,评价医务人员对改制后乡镇医院的满意度。方法:在2011年5月以问卷调查以及访谈的方式调查了沭阳县38家乡镇医院医务人员。结果:医务人员对改制后乡镇医院总体评价较低,总体评价受到年龄、对政府履行职能、个人工资待遇情况、对个人职业前景四个因素的影响显著。结论:医疗卫生。事业应逐步回归公益性。
%A 赵亮;何佳佳;林振平;叶明胜;卢建华
%+ (1)南京医科大学医政学院,南京 210029; (2)江苏省沭阳县城镇职工基本医疗保险处,南京 210029
%& 62-64

%0 Journal Article
%@ 1003-6350
%T 基层医务人员幸福感相关因素调查分析
%D 2012
%7 20120628
%K 医务人员;幸福感;相关因素
%V 23
%] 2012308742
%N 5
%J 海南医学
%Q Analysis on the related factors about the well-being feeling of medical workers
%X 目的:通过对医务人员幸福感相关因素的分析,提高医务人员工作满意度和工作效率,为增加医疗服务质量和队伍稳定性提供参考。方法:选取汉川市9所乡镇卫生院和市内3所二甲卫生院,应用问卷调查法对332名医务人员进行工作幸福感调查。结果:卫生院医务人员总体幸福感较高;负性情感、健康关注、利他行为、自我价值、友好关系各维度得分处于高水平,生活满意、正性情感、生命活力、人格成长处于中等水平。结论:为提高医务人员幸福感,建议从医务人员的薪酬制度、人文关怀和自身素质培养等方面进行改善。
%A 何振;孟润堂;任妮丽;房宏志;刘冰
%+ (1)湖北医药学院药护学院,湖北十堰442000; (2)湖北医药学院附属十堰市人民医院,湖北十堰442000; (3)湖北医药学院卫生管理与卫生事业发展研究中心,湖北十堰 442000
%& 137-139

%0 Journal Article
%@ 1001-568X
%T 山西省乡镇卫生院医务人员工作满意度结构方程模型分析
%D 2012
%7 20120628
%K 乡镇卫生院;医务人员;满意度;结构方程模型
%] 2012306707
%N 2
%J 中国初级卫生保健
%Q Structure Equation Model Analysis on Job Satisfaction of Medical Staff in the Township Hospitals in Shanxi Province
%X 目的:分析山西省乡镇卫生院医务人员工作满意度及潜在变量满意度。方法:用结构式问卷面对面调查325名乡镇卫生院医务人员的基本情况、社会地位、自我评价及工作环境等满意度内容。探索性因子分析建立测量模型,再构建结构模型。未加权最小二乘法(ULS法)估计参数,通过评价修正确定最佳模型。结果:医务人员工作满意度总体得分为(62.40±11.64)分,满意度总体处于一般水平。男性、30－40岁、贫困县和辅助科室的医务人员更容易对工作产生不满情绪。结构方程模型拟合较好,经济特征、社会地位、自我评价和工作环境4项潜在变量与所对应的测量变量系数较大。结论:山西省乡镇卫生院医务人员工作满意度受经济、社会关系和工作环境等综合因素的影响,总体处于一般水平,应建立相应的激励制度保证乡镇卫生院医务人员工作稳定性。
%A 王卫东
%+ 华中科技大学同济医学院公共卫生学院,武汉 430030
%& 18-20

%0 Journal Article
%@ 1673-7210
%T 危害基层医院医护人员职业健康的调查分析
%D 2012
%7 20120518
%K 基层医院;医护人员;职业健康;对策
%V 9
%] 2012282776
%N 1
%J 中国医药导报
%Q Investigation and analysis of factors on the damaging occupational health of medical staffs in primary hospitals
%X 目的:针对东莞某基层医院医护人员职业健康的原因进行调查分析,寻找影响医护人员压力及满意水平的原因。方法:对临床医护人员所在科室的医生及护士进行问卷调查,工作压力、工作满意度等指标采用Likert 5级分类法,对调查结果分析影响医护人员压力及满意水平的原因。结果:通过选择9个科室201名医护人员调查,表示工作压力大的占82.58%,对工作很满意的占4.48%,反应了医护人员的工作风险和压力大,满意度低。结论:临床医护人员每天接触各种患者,工作节奏快、任务繁重,加之病区每天有大量感染因素、不良环境因素的存在,这不可避免地对医护人员造成危害,影响了医护人员的职业健康。
%A 吕秋玲
%+ 广东省东莞市樟木头医院,广东东莞 523633
%& 126-127

%0 Journal Article
%@ 1003-8507
%T 激励-保健因素对村医工作满意度的预测作用
%D 2012
%7 20120518
%K 激励因素;保健因素;村医;工作满意度
%V 39
%] 2012276162
%N 4
%J 现代预防医学
%Q THE PREDICTING EFFECT OF MOTIVATOR-HYGIENE FACTORS ON JOB SATISFACTION FOR VILLAGE HEALTH PERSONNEL
%X [目的]了解村医工作满意度水平,分析激励、保健因素对村医工作满意度的预测作用。[方法]2010年1月对贵州省黔西南布依族苗族自治州普安县7个培训地点149名村医进行工作满意度调查,釆用多元线性逐步回归分析方法。[结果]村医工作满意度得分(3.44±0.62)分;福利与收入、工作条件、工作本身得分分别为(2.76±0.76)、(2.92±0.80)、(3.32±0.70)分,低于工作满意度得分;领导考虑村医工作意见、领导肯定村医工作、在岗培训机会、每周工作时间、村医技术素质、村医社会福利能预测工作满意度,标准偏回归系数分別为0.24,0.22,0.19,0.18,0.16,0.13;复相关系数为0.74;回归方程的决定系数为0.54。[结论]村医工作满意度水平较低;激励因素在岗培训机会,保健因素领导考虑村医工作意见、领导肯定村医工作、村医技术素质、村医社会福利对村医工作满意度有正向预测作用。
%A 胡健;武飚;李孔章
%+ (1)贵州财经学院公共管理学院,贵阳550004; (2)贵州省卫生厅; (3)普安县卫生局
%& 872-874

%0 Journal Article
%@ 1673-5625
%T 山西省乡镇卫生院医务人员工作满意度调查分析
%D 2011
%7 20120220
%K 医务人员;卫生院;工作满意度;问卷调查
%V 28
%] 2012125066
%N 5
%J 中国社会医学杂志
%Q Survey and Analysis on the Satisfaction of Medical Staff in Health Clinics of Townships of Shanxi Province
%X 目的:了解乡镇卫生院医务人员工作满意度,提出相应的措施,从而提供高质量的医疗服务。方法:采用随机分层抽样的方法,从山西省贫困县和非贫困县随机各抽取2个县的16个乡镇卫生院的医务人员进行问卷调查。结果:工作总体满意度不高,平均得分62.40±11.64,非贫困县调查对象总体满意度高于贫困县,得分分别为:(67.41±21.54)分、(56.96±19.18)分。医务人员不满意的因素主要是医院制度、福利待遇、社会认同等项目。乡镇卫生院中女性、年龄小、学历低、辅助科室的医务人员更容易对工作感到满足。结论:根据影响贫困县和非贫困县医务人员满意度的因素,应采取针对性的管理措施及激励手段,以提高其工作积极性。
%A 王卫东;卢祖洵
%+ 华中科技大学同济医学院社会医学与卫生事业管理系,湖北武汉 430030
%& 346-348

%0 Journal Article
%@ 1674-6449
%T 新医改后浙江省基层医务人员工作满意度调查
%D 2011
%7 20111230
%K 新医改;浙江省;医务人员;满意度
%V 31
%] 2011751619
%N 4
%J 健康研究
%Q Satisfaction Survey of basic medical staff in Zhejiang province after health system reform
%X 目的:分析浙江省基层医务人员在新医改后对工作的满意度情况,医院或相关行政部门可以相应地采取激励措施提高其工作积极性,更好地为患者提供高质量的健康服务。方法:在浙江省新医改试点医疗机构随机整群抽取266名医务人员进行调查,数据运用描述性统计方法进行比较分析。结果:新医改后近四成医务人员认为收入水平有所降低,但创收压力减少;工作效率和积极性增加,新医改存在缺乏工资补偿机制以及基本药物目录不完善等问题。结论:提高工作满意度应增加工资补偿机制,建立健全激励机制,实行多种分配制度以及完善基本药物目录。
%A 李煜静;郭清;汪胜;郭秀娟;王市敏;卢言瑶
%+ 杭州师范大学医药卫生管理学院,浙江杭州 310036
%& 281-284

%0 Journal Article
%@ 1006-3617
%T 结核病防治人员的工作满意度及稳定性
%D 2011
%7 20111230
%K 结核病;卫生人员;工作满意度;稳定性
%V 28
%] 2011728649
%N 8
%J 环境与职业医学
%Q Job Satisfaction and Stability of Tuberculosis Control Staff
%X [目的]了解我国东、中、西部6省12县的县乡两级结核病防治机构(结防)人员的工作满意度和稳定性,为提高结防人员的工作积极性提出有针对性的建议。[方法]采用自填式问卷调查,结合小组座谈和关键人物访谈,对结防相关人员进行调查,其中定量调查县乡两级结防人员286入,定性调查县乡相关管理和医务人员212人。[结果]县乡两级结防机构的286名结防人员对工作总体满意的占64%,满意度最低的方面均为收入,不满意的比例分别为40.8%和43.2%,满意度较低的方面还有福利待遇、报酬分配、工作条件等;有超过一半的人产生过调换工作内容或离开本单位的想法,主要原因是报酬太少、工作任务重。[结论]我国结防人员对工作的总体满意度仍有较大提升空间,收入相对低和工作任务重是影响结防人员满意度及稳定性的主要因素。应健全结防工作体系,加强结防人员的规划和培养,同时制定合理的薪酬制度。
%A 吴来娃;严非;王伟;王文祥;龚幼龙;成诗明
%+ (1)复旦大学公共卫生学院/公共卫生安全教育部重点实验室(复旦大学),上海200032; (2)中国疾病预防控制中心结核病预防控制中心,北京 102206
%& 486-488

%0 Journal Article
%@ 1001-4152
%T 基层医院肿瘤病区分层排班与定岗定责管理实践
%D 2011
%7 20111114
%K 基层医院;分层管理;定岗定责;优质服务;护理
%V 26
%] 2011635640
%N 7
%J 护理学杂志
%Q Hierachical shift arrangement and fix-duty management in oncology ward of grass-root hospital
%X 目的:探讨基层医院创建优质护理服务示范病区采用分层排班与定岗定责管理的效果。方法:将肿瘤科全体护士进行分层排班,按职称、能力、学历等资质结构分为3个责任小组,采取护士长管理责任组长,责任组长管理组员的分层管理模式;实行定岗定责,各班按岗位落实患者基础护理。结果:实施前后分级护理落实率和基础护理质量达标率比较,差异有统计学意义(均P<0.01);患者、医生对护士满意度比较,差异有统计学意义(P<0.05,P<0.01)。结论:基层医院实施分层排班与定岗定责,可以更好地落实患者的基础护理与生活护理,提高临床护理质量及护理工作满意度。
%A 刘桂秀;高焕新;邓丹
%+ 仙桃市第一人民医院肿瘤科,湖北仙桃 433000
%& 22-24

%0 Journal Article
%@ 1005-5916
%T 上海市浦东新区南汇区域内预防接种门诊医生满意度调查分析
%D 2011
%7 20111026
%K 预防接种;门诊医生;满意度;影响因素
%V 31
%] 2011605842
%N 5
%J 中国农村卫生事业管理
%X 目的:了解上海市原南汇区预防接种门诊医生日常工作满意度并探讨其影响因素,旨在采取相应措施以提高该人群的工作积极性,改善预防接种服务质量。方法:对区所有预防接种门诊医生采用无记名现场问卷调查。结果:预防接种门诊医生平均满意度得分为6.92±1.93分;多因素回归分析结果显示:工作成就感、同事关系是否融洽、工作是否得到认可、待遇水平高低对预防接种门诊医生的满意度有显著的影响。结论:促进同事之间的和谐关系、采取适当鼓励或奖励方式肯定医生工作并增加其成就感及提高工作福利待遇等措施,满足他们生活的需要、发挥才能的需要、享有权利和实现自我价值的需要对提高预防接种门诊医生满意度有十分重要的意义。
%A 万春;赵希畅;张枭;宋爱红;潘聪
%+ 上海市浦东新区疾病预防控制中心,上海 200136
%& 509-510

%0 Journal Article
%@ 1672-7185
%T 乡村医生基本情况调查与分析
%D 2011
%7 20111013
%K 乡村医生;基本情况;问题
%V 18
%] 2011577030
%N 6
%J 中国实用乡村医生杂志
%X 目的:了解乡村医生基本情况及存在的问题,为制定有针对性的政策、完善乡村医生队伍建设提供依据。方法:采用问卷调查,对江苏、云南、贵州、北京、浙江、广西、甘肃,黑龙江8个省(区、市)乡村医生进行基本情况的调查。结果:女性偏低、学历不高、职称低是乡村医生的主要特征;乡村医生培训重理论轻实践、培训层次低;工作满意度不高,尤其是收入和工作环境;存在乱收费、收入不合理等困难。结论:应加大支持力度,提高乡村医生待遇,按需培训提高乡村医生素质,为缓解群众看病难、看病贵提供有效支撑。
%A 贺丽霞;王洁莹;何俊;刘凤芝
%+ 中国医科大学中国乡村医生培训中心, 110001
%& 18-20

%0 Journal Article
%@ 1004-4663
%T 广东省欠发达地区基层骨干医生工作满意度研究
%D 2011
%7 20110820
%K 工作满意度;基层骨干医生;影响因素
%] 2011547182
%N 4
%J 中国卫生事业管理
%Q Studying the grass-roots core doctors' satisfaction on their job in underdeveloped area of Guangdong
%X 目的:了解基层骨干医生工作满意度状况及其主要影响因素,为促进基层医疗卫生事业的发展提供科学依据。方法:自行设计问卷对广东省全科医师骨干培训班的180名学员进行现场自填式问卷调查。结果:广东省欠发达地区基层骨干医生总体满意度不高,最不满意的项目是在"责任风险",影响满意度的主要因素从大到小依次为单位发展前景、成就感、岗位设置、领导重视、工作稳定性、工作环境和薪酬体系。结论:广东省欠发达地区基层骨干医生的工作满意度有待提高,尤其是责任风险和福利报酬方面。医疗卫生管理者应尽力降低职工的职业风险,建立公平合理的薪酬制度和科学有效的激励机制。
%A 黄婉霞;王家骥;张立威
%+ 广州医学院公共卫生与全科医学学院,广东广州 510182
%& 304-306

%0 Journal Article
%@ 1007-1245
%T APN排班与层级管理在基层医院的实施效果
%D 2011
%7 20110720
%K APN排班;层级管理;实施效果
%V 17
%] 2011470174
%N 5
%J 国际医药卫生导报
%X 目的:探讨基层医院连续性排班和分层级管理的方法和效果,以提高护理质量和工作效率。方法:在原有护理人员基础上,科学配置人力资源,改变传统排班模式,实行APN连续排班。比较实施前后患者家属、医生对护理工作的满意度和护十对实施APN连续性排班和分层级管理的支持率。结果:实施后患者家属对护理工作满意度χ2=11.5和医生对护理工作的满意度χ2=3.97(P<0.01,P<0.05),护士对分层级管理和APN排班的支持率明显高于传统排班,χ2=7.60(P<0.01)。结论:APN连续性排班和分层级管理,很好的开发了人力资源,有效提高了护理工作的效率、安全系数和满意度。
%A 黄惠梅
%+ 兴宁市人民医院, 514500
%& 626-628

%0 Journal Article
%@ 1001-568X
%T 浙江省基层医务人员工作满意度及影响因素调查分析
%D 2011
%7 20110525
%K 基层医务人员;工作满意度;影响因素
%V 25
%] 2011337052
%N 1
%J 中国初级卫生保健
%Q Investigation and Analysis of Job Satisfaction and Influence Factors for Primary Health Care Workers in Zhejing Province
%X 目的:了解浙江省基层医务人员工作满意度现状和主要影响因素。方法:采用分层整群抽样方法,对浙江省5个县(市)基层医务人员进行现场问卷调查。结果:医务人员对工作量所得到的薪酬、工作的忙碌程度和工作晋升机会3个方面最不满意;地区、职称和专业是工作总体满意度的主要影响因素。结论:基层医院管理者应采取有效措施提升医务人员的外在满意度,特别是工作报酬和晋升方面。
%A 高启胜;许永建;任建萍;郭清;罗五金
%+ (1)杭州师范大学医药卫生管理学院,杭州 310036; (2)华中科技大学同济医学院医药卫生管理学院,武汉 430030
%& 18-19

  
