# Supplementary material for: Systematic and meta-based evaluation on job satisfaction of village doctors: An urgent need for solution issue
Source: Front Med (Lausanne). 2022 Aug 18;9:856379. doi: 10.3389/fmed.2022.856379 (PMC9433829; doi:10.3389/fmed.2022.856379)
Supplement: Supplementary file 1 [file Data_Sheet_1.zip › Appendix/Appendix A-Literature search strategies/CNKI.txt]

%0 Journal Article
%A 孔红
%A 张义喜
%A 张秀娟
%+ 宁波卫生职业技术学院;
%T 宁波市社区全科医生职业满意度调查
%J 中国农村卫生事业管理
%D 2021
%V 41
%N 11
%K 全科医生;工作现状;职业满意度;宁波
%X 目的了解宁波市社区全科医生的工作现状及职业满意度,总结存在的问题并提出针对性解决措施。方法对宁波市社区卫生服务机构全科岗位的225名医生进行问卷调查,问卷内容包括全科医生的工作环境、工作强度、薪酬福利、职称晋升、继续教育等现状及职业满意度。结果 64.5%的全科医生认为工作强度较大,68.1%的全科医生对薪酬福利不满意,52.1%的全科医生对职称晋升不满意,宁波市全科医生职业总体满意度为60.7%。Logistic回归分析表明:全科医生对工作强度(OR=1.78,95%CI:1.31～2.97)、薪酬福利(OR=2.85,95%CI:1.34～3.91)、职称晋升(OR=3.23,95%CI:1.90～5.21)的不满意增加了总体职业满意度为不满意的风险(P<0.05)。结论为了提升全科医生的职业认同度,需要合理安排他们的工作时间,建立公平合理的薪酬体系,改革职称晋升机制,加强继续教育,提高专业技能水平。
%P 793-797
%@ 1005-5916
%L 11-5269/R
%W CNKI

%0 Journal Article
%A 李程锦
%A 徐海波
%A 郑黎
%A 刘欣
%A 张姝
%+ 徐州医科大学管理学院;
%T 江苏省五市乡村医生收入与社会保障满意度及影响因素分析
%J 中国农村卫生事业管理
%D 2021
%V 41
%N 10
%K 乡村医生;收入;社会保障;满意度
%X 目的探讨江苏省五市乡村医生收入与社会保障满意度情况及其影响因素。方法采用分层随机抽样方法对160个村卫生室中285名乡村医生进行问卷调查,运用单因素分析和Logistic回归分析影响因素。结果乡村医生收入与社会保障的满意度分别为46.62%和58.72%。月收入、月收入年变化、人员短缺情况是乡村医生收入与社会保障满意度的共同影响因素(P<0.05)。结论乡村医生收入与社会保障满意度偏低。通过提高乡村医生整体收入水平,优化收入结构,制定合理的激励政策,完善村卫生室人员配比,加强乡村医生的继续教育,进一步提高乡村医生整体素质,以保证乡村医生队伍的稳定和发展。
%P 714-718
%@ 1005-5916
%L 11-5269/R
%W CNKI

%0 Journal Article
%A 冯晶
%A 申鑫
%A 吴健雄
%A 楼依玲
%A 甘勇
%+ 华中科技大学同济医学院公共卫生学院;
%T 我国全科医生职业认同现状及其影响因素
%J 医学与社会
%D 2021
%V 34
%N 10
%K 全科医生;职业认同;影响因素;基层医疗卫生服务
%X 目的:了解我国全科医生的职业认同现状,并分析影响因素,为稳定全科医生队伍,提高基层医疗卫生服务质量提供理论依据和政策建议。方法:2017年10月-2018年2月,采用多阶段分层随机抽样的方法,在我国东、中、西部随机抽取3244名全科医生进行微信匿名问卷调查。结果:共纳入3236名全科医生进行研究,职业认同度总分为52(IQR:7)分,97%(3139/3236)的全科医生职业认同度较高。全科医生的职业认同度在不同地区、年龄、性别、婚姻状况、职称、行政职务、收入水平、加班频率、职业发展机会和工作满意度等方面的差异均具有统计学意义(P<0.05)。地区、年龄、行政职务、职业发展机会和工作满意度是影响全科医生职业认同度的主要因素。结论:我国全科医生的职业认同度总体较高,但鉴于影响因素的复杂性,建议根据不同地区的特点制定相应对策,从而进一步提升全科医生职业认同度,稳定全科医生队伍,提高基层医疗卫生服务质量。
%P 13-16
%@ 1006-5563
%L 42-1387/R
%W CNKI

%0 Journal Article
%A 宋韦剑
%A 焦明丽
%A 刘颖
%A 石武祥
%A 黄照权
%A 刘伟
%A 陶思怡
%A 孙明雷
%A 赵娟
%A 王晨
%A 邹丹丹
%A 梁立波
%+ 哈尔滨医科大学大庆校区人文社会科学系;哈尔滨医科大学卫生管理学院;国民健康社会风险预警协同创新中心;赤峰市医院;桂林医学院;安徽医科大学临床医学院;
%T G省公立医院员工薪酬满意度分析
%J 中国医院
%D 2021
%V 25
%N 10
%K 薪酬;满意度;公立医院;医务人员
%X 目的:在全面推进医药卫生体制改革新形势下,深入研究公立医院医务人员的薪酬满意度,可以为评价相关政策改革效果、完善中国公立医院薪酬体系提供参考。方法:通过文献分析法设计薪酬满意度评价体系。基于中国卫生统计文献,采取分层抽样的方法,根据规模和发展水平选择G省有代表性的7家医疗卫生机构,包括综合医院、专科医院和基层医院。调查对象为各医院中各科室医生、护士和医技以及管理人员,共发放调查问卷517份。利用 SPSS 19.0统计软件进行统计描述与Logistic 回归,评估不同类别医院员工的薪酬现状及其影响因素和人口统计学的关系变量。结果:在420名调查对象中,多数员工对其工资水平不满意,40.7%的员工认为其工资水平一般,薪酬满意度平均得分为47.47,水平较低。医院类别、岗位类别、学历与编制等是薪酬满意度的影响因素。结论:目前公立医院医务人员薪酬水平较低,且对福利方面关注不足;应提供更多的非经济性福利,构建科学合理的薪酬增长机制,实施"同工同酬",是提升医务人员薪酬满意度的可行性选择。
%P 31-34
%@ 1671-0592
%L 11-4674/R
%W CNKI

%0 Journal Article
%A 符孝敏
%A 惠宇
%A 王旭芳
%A 杨书婷
%A 闫纪伟
%A 杨光军
%+ 海南医学院管理学院;
%T 海口市秀英区基层卫生人员工作满意度调查
%J 黑龙江人力资源和社会保障
%D 2021
%N 14
%K 基层卫生人员;工作满意度;基层卫生机构
%X 目的:评估秀英区基层卫生人员的工作满意度,分析其主要影响因素,为提高基层医疗卫生机构服务水平提供参考,以实现基层社会治理的新格局。方法:对采用分层随机抽样方法抽中的样本基层医疗机构所有在岗卫生人员进行匿名问卷调查,从工作条件、工资福利、个人发展、人际关系、社会支持等维度评价工作满意度。结果:秀英区基层卫生人员各维度的满意度均不高,不同年龄、工作年限、月均收入、编制情况的基层卫生人员的工作满意度相比较有所不同,即差异具有统计学意义(P均<0.05)。结论:海口市秀英区基层卫生人员工作满意度依然有较大的提升空间,社会支持方面、工作条件方面、工资收入以及奖惩制度等方面亟待改善,基层卫生机构要注重强化这些方面的工作,以期提升该秀英区基层卫生人员工作满意度。
%P 112-114
%@ 2095-168X
%L 23-1574/F
%W CNKI

%0 Journal Article
%A 于亚航
%A 孔晨
%A 张威
%A 袁蓓蓓
%+ 北京大学公共卫生学院;北京大学中国卫生发展研究中心;
%T 工作动机在基层医务人员工作满意度和工作绩效中的链式中介效应研究
%J 中国卫生政策研究
%D 2021
%V 14
%N 08
%K 工作满意度;工作动机;工作绩效;链式中介
%X 目的:探究中国基层医务人员工作满意度对工作绩效的影响,以及控制性动机和自主性动机的中介作用。方法:利用工作满意度量表、工作动机量表和工作绩效量表对6省12县(市、区)75家基层卫生服务机构1 435名基层医务人员进行问卷调查。结果:我国基层医务人员的工作满意度、控制性动机、自主性动机和工作绩效两两之间显著正相关;工作满意度会影响工作绩效,总效应为1.50,其中直接效应值为0.96,占总效应的64.01%,同时还存在3条间接影响路径,分别是控制性动机的独立中介作用、自主性动机的独立中介作用、控制性动机和自主性动机的链式中介作用,中介效应值分别为0.21、0.11、0.23,占中介效应的比例为38.36%、19.55%、40.97%。结论:本研究证明工作满意度会直接或间接的通过4条路径影响工作绩效,其中工作动机发挥了中介作用,并存在"动机内化"的过程。所以要持续关注其工作满意度水平的变化,特别注意满意度改变带来的工作动机的调整,以物质激励因素为基础,非物质激励为推动力,实现良好主观感受向客观绩效提高的持续转变。
%P 21-28
%@ 1674-2982
%L 11-5694/R
%W CNKI

%0 Journal Article
%A 陈新月
%A 尤莉莉
%A 王焕倩
%A 连隽
%A 杨丽
%A 刘美岑
%A 廖子锐
%A 赵金红
%A 杨凌鹤
%A 樊子暄
%A 杨思琪
%A 刘远立
%+ 中国医学科学院&北京协和医学院卫生健康管理政策学院;四川省成都市成华区卫健局;
%T 基层医疗卫生机构基本公共卫生服务从业人员工作满意度及影响因素研究
%J 中国全科医学
%D 2021
%V 24
%N 28
%K 工作满意度;基本公共卫生服务;社区卫生工作者;影响因素分析
%X 背景国家基本公共卫生服务已经实施十多年并取得了一定的成效,基层基本公共卫生服务从业人员作为服务的直接提供者,研究其工作的满意度及影响因素,有利于提高服务的质量与效率。目的了解基层基本公共卫生服务从业人员总体工作满意度及其影响因素,并提出相应的建议。方法于2019年11—12月,从浙江省、山西省、重庆市3个省(市)分别选取2个市辖区作为调查地区,其次依据各地区社区卫生服务中心/乡镇卫生院名单进行方便抽样,共抽取53个基层医疗卫生机构,每个机构至少随机调查10例基本公共卫生服务的从业人员。利用自行设计问卷对553例从事基本公共卫生服务的医务人员进行调查,问卷内容包括一般人口学特征、工作总体满意度及10项满意度因子。结果回收有效问卷553份,基层基本公共卫生服务从业人员工作总体满意得分为(3.66±0.77)分,60.5%(334/552)从业人员对总体工作感到满意或非常满意。在各项满意度因子中,医患关系得分最高,为(3.84±0.68)分,工作强度满意度最低,为(2.86±0.81)分。多因素逐步Logistic回归分析结果显示,社会尊重、绩效考核、工作能力和工作强度是基本公共卫生从业人员工作总体满意度的影响因素(P<0.05)。结论从事基本公共卫生服务的医务人员工作总体满意度一般,应增强社会公众对基本公共卫生服务从业医务人员的尊重,优化绩效考核制度,减轻工作负荷,提高从事基本公共卫生服务医务人员的工作满意度。
%P 3597-3601
%@ 1007-9572
%L 13-1222/R
%W CNKI

%0 Journal Article
%A 李玉娇
%A 代萍
%A 陈白霞
%+ 德阳市人民医院心内科;
%T 基于结构方程模型基层医院医务人员工作稳定性、满意度与职业认同感的相关性研究
%J 智慧健康
%D 2021
%V 7
%N 23
%K 基层医护人员;工作稳定性;满意度;职业认同;相关性
%X 目的调查基层医院医务人员工作稳定性、职业满意度与职业认同的现状,分析工作稳定性在职业满意度与职业认同之间的中介作用。方法采用方便抽样法,于2020年11～12月采用一般资料量表、工作稳定性量表、职业满意度量表和职业认同量表对427名基层医院医护人员进行调查。结果基层医务人员职业稳定得分为(10.08±2.35),职业满意度得分为(144.98±15.65),职业认同得分为(98.87±11.15)。相关性分析显示,基层医院医务人员职业稳定性总分与职业满意度总分呈正相关(P<0.05);职业稳定性总分与职业认同总分呈正相关(P<0.05);职业满意度与职业认同总分呈正相关(P<0.05)。职业稳定性在职业满意度和职业认同中起到部分中介效应,中介效应为35.8%。结论基层医院医务人员职业认同感有待进一步提升,医疗管理者应注重医务人员职业满意度与工作稳定性,提升其职业认同感。
%P 156-158+161
%@ 2096-1219
%L 10-1365/TN
%W CNKI

%0 Thesis
%A 吴婕
%T 基本公共卫生服务人员职业倦怠及工作满意度影响因素研究
%Y 方桂霞
%I 安徽医科大学
%9 硕士
%D 2021
%W CNKI

%0 Thesis
%A 杨诗雨
%T 基于心理契约视角的家庭医生工作满意度研究
%Y 张霄艳
%I 湖北大学
%9 硕士
%D 2021
%W CNKI

%0 Thesis
%A 翟慧颖
%T 家庭医生团队成员工作满意度、职业倦怠及离职意向的影响因素及相关性研究
%Y 王娟;ChenCiyu
%I 广东药科大学
%9 硕士
%D 2021
%W CNKI

%0 Journal Article
%A 申鑫
%A 姜恒
%A 冯晶
%A 甘勇
%A 卢祖洵
%+ 华中科技大学同济医学院公共卫生学院;School of Psychology and Public Health,La Trobe University;
%T 国内外全科医生离职意愿研究进展
%J 中国全科医学
%D 2021
%V 24
%N 22
%K 全科医生;离职意愿;综述
%X 降低全科医生离职意愿,加强全科医生人才队伍建设,是加强基层医疗卫生服务体系建设、建立分级诊疗制度、维护和增进人民群众健康、实现"健康中国"目标意义的关键环节。本研究从全球范围内初级卫生保健供给不足、我国对全科医学与全科医生的重视日益提高的现状入手,探讨全科医生在初级卫生保健中的作用,系统分析降低全科医生离职意愿的重要意义,全面总结影响全科医生离职意愿的人口学特征、工作满意度、组织认同度、薪酬待遇和工作积极性关键因素,提出应对我国全科医生离职意愿的政策建议,为相关部门制定政策和措施、稳定全科医生队伍、提升全科医生的职业吸引力提供参考。
%P 2770-2776
%@ 1007-9572
%L 13-1222/R
%W CNKI

%0 Journal Article
%A 臧世林
%+ 建湖县人民医院组织人事科;
%T 分级诊疗背景下县域内基层医院医生离职倾向研究及对策建议
%J 江苏卫生事业管理
%D 2021
%V 32
%N 06
%K 基层医生;离职倾向;职业倦怠;付出回报失衡
%X 目的:通过对基层卫生院医生的离职倾向调查,为基层卫生院人力资源管理提供参考。方法:整群抽取江苏省建湖县17家基层卫生院242名医生进行问卷调查,调查内容包括基本情况、工作付出——回报量表、职业倦怠量表、组织支持现状及离职倾向等。运用Stata 12.0统计学软件做数据分析,采用分层嵌套Logistic回归分析,探索基层卫生院医生离职倾向的影响因素。结果:共发放问卷表242张,收回有效问卷198张,其中108(54.55%)人有离职倾向。Logistic回归分析表明,模型1只纳入人口学特征的变量,与初级职称相比,高级职称的医生离职倾向降低了75%。模型5显示,组织支持每增加1分,离职倾向从61%降低到54%。工作满意度每增加1分,离职倾向降低了48%;超负荷、职业倦怠分别增加了离职倾向81%和1.41倍。结论:建湖县基层卫生院医生队伍职业倦怠水平较高,付出——回报失衡较高,组织支持水平较好,但是离职倾向较高。付出回报失衡和职业倦怠增加了医生的离职倾向,组织支持、工作满意度降低了离职倾向。政府部门应制定合理的收入分配制度,提高医务人员的工作积极性,提高工作满意度。基层卫生院可从制度上强化对员工的组织支持工作,让医生从工作中获得更多的满足感,从而缓解基层卫生院医生较高离职倾向的问题。
%P 725-729
%@ 1005-7803
%L 32-1419/R
%W CNKI

%0 Journal Article
%A Chen Xuyu
%A Yao Hui
%A Ran Li
%A Tan Xiaodong
%+ School of Health Sciences, Wuhan University, Wuhan, Hubei, China.
%T Job satisfaction and associated factors among health care staff in township health centers--a cross-sectional survey in rural Central China.
%J Psychology, health & medicine
%D 2021
%K Job satisfaction;healthcare staff;township health centers
%X Township health centers play a cornerstone role in the primary healthcare in China while it's development is largely limited by the brain drain. Job satisfaction is closely related to brain drain, investigating the relevant factors of job satisfaction can provide strategies to reduce brain drain. This research was conducted in Huangpi, China. Convenience sampling methods and self-administereded questionnaires were used. We collected 1370 valid samples, with an effective rate of 97.72%. Descriptive statistics are used to describe sociodemographic information. The Pearson Chi-square statistical was used to test the binary association between job satisfaction and another categorical variable. All the sociodemographic information was applied to the binary logistic regression model using the stepwise selection method. The mean age was 36.98 (SD = 9.84), factors that affect job satisfaction include educational background (x2 = 7.99, p< 0.05), marital status (x2 = 8.96, p< 0.05, monthly income (x2 = 51.43, p< 0.01), hire form (x2 = 7.64, p< 0.05), hours worked per week (x2 = 33.48, p< 0.01), parent had a stable job (x2 = 10.65, p< 0.01). Government and management should consider the impact of current policies on job satisfaction. Increasing the welfare of healthcare staff and promoting equity are potential strategies for improving low levels of job satisfaction.
%W CNKI

%0 Journal Article
%A 赵锴
%A 赵佐庆
%+ 西安交通大学经济与金融学院;空军军医大学唐都医院实验外科;
%T 农村卫生人才发展影响因素调查研究
%J 中国现代医生
%D 2021
%V 59
%N 13
%K 农村;卫生人才;价值观;调查
%X 目的探讨价值观、职业认知等多因素对农村卫生人才发展的影响和作用。方法于2020年5～6月,随机选取西安周边的临潼区、长安区和蓝田县下辖乡镇246名农村医师,对其价值观、职业认知、工作满意度、生活满意度及工作选择意向5个项目的 50个条目进行问卷调查。结果农村医师的不同性别、年龄、学历和职称之间测评得分存在差异,其中,女性医师得分为(65.23±6.88)分,高于男性医师得分(60.10±5.43)分,两组比较,差异有统计学意义(P<0.05)。56岁以上医师各项目得分均明显高于年轻医师,工作满意度得分(88.65±12.17)分和工作选择意向得分(81.46±9.98)分,均高于35～55岁(61.55±7.71,59.35±5.33)分和34岁以下(50.55±8.39,45.32±8.37)分,差异有统计学意义(P<0.01)。本科以上学历医师的价值观和工作选择意向得分、中级职称的工作满意度及工作选择意向得分明显低于高中学历以下及无职称人员,差异有统计学意义(P<0.01)。相关性分析结果显示,价值观、职业认知、工作满意度、生活满意度及工作选择意向之间存在正相关关系(P<0.01)。多元线性回归分析结果表明,除了生活满意度(P>0.05),其他各项目对工作选择意向均有显著的影响(P<0.01)。结论应当重视价值观和职业认知的基础作用,加强改进措施以增强农村对卫生人才的吸引力。
%P 159-163
%@ 1673-9701
%L 11-5603/R
%W CNKI

%0 Journal Article
%A 李丽清
%A 赵玉兰
%A 李佳文
%A 甘勇
%A 卢祖洵
%+ 江西科技师范大学经济管理学院;江西旅游商贸职业学院;华中科技大学公共卫生学院;
%T 全科医生工作满意度、离职意愿与职业倦怠的结构方程模型研究
%J 中国卫生统计
%D 2021
%V 38
%N 02
%K 全科医生;离职意愿;工作满意度;职业倦怠;结构方程模型;
%X <正>全科医生是我国基层卫生服务体系的重要组成部分,亦是改善社区居民健康的重要力量。近年来,我国医疗卫生体制改革以"强基层"为重点,基层卫生人才队伍建设,特别是全科医生队伍建设,是"强基层"的核心内容。尽管新医改的重点不断向基层医疗倾斜,政府也不断出台各种有利于稳定全科医生队伍的政策,但我国全科医生仍然面临人才短缺、人员留用困难等问题,这极大地影响着基层医疗卫生服务的水平和质量,也给分级诊疗制度的落实与推进带来巨大的挑战。
%P 286-289
%@ 1002-3674
%L 21-1153/R
%W CNKI

%0 Journal Article
%A 芮晨
%A 黄磊
%+ 河北工业大学经济管理学院;河北省沧州市中心医院;北京师范大学社会发展与公共政策学院;
%T 基层医疗卫生机构工作人员离职意愿及其影响因素研究
%J 中国卫生政策研究
%D 2021
%V 14
%N 04
%K 离职意愿;医务人员;基层医疗卫生机构
%X 目的:对基层医疗卫生机构工作人员的离职意愿影响因素进行研究,为完善基层医疗卫生机构人才队伍建设和激励政策提供科学依据。方法:本研究采用多阶段抽样方法,对我国东、中、西部3个省6个县的2 603名基层医疗卫生机构工作人员离职意愿进行调查。结果:基层医疗卫生机构工作人员离职意愿均值为8.80±3.29分,整体离职意愿不高,但是差异较大;年龄、婚姻状况、学历、学历取得时间、工作满意度、组织承诺和职业倦怠等对离职意愿有显著影响。结论:基层医疗卫生机构应根据年龄、婚姻、学历等特征对员工进行有针对性地管理,完善在职继续教育相关制度,提升员工工作满意度和组织承诺,降低职业倦怠,进而降低离职意愿,减少离职行为发生。
%P 55-60
%@ 1674-2982
%L 11-5694/R
%W CNKI

%0 Journal Article
%A 丁楠楠
%A 刘峰
%A 赵睿
%A 庞雪蕊
%+ 蚌埠医学院全科医学系;蚌埠医学院;
%T 农村订单定向免费医学生基层工作满意度调查分析
%J 通化师范学院学报
%D 2021
%V 42
%N 04
%K 农村订单定向免费医学生;基层工作;满意度
%X 为完善定向免费医学生相关政策提供科学依据,文章调查了农村订单定向免费医学生基层工作满意度.首先,采取问卷调查方式对蚌埠医学院2015—2017届179名农村订单定向免费医学毕业生基层工作满意度进行调查,问卷内容包括基本情况、基层工作满意度评价、职业愿景.最终回收有效问卷157份,有效回收率98.13%.其次,对问卷结果进行分析,发现农村订单定向免费医学生基层工作满意度偏低,离职意向高.为解决这一问题,文章建议政校协同,通过课程改革加强职业认同教育,提高薪酬待遇和社会地位等措施提高基层工作满意度,同时要重视对定向免费医学生相关政策实施效果的收集和反馈,以期为完善定向免费医学生相关政策提供一定理论支持.
%P 138-144
%@ 1008-7974
%L 22-1284/G4
%W CNKI

%0 Journal Article
%A 陈东明
%A 任维存
%A 王彦杰
%A 李佳
%A 田庆丰
%+ 新乡医学院三全学院健康管理学院;新乡医学院学科建设办公室;郑州大学公共卫生学院;
%T 河南省基层全科医生执业满意度调查分析
%J 中国卫生事业管理
%D 2021
%V 38
%N 03
%K 基层全科医生;工作满意度;影响因素
%X 目的:了解河南省基层全科医生工作满意度现状及其影响因素。方法:依据人类发展指数抽取河南省24个样本乡镇社区,于2019年对在职在岗的全科医务工作者进行问卷调查。从总体满意度、执业状况、职业环境、职业支持几个维度评价,依据Liketer五级赋分法对满意度赋分。发放问卷450份,回收有效问卷416份,回收有效率为92.4%。结果:基层全科医生整体满意度评价(百分制)得分为76.83;Logistic回归方法分析得出基层全科医生满意度主要受年龄、学历和职称的影响(P<0.05)。结论:河南省基层全科医生工作满意度一般水平偏上。中年基层全科医生比青年基层全科医生工作满意度高,大学学历比中专以下学历满意度低,高职称基层全科医生比低职称满意度高,主要工作职责为基本公共卫生服务的全科医生比主要职责为基本医疗的满意度高。
%P 212-215
%@ 1004-4663
%L 51-1201/R
%W CNKI

%0 Journal Article
%A 马强
%A 韩亚蓉
%+ 南通大学公共卫生学院;南通市疾病预防控制中心;
%T 农村基层医务人员离职倾向因素研究
%J 南通大学学报(社会科学版)
%D 2021
%V 37
%N 02
%K 离职倾向;农村基层医务人员;付出—回报失衡;工作满意度
%X 农村基层卫生人才建设已成为政府"强基层"的关键问题。然而,由于基层工作压力大、负担重和收入相对较低,导致基层招募难、留用难的问题。基于Price-Mueller离职模型,文章建立逐步回归模型验证付出回报失衡、工作强度、工作满意度和离职倾向关系,KHB模型进一步验证工作满意度的中介效应。研究结果表明,随着工作强度、付出—回报失衡的增加,农村基层医务人员工作满意度降低,离职倾向增加。工作满意度在工作强度、付出回报失衡与离职倾向之间起部分中介作用。因此,政府部门应适当减轻基层医务人员的工作量,逐步落实基于价值的绩效考核分配制度,提高工作满意度,促进基层卫生人力的可持续发展。
%P 79-88
%@ 1673-2359
%L 32-1754/C
%W CNKI

%0 Journal Article
%A 安振玉
%A 张绍群
%A 邹宛均
%+ 重庆医科大学公共卫生与管理学院医学与社会发展研究中心健康领域社会风险预测治理协同创新中心;重庆医科大学后勤管理处;
%T 重庆市农村订单定向医学生基层服务意愿及其影响因素
%J 医学与社会
%D 2021
%V 34
%N 03
%K 农村订单定向医学生;基层服务意愿;工作满意度;重庆
%X 目的:了解重庆市农村订单定向医学生基层服务意愿及其影响因素,为提高农村订单定向医学生基层服务意愿提供参考。方法:采用整群抽样法,以重庆市378名农村订单定向医学生为研究对象,对其进行问卷调查。结果:共得到360份有效问卷,15.56%的农村订单定向医学生愿意在履约期满后继续留在基层工作,农村订单定向医学生基层服务意愿在平均月收入、规培所学知识和技能与实际工作需要的吻合度上存在统计学差异(P<0.05),影响农村订单定向医学生基层服务意愿的因素有薪酬待遇、单位的管理制度、在单位受重用程度和职业发展前景。结论:农村订单定向医学生基层服务意愿较低,建议加强政策补贴与落实、优化基层管理模式、提高培训质量,促进农村订单定向医学生的继续教育,以提高其基层服务意愿。
%P 55-59
%@ 1006-5563
%L 42-1387/R
%W CNKI

%0 Journal Article
%A 李万仓
%A 魏晶娇
%A 陈玲萍
%A 郑晓春
%A 王志刚
%A 孙肖瑜
%+ 温州市疾病预防控制中心;
%T 温州市预防接种人员工作满意度及影响因素分析
%J 中国公共卫生管理
%D 2021
%V 37
%N 01
%K 预防接种;工作人员;工作满意度;影响因素
%X 目的了解温州市预防接种人员工作满意度现状,为政府决策提供依据。方法于2018年6—12月采用分层抽样的方法,每层内再采用随机抽样法抽取预防接种人员,用自行编制问卷进行调查,主要内容为预防接种人员的基本情况和工作满意度情况,包括工作满意度及本身工作量、工作取得成就感、薪酬待遇、职业压力和身心健康状况。共发放问卷450份,回收有效问卷411份,问卷的有效回收率为91.33%。采用非条件logistic回归分析影响因素。结果温州市预防接种人员满意度得分为(3.43±0.81)分,本身工作量、工作取得成就感、薪酬待遇、工作压力和身心健康满意度得分分别为(3.56±0.75)分、(3.34±0.78)分、(3.31±0.82)分和(3.45±0.68)分。不同性别和技术职称间差异有统计学意义(P<0.05);不同年龄和文化程度间差异无统计学意义(P>0.05)。非条件logistic回归分析影响因素结果显示:技术职称、薪酬待遇是影响预防接种人员工作满意度的因素(P<0.05)。结论温州市预防接种人员满意度不高。应加强改善预防接种门诊人力配置和薪酬待遇,提高其工作满意度。
%P 37-40
%@ 1001-9561
%L 23-1318/R
%W CNKI

%0 Journal Article
%A 吴蓉
%A 汤红日
%A 李玉洁
%+ 黔南民族医学高等专科学校;
%T 黔南民族地区乡村医生睡眠质量及影响因素分析
%J 黔南民族医专学报
%D 2020
%V 33
%N 04
%K 乡村医生;睡眠质量;影响因素;PSQI
%X 目的:探讨黔南民族地区乡村医生睡眠质量状况及影响因素。方法:采用匹兹堡睡眠质量指数量表(PSQI)及自设问卷对黔南布依族苗族自治州320名乡村医生进行问卷调查。结果:乡村医生PSQI总分(6.82±3.711),睡眠障碍者127人,检出率39.7%。男性在睡眠效率得分高于女性,差异有统计学意义(P <0.05);年长组在催眠药物得分高于低龄组,差异有统计学意义(P <0.01);汉族在睡眠效率及催眠药物得分高于少数民族,差异有统计学意义(P <0.05);乡镇卫生院乡村医生在睡眠障碍得分高于村卫生室乡村医生,差异有统计学意义(P <0.01),而后者在催眠药物得分高于前者,差异有统计学意义(P <0.05)。不同婚姻状况及文化程度乡村医生的PSQI总分及各因子得分比较,差异无统计学意义(P <0.05)。回归分析结果显示影响乡村医生睡眠质量的因素主要为健康状况及工作满意度。结论:乡村医生睡眠质量差,影响乡村医生睡眠质量的因素有健康状况及工作满意度。
%P 266-268
%@ 1008-4983
%L 52-5030/R
%W CNKI

%0 Journal Article
%A 雷萌
%A 罗银波
%A 汪瓒
%A 郭千千
%A 刘军安
%+ 华中科技大学同济医学院公共卫生学院;
%T 农村基层医务人员获得感与离职意愿的关系研究——以工作满意度为中介
%J 中国卫生政策研究
%D 2020
%V 13
%N 12
%K 基层医务人员;工作满意度;获得感;离职意愿
%X 目的:探讨农村基层医务人员工作满意度在获得感和离职意愿中的中介关系,为降低基层医务人员离职意愿,提高农村基层医务人员队伍的稳定性提供科学依据。方法:采用整群抽样法在湖北省竹山县共抽取5家县级医疗机构和4家乡镇卫生院的511名医务人员,采用工作满意度量表、获得感量表、离职意愿量表进行调查。结果:调查对象工作满意度和获得感得分较高,分别为3.59和3.64分,离职意愿较低,得分为2.17分。获得感与工作满意度呈正相关(P<0.01),与离职意愿呈负相关(P<0.01);工作满意度与离职意愿呈负相关(P<0.01)。工作满意度在获得感与离职意愿之间的关系中起较大的中介作用,中介效应大小为-0.35,占总效应的57.38%。结论:基层医务人员工作满意度对强化获得感和离职意愿之间关系具有中介效应,高获得感可以通过工作满意度来降低离职意愿,医疗卫生机构应该切实重视工作满意度建设。
%P 48-53
%@ 1674-2982
%L 11-5694/R
%W CNKI

%0 Journal Article
%A 宋青
%A 杜雪平
%+ 北京市西城区卫生健康委员会;
%T 北京市西城区基层全科医生工作满意度调查分析
%J 中华全科医师杂志
%D 2020
%V 19
%N 12
%K 社区卫生中心;职业满意;全科医生
%X 为了解北京市西城区社区全科医生工作现况及满意度,采用横断面调查的方法,于2016年9—10月对北京市西城区15家社区卫生服务中心(站)的619名在岗全科医生进行问卷调查,内容包括人员基本情况,对工资收入、绩效考核、执业和办公环境、设备配备、职称晋升和培训等满意率,受尊重程度及希望改善的工作相关内容。结果显示,全科医生对工资收入、绩效考核、执业环境、办公环境、设备配置、职称晋升和培训等方面的综合满意率为80.0%(495/619)。其中,对工资收入的满意率最低(43.5%,269/619),对培训学习的满意率最高(94.3%,584/619)。全科医生认为受患者尊重的比例93.2%(577/619),受社会尊重比例为80.0%(495/619)。全科医生最希望改善的方面是提高个人收入(95.6%,592/619)和提高工作能力(44.3%,274/619)。提示在未来的医疗改革中,要尽可能提高全科医生与其工作价值相匹配的收入,进一步提高全科医生综合满意率,从而更好地为患者提供卫生服务。
%P 1181-1183
%@ 1671-7368
%L 11-4798/R
%W CNKI

%0 Journal Article
%A 张奚
%A 刘伟楠
%A 朱滨海
%+ 南京医科大学医政学院;
%T 江苏省基层全科医生工作满意度及影响因素研究
%J 江苏卫生事业管理
%D 2020
%V 31
%N 11
%K 全科医生;工作满意度;江苏
%X 目的:通过对江苏省基层全科医生的工作满意度进行实证分析调查,了解全科医生工作满意度及其影响因素。方法:2020年4月—5月,选取江苏省1 400名基层全科医生作为研究对象进行问卷调查,问卷内容分为社会人口学特征和工作满意度两部分。通过美国明尼苏达满意度问卷,包括对工作条件的满意度、对领导的满意度、对责任感的满意度、对外在奖励的满意度4个维度,统计学分析选用单因素方差分析和logistic回归分析方法分析全科医生工作满意度的影响因素。结果:1 308份(93.4%)调查问卷有效。工作满意度总平均得分为(75.22±15.01)分,总分较高(≥80分)的全科医生有442名(33.8%),对工作条件的满意度、对领导的满意度、对责任感的满意度、对外在奖励的满意度平均得分分别为(23.06±4.62)分、(7.52±2.06)分、(23.57±4.39)分、(21.06±5.29)分。logistic回归分析结果显示,年龄、工作单位、行政职务、体育锻炼次数是影响工作满意度的主要因素。结论:江苏省基层全科医生工作满意度有待提高,建议继续加强对基层全科医生的扶持政策,以稳定和不断提高全科医生工作满意度。
%P 1493-1498
%@ 1005-7803
%L 32-1419/R
%W CNKI

%0 Journal Article
%A 孔国书
%A 钟明航
%A 张福康
%+ 中国人民大学公共管理学院;中国人民大学卫生政策研究与评价中心;中央财经大学中国财政发展协同创新中心;江西人民出版社;
%T 社会人口学特征对基层家庭医生的工作满意度影响——基于中西部三省份的实证调查数据
%J 中国卫生政策研究
%D 2020
%V 13
%N 11
%K 家庭医生;工作满意度;回归分析;主成分分析
%X 目的:探究我国家庭医生主要的工作激励因素,分析影响其工作满意度的个人特征。方法:利用中西部三省份基层医疗卫生机构员工工作满意度调查数据,综合采用主成分分析、多元线性回归和二分类Logit回归。结果:(1)主成分分析结果表明,工作报酬、工作压力和工作内容是对家庭医生工作满意度影响最大的三个因子。(2)从回归结果看,家庭医生的户口类型、学历、职称和工资水平是影响其工作满意度的主要因素。建议:应特别重视建立科学合理的家庭医生薪酬待遇体系和考核评价机制,同时联合多方力量增进非物质激励,提升其职业成就感。
%P 49-56
%@ 1674-2982
%L 11-5694/R
%W CNKI

%0 Journal Article
%A 赵静
%A 杨庆宇
%A 万娟
%A 薛芳
%+ 蚌埠医学院大学生心理健康教育中心;蚌埠医学院护理学院;蚌埠医学院第一附属医院全科医学科;
%T 某地全科医师规范化培训学员工作满意度调查
%J 蚌埠医学院学报
%D 2020
%V 45
%N 11
%K 全科医师;规范化培训;工作满意度
%X 目的:调查某地全科医师规范化培训学员的工作满意度情况,为更好地制定全科医生规范化培训方案和相关政策提供依据。方法:将某地3所规范化培训基地作为研究现场,使用自编《一般人口学问卷》和《短式明尼苏达满意度量表》(短式MSQ),采用便利抽样的方法,调查对象以自愿原则和匿名方式在网络平台进行自填式问卷调查,回收有效问卷172份。结果:全科医师规范化培训学员对工资的满意情况,"非常满意""满意"及"基本满意"者合计占比23.9%。全科医师规范化培训学员对政策的了解情况,"很了解"及"了解"者占比合计为77.4%;对政策的满意情况,"非常满意"和"满意"者合计占比为37.2%。全科医师规范化培训结束后"非常愿意"和"愿意"去基层就业者合计占比为39.5%;全科医师规范化培训学员家人对于其去基层就业"非常支持"和"比较支持"者合计占比54.6%。全科医师规范化培训学员家人"非常支持"其去基层就业者,学员的工作总体满意度、内部满意度和外部满意度得分均高于其他组(P<0.01)。结论:全科医师规范化培训学员对培训期间的工资和政策的满意度较低,对于规范化培训结束后去基层就业的意愿较低;全科医师规范化培训学员家人对学员去基层就业越支持,学员的工作满意度也越高。
%P 1550-1553
%@ 1000-2200
%L 34-1067/R
%W CNKI

%0 Journal Article
%A 白雪
%A 卞立妍
%A 张雪文
%A 姜杰
%A 孟丽
%A 王嘉琳
%+ 济宁医学院第一临床学院;济宁医学院中西医结合学院;济宁医学院第二临床学院;
%T 乡村医生人格特征与工作满意度及工作投入的关系研究
%J 中国农村卫生事业管理
%D 2020
%V 40
%N 10
%K 人格特征;工作投入;工作满意度;乡村医生
%X 目的了解乡村医生人格特征与工作投入、工作满意度的关系并探究工作满意度是否在人格与工作投入中发挥中介作用。方法随机对鲁西南某市2 693位乡村医生开展问卷调查,问卷包括社会人口学特征、大五人格量表(BFI)、工作满意度量表(JDI)、工作投入量表(UWES)。结果乡村医生工作满意度总分为32.23±8.86,工作投入得分为66.15±20.26,人格特征三维度及活力、奉献、专注得分分别为23.57±7.02、19.70±6.28、22.88±7.63,相关分析显示,人格特征的5个维度与工作投入和工作满意度都有很强的相关性。神经质、外倾性与工作投入和工作满意度呈负相关,开放性、宜人性和严谨性与其呈正相关,工作满意度与工作投入两者呈正相关。将人格各维度与工作投入得分纳入回归方程,分析显示工作满意度在乡村医生人格与工作投入之间具有额外的中介作用。结论管理部门在制定相关规章制度以提高工作满意度和工作投入时,应考虑每个人的独特个性。
%P 731-735
%@ 1005-5916
%L 11-5269/R
%W CNKI

%0 Journal Article
%A 郝爱华
%A 唐玲玲
%A 李翠翠
%A 潘波
%A 徐宁
%+ 广东省公共卫生研究院;广东省疾病预防控制中心;
%T 广东省基层医疗卫生机构从事基本公共卫生服务项目人员工作不满意情况调查
%J 中国公共卫生管理
%D 2020
%V 36
%N 05
%K 国家基本公共卫生服务项目;工作满意度;收入
%X 目的为提升人力资源管理水平,优化管理模式,激发工作积极性,推进广东省基本公共卫生服务项目工作,开展此次调查。方法采用便利抽样方法,选取广州、深圳、惠州、肇庆、清远、韶关、湛江7地市23县区150家基层医疗卫生机构1 336名从事基本公共卫生服务项目的工作人员为调查对象,使用自制量表,调查基层从事医疗卫生工作人员工作不满意情况及影响因素。单因素分析采用t检验和方差分析,多因素分析采用多重线性回归方法。结果不同地理区域(t=2.816)、工作岗位(F=3.231)、年收入(F=5.175)基层医务人员的总体不满意情况得分比较,差异均有统计学意义(P<0.01);不同性别(t=0.143)、年龄(F=0.413)、文化程度(F=1.839)、职称(F=0.996)、职务(F=2.501)、工作关系(F=1.650)基层医务人员的总体不满意情况得分比较,差异无统计学意义(P>0.05)。多重线性回归分析结果显示,影响工作不满意的最重要因素是收入,其次为所在地理区域和有无职务。结论工作回报低于预期、工作自主性低、工作量大、同事间的工作配合缺乏默契是工作不满意的外在表现,而收入是影响工作不满意的最核心要素。
%P 636-641
%@ 1001-9561
%L 23-1318/R
%W CNKI

%0 Journal Article
%A 李万仓
%A 庄雨晗
%A 孙肖瑜
%A 魏晶娇
%A 陈玲萍
%A 郑晓春
%A 王志刚
%+ 温州市疾病预防控制中心免疫规划所;浙江中医药大学预防医学系;
%T 温州市基层医务人员心理健康状况和工作满意度研究
%J 健康研究
%D 2020
%V 40
%N 05
%K 症状自评量表;心理健康;医务人员;满意度
%X 目的调查了解温州市基层医务人员的心理健康状况和工作满意度情况。方法采用随机抽样的方法,抽取温州市基层医务人员715名,利用症状自评量表(SCL-90)和满意度问卷进行调查。结果温州市基层医务人员SCL-90总分为(119.02±30.63)分,各因子得分均值在1.14～1.52分之间,未发现有明显峰值,9个因子得分均低于全国常模,差异有统计学意义(P<0.05)。男女性别间除人际关系敏感和恐怖无显著性差异外(P>0.05),其余各因子差异均有统计学意义(P <0.05)。49.93%的基层医务人员对现有工作满意,压力来源主要是收入太低(30.63%)、不被重用(27.52%)和工作任务重(22.10%),缓解压力的方法以利用兴趣爱好分散注意力(40.28%)、找人倾诉(23.08%)、睡觉(11.61%)为主。结论温州市基层医务人员心理健康状况总体良好,应提高基层医务人员薪酬待遇和改善工作环境,提高工作满意度。
%P 513-517
%@ 1674-6449
%L 33-1359/R
%W CNKI

%0 Journal Article
%A Franziska Ulrike Jung
%A Susanne Röhr
%A Tobias Deutsch
%A Steffi G. Riedel-Heller
%+ Institut für Sozialmedizin, Arbeitsmedizin und Public Health, Universität Leipzig Medizinische Fakultät, Leipzig;Selbständige Abteilung für Allgemeinmedizin, Universität Leipzig Medizinische Fakultät, Leipzig
%T [Urban vs. Rural: A cross-sectional study on Job Satisfaction and Work Load among Young Physicians in Saxony].
%J Gesundheitswesen (Bundesverband der Arzte des Offentlichen Gesundheitsdienstes (Germany))
%D 2020
%N 8-9
%V 83
%K Arbeitszufriedenheit;Arbeitsbelastung;ärztliche Versorgung;ländliche Regionen
%X A shortage of physicians and corresponding inadequate patient care threaten particularly rural, structurally weak regions. Previous studies have focused on factors that encourage or discourage doctors in their decision to establish a practice in rural areas. Little is known about factors such as job satisfaction and workload and geographical differences in Germany. The aim of the study was to investigate these factors in a detailed urban-rural comparison as part of a secondary data analysis.;For this purpose, data from 1813 physicians practicing in Saxony (age: 25-40), who were contacted by post, were analyzed.;The results show that there are only slight differences with regard to job satisfaction. In terms of workload, there are no significant differences between physicians working in rural or in urban areas.;Since workload and job satisfaction are not different between doctors working in urban and rural regions, other approaches must be made to encourage more doctors to establish rural practices and thus improve patient care in rural regions.
%@ 0941-3790
%W CNKI

%0 Journal Article
%A 郭静
%A 杨永华
%A 林洁
%A 苏忠鑫
%A 王朝昕
%A 张宜民
%A 梁鸿
%A 刘娜娜
%A 黄蛟灵
%+ 复旦大学社会发展与公共政策学院;上海市虹口区北外滩街道社区卫生服务中心;上海交通大学公共卫生学院;上海市浦东卫生发展研究院;上海市第六人民医院;
%T 基于职业差异的基层医务人员工作满意度实证分析
%J 中国卫生事业管理
%D 2020
%V 37
%N 09
%K 基层医务人员;工作满意度;职业差异
%X 目的:分析不同职业类型的基层医护人员工作满意度,为加强基层医护人员团队建设提供参考依据。方法:采用问卷调查法,对上海市某区8家社区卫生服务中心的基层医务人员进行满意度调查。结果:基层医护人员满意度较高的3项为办公环境(3.968分)、中心支持协同(3.95分)、医疗设备(3.932分);满意度较低依次是收入与绩效(3.032分)、加班机制(3.569分)、休假制度(3.628分)。不同职业医务人员在不同满意维度平均得分存在差异。结论:完善基层医务人员收入与绩效激励机制和进修培训机制、优化社区卫生服务信息管理系统是提高基层医务人员整体满意度的重要举措。
%P 664-666+686
%@ 1004-4663
%L 51-1201/R
%W CNKI

%0 Journal Article
%A 雷萌
%A 汪瓒
%A 刘军安
%A 贾利高
%A 罗银波
%A 卢祖洵
%+ 华中科技大学同济医学院公共卫生学院;湖北省卫生健康委员会;
%T 基于工作获得感和满意度的农村基层医务人员离职意愿的影响因素研究
%J 中国卫生统计
%D 2020
%V 37
%N 04
%K 医务人员;获得感;满意度;离职意愿;影响因素
%X 目的了解竹山县医务人员工作获得感、满意度、离职意愿现状,分析离职意愿的影响因素,为提高农村县域医务人员队伍稳定性提供对策和建议。方法选取竹山县所有县级公立医疗机构共5家,并采用分层整群抽样法选取4家乡镇卫生院,使用工作获得感量表、满意度量表、离职意愿量表对511名医务人员进行调查。结果医务人员工作获得感、满意度、离职意愿总均分分别为(3.64±0.59)、(3.59±0.71)和(2.17±0.86)分。工作获得感、满意度及各维度与离职意愿均呈负相关(P<0.01)。多重线性回归分析显示个人成长及发展满意度、积极情绪获得感、收入福利满意度、工作回报获得感、抚养子女压力、行政职位可解释医护人员离职意愿总方差变异量的50.2%。结论研究现场的医务人员离职意愿较低,工作获得感和满意度对医务人员离职意愿有影响。在医院管理中实现物质激励与精神激励,完善薪酬、晋升制度,有利于提高职工获得感和满意度,降低职工离职意愿。
%P 547-549+553
%@ 1002-3674
%L 21-1153/R
%W CNKI

%0 Journal Article
%A 周迪姝
%A 徐永柱
%A 魏琳
%A 田仁萍
%A 易利华
%A 邱景富
%+ 重庆医科大学公共卫生与管理学院;重庆市卫生服务中心;重庆医药高等专科学校;
%T 重庆市基层医务人员工作压力、工作满意度与离职意愿情况及影响因素分析
%J 现代预防医学
%D 2020
%V 47
%N 14
%K 基层卫生;医务人员;工作压力;工作满意度;离职意愿
%X 目的了解重庆市基层医务人员工作压力、工作满意度、离职意愿等情况,探究其影响因素,为改善基层人才流失提出建议。方法分层随机整群抽样的方法抽取重庆市52家基层医疗机构的医务人员进行问卷调查。离职意愿的影响因素分析采用多元线性回归,工作满意度、工作压力则采用单因素分析结果重庆市基层医务人员工作压力较大(3.57±0.86);工作满意度总体情况较好(3.36±0.78),但工作回报满意度低(3.12±0.91);26.13%的医务人员有离职意向,离职意愿平均得分为(2.77±1.09)。区县经济水平(β=-0.066, P<0.001)、年龄(β=-0.023, P<0.001)、行政职务(β=0.108, P=0.001)、学历(β=0.043, P=0.022)、职称(β=0.046, P=0.012)、工作回报满意度(β=-0.343, P<0.001)、医院组织管理满意度(β=-0.208, P<0.001)、医院内工作环境满意度(β=-0.152, P<0.001)及工作压力(β=0.195, P<0.001)是影响医务人员离职意愿的重要因素。结论应以提高薪资福利为重点,特设基层职称晋升体系,加强社会支持,拓宽引才渠道,尤其是对全科医生的引进,从而改善基层人才流失问题。
%P 2545-2549+2574
%@ 1003-8507
%L 51-1365/R
%W CNKI

%0 Journal Article
%A 张爽
%A 欧阳伟
%A 陈照
%+ 中国人民大学公共管理学院;
%T 绩效管理认可度与社区卫生人员工作满意度的关系研究
%J 中国卫生政策研究
%D 2020
%V 13
%N 07
%K 社区卫生服务;绩效管理认可度;组织支持感;工作满意度
%X 目的:考察绩效管理认可度、组织支持感对社区卫生人员工作满意度的影响机制。方法:采用自制绩效管理认可度题目、组织支持感量表、工作满意度量表对980名社区卫生服务中心的工作人员进行问卷调查。结果:绩效管理认可度对社区卫生人员的工作满意度具有显著的正向预测作用(P<0.001),组织支持感部分中介了绩效管理认可度与工作满意度之间的关系。结论:社区卫生人员对绩效管理认可度越高,感受到的组织支持度就越高,从而带来工作满意度的提高。
%P 20-25
%@ 1674-2982
%L 11-5694/R
%W CNKI

%0 Journal Article
%A 俞嘉伟
%A 马庄宣
%A 罗江
%A 张天
%A 王鑫艳
%A 杨蕾
%+ 徐州医科大学医学影像学院;江苏师范大学外国语学院;
%T “分级诊疗”制度下徐州地区部分放射医师现状分析——基于满意度与需求度二维耦合视角
%J 现代医院
%D 2020
%V 20
%N 06
%K 徐州地区;分级诊疗;满意度;需求度
%X 目的评价分析徐州地区部分放射医师的工作满意度与自身需求度,为有关部门制定并优化方针提供可靠依据,从而有效提高当地放射医师诊断水准,切实推动分级诊疗制度的实施。方法采用SPSS 21.0对数据进行相关系数计算和系统聚类。结果经Pearson和Spearman相关系数测量(Pearson系数0.479,Spearman系统0.481),得出徐州地区放射医师工作满意度与需求度的评价相关性不显著,须通过二维耦合视角对满意度和需求度得分的排序原因进行综合分析。结论以满意度和需求度得分为观测值,最终确定3类影响当地放射医师诊疗水准因素的高低次序,提出重点做好放射医师专业技能培训工作;其次协助部分医院进行影像设备的更新换代;最后进一步完善影像设备的日常保养与管理制度。
%P 849-852
%@ 1671-332X
%L 44-1534/Z
%W CNKI

%0 Journal Article
%A 张鹤
%A 汪之顼
%+ 南京医科大学公共卫生学院;南京医科大学康达学院;
%T 农村订单定向医学生工作满意度影响因素及对策研究
%J 卫生软科学
%D 2020
%V 34
%N 06
%K 农村订单定向医学生;工作满意度;影响因素;基层医疗;对策
%X [目的]调查农村订单定向医学生工作满意度的影响因素并进行分析,为其培养和管理提供建议。[方法]利用整群抽样抽取2018年连云港市各县区基层医疗单位农村订单定向在岗医生212人进行问卷调查,并随机抽取40名医生进行访谈。采用SPSS 18. 0进行数据录入和统计分析。[结果]农村订单定向在岗医生工作满意度较低,只有37. 26%的人选择满意,对政策了解程度和认可程度、在校期间所学专业知识与岗位契合度、单位入职教育与岗位契合度、薪酬对工作满意度有显著影响(P <0. 05)。[结论]农村订单定向医学生对工作满意度低,对政策的了解和认可程度、所学专业知识及入职教育与岗位契合度,及薪酬是影响工作满意度的因素。应加强政策宣讲、完善培养模式、提升薪酬、优化工作环境。
%P 86-90
%@ 1003-2800
%L 53-1083/R
%W CNKI

%0 Thesis
%A 刘斌
%T 重庆儿科医生资源配置现状及对策研究
%Y 刘利
%I 重庆医科大学
%9 硕士
%D 2020
%K 儿科医生;卫生资源配置;公平性;重庆
%X 目的:从重庆儿科医生规模、结构等维度,分析儿科医生资源配置现状,找出现阶段儿科医生资源配置存在的问题。结合资料查阅和实地调研,分析问题产生的原因,提出与重庆实际情况相适应的儿科医生资源发展战略及政策建议,为稳定儿科医生团队和制定儿科医生人力资源相关政策提供参考依据。方法:主要采用定量分析和定性分析相结合的方法。应用管理学、社会医学、统计学等有关理论和方法,CNKI检索数据库等网络信息定性分析重庆儿科医生的发展状况。利用差别指数、集中指数、泰尔指数、基尼系数、卫生资源集聚度和洛伦兹曲线六种指标,定量分析儿科医生配置公平性,找出儿科医生配置存在的问题。采取多阶段分层随机抽样方法,对重庆主城、渝西、渝东北和渝东南四个地区8个医院的儿科医生共491位儿科医生进行问卷调查,深度剖析问题产生的原因。结果:截止2018年底,重庆儿科执业(助理)医师2602人,每千名儿童儿科医生数为0.505人,每平方千米儿科医生数为0.032人。儿科医生按儿童数和面积分布的集中指数分别为0.381、0.579,差别指数分别为0.346、0.510,基尼系数分别为0.379、0.525,洛伦兹曲线结果与基尼系数一致。按儿童数分布的泰尔指数介于0.016~0.284之间,按地理面积分布的泰尔指数介于0.033~0.462之间。渝西、渝东北和渝东南地区卫生资源集聚度与人口集聚度比值差距不明显,比值范围在0.579~0.614之间,主城地区高达2.502,表明儿科医生分布过于集中。结论:一,儿科医生数量相对不足,每千名儿童儿科医生数低于世界主要发达国家和全国平均水平。二,职称结构不合理,中级儿科医生严重匮乏。三,地区之间和地区内部分布不均衡。原因:一,儿科人才培养不足,不能满足当地医疗服务需求。二,儿科医生压力大、执业环境秩序差、工作任务繁重、薪酬待遇低等原因导致儿科医生工作满意度较低,流失严重。三,卫生政策不配套,基层医疗机构对儿科医生吸引力不足。建议:一,加大人才培养,扩大招生规模,为儿科储备人才,鼓励医生转岗儿科,解决当前儿科医生荒难题。二,改善诊疗环境,加大薪酬激励,提升儿科医生工作满意度和职业认同感。三,加大基层儿科医生的职称晋升、继续教育政策支持,优化儿科人才队伍建设。四,加强规划,提升儿科医生配置公平性。
%W CNKI

%0 Thesis
%A 王贝贝
%T 社区卫生服务中心医务工作者组织支持感、工作满意度与工作投入的关系研究
%Y 崔建民
%I 河南大学
%9 硕士
%D 2020
%K 社区卫生服务中心;医务工作者;组织支持感;工作满意度;工作投入
%X 研究背景社区卫生服务中心医务工作者作为我们医疗卫生服务的直接奉献者,作为我们的健康守门人,其工作态度和行为一方面关乎社区卫生服务中心的健康发展,另一方面也关乎分级诊疗、医联体建设等各项改革的顺利实施。虽然近年来社区卫生服务在不断发展和变革,但是行进的过程当中也有不少问题,所以建设一支高满意度与高稳定性的社区基础医疗服务团队,对于不断提升社区卫生服务中心医务工作者服务水平,确保社区基层医疗持续向好发展起着至关重要的作用。近期随着积极心理学的发展,工作投入逐渐成为学术界研究的热点问题之一。工作满意度是管理学中一个十分重要的态度研究指标,同时也是从业人员职业健康的试金石。工作人员的工作态度与外界环境的影响密不可分,组织支持感作为外界因素的重要组成部分,发挥着促进工作人员发展和端正态度提高其工作积极性的重要作用。因此本文我们将研究社区卫生服务中心医务工作者组织支持感、工作满意度与工作投入的关系,探究如何提升工作投入水平。研究目的研究社区卫生服务中心医务工作者组织支持感、工作满意度、工作投入现状及各自的影响因素;分析其组织支持感、工作满意度和工作投入之间的相互关系;探讨社区卫生服务中心医务工作者的工作满意度在组织支持感与工作投入之间发挥的作用;提出改善社区卫生中心医务工作者组织支持感、工作满意度和工作投入的对策建议,不断提高社区卫生服务中心医务工作者的工作投入水平。研究方法本研究主要采取文献研究法、问卷调查法和统计分析法,采用便利抽样法以北京市某区5家600位社区卫生服务中心医务工作者为研究对象。研究工具包括社区卫生服务中心医务工作者人口学资料调查表、组织支持感量表、工作满意度量表、工作投入量表。采用描述性统计分析、独立样本t检验、单因素分析、相关性检验、多元回归分析、结构方程模型、中介效应检验等统计方法对数据进行分析处理。研究结果1.社区卫生服务中心医务工作者的组织支持感、工作满意度与工作投入现状。社区卫生服务中心医务工作者组织支持感的总均分是(4.85?1.17)分,处于中等偏上水平。社区卫生服务中心医务工作者工作满意度的总均分是(3.59?0.67)分,处于中等偏上水平。工作满意度各维度由高到低分别是内在满意度(4.31?0.89)分、外在满意度(3.47?0.77)分。社区卫生服务中心医务工作者工作投入的总均分是(4.25?1.28)分,处于中等偏上水平。工作投入各维度由低到高分别是专注(4.05?1.41)分、活力(4.31?1.31)分、奉献(4.38?1.33)分。2.社区卫生服务中心医务工作者组织支持感、工作投入与工作满意度的影响因素。调查对象组织支持感得分在不同年龄、最高学历、工作年限、技术职称、是否在编之间存在显著差异(P<0.05)。调查对象工作满意度得分在不同年龄、最高学历、工作年限、是否在编之间存在显著差异(P<0.05)。调查对象工作投入得分在不同年龄、最高学历、工作年限、技术职称、是否在编、年收入之间存在显著差异(P<0.05)。3.社区卫生服务中心医务工作者组织支持感、工作满意度及工作投入之间的关系。医院行政管理人员组织支持感、工作满意度及工作投入两两之间呈正相关关系(P<0.01),相关系数分别为r=0.761,r=0.666,r=0.511。组织支持感、工作满意度与工作投入三者各维度也都呈正相关关系。4.多元线性回归显示:调查对象工作投入的影响因素有组织支持感、年龄、工作年限、工作岗位、技术职称、是否在编、年收入(P<0.05)。5.工作满意度在社区卫生服务中心医务工作者组织支持感与工作投入之间起着中介作用。研究结论1.社区卫生服务中心医务工作者的组织支持感、工作满意度和工作投入均处于中等偏上水平。2.社区卫生服务中心医务工作者的组织支持感、工作满意度与工作投入三者呈正相关关系。并且三个变量的各维度之间也都呈正相关关系。3.组织支持感、年龄、工作年限、工作岗位、技术职称、是否在编、年收入是社区卫生服务中心医务工作者工作投入的显著影响因素,对社区卫生服务中心医务工作者的工作投入水平具有显著预测作用。4.社区卫生服务中心医务工作者工作满意度在组织支持感与工作投入之间起到中介作用。建议1.建立和完善奖励机制,推动绩效管理改革。2.营造良好工作环境,给予员工关注支持。3.构建良好和谐的沟通反馈机制。4.加大对基层医务工作者的支持投入,完善人才培养制度。5.医务工作者提升自我价值,争取组织认同和支持。
%W CNKI

%0 Thesis
%A 张鹤
%T 连云港市农村订单定向医学生就业现状及工作满意度研究
%Y 汪之顼
%I 南京医科大学
%9 硕士
%D 2020
%K 农村订单定向医学生;就业现状;工作满意度;影响因素;对策
%X 目的:随着我国社会的不断发展,广大农村居民对医疗卫生服务的相关需求不断提升,但农村基层医疗人才尚比较匮乏。因此,国家积极实行农村订单定向免费医学生培养,以使农村居民能就近享受便捷的医疗卫生服务,缓解城乡间医疗资源分配不均的突出问题。本研究通过调查农村订单定向医学生就业现状,着重研究工作满意度并探讨其影响因素,进行对策分析,旨在对农村订单定向医学生培养和管理政策的优化提供建议。方法:以240名2018年连云港市各区县基层医疗单位农村订单定向在岗医生为对象进行普查,并随机抽取部分医生进行访谈,最终回收有效问卷212份,访谈记录40份。采用SPSS18.0进行数据录入和统计分析,方法包括描述性分析、卡方检验、单因素和多因素logistics回归。P<0.05时认为差异有统计学意义。结果:农村订单定向在岗医生工作满意度较低,212人中79人选择满意(37.26%)。单因素分析显示其对政策了解程度(P=0.009)和认可程度(P<0.001)、在校期间所学专业知识与岗位契合度(P<0.001)、单位入职教育与岗位契合度(P<0.001)、薪酬(P=0.005)对工作满意度有影响;多因素分析显示,在校期间所学专业知识与岗位契合度(P<0.001)、单位入职教育与岗位契合度(P<0.001)是工作满意度的独立影响因素。结论:农村订单定向医学生存在政策宣讲欠缺、培养方式不够完善、薪酬较低、继续服务意愿偏低等问题,应加强政策宣讲、完善培养模式、提升薪酬、优化工作环境,尤其应重视提升在校期间所学专业知识和单位入职教育与岗位的契合度,从而提升工作满意度,优化农村订单定向医学生免费培养项目效果。
%W CNKI

%0 Thesis
%A 王媚楠
%T 家庭医生签约服务模式下农村基层医务人员工作现状比较研究
%Y 钱东福
%I 南京医科大学
%9 硕士
%D 2020
%K 家庭医生签约服务;工作压力;工作满意度;工作表现
%X 研究背景:家庭医生签约服务的实施改变了基层医务人员的工作方式,使其工作内容增多,工作量增加,工作时间延长,工作压力加大,基层医务人员的满意度普遍较低。现阶段,我国主要以团队形式开展家庭医生签约服务,在此模式下,不同岗位医务人员承担的工作任务不同,面临的工作环境不同,可能会有不同的工作行为,现有研究缺乏对不同岗位成员工作状况的比较研究。研究目的:了解家庭医生签约服务模式下农村基层医务人员的工作现状,分析不同岗位医务人员工作现状差异,提高对家庭医生签约服务下农村基层医务人员工作现状的全面认识,发现不同岗位医务人员存在的共性和不同问题,进而有针对性地寻找改善农村基层医务人员工作状况的方法,促进农村家庭医生签约服务效率和质量的提升。研究方法:于2019年7月采用典型抽样、分层抽样和方便抽样相结合的抽样方法,选取江苏省3个县(区)18个乡镇参与家庭医生签约服务的乡镇卫生院医生、护士、公卫医生、村卫生室医生进行问卷调查,内容包括基本信息、工作内容、工作时间及分配、工作压力、工作满意度、工作表现等。采用描述性分析、卡方检验、Kruskal-Wallis H检验、二分类Logistic回归、多等级Logistic回归、广义线性回归对数据进行分析。研究结果:(1)家庭医生签约服务下农村基层医务人员工作任务范围广,不同岗位医务人员的职责分工各有侧重。(2)农村基层医务人员工作时间长,其中村卫生室医生工作时间最长。(3)乡镇卫生院医生、护士绝大部分时间花费在医疗服务上,村卫生室医生在公共卫生服务和医疗服务上花费的时间占比基本一致。绝大多数医务人员认为行政管理会议、文书工作、迎接检查考核督导等工作占用的时间一般。(4)各岗位医务人员挑战性压力均比较大,其中村卫生室医生承担的挑战性压力最大,乡镇卫生院护士、公卫医生相较村卫生室医生所承担的阻碍性压力较小。(5)医务人员对同事关系和医患关系满意度较高,对工作收入水平和福利保障不满意;各岗位医务人员在平均满意度上无差别,但对工作条件、福利保障、医患关系等满意度评分存在明显差异;阻碍性压力与工作满意度负相关,挑战性压力对工作满意度的作用不显著。(6)88.6%的被调查者认为自己工作积极,各岗位医务人员的工作积极性有差别,工作满意度、阻碍性压力会影响工作积极性;76.8%的被调查者认为自己工作效率高,不同岗位医务人员工作效率有差别,挑战性压力、工作满意度会影响工作效率;70.1%的被调查者认为自己工作质量高,不同岗位医务人员对工作质量的自我评价有差异,工作年限、挑战性工作压力、工作满意度会影响工作质量。研究建议:进一步加强农村基层医务人员工作时间与任务分工研究。加强对农村基层各岗位医务人员的经济激励;完善各岗位医务人员尤其是村卫生室医生的福利保障机制;关注医务人员的工作流程、工作安全感和职业发展,提升农村基层医务人员的整体工作满意度。充实农村基层卫生人才队伍,加强教育培训,提升农村基层医务人员的总体工作水平。
%W CNKI

%0 Thesis
%A 梁欣玉
%T 幼儿园家长满意度调查研究
%Y 李海鸥
%I 山西师范大学
%9 硕士
%D 2020
%K 幼儿家长;家长满意度;幼儿园;影响因素
%X 家长作为幼儿的监护人和幼儿园的消费者,拥有评价幼儿园教育的权利。家长满意度受到社会政治经济文化环境的影响,不同背景的家长对幼儿园满意度水平也有所不同。因此了解幼儿园家长满意度的现状以及影响家长满意度的因素对幼儿园改进服务质量非常重要。通过幼儿园家长满意度调查,不仅能帮助家长正确认识和了解幼儿园,还能揭示幼儿园在当前管理与教学中存在的一些问题,进而有针对性地解决问题。本研究采用分层抽样的方法随机抽取了10所幼儿园的家长作为研究对象,综合运用了文献法、问卷法和访谈法,使用因子分析、方差分析、独立样本T检验等统计手段,从幼儿园师资质量、生活与保健、环境与设备、课程与管理、幼儿发展、家园互动与反馈六个维度对幼儿园家长满意度进行了调查研究。研究结果表明:(1)幼儿园家长整体满意度介于比较满意与非常满意之间,满意度水平较高。(2)在六个维度中,家长对幼儿园师资与质量维度满意度最高,对家园互动与反馈维度满意度最低。各维度满意度从高到低依次排序为幼儿园师资与质量、幼儿园环境与设备、生活与保健、幼儿园课程与管理、幼儿发展、家园互动与反馈。(3)在各个题项中,家长对教师的个人品质和一日活动安排合理这两项满意度最高,对有校车接送服务和校车、消防、玩教具等安全措施完善这两项满意度最低。(4)家长角色、家长性别、家长职业、家庭月总收入和家庭结构的差异对幼儿园家长满意度有显著影响。(5)幼儿园的性质和幼儿园的地域不同影响幼儿园家长的满意度。(6)幼儿所在班级性质和幼儿的性别不同对幼儿园家长满意度存在显著影响。(7)家长年龄、家长学历、幼儿在家中排行这三个因素对幼儿园家长满意度不存在显著影响。
%W CNKI

%0 Journal Article
%A 景正月
%A 冯月静
%A 丁露露
%A 唐雪
%A 周成超
%+ 山东大学公共卫生学院;国家卫生健康委员会卫生经济与政策研究重点实验室;
%T 基于供方视角的山东省农村地区家庭医生工作满意度及影响因素分析
%J 中国农村卫生事业管理
%D 2020
%V 40
%N 04
%K 家庭医生;工作满意度;家庭医生签约服务
%X 目的基于供方的视角,了解山东省农村地区家庭医生工作满意度现状,并分析影响因素,为农村地区家庭医生签约服务稳定发展提供政策建议。方法于2018年采取多阶段分层随机抽样的方法,对山东省农村地区的家庭医生进行问卷调查;采用描述性分析描述调查对象的人口学特征及工作满意度情况,采用二元Logistic回归探讨工作满意度的影响因素。结果山东省农村地区195名家庭医生中,家庭医生工作满意率为57.4%;家庭医生工作压力、工作需要、工作职责、上级支持满意程度、报酬与工作量匹配程度、家庭医生培训是家庭医生工作满意度的影响因素(P<0.05)。结论提升农村地区家庭医生医疗专业能力和建立科学有效的绩效考核机制、激励机制,是提高农村地区家庭医生工作满意度的有效方法,是保证家庭医生签约服务持续稳定发展的重要条件。
%P 230-234
%@ 1005-5916
%L 11-5269/R
%W CNKI

%0 Journal Article
%A 常路
%A 张雨桐
%A 姚卫光
%A 钱怡
%+ 南方医科大学卫生管理学院;
%T 基层医疗卫生服务机构医护人员激励机制满意度调查——以佛山市S镇为例
%J 中国卫生事业管理
%D 2020
%V 37
%N 04
%K 基层医疗卫生服务机构;激励机制;满意度调查
%X 目的:文章以基层医疗卫生机构为研究单元,从激励机制的视角展现了先发地区基层人力资源不容乐观的状况,调查分析其原因并提出应对措施。方法:使用深度访谈与调查问卷结合的形式,对佛山市S镇医护人员进行了调查研究。从薪酬、福利保障、培养学习制度、晋升制度、奖惩制度、绩效考评制度、荣誉奖励制度、人际关系、办公条件九个方面分析不同人口学特征与员工满意度的关系;使用SPSS25.0对314份有效问卷数据进行分析。结果:基层医务人员对激励措施的整体满意程度不高。对薪酬收入(M=2.85±0.858)和福利保障(M=2.89±0.83)的满意度最低;对人际关系满意度评价最高(M=3.66±0.77)。基层医务人员在机构、性别、年龄、工龄、院龄、学历、职称、职位以及月收入等特征上对激励措施满意度评价存在显著差异。结论:应加大政府对基层卫生投入和财政补助比例,加强经济激励;建立体现按劳分配的绩效考核制度;同时根据医务人员的个人特征灵活实施因人而异的多层次激励措施;重视非经济性激励措施,培养员工的内在动力和积极性。
%P 283-286
%@ 1004-4663
%L 51-1201/R
%W CNKI

%0 Journal Article
%A KURUP RAVI KUMAR
%A KURUP PARAMESWARA ACHUTHA
%+ Department of Neurology, Medical College Hospital, Trivandrum, Kerala, India;Metabolic Disorders Research Center, Trivandrum, Kerala, India
%T The influence of job satisfaction, resilience and work engagement on turnover intention among village doctors in China: a cross-sectional study.
%J BMC health services research
%D 2020
%N 1
%V 20
%K Job satisfaction;Resilience;Rural health human resource;Turnover intention;Village doctors;Work engagement
%X The human hypothalamus produces an endogenous membrane Na+-K+ ATPase inhibitor, digoxin, which regulates neuronal transmission. The digoxin status and neurotransmitter patterns were studied in creative and non-creative individuals, as well as in individuals with differing hemispheric dominance, in order to find out the role of cerebral dominance in this respect. The activity of HMG CoA reductase and serum levels of digoxin, magnesium, tryptophan catabolites, and tyrosine catabolites were measured in creative/non-creative individuals, and in individuals with differing hemispheric dominance. In creative individuals there was increased digoxin synthesis, decreased membrane Na+-K+ ATPase activity, increased tryptophan catabolites (serotonin, quinolinic acid, and nicotine), and decreased tyrosine catabolites (dopamine, noradrenaline, and morphine). The pattern in creative individuals correlated with right hemispheric dominance. In non-creative individuals there was decreased digoxin synthesis, increased membrane Na+-K+ ATPase activity, decreased tryptophan catabolites (serotonin, quinolinic acid, and nicotine), and increased tyrosine catabolites (dopamine, noradrenaline, and morphine). This pattern in non-creative individuals correlated with that obtained in left hemispheric chemical dominance. Hemispheric chemical dominance and hypothalamic digoxin could regulate the predisposition to creative tendency.
%W CNKI

%0 Journal Article
%A 杨丽
%A 连至炜
%A 陈新月
%A 赵鹏宇
%A 王征
%A 王丽红
%A 尤莉莉
%A 刘远立
%+ 中国医学科学院北京协和医学院公共卫生学院;世纪凯歌(北京)医疗科技有限公司;
%T 我国基层医务人员工作满意度调查及影响因素分析
%J 中国卫生质量管理
%D 2020
%V 27
%N 02
%K 基层医务人员;工作满意度;影响因素;服务质量
%X 目的了解我国基层医务人员工作满意度水平,探索影响因素,提出针对性建议。方法采用多阶段分层整群抽样方法,于2019年1月-4月,利用自行设计问卷对900名基层医务人员进行问卷调查。运用单因素方差分析、Person相关分析和Logistic回归分析研究基层医务人员满意度影响因素。结果回收有效问卷865份。基层医务人员总体满意度得分为(3.64±0.82)分。年龄、晋升制度、收入水平、医患关系、绩效考核、工作能力对总体满意度的影响有统计学意义(P<0.05)。结论基层医务人员总体工作满意度处于一般水平。建议通过提高基层医务人员薪酬待遇,提供良好个人发展空间;增加药品及医疗设备种类,提高社区卫生机构服务能力;优化顶层设计,减轻基层医务人员负担等来提高医务人员总体满意度。
%P 68-71
%@ 1006-7515
%L 61-1283/R
%W CNKI

%0 Journal Article
%A 汪业胜
%A 朱文龙
%A 王伟炳
%+ 复旦大学公共卫生学院流行病学教研室公共卫生安全教育部重点实验室;
%T 基层预防接种服务医务人员工作满意度和离职意愿的影响因素
%J 中国疫苗和免疫
%D 2020
%V 26
%N 02
%K 预防接种服务;医务人员;工作满意度;离职意愿
%X 目的分析基层预防接种服务医务人员工作满意度和离职意愿及其影响因素。方法采用分层整群抽样选择全国3个省(直辖市)6个县(区、市)的基层预防接种服务医务人员进行问卷调查,分析其工作满意度和离职意愿率,分别采用多元线性回归和Logistic回归分析影响因素。结果调查对象的总体工作满意度评分为71.50分,其中工作胜任能力77.84分、单位奖惩制度64.62分、获得培训机会63.59分、业绩考核62.12分、工作强度52.23分、收入状况53.81分。调查对象离职意愿率为28.27%(149/527)。多因素分析显示,收入状况、工作强度、奖惩制度显著影响调查对象的工作满意度和离职意愿。结论基层预防接种服务医务人员工作满意度低、离职意愿高,需完善其工作激励机制,减轻工作压力。
%P 220-223
%@ 1006-916X
%L 11-5517/R
%W CNKI

%0 Thesis
%A 杨晟之
%T 浙江省农村基层卫生技术人员激励问题研究
%Y 李鲁
%I 浙江大学
%9 硕士
%D 2020
%K 乡镇卫生院;卫生技术人员;激励;离职倾向;工作动机;工作绩效
%X 研究目的本研究针对农村基层卫生人力资源问题,描述新医改10年浙江省乡镇卫生院卫生技术人才队伍发展变化和现状,系统分析浙江省乡镇卫生院卫生技术人员离职倾向、工作动机和工作绩效现状,探讨激励因素对离职倾向、工作动机和工作绩效的影响,为提升农村基层卫生人力资源,落实“健康中国2030”规划的政策制定与实施提供依据。研究方法本研究按照经济发展水平选择宁海县、武义县、江山市和磐安县等四个县市作为样本地区。乡镇卫生院机构调查采用分层抽样法,每个样本地区按照机构所在乡镇经济发展情况以及和县城的距离,选取3所中心卫生院、3所普通卫生院为调查对象,共计24所乡镇卫生院。调查内容包括乡镇卫生院卫技人员结构现状、2010-2019年流动卫技人员基本特征、工作变动时间、流动途径以及流动原因,数据分析使用描述性统计分析和单因素分析。卫生技术人员调查采用整群抽样,选择调查样本地区所有乡镇卫生院在岗卫生技术人员,样本量为1843人。问卷内容包括卫技人员社会人口学特征、激励因素问卷、工作满意度问卷、离职倾向量表、自我效能感量表、职业认同量表、工作绩效量表、对农村基层卫生工作的意见。数据分析使用Cronbach'α系数、探索性和验证性因子分析评估量表的信效度,单因素分析、多元线性回归和结构方程模型等方法研究各变量间的关联机制,主体框架分析法了解卫技人员对当前工作和未来农村基层卫生工作意见。研究结果乡镇卫生院机构调查分析结果发现:(1)2010-2019年,乡镇卫生院流入卫技人员590人,流出卫技人员369人,流入人员总数多于流出人员,年净流入率在0.56%-5.07%之间,流动人员总数为2010年在岗卫技人员数的108.61%。(2)流入人员和流出人员职业类型、性别、职称、年龄构成存在统计学差异,学历构成不存在统计学差异,流入人员中初级职称占73.7%,流出人员中初级职称占61.8%,流出人员高级、中级职称人员比例高于流入人员。(3)流入人员主要来源是应届毕业生(38.1%)、公开招聘(30.7%)、同级机构调入(26.9%);流出人员主要去向是调往同级机构(29.8%)、调往上级机构(29.3%)、辞职(27.4%)。(4)流入人员来乡镇卫生院工作的主要原因分别是上级医院录用失败(24.8%)、仅符合基层应聘条件(15.8%)、工作性质稳定(14.0%)、容易获取编制(12.5%)等,不同学历、年龄、来源流入人员择职原因存在统计学差异;流出人员离开乡镇卫生院的主要原因分别是上级医院利于发展(17.3%)、工作无成就感(12.0%)、基层待遇较差(10.9%)、工作负荷较大(9.0%)等,不同去向流出人员离职原因存在统计学差异。卫生技术人员调查分析结果发现:(5)乡镇卫生院卫生技术人员激励因素中理想程度得分均值最高的是居民认可3.65±0.77,得分均值最低的是工作趣味2.62±0.90,除居民认可和规范管理外,其他各激励因素认为理想的人员占比均未过半数。因子分析从激励因素中提取6个公因子,6个维度依照得分均值从高到低排序分别为社会与自我认可3.38±0.74、工作和生活条件3.37±0.78、职业发展3.31±0.83、管理制度3.30±0.82、教育培训3.18±0.86、经济激励 3.07±0.85。(6)对工作整体感到满意的卫技人员比例为41.3%,离职倾向得分均值2.68,58.1%的卫技人员未来5年存在离职倾向,转到上级医院工作是首选。自我效能感得分均值3.07±0.85,处于中等水平,职业认同四个维度得分均值从高到低排序分别为职业价值观4.40±0.63、职业归属感4.28±0.65、职业行为倾向4.25±0.55、职业认知3.63±0.84。工作绩效三个维度中任务绩效和关系促进两个维度得分均值均达到高绩效水平,工作奉献得分均值则处于中绩效水平。(7)多元线性回归模型结果显示,社会与自我认可(β=0.286,P<0.001)、经济激励(β=0.236,P<0.001)、管理制度(β=0.088,P=0.032)对工作满意度有显著正向影响;社会与自我认可(β=-0.142,P<0.001)、管理制度(β=-0.122,P=0.010)、工作满意度(β=-0.270,P<0.001)对离职倾向有显著负向影响。社会与自我认可(β=0.293,P<0.001)、教育培训(β=0.139,P<0.001)、工作和生活条件(β=0.082,P=0.031)、经济激励(β=0.077,P=0.038)对自我效能感有显著正向影响;社会与自我认可对职业认同的职业认知(β=0.390,P<0.001)、职业行为倾向(β=0.244,P<0.001)、职业价值观(β=0.303,P<0.001)和职业归属感(β=0.200,P<0.001)均有显著正向影响,经济激励(β=0.199,P<0.001)、教育培训(β=0.132,P<0.001)对社会认知有显著正向影响,工作和生活条件对职业行为倾向(β=0.149,P<0.001)、职业价值观(β=0.082,P=0.046)有显著正向影响;自我效能感和职业认同四个维度正向相关。社会与自我认可(β=0.211,P<0.001)、工作和生活条件(β=0.147,P<0.001)对任务绩效有显著正向影响;社会与自我认可(β=0.181,P<0.001)、工作和生活条件(β=0.134,P<0.001)能够显著正向影响工作奉献;管理制度(β=0.139,P=0.006)、社会与自我认可(β=0.166,P<0.001)、工作和生活条件(β=0.120,P=0.004)对关系促进有显著正向影响,经济激励(β=-0.104,P=0.010)对关系促进有显著负向影响;职业认知(β=0.122,P<0.001)仅对工作奉献有显著正向影响;自我效能感(β=0.163,P<0.001)、职业行为倾向(β=0.248,P<0.001)、职业价值观(β=0.094,P<0.001)、职业归属感(β=0.070,P=0.004)对工作奉献有显著正向影响,同时也能够显著正向影响任务绩效和关系促进。(8)结构方程模型结果显示,工作满意度在激励因素对离职倾向的影响中起中介作用,工作满意度可直接负向影响离职倾向(β=-0.269,P<0.001),经济激励可通过直接正向影响工作满意度(β=0.242,P<0.001),间接负向影响离职倾向,职业发展可直接正向影响倾向(β=0.296,P=0.021),社会与自我认可既可以直接负向影响离职倾向(β=-0.307,P<0.001),也可以通过直接正向影响工作满意度(β=0.491,P<0.001),间接负向影响离职倾向。自我效能感、职业认同在激励因素对工作绩效的影响中起中介作用,职业认同在自我效能感对工作绩效的影响中起中介作用,自我效能感在激励因素对职业认同的影响中起中介作用,激励因素对于工作绩效没有显著直接影响。职业认同可直接正向影响工作绩效(β=0.615,P<0.001),自我效能感既可直接正向影响工作绩效(β=0.101,P<0.001),也可通过直接正向影响职业认同(β=0.393,P<0.001),间接正向影响工作绩效;教育培训可通过直接正向影响自我效能感(β=0.343,P<0.001),间接正向影响工作绩效,社会与自我认可自我效能感可直接正向影响自我效能感(β=0.423,P<0.001)和职业认同(β=0.400,P<0.001),间接正向影响工作绩效,管理制度和自我效能感有显著负相关关系(β=-0.420,P<0.001)。研究结论新医改10年浙江省乡镇卫生院卫生技术人员队伍数量规模增加,但增长趋势放缓,人员流动性过大,人员流动存在初级人才队伍不稳定和高素质人才流失并存的问题。乡镇卫生院与上级医院的发展机会差距是引起卫技人才流失的主要原因。社会与自我认可、管理制度、经济激励有助于降低卫技人员离职倾向,职业发展有增加离职倾向的风险。社会与自我认可、经济激励、教育培训、工作和生活条件对促进卫技人员工作动机有积极作用。社会与自我认可和教育培训有利于提升卫技人员工作绩效。
%W CNKI

%0 Thesis
%A 佟赤
%T 社会心理因素与农村卫生人员身心健康和工作态度的关系
%Y 王烈
%I 中国医科大学
%9 博士
%D 2020
%K 乡镇卫生院;工作场所暴力;职业紧张;组织支持感;心理资本;一般健康;工作倦怠;抑郁症状;工作满意度;工作投入;生活满意度;医疗事故恐惧;成本意识
%X 目的:随着经济社会快速发展,人们对健康服务要求日益增加。卫生服务能力的发展速度却不能满足人们的需求。这种矛盾导致工作场所暴力、职业紧张等社会心理因素不断增强,卫生人员职业压力加大。个体感受到的职业压力增加而导致的诸多职业心理健康和组织行为问题已经成为严重损害职业人群生命质量和降低其工作绩效的重要职业卫生问题。乡镇卫生院卫生人员是农村卫生服务的直接提供者。不断提升乡镇卫生院卫生人员工作绩效和对其身心健康保护成为了不可调和的矛盾,形成了两难局面。积极心理学、积极组织行为学的兴起以来,以心理资本为代表的积极心理资源成为缓解职业压力、保护身心健康、提高工作满意度、促进工作投入的一种解决方案。多年来,本研究团队对社会心理因素、心理资本、身心健康、工作态度领域多数变量分别进行了研究。在此基础上,本文以积极的工作态度变量代表工作绩效,全面探讨了心理资本在社会心理因素和身心健康、工作态度等变量间的作用机制和影响因素。同时引入多个变量进行研究将进一步增强心理资本在职业人群健康保护和提高工作绩效两难局面中的解释效力,为心理资本开发提供理论支持。研究方法:2017年1月,以辽宁省乡镇卫生院为抽样框,采用多阶段分层整群抽样方法,按照东、南、西、北、中地域分布,分别随机抽取一个市,得到丹东、大连、朝阳、铁岭、沈阳五个城市,在选取的市再随机抽取一个县,对抽取的样本县全部乡镇卫生院卫生人员进行整群调查。(一)研究方法此研究使用横断面调查方法,被调查者知情同意后填写问卷。共发放问卷3000份,回收有效问卷2655份。(二)测量工具人口统计学资料采用自编量表测量。工作场所暴力、职业紧张、组织支持感、一般健康、工作倦怠、抑郁症状、心理资本、工作满意度、工作投入、成本意识、医疗事故恐惧、生活满意度等变量全部采用国际通用量表进行测量。(三)统计分析使用spss20.0软件和Amos17.0软件对数据进行统计分析。利用spss软件进行单因素方差分析(ANOVA)和T检验研究变量组间差异,pearson相关分析检验各研究变量之间的相关关系,利用多元分层回归模型分析心理资本在变量之间的影响,使用偏差校正百分位bootstrap法检验心理资本的中介作用及影响程度。使用Amos17.0软件进行路径分析,分别绘制路径图,建立理论模型。利用多元逐步线性回归模型分析和确定心理资本及各维度的影响因素及其影响程度。以p<0.05为有统计学意义。结果:1、心理资本在社会心理因素与乡镇卫生院卫生人员身心健康间作用乡镇卫生院人员的抑郁症状发生率为46.2%,其中医生的抑郁症状发生率为48.1%,护士抑郁症状发生率为44.5%;乡镇卫生院卫生人员的情感衰竭均值为14.01,;卫生人员总体去人性化的均值为4.22;卫生人员总体低成就感均值为15.81;乡镇卫生院卫生人员总体一般健康(GHQ)得分为5.32,个体一般健康得分大于11分占比为12.7%。心理资本及各维度与抑郁症状呈现负相关(p<0.01)、与一般健康(GHQ)呈负相关(p<0.01)、与工作倦怠各维度呈负相关(p<0.01)。工作场所暴力与抑郁症状正相关,与一般健康(GHQ)正相关,与情感衰竭、去人性化呈正相关。职业紧张的付出回报比、超负荷与抑郁症状呈正相关,与一般健康(GHQ)呈正相关;付出回报比与工作倦怠各维度呈正相关;超负荷与情感衰竭、去人性化呈正相关,与低成就感呈负相关。组织支持感与抑郁症状呈负相关,与一般健康(GHQ)呈负相关,与工作倦怠各维度呈负相关。心理资本在工作场所暴力、付出回报比、组织支持感和一般健康(GHQ)之间起到显著的中介作用。心理资本在工作场所暴力、付出回报比、组织支持感和情感衰竭之间起到显著的中介作用。心理资本在工作场所暴力、付出回报比、组织支持感和去人性化之间起到显著的中介作用。心理资本在超负荷、组织支持感和低成就感之间起到显著的中介作用。心理资本在工作场所暴力、付出回报比、组织支持感和抑郁症状之间起到显著的中介作用。修正后的理论模型拟合较好:χ~2/df=0.775,GFI=1,AGFI=0.997,CFI=1,IFI=1,RMSEA=0,TLI=1.001,RMR=0.206。2、心理资本在社会心理因素与乡镇卫生院卫生人员工作态度之间的作用乡镇卫生院卫生人员的工作满意度均值为72.16,其中医生工作满意度均值为72.45,护士满意度均值为70.99,都高于辽宁医生总体满意度平均值63.38。乡镇卫生院卫生人员的工作投入均值为72.82,其中医生工作投入均值为72.46,护士工作投入均值为71.54,都低于乡镇卫生院卫生人员总体的工作投入水平。心理资本及各维度与工作满意度呈正相关,与工作投入及各维度呈正相关。工作场所暴力与工作满意度负相关,与工作投入及各维度呈负相关。职业紧张的付出回报比、超负荷与工作满意度呈负相关,付出回报比与工作投入及各维度呈负相关;超负荷与工作投入及各维度呈正相关。组织支持感与工作满意度、工作投入及三个维度呈正相关。心理资本在工作场所暴力、付出回报比、组织支持感和工作满意度之间起到显著的中介作用。心理资本在工作场所暴力、付出回报比、组织支持感与工作投入之间起到显著的中介作用。心理资本在超负荷和工作投入之间起到显著的中介作用。修正后的理论模型拟合较好:χ~2/df=0.172,GFI=1,AGFI=0.999,CFI=1,IFI=1,RMSEA=0,TLI=1.002,RMR=0.035。3、乡镇卫生院卫生人员心理资本的影响因素研究乡镇卫生院人员心理资本均值(标准差)为107.94(15.77),医生心理资本均值为107.75,护士心理资本均值为106.76,都低于总体心理资本水平.心理资本与组织支持感、生活满意度、成本意识、超负荷正相关,有显著统计学意义(p<0.01),与付出回报比、工作场所暴力负相关,有显著统计学意义(p<0.01)。结论:本研究发现了在乡镇卫生院人员身心健康变量中,抑郁症状发生率为46.2%,一般健康(GHQ)大于11分者占12.7%,情感衰竭均值为14.01,去人性化的均值为4.22,低成就感均值为15.81;乡镇卫生院卫生人员的工作满意度均值为72.16,工作投入均值为72.82。乡镇卫生院卫生人员的工龄、婚姻状况、离职倾向、夜班等人口统计学变量、工作特征变量,以及组织支持感、生活满意度、成本意识、超负荷、工作场所暴力、医疗事故恐惧、付出回报比是心理资本的重要影响因素。证明了组织支持感、心理资本是身心健康、工作态度的重要保护因素,工作场所暴力、职业紧张是身心健康、工作态度的危险因素。构建了心理资本在社会心理因素与身心健康、工作态度之间发挥中介作用的理论模型。提出了依托积极心理资源理论,大力开发和干预心理资本的政策建议。开发心理资本,既能够保护职工身心健康,又可以促进形成积极工作态度;是组织解决职业健康防护与提高绩效两难问题的重要支撑。本研究得到的前因变量对心理资本的贡献顺位依次为组织支持感、生活满意度、成本意识、超负荷、工作场所暴力、医疗事故恐惧、工龄。医院管理者应按照贡献顺位,以心理资本投资为切入点,通过构建支持性的组织环境,培养成本意识;医院的群团组织要关心职工生活,提高生活满意度;建立预防工作场所暴力的机制,帮助职工克服医疗恐惧,适度超负荷安排工作。投资心理资本开发可以增加卫生人员的心理资本存量,有利于缓解职业紧张,提高工作绩效。尤其关注15-24年工龄的职工,有离职倾向和经常值夜班的职工,有针对性的增强积极心理资本,保护身心健康。
%W CNKI

%0 Journal Article
%A 丁海云
%A 杨大锁
%+ 南京医科大学公共卫生学院;南京市卫生健康委员会办公室;
%T 南京市乡村医生满意情况调查及对策建议
%J 江苏卫生事业管理
%D 2020
%V 31
%N 02
%K 乡村医生;工作满意度;不满意原因
%X 目的:了解南京市乡村医生的工作满意情况及存在问题,并提出相关建议,为南京市相关部门加强乡村医生队伍建设提供依据。方法:对南京市各涉农区的乡村医生进行问卷调查,用Epidata3.1与SPSS22软件对问卷进行录入和统计分析。结果:南京市乡村医生中,约46.5%对现有工作不满意;不满意原因中,收入低、工作压力大、社会保障水平低分别占到90.1%、87.6%、87.2%。结论:建议南京市相关部门对乡村医生队伍建设工作以围绕解决乡村医生现有问题、提高乡村医生满意度为目的,改善其现有处境,保障其工作收入,完善其社会保障水平及养老机制等。
%P 246-249
%@ 1005-7803
%L 32-1419/R
%W CNKI

%0 Journal Article
%A 陈小林
%A 冯珊珊
%A 何镜清
%+ 广州医科大学卫生管理学院;广州市民政局;
%T 满意度对基层医务人员疲劳与工作倦怠关系的调节作用研究
%J 中国医疗管理科学
%D 2020
%V 10
%N 01
%K 基层医务人员;工作满意度;疲劳;工作倦怠
%X 目的探讨疲劳与倦怠的关系,及满意度在二者关系中的调节作用,为基层医务人员倦怠的干预提供一定理论依据和指导。方法采用多阶段分层抽样方法,对广州、江门、惠州、潮州4个样本市的622名基层医务人员进行调查,调查内容包括调查对象的基本情况,采用疲劳量表、满意度量表、工作倦怠量表进行调查。最终回收有效问卷533份。将调查数据运用SPSS 22.0和AMOS22.0进行整理与分析。结果医务人员的疲劳对情绪衰竭(23.1%)和人格解体(7.3%)具有正向预测作用,而满意度对疲劳与倦怠间的关系有负向调节作用(β=-0.096;β=-0.130, P <0.01)。结论我国基层医务人员的职业倦怠较为普遍,基层医疗机构的管理者应从减少医务人员疲劳和提高满意度两方面入手对医务人员的职业倦怠进行干预。通过增加工作资源,提供组织支持,来提高医务人员的满意度,调节疲劳对倦怠的正向预测作用,达到减少疲劳,控制倦怠的目的。
%P 39-44
%@ 2095-7432
%L 10-1208/R
%W CNKI

%0 Journal Article
%A 刘宇
%A 康健
%+ 电子科技大学公共管理学院;四川大学公共管理学院;
%T 乡村医生离职倾向：综合保障水平、工作满意度和职业承诺的影响——来自藏羌少数民族聚居地的实证证据
%J 农村经济
%D 2019
%N 12
%K 乡村医生;离职倾向;综合保障水平;工作满意度;职业承诺
%X 近年来,乡村医生离职率高等问题严重制约了农村医疗服务体系的发展,如何为乡村医生提供全方位的保障,有效降低他们的离职倾向,已成为学术界和整个社会关注的焦点。本文创新性地将收入水平、养老保障和职业发展进行整合,构建针对乡村医生的离职倾向影响模型。立足四川省藏羌少数民族聚居地北川县和平武县乡村医生的调研数据,利用多层回归分析研究了综合保障水平对离职倾向的影响。引入工作满意度和职业承诺分别作为中介变量和调节变量,揭示了当前乡村医生的综合保障水平、离职倾向、工作满意度和职业承诺之间的作用机制,对加强乡村医生队伍建设、全面提升农村基层医疗服务水平、实现乡村振兴具有重要理论意义和实践价值。
%P 130-136
%@ 1003-7470
%L 51-1029/F
%W CNKI

%0 Journal Article
%A Renjel Robert A
%A Ficalora Robert
%A Canaris Gay
%+ Internal Medicine Residency, Billings Clinic, Billings, MT, USA.;;Southwest Indiana Internal Medicine Residency, Indiana University School of Medicine, Evansville, IN, USA.;;Internal Medicine Residency Faculty, Billings Clinic, Billings, MT, USA.
%T Internal medicine physician job satisfaction in rural Montana and Northern Wyoming- a qualitative analysis.
%J Journal of community hospital internal medicine perspectives
%D 2019
%N 5
%V 9
%K Rural healthcare;Access to care;Internal medicine physician;Qualitative analysis
%X Background : Shortage of physicians in rural areas within the USA is an ongoing issue. There are limited data about why internal medicine physicians ('internists') practice in rural areas throughout the USA. We explored reasons why internists chose rural practice locations in Montana and Northern Wyoming, and reasons for overall job satisfaction in these areas. Methods : We used the phenomenological method of qualitative analysis for the study. The principal investigator (RR) conducted and voice recorded 17 semi-structured interviews, throughout Montana and two counties in Northern Wyoming. The voice recordings were transcribed and analyzed according to thematic analysis. Results : Four main themes emerged, outlining why internists chose to practice in rural areas, and why internists reported overall job satisfaction. The main reason internists reported for choosing rural practices was a rural background or the appeal of rural lifestyle. Reasons reported for overall job satisfaction by internists in rural areas included wide breadth of practice, flexibility of rural practice model and the work environment and administrative support for practice. Conclusion : Despite shortages of health care providers in rural areas, a number of internists show ongoing commitment to practicing in these areas. Hopefully, our study will help rural practices, hospitals and residency programs in Montana and Northern Wyoming with future hiring decisions.
%@ 2000-9666
%W CNKI

%0 Journal Article
%A 赖赠英
%+ 上杭县医院;
%T 基层医院门诊护士岗位管理实践与成效
%J 基层医学论坛
%D 2019
%V 23
%N 33
%K 门诊部;护士;管理;应用效果
%X 目的总结基层医院对门诊护士实施岗位管理的方法和效果。方法我院采取合理设置门诊护士岗位及层级、制定岗位准入条件和晋阶条件、创新绩效分配方法、修订规范化培训计划、合理调配人力资源等多项岗位管理方法,观察实施后患者、医生对护士满意度及护士对调配满意度。结果岗位管理实施后患者对护士满意度、门诊医生对护士工作满意度、护士对调配满意度等均高于实施前,差异显著(P<0.05)。结论基层医院对门诊护士实施岗位管理后在提高门诊护理质量及患者和医生对护士工作满意度、护士对调配满意度等方面均可收到满意效果。
%P 4778-4780
%@ 1672-1721
%L 14-1314/R
%W CNKI

%0 Journal Article
%A Marquez-Cunningham Domonique
%A Lenherr Emily
%A Flynn Emma
%A Warner Joshua
%A Zackula Rosey
%A Cathcart-Rake William
%+ University of Kansas School of Medicine-Salina, Salina, KS.;;University of Kansas School of Medicine-Salina, Salina, KS.;;University of Kansas School of Medicine-Salina, Salina, KS.;;University of Kansas School of Medicine-Salina, Salina, KS.;;University of Kansas School of Medicine-Wichita, Office of Research, Wichita, KS.;;University of Kansas School of Medicine-Salina, Salina, KS.
%T Physician Burnout in a Rural Kansas Community.
%J Kansas journal of medicine
%D 2019
%N 4
%V 12
%K Job satisfaction;Professional burnout;Rural population;Surveys and questionnaires
%X Introduction(#br)Physician wellness and burnout are topics of intense discussion and study, however, less is known about rural physician burnout. The aim of this study was to assess levels of physician burnout in the rural Kansas community of Salina.(#br)Methods(#br)An electronic, confidential survey was conducted among 145 physicians with active privileges at the local health center and/or surgical center. The survey included demographic features, practice characteristics, and the abbreviated Maslach Burnout Inventory™ (aMBI). In addition, survey participants were invited to provide free-text responses to questions concerning specific causes of burnout and mechanisms to combat feelings of burnout.(#br)Results(#br)Of 145 invited, 76 physicians completed the survey. Thirty-six respondents self-identified as primary care physicians, 22 as subspecialists, and 18 as surgeons. aMBI scores for emotional exhaustion (EE), depersonalization (D) and personal accomplishment (PA) ranged from 0 to 18. The mean EE score was 8.4 (SD = 4.9), mean D score was 4.8 (SD = 3.9), and mean PA score was 15.2 (SD = 2.8). Using tertiles, physician burnout (i.e., those in the first tertile) for EE was 39% (30/76), D was 34% (26/76), and PA was 41% (31/75); 22% of physicians surveyed scored high on both EE and D as measured by tertiles, suggestive of more serious burnout. No significant differences in aMBI scores were observed for demographic features or practice characteristics; physicians who worked with medical students had higher PA scores. Contributing to burnout were demands of documentation and difficult patient encounters, while true time away might ameliorate rural physician burnout.(#br)Conclusions(#br)As measured by aMBI constructs, burnout is prevalent among the responding rural physicians practicing in the Salina community.
%@ 1948-2035
%W CNKI

%0 Journal Article
%A 闫旭
%A 陈娟
%+ 北京大学公共卫生学院;
%T 北京市某城区家庭医生团队内部服务质量现况分析
%J 中国社会医学杂志
%D 2019
%V 36
%N 05
%K 家庭医生团队;内部服务质量;现况分析
%X 目的了解北京市某城区家庭医生团队工作满意度情况,为改善家庭医生团队工作满意度现状,提高基层医务人员工作积极性提供参考依据。方法利用社区医务人员内部服务质量调查问卷,采用普查的方法对北京市某城区12个社区卫生服务中心(或区级医院)和58个社区卫生服务站总计500名家庭医生团队成员进行满意度调查。使用SPSS 21.0对家庭医生团队成员人口学特征、内部服务质量得分进行描述性分析;对内部服务质量总体得分影响因素进行多元线性回归分析。结果 2017年家庭医生团队成员内部服务质量调查结果显示,所调查的6个维度均存在内部服务质量差距,其中工作环境、工作定位、薪酬与福利维度满意度较低;多元线性回归结果显示,家庭医生团队内部服务质量得分影响因素为中级职称和在编。结论应关注重点人群的需求,提高家庭医生总体工作满意度,着重从改善工作环境、明确工作定位、完善薪酬和福利制度等方面来提升家庭医生团队的工作满意度。
%P 512-516
%@ 1673-5625
%L 42-1758/R
%W CNKI

%0 Journal Article
%A 王钰莹
%A 李佳
%A 于延辉
%A 安美华
%A 金贞爱
%+ 延边大学附属医院儿科;延边朝鲜族自治州卫生和计划生育委员会;
%T 延边地区基层儿科医生现状调查分析
%J 吉林医学
%D 2019
%V 40
%N 10
%K 基层;儿科医生;调查
%X 目的:调查基层儿科医生的工作现状,分析目前延边地区儿科医生整体存在的不足和当下的困境,最后提出相应的解决策略及方案。方法:采取问卷调查及个别访谈的方式,对延边州8个县市207名非三甲医院儿科(包含儿保科)医生进行个人基本情况,工作满意程度,及对儿科工作方面问题及建议等几个方面,进行分析。结果:延边地区儿科医生的总体工作满意度为一般满意,基层医院不同程度地缺少儿科医生,更缺少"高人才"儿科医生,年轻医生陷入"压力大、任务重、待遇低、医患关系紧张"-跳槽-"儿科医生荒"恶性循环中。结论:全面二胎政策下,基层儿科卫生人力资源严重匮乏,需引起各相关部门重视,应提高儿科医生待遇,加强医生培训,有助于保障基层儿童健康需求。
%P 2436-2438
%@ 1004-0412
%L 22-1115/R
%W CNKI

%0 Journal Article
%A 黄丹丹
%A 卢若艳
%A 李跃平
%+ 厦门市儿童医院综合办公室;福建医科大学公共卫生学院;福建医科大学卫生健康研究院;福建省医疗改革与发展研究中心;
%T 社区医生工作稳定性与满意度、职业认同研究——基于结构方程模型
%J 福建医科大学学报(社会科学版)
%D 2019
%V 20
%N 03
%K 社区医生;工作稳定性;结构方程模型
%X 以福州市社区卫生服务中心医生为目标人群,采用分层抽样抽取样本,通过AMOS17.0构建工作稳定性与满意度、职业认同感的结构方程模型,对三者之间的关系进行实证研究。结果表明,应用结构方程模型能够揭示满意度和职业认同感对社区医生工作稳定性的影响关系和程度,应重视提高社区医生的满意度,强化其职业认同感,以稳定社区医生队伍,提高基层医疗卫生服务水平。
%P 20-25+75
%@ 1009-4784
%L 35-1241/C
%W CNKI

%0 Journal Article
%A 邹宛均
%A 张绍群
%A 龚放
%+ 重庆医科大学公共卫生与管理学院医学与社会发展研究中心健康领域社会风险预测治理协同创新中心;重庆医科大学研究生院;重庆医科大学附属永川医院院长办公室;
%T 重庆市基层全科医生工作满意度及其影响因素研究
%J 中国全科医学
%D 2019
%V 22
%N 31
%K 全科医生;职业满意;影响因素分析;重庆
%X 背景目前我国基层医疗机构全科医生缺口较大,尤其是西部农村地区,导致了基层全科医生工作任务繁重,执业环境差,长期处于超负荷状态,严重影响了其工作满意度,调查其工作满意度并分析影响因素,可以为稳定基层医疗人才队伍、提升基层医疗服务质量提供依据。目的调查重庆市基层全科医生工作满意度的现状及其影响因素。方法于2015年5—11月,采取分层随机抽样的方法,在重庆市抽取了27个区(县)的58家基层医疗卫生机构的354例全科医生进行问卷调查。问卷内容包含基本情况、执业状况、职业认知与素质、工作满意度评价。其中工作满意度评价采用5级评分法,从"很不满意"～"很满意"计为1～5分。最终回收有效问卷338份,有效回收率为95.5%。结果基层全科医生工作满意度总平均分为(2.75±0.83)分,不同性别、任职科室、每周工作量、工资年收入、工作单位类型、最高学历、职称、家人对从事全科医学工作的支持程度及职业热爱程度的全科医生工作满意度评分比较,差异有统计学意义(P<0.05)。多元线性回归分析显示,影响全科医生工作满意度的因素有性别、任职科室、每周工作量、工作单位类型、最高学历、职称、家人对从事全科医学工作的支持程度及职业热爱程度(P<0.05)。结论基层全科医生工作满意总体不高。相比较而言女性、任职于妇产科、每周工作量大、工作于乡镇卫生院、具有硕士学历、中级职称、家人支持度低及职业热爱程度低的全科医生工作满意度较低。针对这些因素,通过采取降低工作强度、提高薪资待遇等措施来提高全科医生工作满意度,真正地将人才留在基层。
%P 3819-3824
%@ 1007-9572
%L 13-1222/R
%W CNKI

%0 Journal Article
%A 余芳
%A 郑艳玲
%A 杨婷婷
%A 杨宇迪
%A 刘建新
%A 王超
%A 甘勇
%A 李丽清
%A 卢祖洵
%+ 武汉市武昌区首义路街社区卫生服务中心;河南省人民医院营养科;华中科技大学同济医学院公共卫生学院;江西科技师范大学经济管理学院;
%T 东中西部全科医生工作满意度现状及其影响因素分析
%J 现代预防医学
%D 2019
%V 46
%N 16
%K 全科医生;工作满意度;不同地区;现状;影响因素
%X 目的比较分析东中西部全科医生的工作满意度现状及影响因素。方法采用分层随机抽样方法抽取3 244名社区卫生服务机构全科医生对其进行匿名问卷调查。结果共纳入3 236例全科医生,其工作满意度平均得分为(34.12±6.56)分,其中东部(34.14±6.17)分、中部(33.99±6.89)分、西部(34.21±6.70)分。地区(中部:β=-0.795;西部:β=-0.600)、性别(女:β=0.509)、文化程度(本科:β=-0.897;硕士及以上:β=-1.549)、职称(中级:β=-0.704;高级:β=-0.804)、收入水平(中等:β=2.425;中等以上:β=2.708)、任职方式(合同工:β=0.532)、是否加班(经常:β=-1.142)、职业发展机会(一般:β=3.821;多:β=7.711)、工作压力(中:β=-0.795;高:β=-1.727)、情绪耗竭(β=-0.110)、去人格化(β=-0.076)和个人成就感受损(β=0.064)是影响全科医生工作满意度的主要因素,不同地区的影响因素不同。结论我国全科医生工作满意度处于中等水平,不同地区差异显著。建议针对不同地区特点,制定相应措施,以提高全科医生的工作满意度,稳定全科医生队伍建设。
%P 2986-2990
%@ 1003-8507
%L 51-1365/R
%W CNKI

%0 Journal Article
%A Zhang Qi
%A Chen Jiayan
%A Yang Min
%A Pan Jay
%A Li Xiaoping
%A Yue Lin
%A Huang Yuan
%A Mao Tao
%A Zhang Cong
%A Ma Xiao
%+ West China School of Public Health, Sichuan University, Chengdu, Sichuan.;;School of Public Health, Tongji Medical College, Huazhong University of Science and Technology, Wuhan, Hubei.;;West China School of Public Health, Sichuan University, Chengdu, Sichuan.;;West China School of Public Health, Sichuan University, Chengdu, Sichuan.;;Business School, Sichuan University, Chengdu, Sichuan.;;West China School of Public Health, Sichuan University, Chengdu, Sichuan.;;Department of Epidemiology and Biostatistics, Kunming Medical University, Kunming, Yunnan.;;Jiangsu Provincial Center for Disease Control and Prevention, Nanjing, Jiangsu.;;West China Second University Hospital, Sichuan University, Chengdu, Sichuan, China.;;West China School of Public Health, Sichuan University, Chengdu, Sichuan.
%T Current status and job satisfaction of village doctors in western China.
%J Medicine
%D 2019
%N 32
%V 98
%X To strengthen rural health services, the Chinese government has launched a series of policies to promote health workforce development. This study aims to understand the current status of village doctors and to explore the factors associated with village doctors' job satisfaction in western China. It also attempts to provide references for further building capacities of village doctors and promoting the development of rural health service policy.A multistage stratified sampling method was used to obtain data from a cross-sectional survey on village doctors across 2 provinces of western China during 2012 to 2013. Quantitative data were collected from village doctors face-to-face, through a self-administered questionnaire.Among the 370 respondents, 225 (60.8%) aged 25 to 44 years, and 268 (72.4%) were covered by health insurance. Their income and working time calculated by workloads were higher than their self-report results. Being healthy, working fewer years, and having government funding and facilities were the positive factors toward their job satisfaction. Village doctors working with government-funded village clinics or facilities were more likely to feel satisfied.Problems identified previously such as low income and lack of insurance, heavy workload and aging were not detected in our study. Instead, village doctors were better-paid and better-covered by social insurance than other local rural residents, with increased job satisfaction. Government policies should pay more attention to improving the quality of rural health services and the income and security system of village doctors, to maintain and increase their job satisfaction and work enthusiasm. Further experimental study could evaluate effects of government input to improve rural health human resources and system development.
%@ 0025-7974
%W CNKI

%0 Journal Article
%A 沈立岩
%A 荣雪菁
%A 姚静静
%A 黄小敏
%A 曹范堃
%A 刘岩
%A 孙强
%+ 山东大学医药卫生管理学院;国家卫生健康委员会卫生经济与政策研究重点实验室;山东省医学科学院医药卫生科技信息研究所;
%T 基于双因素理论的乡村医生工作满意度研究——以山东省为例
%J 中国初级卫生保健
%D 2019
%V 33
%N 07
%K 乡村医生;满意度;Logistic回归分析;双因素理论
%X 目的研究山东省乡村医生的工作满意度,分析其影响因素,并提出对策及建议,促进乡村医生队伍的可持续发展。方法运用多阶段分层随机抽样的方法,在山东省烟台市、潍坊市和聊城市随机抽取368名乡村医生开展问卷调查。采用自制的满意度问卷调查乡村医生的满意度状况;应用赫兹伯格"双因素理论",通过Logistic回归分析,探讨影响乡村医生工作满意度的因素。结果调查完成有效问卷335份,有效率为91.0%。完成调查的乡村医生中,总体的工作满意率仅为15.5%。Logistic回归分析结果显示,影响工作满意度的激励因素为收入满意度、养老政策满意度。保健因素为收入满意度、是否参加培训和工作年限。结论山东省乡村医生工作满意度低。建议应重点完善乡村医生的养老保障制度,加强乡村医生培训,并合理地提高乡村医生的收入,以保证乡村医生队伍的可持续发展。
%P 14-17
%@ 1001-568X
%L 23-1040/R
%W CNKI

%0 Journal Article
%A 甘勇
%A 杨婷婷
%A 杨宇迪
%A 刘建新
%A 卢祖洵
%+ 华中科技大学同济医学院公共卫生学院;河南省人民医院营养科;
%T 国内外全科医生职业吸引力研究进展
%J 中国全科医学
%D 2019
%V 22
%N 28
%K 全科医生;职业吸引力;职业倦怠;离职意愿;影响因素分析
%X 全科医生作为全科医学理论的践行者和全科医疗服务的提供者,其数量和质量直接决定着基层医疗卫生服务体系的服务质量和水平。了解全科医生职业吸引力的研究进展,探索影响全科医生职业吸引力的主要因素,对于稳定全科医生队伍建设、加强基层医疗卫生机构服务能力至关重要。本文将从全科医生职业吸引力的逆向角度出发,分别从工作满意度、职业倦怠、离职意愿及职业意愿等方面分析国内外全科医生职业吸引力的研究现状,以期为相关政府部门有针对性制定提升全科医生职业吸引力的顶层设计提供决策依据。
%P 3490-3494+3500
%@ 1007-9572
%L 13-1222/R
%W CNKI

%0 Thesis
%A 王璐妮
%T 台州市Z卫生院医技人员流失问题研究
%Y 田鹏
%I 华中师范大学
%9 硕士
%D 2019
%K 卫生院;人才流失;基层医技人员流失;工作满意度
%X 通常国家公益事业单位人员,特别是医技人员,当属职工队伍建设相对稳定的群体。然随着医疗卫生体制改革的不断深入,医疗市场的激烈愈发竞争,医技人员尤其是基层的优秀卫生人才,流失现象更加频繁。随着我国城镇化的不断推进,城市人口分布逐渐呈现“小城打底,大城发育”的特征。在大城市规模集聚的作用下,小城市的发育发挥着人口蓄水池的作用,因此基层医技人员的流失也就具有了一定的社会发展前提。本文从台州市Z卫生院医技人员流失问题着手,通过调查医技人员的工作满意度和造成离职倾向或行为的不同因素,一方面分析卫生院医技人员工作满意度为何不高的原因,另一方面也是对医技人员队伍的稳定性表示关注。文章主要采用的研究方法有文献研究法、个别访谈法、问卷调查法和比较分析法,将不同人群的访谈结果与问卷调查结果相结合,从职工个体因素、内部因素、外部因素三方面分析Z卫生院人员的流失问题,并就上述三方面分别提出相应建议,以期减少基层卫生机构医技人员流失现象。文章共分为5个部分,行文思路是:一、导论,介绍研究背景及意义、文献综述、研究目标与技术路线、研究内容与方法、关键问题及可行性分析。二、相关概念及理论基础,介绍文中所涉及到的相关概念和激励理论。三、介绍和分析台州市Z卫生院的基本情况及医技人员管理现状,包括Z院的外在环境和内部结构情况,以及对医技人员管理的一些重要细则。四、Z院医技人员流失研究的数据搜集与分析,包括对自2012年至2017年间Z院流失的医技人员进行访谈和对在2017年末Z院花名册在册的人员进行工作满意度及离职倾向的调查问卷设计与结果分析。五、就个体因素、内部因素、外部因素三方面提出减少基层卫生机构医技人员流失的建议。
%W CNKI

%0 Thesis
%A 贺睿博
%T 整合型支付对县域连续性服务作用机制研究
%Y 张亮
%I 华中科技大学
%9 博士
%D 2019
%K 连续性服务;整合型支付;作用机制;利益相关者;系统动力学
%X 【目的】旨在剖析整合型支付对县域连续性服务的作用机制。构建县域连续性服务核心利益相关者分析框架与实现模型,明确整合型支付的内涵与设计,探索整合型支付在连续性服务实现过程中的作用靶点、作用路径及作用方式,提出整合型支付实施策略,为医保支付促进国家分级诊疗制度建设提供理论支持。【方法】(1)文献研究法。检索国内外连续性服务与医保支付相关的文献,了解连续性服务与医保支付的关键变量与二者关联研究的热点,以及利益相关者理论与行为相关理论内涵与框架,为本研究提供理论基础与文献支撑。(2)现场干预与调查法。本研究基于在河南省信阳市两县所做的干预实验,现场干预已完成连续性临床路径制定与推行,以及整合型支付设计与沟通工作,相关调查针对两县展开。(3)专家咨询与半结构式访谈法。通过专家咨询完成利益相关者识别与分类,以及整合型支付作用靶点确定;对核心利益相关者进行半结构式访谈,使用Nvivo12.0对访谈记录进行定性分析,以梳理连续性服务的实现路径与整合型支付的作用路径。(4)数据处理与分析方法。对医保住院数据库进行再入院数据筛选与倾向得分匹配,通过配对样本T检验以分析县乡之间住院服务的连续性;对医生与患者调查问卷进行多元有序Logistic回归分析,以确定连续性服务影响因素。(5)系统基模分析与流位流率基本入树建模法。使用系统动力学中因果循环图与动态反馈建模分析对整合型支付在实现连续性服务过程中作用环节与作用路径进行研究,以构建整合型支付作用机制模型。【结果】(1)识别出县域连续性服务的利益相关者并进行分类,其中,核心利益相关者包括卫生部门管理者(政策落实)、医保部门管理者(资金管理)、患者及家属(质量与费用)、县乡两级医疗机构管理者(效益与发展)、临床科室主任及医生(收入与风险),共9类,他们有一致的利益诉求也存在利益冲突,彼此之间相互影响,共同作用于连续性服务的实现。(2)服务能力分析结果发现,尽管多数卫生院具备常见病的诊疗能力,但疾病仍有一定比例发生在县级医院,通过连续性服务优化县域就诊结构具有较大的发展空间;再入院分析结果发现,不论是县级医院还是乡镇卫生院,他们往往不考虑入院患者之前诊疗的情况,县乡之间的服务连续性较差。(3)综合不同利益相关视角下连续性服务影响因素分析结果,确定了连续性服务19个关键要素。使用Nvivo对访谈资料编码分析发现,社会层面的政策效应、价值导向、经济效应主要作用于组织层面的机构运行、机构管理,关系层面的机构内部关系、机构间关系以及医患关系;组织层面与关系层面的各要素相互影响共同作用于个体层面的连续性服务提供。理想情景与现实情境对比分析发现,由于社会层面医保经济效应缺失导致其他层面实现路径的堵塞。(4)整合型支付效果评估结果显示,整合型支付能够满足政策制定方利益诉求,同时提升县级医院经济效益,增加乡镇卫生院收益以及降低患者自付费用(以息县脑梗塞为例,整合型支付实施县级医院可获得181.34万元的“激励补偿”,较强能力卫生院增加339.54万业务收入,能力一般卫生院增加23.19万业务收入,患者自付费用减少174.91万元,人均降低737.39元)。(5)构建了整合型支付对连续性服务作用机制模型。整合型支付无法直接作用于连续性服务,而是通过对政策落实、机构效益、机构协作关系、领导对连续性服务支持与患者自付费用产生积极影响进而促进连续性服务实现,其中机构效益、领导支持、机构协作与患者依从性为最主要变量,而床位使用压力、连续性服务纳入绩效考核程度与患者依从性是影响医生提供连续性服务最直接的变量。【结论与建议】结论:在当前医疗服务体系中,由于医保支付导向性作用缺失,使各层面的实现路径出现断裂,县乡两级医疗机构间服务连续性程度较低。整合型支付能够有效促进连续性服务的实现:在社会层面,发挥经济效应、政策效应与价值导向的作用;在组织层面,能够提高机构经济效益和领导对连续性服务的支持,从而降低床位使用压力以及提高连续性服务纳入绩效考核的程度,通过与个体层面的医生收入关联而影响其服务提供;关系层面,有助于打破县乡间利益壁垒,改善机构间协作关系,通过多次沟通与配合逐步建立信任;以及整合型支付有效降低患者自付费用,从而提高依从性。建议:县域在开展整合型支付时,应充分利用当前的政策环境,根据实际情况分步实施,保障供需双方利益基础上,应重点关注医疗机构领导成本效益意识的提高,以及机构内部管理的相应的调整,从而最终实现医疗与医保的良性循环。【创新与不足】创新:基于多层面理论整合模型与利益相关者理论,从多视角、多层面确定了县域连续性服务实现的关键要素,并梳理实现路径及要素之间的影响机理,是服务整合与机构协作探索的延伸,也为县域开展连续性服务提供具体的指导方案;创新性地提出了兼顾多方利益的整合型支付概念与设计,明确了整合型支付作用靶点及其之间相互关系,通过系统动力学流图阐述整合型支付对连续性服务的作用机制,是医保支付理论研究的拓展,突出了医保对医疗服务系统建设的作用,并有针对性地提出了整合型支付的实施策略。不足:尽管研究阐述了整合型支付的作用机制,但由于整合型支付与连续性服务实践较少,难以对机制进行验证;虽然调查涵盖了多方的直接参与者,但仍难以完全避免主观判断带来的影响;研究基于在中部地区河南省两县开展的干预实验,研究结果是否同样适合东西部地区有待进一步验证。
%W CNKI

%0 Conference Proceedings
%A 张帅
%A 菅向东
%A 张哲
%A 杨开成
%A 张媛媛
%A 马萌
%+ 山东省济南市章丘区人民医院;
%T 基层医院急诊科医疗人员心理状况及职业倦怠调查
%B 第三届中国中西医结合学会灾害医学专业委员会2019年学术年会暨灾害急危重症中西医救治高端论坛
%C 中国浙江杭州
%? 中国中西医结合学会
%D 2019
%P 4
%K 急诊科医疗人员;亚健康心理状态;职业倦怠发生
%X 目的通过对基层综合医院急诊科医疗人员的心理状况测评及职业倦怠情况进行分析总结,探讨可行、有效的管理方法,以期改善急诊医疗人员亚健康的心理状况,避免职业倦怠的发生,提高工作满意度及生活质量。方法对30名急诊内外科定科医疗人员进行日常情况调查,内容包括性别、婚姻情况、子女教育及老人赡养情况,同时应用汉密尔顿(Hamilton)抑郁量表、马氏(Maslach)职业倦怠问卷(MBI)进行调查分析。结果通过调查发现急诊定科的30名医疗人员离婚发生率达10%,其中40%的急诊人员存在不同程度的亚健康心理状态,其中轻度抑郁发生达30%,中度抑郁发生达10%,就项目维度而言抑郁情绪、入睡困难、早醒、工作和兴趣、精神焦虑、胃肠道症状等评分最高,有自杀倾向者高达6.67%,与全国常模比较有统计学差异(P<0.05)。职业倦怠得分与国内常模比较,差异有统计学意义(P<0.05)。结论由于特殊的工作性质、纷乱的工作环境,日益增长的工作与生活压力等,诸多因素使得急诊医疗人员的抑郁发生情况远高于一般人群,同时由此引发不同程度的职业倦怠,容易出现医疗安全的隐患同时影响到日常工作及生活。各级医疗机构及管理者应引起高度重视,通过采取人性化三级管理措施及激励手段减轻压力,改善心理亚健康状态,提高工作满意度及生活质量。
%W CNKI

%0 Journal Article
%A 赵越
%A 左延莉
%A 吴彩媛
%A 何青
%A 韦雪
%A 谭雄燕
%A 黄泰帅
%+ 广西医科大学信息与管理学院;广西医科大学全科医学院;广西医科大学附属肿瘤医院;广西医科大学第二附属医院;南宁市卫生和计划生育宣传信息中心;南宁市疾病预防控制中心;
%T 基于供方视角的广西家庭医生签约服务工作现状和满意度调查
%J 卫生软科学
%D 2019
%V 33
%N 05
%K 家庭医生;签约服务;工作现状;满意度;医务人员
%X [目的]了解广西家庭医生团队医务人员的工作现状和满意度情况,为深入推进广西家庭医生签约服务制度提供参考。[方法]采用分层随机抽样的方法,抽取广西3个地市共26所基层医疗卫生机构,共抽样家庭医生团队医务人员627名,发放问卷进行调查,回收有效问卷595份。问卷整理后使用Epidata 3. 1录入数据,SPSS 20. 0软件进行统计学分析。[结果]开展签约服务后,医务人员认为工作内容增加,工作方式发生改变,工作压力增大,工作时间增加。满意度方面,城市家庭医生总体满意度评分为(3. 38±0. 72)分,乡村家庭医生总体满意度评分为(3. 85±0. 87)分,乡村地区家庭医生总体满意度高于城市家庭医生;城乡家庭医生满意度最低的3个方面为收入报酬、福利保障、职称晋升。[结论]家庭医生团队素质有待提升,需要加强家庭医生团队建设,进一步提升基层医疗服务能力;医务人员工作现状需要进一步改善,需要进一步完善支撑保障措施;建立家庭医生团队考核激励机制,调动医务人员工作积极性。
%P 63-66+87
%@ 1003-2800
%L 53-1083/R
%W CNKI

%0 Thesis
%A 杨宇迪
%T 中国全科医生职业吸引力研究
%Y 卢祖洵
%I 华中科技大学
%9 硕士
%D 2019
%K 全科医生;职业吸引力;工作满意度;职业倦怠;离职意愿
%X 目的:全科医生是居民健康的“守门人”,其人数和队伍建设质量是实现“健康中国”战略目标的关键。本研究通过正、反两方面反映全科医生职业吸引力强弱,探讨全科医生职业吸引力影响因素,以期为提升全科医生职业吸引力,稳定全科医生人才队伍,提高基层医疗服务质量和水平提供科学依据和政策建议。方法:以文献研究和专家咨询为基础,设计《全科医生职业吸引力调查》问卷。采用多阶段整群随机抽样法进行调查。于2017年10月-2018年2月,从东、中、西部3个调查地区,各随机抽取四个省份(东部,北京、上海、广东和浙江;中部,湖北、黑龙江、河南和安徽;西部,四川、贵州、云南和内蒙古自治区)作为调查点,各省份随机抽30家社区卫生服务机构为调查单位;对被调查机构的全科医生进行问卷调查,共调查全科医生3244名,回收有效问卷3236份,有效回收率99.75%。运用SPSS 20.0分析数据,采用描述性分析、χ~2检验和Logistic回归分析全科医生的工作满意度、职业倦怠和离职意愿及影响因素。利用Amos 20.0探讨全科医生物质需求、人际关系、成长发展、职业倦怠和离职意愿与职业吸引力之间的结构关系。结果:1、全科医生工作满意度概况及影响因素65.88%全科医生物质需求满意度较低,60.14%成长发展满意度较低,42.21%人际关系满意度较低。多因素分析显示,学历、收入和晋升机会是全科医生工作满意度的主要影响因素。学历越高,工作满意度越低;收入越高、晋升机会越多者,工作满意度越高。2、全科医生职业倦怠情况及影响因素EE、DP、PA高度倦怠者分别为46.11%、22.93%和41.19%。多因素分析显示,地区、年龄和晋升机会是全科医生职业倦怠的主要影响因素。东部倦怠程度高于中部和西部地区;年龄较大者EE和DP倦怠程度更低;晋升机会较多者倦怠程度更低。3、全科医生离职意愿情况及影响因素35.20%全科医生离职意愿较高。多因素分析显示,地区、年龄、性别、婚姻、学历、任职方式、行政职务、收入和晋升机会是全科医生离职意愿的影响因素。中部高于东部(OR=1.2,95%CI:1.01~1.5);45岁以上(OR=0.45,95%CI:0.35~0.58)低于35岁以下;女性(OR=0.72,95%CI:0.61~0.85)低于男性;已婚(OR=0.76,95%CI:0.60~0.97)低于非婚;本科(OR=1.33,95%CI:1.10~1.60)、硕士(OR=2.07,95%CI:1.44~2.99)高于大专以下;合同制(OR=1.54,95%CI:1.29~1.84)高于在编;无行政职务(OR=0.77,95%CI:0.63~0.94)低于有行政职务;中等收入(OR=0.60,95%CI:1.62~4.97)低于中下;晋升机会一般(OR=0.54,95%CI:0.46~0.64)、较多者(OR=0.24,95%CI:0.17~0.35)离职意愿更低。4、全科医生职业吸引力模型全科医生职业吸引力的结构方程模型中,物质需求、人际关系、成长发展、职业倦怠和离职意愿的路径系数分别为0.91、0.96(t=-28.98,P<0.001)、0.84(t=27.06,P<0.001)、-0.51(t=-18.81,P<0.001)和-0.55(t=-23.15,P<0.001),物质需求、人际关系、成长发展与职业吸引力正相关,人际关系对职业吸引力的影响最大,其次为物质需求。职业倦怠和离职意愿与职业吸引力之间为负相关关系。结论与建议:全科医生工作满意度水平仍不理想,职业倦怠程度一般,离职意愿相对较高。薪资待遇较差、晋升制度不完善、工作量大等问题不仅限制了全科医生价值的体现,还影响其工作满意度和职业倦怠,催生离职意愿,进而降低全科医生的职业吸引力。建议完善全科医生职称评审机制,增加晋升机会;改革薪酬制度,提升福利待遇;重视心理健康,减少职业倦怠。
%W CNKI

%0 Journal Article
%A 金圣玹
%A 范抒磊
%A 陈家应
%A 朱亚
%A 胡丹
%+ 南京医科大学医政学院;南京医科大学健康江苏研究院;
%T 农村基层医务人员收入与待遇满意度分析
%J 南京医科大学学报(社会科学版)
%D 2019
%V 19
%N 02
%K 农村基层;医务人员;待遇;满意度
%X 对447名基层医务人员收入与待遇情况进行问卷调查,了解其对待遇的满意度及其影响因素。不同学历、行政/业务管理职务和有无参加社会养老保险及社会医疗保险的基层医务人员实际月收入与期望月收入均有差异;收入与待遇总满意度得分为(2.63±0.63)分;单因素方差分析结果显示,行政/业务管理职务、专业技术职务、月平均收入和期望月平均收入满意度得分差异有统计学意义(P<0.05);期望月平均收入与实际月平均收入之间的差值和总满意度得分存在负相关关系(r=-0.246,P<0.05);行政/业务管理职务、月平均收入和期望月平均收入被纳入到多重线性回归模型(P<0.05)。需要平衡地区间的收入差异,重视经济激励措施,同时健全基层医务人员晋升机制,加强对基层医务人员福利待遇。
%P 102-105
%@ 1671-0479
%L 32-1606/C
%W CNKI

%0 Journal Article
%A 刘彩茵
%A 何婷婷
%A 王全
%+ 武汉大学健康学院社会医学与卫生事业管理教研室;
%T 基层医务人员的家庭医生签约服务政策响应度及工作满意度研究
%J 中国全科医学
%D 2019
%V 22
%N 10
%K 家庭医生签约服务;社区卫生工作者;政策响应度;职业满意;优化策略
%X 背景基层医务人员是开展家庭医生签约服务的主要执行者,其政策响应度和工作满意度是稳步推进家庭医生签约服务的关键。目的探讨基层医务人员的家庭医生签约服务政策响应度及工作满意度,为促进签约服务的持续发展提供对策建议。方法于2018年2—5月,采用多阶段抽样法在湖北省宜昌市抽取基层医务人员500例进行问卷调查,主要内容包括基本情况、对开展家庭医生签约服务的评价、对家庭医生签约服务的政策响应度及工作满意度。采用多因素Logistic逐步回归分析基层医务人员工作满意度的影响因素。结果共回收有效问卷462份,问卷有效回收率为92.4%。30.5%(141/462)的医务人员非常/比较积极参与家庭医生签约服务,25.9%(120/462)的医务人员认为现有激励机制完全/比较能调动医务人员积极性。医务人员对工资薪酬、工作环境、同事关系、发展前景、个人成就感的满意度得分分别为(2.7±0.7)、(3.4±0.7)、(4.1±0.8)、(3.3±0.9)、(3.5±0.8)分("很不满意"～"非常满意"分别计为1～5分),总体工作满意度得分为(17.4±3.5)分。多因素Logistic逐步回归分析结果显示,平均月收入、开展家庭医生签约服务后工作时间的变化、家庭医生岗位的工作风险、家庭医生岗位的重要性、现有激励机制能否调动医务人员积极性是基层医务人员工作满意度的影响因素(P<0.05)。结论基层医务人员的家庭医生签约服务政策响应度与工作满意度均有待提高。建议创新基层医务人员的激励措施,完善签约服务工作价值的绩效考核;加强培养优秀的家庭医生队伍,建立长期家庭医生人才培养机制,提高家庭医生职业稳定性。
%P 1160-1164
%@ 1007-9572
%L 13-1222/R
%W CNKI

%0 Journal Article
%A 刘姗姗
%A 吴俊
%A 李明
%A 黄煊
%A 严华
%A 娄继权
%A 梁鸿
%A 张宜民
%+ 上海市浦东卫生发展研究院;上海市浦东新区卫生和计划生育委员会;上海市浦东新区周浦医院;复旦大学社会发展与公共政策学院;
%T 基层全科医生的工作胜任度及满意度研究
%J 中国全科医学
%D 2019
%V 22
%N 10
%K 家庭医生签约服务;全科医生;社区卫生服务;专业能力;职业满意
%X 背景全科医生是居民健康和控制医疗费用支出的"守门人",在基本医疗卫生服务中发挥着重要作用,其服务能力、激励机制及队伍稳定性对于推进家庭医生签约服务、建立分级诊疗制度具有重要意义。目的了解基层全科医生的工作胜任度及满意度。方法于2016年7月,采用分层整群抽样法在上海市浦东新区抽取城区、城郊、郊区15家社区卫生服务中心的全科医生(包括中医全科医生)440例进行问卷调查,主要内容为家庭医生签约服务开展情况、工作胜任度及满意度。结果 440份问卷均有效回收,问卷有效回收率为100.0%。95.2%(419/440)全科医生表示完全/基本能够顺利进行社区首诊,81.0%(350/432)全科医生表示知识和能力完全/基本能够胜任工作,70.2%(302/430)全科医生表示工作压力很大/比较大。不同区域全科医生对工作压力、医疗联合体是否有利于家庭医生制度推行的评价比较,差异有统计学意义(P<0.05);不同类型社区卫生服务中心全科医生对能否处理基本医疗中的技术难题、能否处理慢性病管理中的技术难题、工作压力、工作能力能否得到发挥的评价比较,差异有统计学意义(P<0.05)。全科医生对工作价值、工作收入的平均满意度评分<3.0分;对工作环境的平均满意度评分>3.0分;对工作支持系统中社区(居委)配合、团队支持的平均满意度评分>3.0分,对协同诊疗的平均满意度评分<3.0分。结论浦东新区基层全科医生的工作胜任度较高,利于引导居民社区首诊、慢性病防治及健康管理,但仍需提高其对自身工作价值和工作收入的满意度,同时关注区域间差异,促进家庭医生制度持续发展。
%P 1218-1222
%@ 1007-9572
%L 13-1222/R
%W CNKI

%0 Thesis
%A 丁厅厅
%T 分级诊疗背景下基层医务人员工作满意度研究
%Y 林枫
%I 江苏大学
%9 硕士
%D 2019
%K 分级诊疗;基层医务人员;工作满意度
%X 分级诊疗是深化医药卫生体制改革、保障和改善民生的重要内容之一,特别是在合理配置医疗资源、促进基本医疗卫生服务均等化等方面发挥着重要的作用。基层医务人员作为分级诊疗建设的参与者,其认知和工作满意情况直接影响着分级诊疗建设的成效。因此,研究分级诊疗背景下基层医务人员工作满意度,对于分级诊疗的持续推进具有重要的理论和实际意义。本文首先梳理分级诊疗、基层医疗卫生机构和工作满意度等概念,阐述社会分工理论、利益相关者理论和期望理论等理论。其次,结合分级诊疗建设的实际情况,通过专家咨询与专题小组讨论,设计分级诊疗背景下基层医务人员工作满意度调查问卷。问卷采用Likert五分法计分,内容包括:社会人口学特征、政策认知情况、分级诊疗实施后的认知情况、分级诊疗实施后的工作满意度情况。运用SPSS22.0对数据进行统计分析,通过因素分析,找出基层医务人员工作满意度的影响因素。最后,针对存在的问题,提出提高分级诊疗背景下基层医务人员工作满意度的对策和建议。研究表明:分级诊疗背景下基层医务人员工作满意度总得分平均值为73.71±13.52;基层医务人员对分级诊疗政策的了解程度中,“完全了解”和“比较了解”二者占比为55.36%,其中,“完全了解”仅占14.99%;分析社会人口学的特征后发现,户口所在地、工作单位和平均工作时间对工作满意度总得分具有统计学意义(P<0.05);通过多重线性回归分析发现,以下7个因素:工作时间、福利待遇、工作负担、单位薪酬分配、基本药物制度建设、政府对公共卫生服务能力建设的重视程度和就诊病人数等,是分级诊疗背景下基层医务人员工作满意度的主要影响因素。在此基础上,提出以下对策:加大对基层医疗卫生机构的财政投入,加强基础设施建设,转变人才培养模式;提高基层医务人员对分级诊疗的认知水平,拓宽政策了解途径,提高政策了解程度;维护基层医务人员的基本权益,提高基层医务人员收入水平,改善基层医务人员工作环境;拓宽基层医务人员的发展空间,满足基层医务人员培训需求,改革基层医务人员的职称评定。
%W CNKI

%0 Journal Article
%A 张金佳
%A 张敏
%A 赵会芳
%A 张雅丽
%A 孙彦杰
%A 邢晓英
%A 王荣英
%+ 河北医科大学第二医院全科医疗科;河北医科大学第二医院全科医疗科;河北医科大学第二医院全科医疗科;河北医科大学第二医院全科医疗科;河北医科大学第二医院全科医疗科;河北医科大学第二医院全科医疗科;河北医科大学第二医院全科医疗科
%T 河北省乡村医生工作现状及培训需求调查
%J 中华全科医师杂志
%D 2019
%N 01
%K 医师;初级保健;乡村卫生服务;问卷调查
%X 目的 了解河北省乡村医生工作现状及培训需求,为乡村卫生事业建设及乡村医生培训提供政策建议。方法 2017年10-12月,按照分层抽样的原则,抽取河北省11个地级市现任乡村医生1 200名,采用自行设计的问卷进行调查,内容包括乡村医生的一般情况、工作满意度、医改政策的影响、培训需求等。结果 共发放问卷1 200份,收回有效问卷1 170份,有效回收率为97.5%。1 170名接受调查问卷的乡村医生中,男性占62.1%(726/1 170),40岁以上者占63.9%(748/1 170),中专学历者占52.3%(612/1 170),从事乡村医生年限≥10年的占70.6%(826/1 170),对工作总体满意度为30.8%(360/1 170)；被调查者回答所在卫生室为标准化村卫生室的占73.8%(864/1 170),已施行家庭签约的占72.0%(842/1 170),认为新医改政策改善村民看病难、看病贵的占52.8%(618/1 170)；98%(1 147/1 170)乡村医生认为需要接受培训,93.6%(1 095/1 170)表示曾经接受过培训；对于上级部门组织的专业技能培训应为哪些方面内容的问题,根据被调查者的选择,依次排序为常见病、多发病(904人,占77.3%)、人文医学(650人,占55.6%)、急救知识(492人,占42.1%)等；关于乡村医生进行培训的影响因素,根据被调查者的选择,依次排序为时间、精力不足(656人,占54.3%)、缺乏适宜的培训形式(510人,占43.6%)、经济原因(476人,占40.3%)等。结论 各级政府部门应重视提高乡村医生的工作满意度,完善乡村医生培训体系,提高乡村医生业务水平,深入落实家庭医生签约服务,使乡村医生真正成为农村居民健康的"守门人"。
%P 42-46
%@ 1671-7368
%L 11-4798/R
%W CNKI

%0 Journal Article
%A Jingliang Gu
%A Tianmin Zhen
%A Yan Song
%A Lingzhong Xu
%+ Department of Social Medicine and Health Management, School of Public Health, Shandong University;Shandong Institute of Medicine and Health Information, Shandong Academy of Medical Sciences;Shandong Institute of Medicine and Health Information, Shandong Academy of Medical Sciences;Department of Social Medicine and Health Management, School of Public Health, Shandong University
%T Job satisfaction of certified primary care physicians in rural Shandong Province, China: a cross-sectional study
%J BMC Health Services Research
%D 2019
%N 1
%V 19
%K Job satisfaction;Primary health care facility;Certified physician;Cross-sectional study;Shandong P rovince
%X The purpose of this study was to measure the level of job satisfaction of certified physicians in rural primary health care facilities (PHCFs) in Shandong Province in order to ascertain the key factors affecting their satisfaction and to provide effective information for policy decisions.
%@ 1472-6963
%W CNKI

%0 Journal Article
%A 虎磊
%A 罗银波
%A 汪瓒
%A 贾利高
%A 胡春平
%A 刘军安
%A 敖琴
%A 卢祖洵
%+ 华中科技大学同济医学院公共卫生学院;湖北省卫生和计划生育委员会;华中科技大学附属同济医院;
%T 湖北省城乡基层医务人员工作满意度研究
%J 中国初级卫生保健
%D 2018
%V 32
%N 10
%K 医务人员;基层卫生服务机构;工作满意度
%X 目的测量湖北省基层卫生机构医务人员的工作满意度状况,发现影响因素,为提高湖北省基层医务人员工作满意度提供政策依据。方法根据经济发展情况选取湖北省武汉市、黄冈市和荆州市3个地区共12家基层卫生机构,其中,城市社区卫生服务中心和农村乡镇卫生院各6家,对408名医务人员进行满意度问卷调查。结果湖北省基层卫生服务机构员工的总体工作满意度评分为65.99分,程度为一般满意,其中,城市总满意度为64.66分,农村总满意度为66.05分;各个维度中,员工对个人胜任(72.79分)和人际关系(70.92分)满意度最高,而对薪资(37.01分)和工作强度(43.69分)满意度最低。根据logis-tic回归分析结果可见,工作环境、技术水平、工作回报和职业发展均对工作满意度有较大程度的影响。结论湖北省城乡基层卫生服务机构工作人员工作满意度水平一般,需要进一步重视基层卫生机构职工的工作回报和职业发展。
%P 12-14
%@ 1001-568X
%L 23-1040/R
%W CNKI

%0 Journal Article
%A 蒋陆娟
%A 徐爱军
%A 张倩
%A 麻云
%A 王丽萍
%+ 南京中医药大学卫生经济管理学院;
%T 基于结构方程的乡村医生胜任力、医患关系与工作满意度关系模型研究
%J 中国卫生统计
%D 2018
%V 35
%N 04
%K 乡村医生;胜任力;医患关系;工作满意度;结构方程
%X 目的采用结构方程模型实证研究乡村医生胜任力、医患关系与工作满意度之间的关系。方法通过对江苏省1330名乡村医生进行问卷调查,结合相关文献基础,建立初始模型,经过模型的拟合修正,获得乡村医生胜任力、医患关系与工作满意度关系模型。结果医疗卫生服务知识、医疗卫生服务技能、个性特质分别对医患关系和工作满意度有显著正向影响,动机/需要对医患关系有显著正向影响。医患关系在胜任力与乡村医生工作满意度之间起到部分中介作用。结论应大力提高乡村医生的胜任力水平,加大对乡村医生的投入,完善乡村医生"退出"机制,减少乡村医生的公共卫生服务量,努力让乡村医生回归基本医疗服务。
%P 538-541+545
%@ 1002-3674
%L 21-1153/R
%W CNKI

%0 Journal Article
%A 涂画
%A 高红霞
%A 金廷君
%A 陈迎春
%A 李萍
%A 王静
%A 张治国
%A 熊巨洋
%+ 湖北省疾病预防控制中心;华中科技大学同济医学院医药卫生管理学院;湖北省人文社科重点研究基地农村健康服务研究中心;浙江省金华市中心医院;
%T 基层卫生综合改革中医务人员收入满意度比较:基于付出——回报失衡视角
%J 公共卫生与预防医学
%D 2018
%V 29
%N 03
%K 基层卫生综合改革;付出——回报失衡;收入满意度
%X 目的在付出——回报失衡视角下分析基层卫生综合改革前后基层医务人员的收入满意度情况。方法采取机构调查和员工调查相结合方式,随机抽取湖北省某区3个乡级医疗机构进行调查。以2014年为基线调查,2015年开展第二次调查。结果两年相比医务人员的基本医疗在增加,每医师日均担负门急诊人次增长0.45%;医师日均担负住院床日数增长8.83%。公共卫生工作量也呈现增长,家庭签约比例显著增加,高血压及糖尿病规范管理人数分别增长63.19%、53.49%,老年人健康管理人数增长14.18%。由于付出与回报失衡,员工收入不满意率高,2014年调查对象不满意率为77.19%,2015年为65.38%。结论基层医务人员付出——回报失衡问题突出,对收入不满意,技术劳务价值尚未在绩效分配制度中得到充分体现。建议:建立基于技术劳动价值的薪酬制度,动态监测工作量变化情况,完善绩效工资制度,实现付出——回报平衡。
%P 77-80
%@ 1006-2483
%L 42-1734/R
%W CNKI

%0 Journal Article
%A 张柏杨
%A 杨一恺
%A 刘丹萍
%+ 四川大学华西公共卫生学院;
%T 成都市基层医疗卫生机构医务人员工作满意度调查研究
%J 中国医院统计
%D 2018
%V 25
%N 03
%K 基层医疗卫生机构;医务人员;工作满意度;影响因素
%X 目的调查成都市基层医疗卫生机构医务人员工作满意度,探究工作满意度影响因素,为提高基层医疗卫生机构服务水平提供参考。方法采用两阶段随机抽样方法对成都市9个基层医疗卫生机构的120位医务人员进行问卷调查,从工作认知、内部环境、工作回报、组织管理、社会执业环境5个维度评价工作满意度。结果成都市基层医疗卫生机构医务人员工作满意度得分为(87.7±13.5)分;其中工作认知为(14.5±3.0)分、内部环境为(16.4±3.3)分,工作回报为(21.2±3.7)分、组织管理为(17.9±3.6)分、社会执业环境为(17.8±3.7)分,各维度满意度均较低;多重线性回归分析显示女性的满意度高于男性,工作满意度随年龄增加逐渐降低,无职称人员相对于中级职称人员工作满意度低,合同聘用人员工作满意度低于正式在编人员。结论成都市基层医疗卫生机构医务人员整体工作满意度不高。建议继续加大对基层医疗卫生机构的资金投入,提高基层医务人员的工作待遇,健全组织管理,完善晋升聘用制度,以提高基层医疗卫生机构医务人员的工作满意度,从而保障辐射区域内居民享受高质量的基层医疗卫生服务。
%P 168-171
%@ 1006-5253
%L 37-1254/C
%W CNKI

%0 Thesis
%A 张瑜
%T 乡镇全科医生工作满意度、职业倦怠与离职意愿关系研究
%Y 崔运武
%I 云南大学
%9 硕士
%D 2018
%K 全科医生;医疗改革;乡镇卫生院;工作满意度;职业倦怠
%X 山西省县域内人口占省总人口的72%左右,可见,解决好县域内人口,尤其是广大农村人群看病就医问题,是医疗改革成功的关键。乡镇卫生院作为我国农村卫生服务体系中不可缺少的部分,在保障广大农村居民医疗卫生服务中扮演着重要角色[2]。全科医生承担着乡镇卫生院的中流砥柱的角色,他们的工作满意度和职业倦怠程度以及他们的离职意愿就非常有研究的必要,2017年山西省开始全省推行“医疗集团+”的一体化改革模式,本文的调研就是处在这样一个改革的进行时段,调研的8个县中有4个县乡镇卫生院已经完成了“医疗集团+”改革,另外4个县则还未开始。研究医改前后乡镇卫生院全科医生的工作满意度;全科医生的职业倦怠及全科医生的留职意愿能为医疗改革提供理论依据及政策建议。乡镇卫生院作为基层医疗的重要机构,其全科医生作为基层医疗服务的主力军,发挥着越来越重要的作用,目前仍存在着诸多问题,待遇低,工作环境不如人意,整体素质不高,薪酬绩效不合理,晋升机会不多等等。经过改革,乡镇卫生院的全科医生留职意愿也明显加强。所以通过数据研究表明,山西省临汾市的医疗集团改革必须进一步深化改革,加快未改革地区改革步伐,充分发挥基层医疗机构的作用,尽快完成国家十三五医疗改革规划的目标。
%W CNKI

%0 Journal Article
%A R. Leutgeb
%A J. Frankenhauser-Mannuß
%A M. Scheuer
%A J. Szecsenyi
%A Katja Goetz
%+ Department of General Practice and Health Services Research, University Hospital Heidelberg, Marsilius-Arcades, Western Tower, Im Neuenheimer Feld 130.3, 69120, Heidelberg, Germany. ruediger.leutgeb@med.uni-heidelberg.de.;;Department of General Practice and Health Services Research, University Hospital Heidelberg, Marsilius-Arcades, Western Tower, Im Neuenheimer Feld 130.3, 69120, Heidelberg, Germany.;;Headquarter of Control Centre, District Bergstraße, Gräffstrasse 5, 64646, Heppenheim, Germany.;;Department of General Practice and Health Services Research, University Hospital Heidelberg, Marsilius-Arcades, Western Tower, Im Neuenheimer Feld 130.3, 69120, Heidelberg, Germany.;;Department of General Practice and Health Services Research, University Hospital Heidelberg, Marsilius-Arcades, Western Tower, Im Neuenheimer Feld 130.3, 69120, Heidelberg, Germany.;;Institute of Family Medicine, University Hospital Schleswig-Holstein, Campus Luebeck, Ratzeburger Alle 160, 23538, Luebeck, Germany.
%T Job satisfaction and stressors for working in out-of-hours care – a pilot study with general practitioners in a rural area of Germany
%J BMC Family Practice
%D 2018
%N 1
%V 19
%K Effort-reward imbalance;General practitioner;Health services research;Out-of-hours care;Job satisfaction
%X Abstract Background Challenging work environment, high workload, and increasing physician shortages characterize current rural general practice in Germany and in most European Countries. These factors extend into Out-Of-Hours Care (OOHC). However, little research about potential stressors for general practitioners (GPs) in OOHC settings is available. This pilot study aimed to evaluate workload, different elements of job satisfaction and stressors for GPs in OOHC and to analyze whether these aspects are associated with overall job satisfaction. Methods Cross-sectional survey with a sample of 320 GPs who are working in OOHC was used to measure workload in OOHC, job satisfaction (using the Warr-Cook-Wall scale) and stressors with the effort-reward imbalance questionnaire. In order to assess associations between workload, job satisfaction and stressors at work we performed descriptive analyses as well as multivariable regression analyses. Results The response rate was 40.9%. Over 80% agreed that OOHC was perceived as a stressor and 79% agreed that less OOHC improved job satisfaction. Only 42% of our sample were satisfied with their overall job satisfaction. The regression analysis showed that the modification of current OOHC organization was significantly associated with overall job satisfaction. Conclusions Our results suggest that OOHC in the current form is a relevant stressor in daily work of rural GPs in Germany and one of the reasons for a decreasing overall job satisfaction. Strategic changes such as the implementation of structural reforms e.g. reducing frequency of OOHC duties for each GP and improving continuing professional development options related to OOHC are needed to address current workload challenges experienced by GPs providing OOHC in Germany.
%W CNKI

%0 Thesis
%A 黄丹丹
%T 社区卫生服务中心医生的工作稳定性与满意度、职业认同感现状及关系研究
%Y 李跃平
%I 福建医科大学
%9 硕士
%D 2018
%K 医生;工作稳定性;工作满意度;职业认同感;现状;关系
%X 目的:立足于医方角度,了解目前大力推动医疗卫生领域供给侧改革的背景下,社区卫生服务中心医生的工作稳定性现状与存在的问题,探讨医生工作稳定性与满意度、职业认同感的影响路径并构建三者之间的关系模型,发掘相关影响因素的作用机制,从而有针对性地提出稳定社区卫生服务中心医生的对策建议,促进基层卫生人才的合理分布,改变基层卫生人才短缺、流动频繁的困境。方法:本研究结合了实证研究、访谈等多种研究方法,一方面收集了福州市2014-2016年社区卫生服务中心医生的流动情况,另一方面抽样调查了330名社区卫生服务中心医生的工作稳定性与满意度、职业认同感现状,通过统计描述与统计推断对问卷调查的结果进行分析,并构建了工作稳定性与满意度、职业认同感三者的结构方程模型,通过访谈了解相关人士对有关社区卫生服务中心医生的工作稳定性等相关内容的观点和看法。结果:(1)2014-2016年福州市社区卫生服务中心共流入医生215人次,流出医生119人次,流动医生以中青年、初级职称、本科生为主;(2)福州市社区医生总体工作满意度得分为3.58,其中人际关系维度最高(3.71),工资福利维度最低(2.90),单因素分析显示,不同性别、年龄、籍贯、最高学历、月均收入、职称、岗位性质、从医年限的医生总体满意度和各维度满意度得分差异有统计学意义,多元线性回归分析结果显示,岗位性质、月均收入、最高学历的医生总体满意度得分差异有统计学意义;(3)福州市社区医生总体职业认同感得分为3.62,单因素分析显示,不同年龄、籍贯、最高学历、月均收入、岗位性质的医生总体职业认同感得分差异有统计学意义,多元线性回归分析结果显示,最高学历、月均收入、岗位性质的医生总体职业认同感得分差异有统计学意义;(4)福州市社区医生总体稳定性得分为3.30,单因素分析显示,不同年龄、籍贯、最高学历、月均收入的医生总体稳定性得分差异有统计学意义,混合线性模型结果显示,满意度中的工资福利、人际关系、领导与管理维度和总体职业认同感对工作稳定性有显著预测作用;(5)结构方程模型结果显示,在消除了部分无效路径后,工作满意度和职业认同感对工作稳定性具有直接的正效应,职业认同感在工作满意度影响工作稳定性的路径中起间接效应作用。结论:当前,福州市社区卫生服务中心的医生存在着工作稳定性一般、工作满意度和职业认同感水平中等的现状,三者的影响因素不尽相同。医生的工作稳定性与满意度、职业认同感之间呈现紧密的联系,存在着一定的路径关系。建议应当从政府部门、社会各界、机构本身以及医生等多个利益相关者的角度出发,采取针对性的干预措施以稳定社区医生队伍,提高基层医疗卫生服务水平。
%W CNKI

%0 Thesis
%A 王雨童
%T 河南省农村县级医疗机构工作人员激励机制的研究
%Y 轩志东
%I 河南大学
%9 硕士
%D 2018
%K 县级医疗机构;激励机制;满意度;工作人员;影响因素
%X 研究目的旨在通过分析河南省农村县级医疗机构工作人员反映的问题,运用相关理论提出相应的激励机制框架,为提高工作人员积极性提出有效建议,为政府制定相关政策提供参考依据。研究方法本次论文所使用数据来源于河南省县级医疗机构工作人员激励机制调查课题,该调查问卷的设计依据研究经验,参考有关文献,结合预调查情况设计。调查问卷内容包括个人基本信息、消费信息、激励机制三大方面。调查人员全部由研究生组成,并在调查前进行了统一培训。调查单位选取了河南省开封县、宝丰县、孟津县和淮阳县四个县的医疗机构,采用整群抽样的方法,共调查县级医疗机构的医生、护士、技师和管理人员等1800人,收集有效问卷1612份,问卷回收率89.56%。本文基于现状、针对问题、根据理论对激励机制框架设计进行了研究:1.应用问题编码方法对县级医疗机构工作人员生活、工作以及工作中需要上级解决的困难问题进行分析。2.采用数据集中趋势(如均数)和离散趋势(如标准差)、二分变量Logistic回归分析、线性回归分析等统计方法对被调查者收入水平、工作负荷、满意度现状以及激励因素重要度进行分析。3.针对研究发现的问题,运用社会分配公平决定社会生产效率理论、罗尔斯公正论、价值链理论、科学管理理论以及系统论等进行激励机制框架设计研究。研究结果1.生活困难第一位问题分析发现,无论单位、性别、年龄、职称或职业类型,所有工作人员都认为生活困难问题中占首要地位的是收入问题,无时间陪伴家人和其他生活困难问题反映的人数也较多,解决医疗机构工作人员的收入问题是重中之重,处理好这一问题也有利于其他问题的解决。工作困难第一位问题分析发现,无论单位、性别、年龄或职业类型,所调查医疗机构中工作人员反映的工作困难问题主要集中在医患关系、工作压力和收入这三个方面。原因是医疗机构与患者的身体健康、生命维系紧密相连,他们对医患关系的担忧比一般行业承担的压力更大,工作人员认为收入压力远远比不上自身所承担的工作量及工作压力。除上述三方面问题外,工作环境也是工作中较为关注的问题。对工作中需要上级解决的第一位困难问题的分析发现,主要集中在工资待遇低、休息时间少、工作环境差这三个问题上。其原因为医疗机构自身的特殊性,医务人员普遍认为存在工资待遇和工作量不成正比、繁重的工作量和急诊加班占据了大部分休息时间。除此之外,管理问题也是占比较大的问题之一。2.公平和效率程度指标分析中,大部分被调查者认为其收入水平偏低,达不到期望薪酬或最低保障,对付出与收入感到不公平;工作时间长于国家规定工作时间,且法定节假日经常加班、休息时间过少,导致被调查者工作积极性不高、工作效率低等问题。其中,本次县级医疗机构调查中,管理人员年收入最高约为25551.61元/年;其次为医生,年收入约为23731元/年;第三是技师,年收入约为20436元/年;第四是护士,年收入约为18611元/年;最后是其他人员年收入约为18298元/年。将其他人员的年收入作为单位1,医生、护士、管理人员、技术人员和其他人员的年平均工资比值约为1.3:1.01:1.4:1.1:1,各职业工资比值差别不大,没能体现出多劳多得。3.满意度现状调查中,主要对调查表中的收入条目进行分析,发现被调查者对工作总体评价不高,职业满意度分值偏低。其中,收入状况、工作风险性、工作公平性、工作强度、职业环境、社会尊重、获得职位晋升的机会、工作成就感以及获得培训和提高机会这几个指标的满意度分值低于一般满意值(60分)。通过多元线性回归分析发现,低于一般满意值的满意度指标影响因素受人口学变量和社会学变量的影响各有不同。被调查者大部分没有调换现有专业工作岗位的愿望,主要是受职业和家庭成员生活方式的影响;大部分被调查者也没有调换现在工作岗位的行动,主要是受职业和医院类型的影响。4.对激励因素重要度评价发现,被调查者认为收入水平、职称晋升机制、社会尊重等都是重要的,且重要度的影响因素因年龄、职业、家庭成员生活方式等有所不同,在进行激励机制框架设计中,可以重点考虑这些激励因素。结论本文针对发现的问题,运用社会分配公平决定社会生产效率理论、罗尔斯公正论、价值链理论、科学管理理论、系统论等对激励机制框架设计如下:1.完善农村县级医疗机构工作人员的薪酬体系,建立绩效工作的机制,以按劳分配为考核依据,强调多劳多得的用工理念,实现差异化的工资标准。2.从制度和技术两方面优化各工作环节,将医院由“粗放型”管理向“精细化”管理转变,减少冗余程序、缩短工作链条,优化提高产出、增加纯收入。3.为实现效率最大化,在保留现有薪酬框架且不损害工作人员现有利益的情况下,优先分配医护群体,公平的做到增量的再分配。4.合理利用人力资源,加强人才内部和外部的合理流动,提高人才利用率的同时通过增加收入使其收入趋向市场经济化,提高医疗机构内部和谐性,达到公平的最佳状态。5.完善县级医疗机构工作人员晋升、培训机制,提高工作人员工作技能的同时提高其满意度。创新点根据文献检索发现本文有如下创新点:1.本文在全国范围内,第一次研究农村县级医疗机构工作人员激励机制。2.本文从实证出发,对生活和工作问题、公平指标、效率指标、意愿和满意度现状以及激励因素重要度进行了分析,研究工作比较系统。3.本文综合运用数据实证结果和“市场资源配置理论”、“社会分配公平决定社会生产效率理论”和“罗尔斯公正理论”对县级医疗机构工作人员激励机制框架进行设计,这在目前国内是没有的。
%W CNKI

%0 Journal Article
%A 潘超平
%A 黎燕宁
%A 黎泽明
%A 杨翠连
%A 庄少武
%A 潘梦华
%+ 广西医科大学信息与管理学院;广西医科大学公共卫生学院;
%T 广西艾滋病防治工作满意度分析
%J 中国公共卫生
%D 2019
%V 35
%N 09
%K 艾滋病防治;满意度;广西
%X 目的了解广西艾滋病感染者对艾滋病防治工作的满意程度,发现广西艾滋病防治的问题,并提出相应的卫生策略。方法于2016年10月,本研究采用自编艾滋病防治工作满意度调查问卷,采用分层整群抽样调查999名广西艾滋病感染者对艾滋病防治工作的满意度。结果艾滋病感染者对艾滋病防治工作的满意度较好(艾滋病感染者对宣教、随访、政府救助、接受医疗服务时受到尊重、接受医疗服务时隐私保护、接受医疗服务时和义务人员交流中满意或很满意分别为83.5%,91.8%,61.8%,88.1%,91.7%和92.5%,各项满意度平均值为84.9%,但对政府救助的满意度偏低(满意或很满意占61.8%)。多因素分析发现,与农村相比,城市艾滋病感染者的宣教满意度、随访满意度、对政府救助满意度、接受医疗服务时隐私保护满意度比农村更低(OR值分别为0.434、0.416、0.578和0.559,P均<0.05)。治疗费用支付形式中,免费治疗组和其他(保险)的随访满意度较自费组高(OR值分别为4.903和9.311,P均<0.05),部分自费和免费治疗组的接受医疗服务时的受到尊重满意度较自费组高(OR值分别为2.529和3.270,P均<0.05),免费治疗、部分自费和其他组接受医疗服务时的隐私保护满意度较自费组高(OR值分别为6.446、7.396和13.444,P均<0.05)。结论建议提高艾滋病感染者的救助水平,加强对城镇感染者的宣传教育、随访以及提高医疗服务质量,以提高广西艾滋病的防治能力。
%P 1122-1127
%@ 1001-0580
%L 21-1234/R
%W CNKI

%0 Journal Article
%A Körber Michael
%A Schmid Klaus
%A Drexler Hans
%A Kiesel Johannes
%+ Innere Medizin, St. Anna Krankenhaus, Sulzbach-Rosenberg.;;Institut und Poliklinik für Arbeits-, Sozial- und Umweltmedizin, Institutsleiter, Erlangen.;;Institut und Poliklinik für Arbeits-, Sozial- und Umweltmedizin, Institutsleiter, Erlangen.;;Institut und Poliklinik für Arbeits-, Sozial- und Umweltmedizin, Institutsleiter, Erlangen.
%T [Subjective Workload, Job Satisfaction, and Work-Life-Balance of Physicians and Nurses in a Municipal Hospital in a Rural Area Compared to an Urban University Hospital].
%J Gesundheitswesen (Bundesverband der Arzte des Offentlichen Gesundheitsdienstes (Germany))
%D 2018
%N 5
%V 80
%K physicians;working conditions;hospital;nurses;job satisfaction;work-life-balance
%X Medical and nursing shortages in rural areas represent a current serious public health problem. The healthcare of the rural population is at risk. This study compares perceived workload, job satisfaction and work-life balance of physicians and nurses at a clinic in a rural area with two clinics of a University hospital. Physicians and nurses were interviewed anonymously with a standardized questionnaire (paper and pencil), including questions on job satisfaction, subjective workload and work-life balance. The response rate was almost 50% in the University hospital as well as in the municipal hospital. 32 physicians and 54 nurses from the University hospital and 18 physicians and 137 nurses from the municipal hospital participated in the survey. Nurses at the University hospital assessed the organization of the daily routine with 94.1% as better than those at the municipal hospital (82.4%, p=0.03). Physicians at the University hospital were able to better implement acquired knowledge at a University clinic with 87.5% than their counterparts at the municipal hospital (55.5%, p=0.02). In contrast to their colleagues at the municipal hospital, only 50% of the physicians at the University hospital subjectively considered their workload as just right (83.3% municipal, p=0.02). 96.9% of the physicians at the University hospital were "daily" or "several times a week" under time pressure (municipal 50%, p<0.01). Nurses of both hospitals had sufficient opportunity to reconcile work and family life (62.9% University hospital, 72.8% Municipal hospital). In contrast, only 20% of the physicians at the University Hospital but 42.9% of the physicians of the municipal hospital had sufficient opportunities to balance workload and family (p=0.13). The return rate of almost 50% can be described as good. Due to the small number of physicians, especially from the municipal hospital, it can be assumed that some interesting differences could not be detected. There were only slight differences between the nurses from the two hospitals. In contrast, subjective workload and stress factors reported by physicians at the University Hospital were significantly higher than those by doctors at the municipal hospital.(#br)Der Ärzte- und Pflegekräftemangel im ländlichen Raum stellt ein aktuelles und ernst zu nehmendes gesundheitspolitisches Problem dar. Die medizinische Versorgung der Landbevölkerung ist als gefährdet einzustufen. Diese Untersuchung vergleicht die empfundene Arbeitsbelastung, die Arbeitszufriedenheit, die Work-Life-Balance sowohl von Ärzten als auch von Pflegekräften an einer Klinik im ländlichen Raum mit 2 Kliniken eines Universitätsklinikums. Die Ärzte sowie die Pflegekräfte wurden schriftlich und anonym mit einem standardisierten Fragebogeninstrument u. a. zur Arbeitsbelastung, Arbeitszufriedenheit und Work-Life-Balance befragt. Die Rücklaufquote betrug im Universitätsklinikum wie auch im Kommunalklinikum knapp 50%. Im Universitätsklinikum nahmen 32 Ärzte und 54 Pflegekräfte teil, im kommunalen Haus 18 Ärzte und 137 Pflegekräfte. Die Pflegekräfte des Universitätsklinikums beurteilen die Organisation des Tagesablaufes mit 94.1% besser als die Pflegekräfte des kommunalen Hauses (82,4%, p=0,03). Die Ärzte des Universitätsklinikums können Erlerntes an einer Universitätsklinik mit 87,5% besser in die Praxis umzusetzen als ihre Kollegen an der Kommunalklinik (55,5%, p=0,02). Die Ärzte an der Universitätsklinik schätzen im Gegensatz zu ihren Kollegen an der Kommunalklinik die subjektive Arbeitsbelastung nur zu 50% als gerade richtig ein (kommunal 83,3%, p=0,02) und geben zu 96,9% an „täglich“ oder „mehrmals pro Woche“ unter Zeitdruck zu stehen (kommunal 50%, p<0,01). Die Pflegekräfte beider Häuser geben überwiegend an, ausreichend Möglichkeit zu haben, Familie und Beruf vereinbaren zu können(Uniklinik 62,9%, Kommunalklinik 72,8%). Hingegen sehen die Ärzte des Universitätsklinikums nur zu 20% ausreichend Möglichkeiten, Beruf und Familie zu vereinbaren, bei den Ärzten des kommunalen Klinikums sind es zumindest 42,9% (p=0,13). Die Rücklaufquote mit knapp 50% ist als gut zu bezeichnen. Aufgrund der kleinen Fallzahlen bei den Ärzten, vor allem im kommunalen Haus, kann vermutet werden, dass interessante Unterschiede teilweise nicht erkannt werden konnten. Bei den Pflegekräften zeigen sich in beiden Kliniken nur geringe Unterschiede. Im Gegensatz dazu sind bei den Ärzten die subjektive Arbeitsbelastung sowie die Werte bei den Beanspruchungsfaktoren am Uniklinikum deutlich höher als bei den Kollegen an der Kommunalklinik. Wie in der Einleitung vermutet, kann trotz der besseren work-life-balance im Kommunalklinikum eine freie Arztstelle nicht besetzt werden. Die Attraktivität einer Arztstelle hängt derzeit von den guten Karrierechancen und der Arbeit auf wissenschaftlich höchstem Niveau ab.
%@ 0941-3790
%W CNKI

%0 Thesis
%A 杨兰
%T 乡镇卫生院人事薪酬管理现状研究
%Y 王前强
%I 广西医科大学
%9 硕士
%D 2018
%K 基层医疗卫生机构;人事薪酬;薪酬;薪酬满意度
%X 乡镇卫生院是健全基层医疗卫生体系的主体,作为基层卫生服务的枢纽,也是我国公共卫生服务体系不可或缺的组成部分。随着卫生体制改革的深入,深化人事薪酬制度改革,已经成为卫生改革与发展的热点,而目前我国基层医疗卫生机构人事薪酬管理并不完善,所存在的问题已成为严重制约基层卫生事业进一步发展的瓶颈。本研究以医药卫生体制改革的持续深化为背景,以现代人力资源人事薪酬管理制度为基础,运用文献综述的方法,总结国内外医疗卫生机构人事薪酬制度的历史发展及现状,分析我国人事薪酬管理发展过程中存在的问题和原因。同时现场调查了广西南宁9个乡镇卫生院,研究结果与结论:(1)样本乡镇卫生院全面实行“定编定岗不定人”的岗位管理和合同聘用人事制度。(2)样本乡镇卫生院现行的薪酬管理是“托底不限高”的绩效分配制度。(3)样本乡镇卫生院人才队伍年轻,技术人员职称、学历偏低,队伍结构欠合理,人才“引不进,留不住”问题突出。(4)医务人员工作强度大、压力高,薪酬水平偏低、没有体现行业特点、激励作用不凸显,薪酬总体满意度不高。(5)政府补偿有待规范和制度化。(6)人事薪酬管理队伍专业化亟待建立。针对存在的问题提出改革人事薪酬管理制度的原则;完善人事薪酬制度的思路;以及统筹整体进行岗位数量设置;完善“定编、定岗、不定人”的用人制度;制定薪酬稳定增长规划;适应新时期行业发展特点,调整薪酬结构;重视非经济性薪酬激励作用;完善绩效考核制度;坚持公益性、完善财政补偿制度;加强人才队伍建设,提高管理水平等改进的对策建议。本研究将理论与基层实际相结合,选择广西南宁市乡镇卫生院作为现场调查对象,对其现有的人事薪酬管理现状进行分析,提出完善制度的改进意见,为广西基层医疗卫生机构的人事薪酬制度改革完善提供了理论和实践依据,研究内容有创新性。研究结果为基层医疗卫生机构建立完善的人事薪酬管理制度提供了有益的借鉴。
%W CNKI

%0 Journal Article
%A Mohr David C
%A Eaton Jennifer L
%A Meterko Mark
%A Stolzmann Kelly L
%A Restuccia Joseph D
%+ Center for Healthcare Organization and Implementation Research (CHOIR), Boston VA Healthcare System, 150 South Huntington Ave, 152M, Boston, MA, 02130, USA. David.Mohr2@va.gov.;;Boston University School of Public Health, Boston, MA, USA. David.Mohr2@va.gov.;;Department of Veterans Affairs, Office of Patient Care Services, Occupational Health Services, Washington, DC, USA.;;VA Office of Reporting, Analytics, Performance, Improvement and Deployment (RAPID -10EA), Field-based at the Edith Nourse Rogers Memorial Veterans Hospital, Bedford, MA, USA.;;Boston University School of Public Health, Boston, MA, USA.;;Center for Healthcare Organization and Implementation Research (CHOIR), Boston VA Healthcare System, 150 South Huntington Ave, 152M, Boston, MA, 02130, USA.;;Center for Healthcare Organization and Implementation Research (CHOIR), Boston VA Healthcare System, 150 South Huntington Ave, 152M, Boston, MA, 02130, USA.;;Boston University Questrom School of Business, Boston, MA, USA.
%T Factors associated with internal medicine physician job attitudes in the Veterans Health Administration.
%J BMC health services research
%D 2018
%N 1
%V 18
%K Physician burnout;Physician satisfaction;Research involvement;Veterans affairs
%X BACKGROUND(#br)US healthcare organizations increasingly use physician satisfaction and attitudes as a key performance indicator. Further, many health care organizations also have an academically oriented mission. Physician involvement in research and teaching may lead to more positive workplace attitudes, with subsequent decreases in turnover and beneficial impact on patient care. This article aimed to understand the influence of time spent on academic activities and perceived quality of care in relation to job attitudes among internal medicine physicians in the Veterans Health Administration (VHA).(#br)METHODS(#br)A cross-sectional survey was conducted with inpatient attending physicians from 36 Veterans Affairs Medical Centers. Participants were surveyed regarding demographics, practice settings, workplace staffing, perceived quality of care, and job attitudes. Job attitudes consisted of three measures: overall job satisfaction, intent to leave the organization, and burnout. Analysis used a two-level hierarchical model to account for the nesting of physicians within medical centers. The regression models included organizational-level characteristics: inpatient bed size, urban or rural location, hospital teaching affiliation, and performance-based compensation.(#br)RESULTS(#br)A total of 373 physicians provided useable survey responses. The majority (72%) of respondents reported some level of teaching involvement. Almost half (46%) of the sample reported some level of research involvement. Degree of research involvement was a significant predictor of favorable ratings on physician job satisfaction and intent to leave. Teaching involvement did not have a significant impact on outcomes. Perceived quality of care was the strongest predictor of physician job satisfaction and intent to leave. Perceived levels of adequate physician staffing was a significant contributor to all three job attitude measures.(#br)CONCLUSIONS(#br)Expanding opportunities for physician involvement with research may lead to more positive work experiences, which could potentially reduce turnover and improve system performance.
%@ 1472-6963
%W CNKI

%0 Journal Article
%A 王冬阳
%A 陈永年
%A 方佩英
%A 沈波
%A 黄晓光
%+ 南京医科大学医政学院;江苏省基层卫生协会;江苏省无锡市卫生和计划生育委员会;
%T 江苏省家庭医生签约服务工作现状及满意度研究
%J 中国全科医学
%D 2018
%V 21
%N 19
%K 家庭医生;签约服务;现状;满意度
%X 目的探讨江苏省家庭医生签约服务工作现状及满意度,为进一步推进家庭医生签约服务提供参考依据。方法采用多阶段抽样方法,首先在江苏省13个市每市采用典型抽样法抽取8个已实施家庭医生签约服务的基层医疗卫生机构(4个社区卫生服务中心、4个乡镇卫生院),再采用随机数字表法在每个机构中随机抽取3名开展签约服务的家庭医生为研究对象,共计312名。于2016年11—12月,采用自行设计的调查问卷进行调查。问卷主要内容有:家庭医生的基本情况、签约服务工作现状、对签约服务的认知和积极性以及对签约服务的满意度。共发放问卷312份,回收有效问卷296份,问卷的有效回收率为94.9%。结果 296例家庭医生中,每例家庭医生已签约人数为0~8 380例,中位数为220(790)例;家庭医生认为合适的签约人数为0~3 000例,中位数为200(420)例。每日工作时间为9~10 h者150例(50.7%);从事签约服务时间占总工作时间的比例为3%~99%,中位数为30%(30%);认为薪酬基本无变化者175例(59.1%);对签约服务内容认知很/比较清楚者254例(85.8%);对家庭医生职责很/比较明确者275例(92.9%);认为完全/基本能够胜任签约服务工作者260例(87.8%);很/比较积极参与签约服务工作者171例(57.8%)。城市家庭医生对签约服务的满意度评分平均为(3.37±0.05)分,乡村家庭医生对签约服务的满意度评分平均为(3.54±0.05)分;乡村家庭医生对签约服务中机构的重视与支持、上级医院提供的转诊服务、所在社会环境及总体满意度评分高于城市家庭医生,差异有统计学意义(P<0.05)。不同性别、年龄、执业注册类别的家庭医生对签约服务的总满意度评分比较,差异无统计学意义(P>0.05)。不同文化程度、职称的家庭医生对签约服务的总满意度评分比较,差异有统计学意义(P<0.05)。结论家庭医生签约人数与政策指导建议存在一定的差异,需进一步推进政策实施;家庭医生投入签约服务时间有限,需加强人员配备;家庭医生自我评估良好,参与积极性较好,需继续提升服务能力;家庭医生对个人发展满意度较低,需完善激励机制。
%P 2297-2302
%@ 1007-9572
%L 13-1222/R
%W CNKI

%0 Journal Article
%A 陆方
%A 黄颖
%A 林振平
%+ 南京医科大学医政学院;南京市卫生监督所办公室;
%T 基层民营医疗机构医务人员工作感受和满意度研究
%J 南京医科大学学报(社会科学版)
%D 2018
%V 18
%N 01
%K 基层民营医疗机构;医务人员;工作感受;满意度
%X 目的:了解基层民营医疗机构医务人员的工作感受和满意度,分析其影响因素。方法:采用描述性统计、卡方检验和ordinal回归分析医务人员的工作感受和满意度。结果:在医务人员的工作感受方面,90.31%的被调查者感觉工作很有意义,88.30%的被调查者认为工作完成的好坏会对很多人产生影响,95.28%的被调查者认为工作是一个学习和成长的过程,96.19%的被调查者认为通过工作,自己的知识和技能在逐步提升。被调查医务人员对工作的总体满意度为90.83%,其中工作岗位满意度、工作报酬满意度是影响工作总体满意度的显著性因素。结论:基层民营医疗机构应该注重卫生人才培养和建设,制定合理的收入分配机制,提供差异化的服务满足不同患者医疗健康的需求。
%P 35-38
%@ 1671-0479
%L 32-1606/C
%W CNKI

%0 Journal Article
%A 曹阳
%A 宋雨佳
%+ 中国药科大学国际医药商学院;
%T 基于结构方程的基层医生工作满意度及离职意愿影响因素研究
%J 中国卫生事业管理
%D 2018
%V 35
%N 01
%K 基层医疗机构;工作满意度;离职意愿;影响因素
%X 目的:了解目前基层医生的工作满意度、离职意愿现状,分析其影响因素,为完善基层人力资源和医院管理工作提供参考;方法:采用问卷调查,通过构建结构方程对南京市基层卫生服务机构医生的工作满意度和离职意愿进行调查分析;结果基层医生离职意愿较高,全科医生的工作满意度明显低于专科医生,个人职业成长、组织制度合理性和就业环境通过工作满意度间接影响基层医生的离职意愿;结论"强基层"首要任务是明确基层医生的工作范围,优化薪资结构和激励制作,提高基层医生自身职业认同感的同时更要注重提高社会认同,同时完善推进区域医疗合作联盟帮扶体系。
%P 24-26+43
%@ 1004-4663
%L 51-1201/R
%W CNKI

%0 Journal Article
%A 孙巧巧
%A 段利忠
%A 康茜茜
%A 殷丽丽
%A 刘航宇
%A 张殷然
%A 卢奇
%A 张崇旭
%+ 北京中医药大学管理学院;北京工商大学经济学院;
%T 河南省三门峡市乡村医生月均收入满意度及其影响因素分析
%J 广西医学
%D 2018
%V 40
%N 01
%K 乡村医生;收入满意度;影响因素;河南;三门峡市
%X 目的了解河南省三门峡市乡村医生的月均收入满意度及其影响因素。方法对河南省三门峡市184名乡村医生进行问卷调查,收集其月均收入水平及收入满意度等信息,运用logistic回归分析影响其收入满意度的因素。结果 29.9%(55/184)的乡村医生对目前的月均收入水平不满意;乡村医生实际月均收入水平低于期望月均收入水平(P<0.05);乡村医生的行医年限、对医疗卫生改革的满意度、对工作量的评价、对养老保险的满意度是其收入满意度水平的影响因素。结论乡村医生的收入满意度水平偏低,需通过完善现行的乡村医生报酬机制和养老保险政策,引导其职业发展来提升乡村医生收入水平与工作积极性,以保障农村卫生工作的稳步发展。
%P 69-72
%@ 0253-4304
%L 45-1122/R
%W CNKI

%0 Journal Article
%A 程潇
%A 官翠玲
%A 杨希
%A 刘朝杰
%+ 湖北中医药大学管理学院;澳大利亚拉筹伯大学;
%T 中医药疗效在医生工作环境和病人满意间的中介作用*——基于双因素理论视角
%J 中国医院管理
%D 2018
%V 38
%N 01
%K 工作环境;中医药服务疗效;病人满意度;中介作用;双因素理论
%X 目的从双因素理论的视角,以疗效为中介变量研究医生工作环境对病人满意度的影响。方法通过对250名基层中医院医生的问卷调查和访谈,证明了医生感知"中医药服务疗效"在工作环境和医生感知病人满意之间的中介作用。结果中介效应占两者之间总效应的21.1%,而医生感知"工作环境"满意度和感知"中医药服务疗效"满意度均较低。结论工作环境通过疗效对病人满意度产生影响,要提高基层中医药服务的疗效,提高病人满意度,可通过提高医生的工作环境满意度实现。
%P 48-50
%@ 1001-5329
%L 23-1041/C
%W CNKI

%0 Journal Article
%A 林春梅
%A 秦江梅
%A 张丽芳
%A 张艳春
%+ 国家卫生计生委卫生发展研究中心;
%T 基层卫生综合改革重点联系区县基层医务人员职业满意度研究
%J 中国全科医学
%D 2018
%V 21
%N 01
%K 基层卫生综合改革;医务人员;职业满意
%X 目的了解2014—2016年基层卫生综合改革重点联系区县(重点联系区县)基层医务人员的职业满意度。方法于2014年在17个省34个重点联系区县中随机抽取102个基层医疗卫生机构,2014—2016年均以该102个基层医疗卫生机构调查当天的所有在岗医务人员为研究对象,纳入医务人员数分别为3 171、3 470、3 198例。采用国家卫生计生委卫生发展研究中心设计的问卷,对纳入基层医务人员进行调查,主要内容包括基层医务人员的基本情况、工作量和薪酬、执业环境、人事分配情况及职业满意度。结果 2015、2016年基层医务人员日均工作时间>8 h者所占比例低于2014年,2016年基层医务人员对薪酬和付出的关系评价优于2014、2015年,差异有统计学意义(P<0.017)。2016年基层医务人员认为得到患者尊重者所占比例高于2014年,2015、2016年基层医务人员认为得到社会尊重者所占比例高于2014年,差异有统计学意义(P<0.017)。2016年基层医务人员有职务晋升者所占比例高于2015年,有职称晋升者所占比例高于2014、2015年,差异有统计学意义(P<0.017)。2016年基层医务人员的总体满意率为79.8%(2 552/3 198),高于2014、2015年,差异有统计学意义(P<0.017)。其中,2016年基层医务人员对工资收入、绩效考核、执业环境、办公环境、设备设置、职务晋升的满意率高于2014年,对工资收入、绩效考核、执业环境、办公环境的满意率高于2015年,差异有统计学意义(P<0.017)。结论基层医务人员执业环境改善,社会地位提升;部分重点联系区县完善了基层医务人员薪酬分配制度,收入满意率有所提升。完善基层医疗卫生机构激励机制,拓展职业发展前景是吸引和留住基层卫生人才根本之策,也是提升基层能力的关键。
%P 32-35
%@ 1007-9572
%L 13-1222/R
%W CNKI

%0 Journal Article
%A GrujiÄiÄ Maja
%A JoviÄiÄ-Bata Jelena
%A NovakoviÄ Budimka
%T Motivation and job satisfaction of healthcare professionals in urban and rural areas in the autonomous province of Vojvodina, Serbia
%J Medicinski pregled
%D 2018
%N 1-2
%V 71
%K Health Personnel; Motivation; Job Satisfaction; Rural Health Services; Urban Health Services; Surveys and Questionnaires; Physicians; Nurses
%X Introduction. Ðotivation and job satisfaction of healthcare professionals   represent the basis for providing quality health care. The aim of the study   was to establish whether therÐµ is a difference in motivation and job   satisfaction among healthcare professionals in urban and rural areas in   Vojvodina, Serbia. Material and Methods. The study included 574 healthcare   professionals in urban area, and 145 in rural setting, from three health   centers. Data collection was performed by a self-administered questionnaire.   Results. Urban healthcare professionals, compared to rural healthcare   workers, were significantly more motivated by the factor of work motivation   - achieving the goals of the health center. In comparison with rural   healthcare professionals, urban healthcare workers are significantly more   satisfied with personal qualities of their immediate supervisors, job   security guaranteed by their institution, immediate support at work they   received from managers, and professional supervision of their work.   Conclusion. Compared to rural healthcare professionals, urban healthcare   workers are more work motivated and job satisfied.
%@ 0025-8105
%W CNKI

%0 Journal Article
%A Miao Yang
%A Li Lingui
%A Bian Ying
%+ State Key Laboratory of Quality Research in Chinese Medicine, Institute of Chinese Medical Sciences, University of Macau, Taipa, Macau, China.;;The College of Management, Ningxia Medical University, Yinchuan, Ningxia, China.;;State Key Laboratory of Quality Research in Chinese Medicine, Institute of Chinese Medical Sciences, University of Macau, Taipa, Macau, China. bianying@umac.mo.
%T Gender differences in job quality and job satisfaction among doctors in rural western China.
%J BMC health services research
%D 2017
%N 1
%V 17
%K Composite indicator;Gender differences;Job quality;Job satisfaction;Rural western China
%X BACKGROUND(#br)Few studies about gender differences in job quality and job satisfaction among medical professionals have been carried out in China. So the objectives of this study were to examine whether and to what extent gender differences existed in job quality and job satisfaction of doctors in rural western China.(#br)METHODS(#br)From 2009 to 2011, a total of 1472 doctors from 103 selected county-level health care facilities in rural western China were recruited into the study. Information about the doctors' demographic characteristics, job quality, and job satisfaction was collected through a designed questionnaire. Besides examining gender differences in single dimensions of job quality and job satisfaction, principal component analysis was used to construct a composite job quality index to measure the differences in the comprehensive job quality, and exploratory factor analysis was applied to evaluate the differences in the overall job satisfaction. Chi-square test was used to calculate differences between proportions, and t-test was used to compare differences between means.(#br)RESULTS(#br)Among the doctors, there were 705 males and 767 females (ratio 1:1.09). Male doctors had significantly higher monthly salaries, longer working hours, more times of night shifts per month, longer continuous working hours, and longer years of service at current facilities, and marginally significantly higher hourly wage and longer years of service in current professions. However, female doctors showed greater overall job qualities. Significant and marginally significant gender differences were only found in satisfaction with remuneration compared to workload, the chance of promotion and working environment. But female showed greater satisfaction in the overall job satisfaction and the factor including sub-aspects of working environment, remuneration compared to workload, the chance of promotion, utilization of subjective initiative, and sense of achievement.(#br)CONCLUSIONS(#br)Gender differences in job quality and job satisfaction did exist among doctors in rural western China. The participating female doctors were shown to have better job quality and greater job satisfaction.
%@ 1472-6963
%W CNKI

%0 Journal Article
%A Therese Hesketh
%A Weiyi Wang
%A Yannan Xu
%A Xudong Zhou
%+ UCL Institute for Global Health, London, UK;;Zhejiang University Institute for Social Medicine, Hangzhou, China
%T Effect of an incentive-led intervention to address the shortage of village health workers in China: a community-based, non-randomised controlled trial
%J The Lancet
%D 2017
%V 390
%X Abstract(#br)Background(#br)Problems with recruitment and retention of village doctors have led to shortages in many parts of rural China. The situation has been deteriorating since 2009, when health reforms led to an increase in patient flow to township facilities, reducing village clinic attendance and doctors' income. We aimed to assess an intervention to reverse the decline in village doctor numbers in Jiangshan County, Zhejiang province.(#br)Methods(#br)This community-based prospective, non-randomised controlled trial was done across Jiangshan County, Zhejiang province, between January, 2012, and December, 2014. Our intervention group consisted of village clinics in Jiangshan County who voluntarily agreed to join the intervention group during the course of the study, with the remainder serving as controls. Clinics joined the intervention in a stepwise fashion: 17 in February, 2012, 17 in December, 2012, five in June, 2013, 47 in October, 2013, ten in January 2014, and eight in November, 2014. 104 village clinics (including five newly built clinics) had joined the intervention by the end of 2014. The remaining 83 village clinics served as controls. The intervention consisted of four components: (1) shift of the village clinic from private to collective ownership; (2) payments by local government to village doctors of ¥800 RMB per month, plus ¥4 RMB per patient visit; (3) introduction of a ¥5 RMB consultation fee, covered by health insurance; and (4) introduction of the zero-profit essential drug list (as in township hospitals) to discourage overprescribing and encourage patient attendance. Clinic records and doctors' views regarding job satisfaction and trust by patients, assessed by face-to-face interview, were compared at baseline and 36 months after initiation of the intervention. We obtained ethics approval from Zhejiang University, and participants gave oral informed consent.(#br)Findings(#br)Our sample consisted of 104 village doctors working at 104 clinics who received the intervention and 83 doctors at 83 clinics who did not (controls). In the 64 intervention clinics for which we had data for January to December, 2014 (the final year of assessment), patient visits increased from an annual mean of 2494 (SD 1214) per clinic in the year preceding baseline to 4316 (1223) in the final year of assessment (mean difference vs 40 controls, 2163; p<0·0001). Doctors' mean income increased from ¥44 900 RMB (SD ¥13 700) at baseline to ¥63 500 RMB (¥16 000) in the final year of assessment and the mean cost per visit fell from ¥50 RMB (SD 14) to ¥32 RMB (7). In the 64 intervention clinics analysed, the proportion of patients who were prescribed antibiotics or intravenous injections out of all attending patients, per patient visit, reduced from 69% to 44% (difference vs 40 controls 30·2%; p<0·0001), and 71% to 49% (difference vs controls 16·5%; p<0·0001), respectively. Between baseline and 36 months, 28 clinics opened in villages previously without a doctor. Of 64 doctors randomly selected for interview in intervention village clinics, 53 [83%] were very satisfied with the intervention, 49 (77%) were very satisfied with their income, 47 (73%) thought patient care had improved, and 55 (86%) thought that the doctor–patient relationship had improved. All the control clinics in Jiangshan have since joined the intervention.(#br)Interpretation(#br)In areas of rural China where local government can provide the necessary resources, the model we describe can address the shortfalls in health services at the village level.(#br)Funding(#br)Zhejiang University Zijin Talent Programme.
%@ 0140-6736
%W CNKI

%0 Journal Article
%A 冯敏
%A 朱绥
%A 陈迎宁
%+ 宁波市鄞州区第三医院;
%T 绩效考核在基层医院医师管理中的应用
%J 医院管理论坛
%D 2017
%V 34
%N 11
%K 绩效考核;医师;应用效果
%X 目的	探讨绩效考核在基层医院医师管理工作中的效果。方法	根据基层医院实际,利用差异化的工作量考核模式,制定医师岗位绩效考核标准。以某基层医院为例,具体分析比较绩效考核标准实施前后该院财务状况、服务满意度、医师5S管理质量、医疗质量、医师创新工作等几方面的结果,剖析绩效考核应用效果对医院的影响。结果	通过绩效考核制度落实,打破平均主义概念,摒弃以药养医,有效调动医师工作积极性,各项指标经比较均明显优于实施前。结论	医院各项绩效考核工作积极有效,提高了医护人员整体素质,临床工作质量亦得以提升,从而推动医院持续、健康发展。
%P 57-60
%@ 1671-9069
%L 11-4830/R
%W CNKI

%0 Journal Article
%A Neill Theresia
%A Irwin Gretchen
%A Owings C Scott
%A Cathcart-Rake William
%+ University of Kansas School of Medicine-Salina.;;University of Kansas School of Medicine-Wichita, Department of Family and Community Medicine, Family Medicine Residency Program at Wesley Medical Center.;;University of Kansas School of Medicine-Salina.;;University of Kansas School of Medicine-Salina.
%T Rural Kansas Family Physician Satisfaction with Caring for Spanish-Speaking Only Patients.
%J Kansas journal of medicine
%D 2017
%N 4
%V 10
%K Hispanics;Job satisfaction;Language barrier;Rural health services
%X BACKGROUND(#br)Patient satisfaction with the care they receive can be influenced negatively by a language barrier between the physician and patient. However, there is a paucity of information regarding the consequences of a language barrier on physician satisfaction, although this barrier has the potential to decrease physician wellness. This study sought to determine if a language barrier is a source of professional dissatisfaction in family medicine physicians in rural Kansas.(#br)METHODS(#br)In a cross-sectional study, members of the Kansas Academy of Family Physicians who practiced in the rural Kansas counties with the highest percentage of Hispanic residents were surveyed. A questionnaire was developed to determine the demographics of the physician, details regarding his or her practice, and percentage of Hispanic and Spanish-speaking only (SSO) patients in their practice. Physicians also were queried as to their level of Spanish-speaking ability, availability of certified interpreters, and their satisfaction with caring for their SSO patients.(#br)RESULTS(#br)Fifty-two physicians were identified and sent questionnaires by mail. Eighteen questionnaires were completed and returned, resulting in a 34% response rate. Respondents remained anonymous. In the practices surveyed, 61% of practice settings had a Hispanic-patient population greater than 25%. Only one of the eighteen respondents had greater than 25% of SSO patients in his or her practice. A certified interpreter was used less than 25% of the time in over 75% of the clinical encounters with SSO patients. Seventy-five percent of physicians reported no difficulty establishing trust and rapport with their SSO patients. Eighty-nine percent of respondents rated their relationship with SSO patients as good to excellent, and 83% were satisfied with the care they were able to provide this group. Seventy-eight percent of respondents reported that their ability to care for SSO patients decreased or had no effect on their professional satisfaction. Seventy-eight percent of physicians also rated their overall professional satisfaction in regards to their physician/patient relationship as good to excellent. However, language barriers affected physician-patient relationships, physician satisfaction with care, and professional satisfaction.(#br)CONCLUSION(#br)Language barrier affected physician's relationships with SSO patients, led to decreased physician satisfaction with the care they provided and to decreased professional satisfaction.
%@ 1948-2035
%W CNKI

%0 Journal Article
%A 徐斌
%A 黄夏萍
%A 蒋碧玲
%+ 南宁市卫生信息中心;南宁市疾病预防控制中心;
%T 南宁市基层医疗卫生机构医务人员的工作满意度调查
%J 预防医学情报杂志
%D 2017
%V 33
%N 09
%K 基层医务人员;工作满意度
%X 目的了解南宁市基层医疗卫生机构医务人员的工作满意度现状,并探讨不同类型的人群在满意度上是否有差异。方法对南宁市基层医疗机构的983名医务人员进行工作满意度调查。问卷内容包括被调查者的性别、年龄、职别、职称、工作年限、学历、收入等,工作满意度评价涉及医院管理、薪酬福利、职业发展、工作成就感、人际关系、工作生活条件、职业风险等维度。采用描述性分析、t检验和方差分析(ANOVA)分析医务人员的工作满意度。结果南宁市基层医疗卫生机构医务人员的工作总体满意度平均得分为3.50,程度为一般。7项测量满意度维度得分从高至低分别为:人际关系关系(3.95)、工作成就感(3.76)、医院管理(3.71)、工作生活条件(3.61)、职业风险(3.49)、职业发展(3.32)、薪酬福利(3.00)。不同性别医务人员在7个维度满意度的差别均无统计学意义(P>0.05);不同专业的医务人员在职业风险满意度上的差异有统计学意义(P<0.05),专科及全科医生的满意度低;不同工龄和学历的医务人员在薪酬福利满意度上的差异有统计学意义(P<0.05),5~9年工龄的医务人员满意度高于其他医务人员,30~40年工龄医务人员满意度低于其他医务人员,本科学历的医务人员满意度高于其他医务人员;不同职称的医务人员中在薪酬福利和职业发展两个维度的满意度上的差异有统计学意义(P<0.05),中级职称医务人员对薪酬福利的满意度高于初级职称和未评定或无职称医务人员,初级职称医务人员对职业发展的满意度低于高、中级职称医务人员。结论具有不同学历、职称、专业、工龄特征的医务人员在工作满意度上存在着一定的差异。应以改善薪酬制度、改革职称晋升制度和降低职业风险切入点,提高南宁市基层医务工作人员工作满意度,稳定南宁市基层医务人员队伍,使基层医务人员能够全身心投入工作中,为患者提供高质量的医疗服务。
%P 859-864
%@ 1006-4028
%L 51-1276/R
%W CNKI

%0 Journal Article
%A 吴超勇
%A 熊敏
%A 芦煜
%A 李天罡
%+ 北京中医药大学;
%T 基层医务人员工作满意度调研报告——以广西巴马县人民医院为例
%J 现代医院
%D 2017
%V 17
%N 09
%K 医务人员;工作满意度;调查研究
%X 目的探讨当前基层医务人员工作满意度情况。方法对广西巴马县人民医院医务人员进行工作满意度调查问卷,问卷共有10个维度的分析,条目采用李克特5点评分法,整理数据并进行统计分析。结果医务人员总体满意度得分是(3.21±0.60)分,评价较高的3个维度是团队协作及人际关系、工作本身、高层领导素质,其平均得分是(3.69±0.51)、(3.58±0.72)、(3.57±0.58)分;评价较低的3个维度是工作卷入程度、报酬及报酬的分配制度、工作风险,其平均得分是(2.99±0.50)、(2.84±0.54)、(2.36±0.57)分。25~45岁中青年的医护人员的满意度明显较低。结论基层医务人员的工作满意度总体较好,在薪酬待遇、工作风险和工作卷入程度方面满意度较低,需要引起关注和支持。
%P 1276-1280
%@ 1671-332X
%L 44-1534/Z
%W CNKI

%0 Journal Article
%A 胡慧美
%A 王妮妮
%A 陈定湾
%+ 杭州医学院公共卫生学院;
%T 浙江省基层医疗机构临床医生工作满意度的因子分析
%J 中国卫生统计
%D 2017
%V 34
%N 04
%K 基层医疗机构;满意度;因子分析;影响因素;激励措施
%X 目的了解浙江省基层医疗机构临床医生对工作的满意度,探讨影响工作满意度关键因素,为制定浙江省基层卫生工作人员的激励机制提供一定的参考依据。方法采用因子分析法对基层临床医生的工作满意度进行研究,寻找对浙江省基层临床医生工作满意度的主要影响因素。结果医院管理、职业诉求、自我认同、外界影响、认可与归属感和用药自主权是影响工作满意度的主要因素。结论卫生行政管理部门在提高基层医疗机构临床医生工作满意度时,应向上述六方面倾斜,制定有效的激励措施提高基层临床医生的工作积极性及满意度。
%P 592-594+597
%@ 1002-3674
%L 21-1153/R
%W CNKI

%0 Journal Article
%A 杨蕾
%A 何倩
%A 艾比布拉·艾拜
%A 张泽文
%A 薛磊
%A 玛依沙·达肯
%A 艾热提·买买提
%+ 新疆医科大学公共卫生学院;新疆墨玉县人民医院;
%T 墨玉县综合医院和县卫生院医务人员工作满意度分析
%J 卫生软科学
%D 2017
%V 31
%N 08
%K 工作满意度;影响因素;基层医疗机构;医务人员;墨玉县
%X [目的]分析比较墨玉县综合医院和县卫生院医务人员工作满意度的情况,并分析其相关影响因素,为管理者制定相关政策提供一定的参考依据。[方法]以墨玉县医务人员为研究对象,进行自填式问卷调查,采用Spector教授1985年开发的JSS工作满意度量表进行调查。[结果]墨玉县少数民族医务工作者工作满意度总体得分为115.398分,最低得分为工作流程满意度得分10.831分,最高得分为工作性质得分14.981分;县综合医院医务人员的工作满意度总分低于县卫生院(P<0.001);除工作性质外,其余在薪酬、晋升和领导等8个维度上县综合医院和县卫生院得分比较差异均有统计学意义(P<0.05)。[结论]医务人员工作满意度处于偏低水平,医疗机构、性别、职称、学历和有无培训机会是工作满意度的影响因素。医院及政府部门应采取相关措施,提高少数民族医务人员的工作满意度,稳定医疗队伍。
%P 51-54
%@ 1003-2800
%L 53-1083/R
%W CNKI

%0 Journal Article
%A 马牧野
%A 尹文强
%A 宋俊伟
%A 唐昌海
%A 丰志强
%A 闻庆柱
%A 唐梦琦
%A 陈钟鸣
%+ 潍坊医学院公共卫生与管理学院;"健康山东"重大社会风险预测与治理协同创新中心;国民健康社会风险预警协同创新中心;潍坊医学院公共课教学部;
%T 山东省乡村医生工作满意度影响因素研究
%J 中国卫生事业管理
%D 2017
%V 34
%N 08
%K 乡村医生;工作满意度;影响因素
%X 目的:了解山东省乡村医生工作满意度现状,探讨其影响因素。方法:采用多阶段分层随机抽样方法抽取山东省6个地市18个县54个乡镇,随机抽取1035名乡村医生进行问卷调查,运用单因素分析和多元线性回归分析影响因素。结果:乡村医生工作满意度仅为37.1%,影响因素主要为薪酬待遇、学习培训、村卫生室工作环境、个人成就感、上级决策以及年龄构成等。结论:通过提高乡村医生收入水平,加强乡村医生业务培训,进一步加强标准化村卫生室建设,提升乡村医生社会地位与工作认同感,完善乡村医生准入机制,提高乡村医生的决策参与度等措施,提高乡村医生工作满意度。
%P 603-606
%@ 1004-4663
%L 51-1201/R
%W CNKI

%0 Conference Proceedings
%A 宋美勤
%A 修燕
%+ 新疆医科大学公共卫生学院;新疆医科大学第一附属医院;
%T 医务人员工作满意度现况及影响因素研究
%B 中华医学会医学伦理学分会第十九届学术年会暨医学伦理学国际论坛
%C 中国辽宁大连
%? 中华医学会、中华医学会医学伦理学分会
%D 2017
%P 5
%K 医务人员;工作满意度;影响因素
%X 目前,我国的医务人员工作满意度总体情况还有待提高,在如何提高医务人员的薪酬公平性等方面还有许多问题和困难需要解决。本文利用文献回顾的方法,对近年来国内外医务人员工作满意度的调查研究进行了梳理和总结。通过查阅文献,进行综合对比分析,综述了新医改前后我国医务人员工作满意度的基本概念,同时对医务人员工作满意度现况研究和医务人员工作满意度的影响因素进行了多层次多角度的分析和总结,初步梳理出了目前我国医务人员工作满意度普遍不够高的原因。基于此,本文提出了提升我国医务人员工作满意度的相应的对策和建议,为医疗机构能够采取积极措施激励医务人员为患者提供更加优质的医疗服务给予指导性意见,以期能够切实有效提高医院工作人员的满意度,从而达到提高患者满意度的服务宗旨。
%W CNKI

%0 Journal Article
%A 何倩
%A 杨蕾
%A 张泽文
%A 薛磊
%A 玛依沙·达肯
%+ 新疆医科大学公共卫生学院;
%T 乡镇卫生院卫生服务人员工作满意度调查
%J 疾病预防控制通报
%D 2017
%V 32
%N 04
%K 乡(镇)卫生院;卫生服务人员;工作满意度
%X 目的调查新疆墨玉县乡(镇)卫生院卫生服务人员工作满意度的影响因素,以便采取措施提高工作满意度,从而更好地为病人服务。方法 2015年11月调查小组以墨玉县乡(镇)卫生院卫生服务人员为调查对象,采取自填式问卷调查。结果墨玉县乡(镇)卫生院卫生服务人员工作总体满意度得分为(115.729±10.513)分;其中领导[(13.654±2.149)分]、同事关系[(13.288±2.162)分]及工作性质[(14.851±2.143)分]等满意度水平较高,晋升[(11.965±2.421)分]、激励[(11.035±2.168)分]及工作流程[(10.512±2.437)分]等满意度较低;普通乡卫生院医务人员的总工作满意度较高,多重线性分析显示女性的满意度高于男性,有培训机会的满意度高于无培训机会;而随着职称的升高,工作满意度水平反而降低。结论墨玉县乡(镇)卫生院服务人员整体工作满意度处于一般水平,医院及政府部门可根据影响因素采取措施提高工作满意度。
%P 89-92
%@ 1000-3711
%L 65-1286/R
%W CNKI

%0 Journal Article
%A 代志广
%A 苏斌
%A 徐兰萍
%A 高培
%A 李建光
%A 王刚
%+ 安徽省疾病预防控制中心基本公共卫生服务管理科;
%T 乡村医生基本公共卫生服务项目工作现状及满意度调查分析
%J 安徽医学
%D 2017
%V 38
%N 06
%K 乡村医生;基本公共卫生服务项目;满意度
%X 目的了解乡村医生基本公共卫生服务(BPHS)项目工作现状和满意度,分析影响因素。方法 2016年6~7月随机抽取涡阳县500名乡村医生进行问卷调查,调查乡村医生的BPHS项目工作现状及满意度。结果 85.10%的乡村医生与辖区居民医患关系改善,65.32%的乡村医生获得较好的工作满足感,村医和乡医BPHS工作现状满意率分别为74.80%和46.30%,差异有统计学意义(χ~2=25.28,P<0.05)。个人工作满足感、收入和机构类别是影响满意度的主要因素(OR=8.16,95%CI:4.52~14.74;OR=0.50,95%CI:0.31~0.81;OR=2.26,95%CI:1.29~3.96)。结论引导大学生到基层就业,加快全科医师制度建设,完善体现自我价值为核心的工作模式,推广团队服务,绩效考核奖惩约束机制亟待完善。
%P 807-810
%@ 1000-0399
%L 34-1077/R
%W CNKI

%0 Thesis
%A 杨晓敏
%T 上海市基层公共医疗系统职工工作满意度提升研究
%Y 王礼鑫
%I 上海师范大学
%9 硕士
%D 2017
%K 医务职工;满意度提升;对策研究
%X 基层医疗系统职工工作满意度及其提升,是当前我国医疗卫生领域中一个较重要的问题。2016年上海市医务工会受市委市政府要求面向全市医疗系统开展职工满意度调查,本调查研究是此次研究的一个子项目。本研究旨在通过了解公立医院医生工作满意度现状,识别影响医生工作满意度的关键因素,分析医生工作满意度领域应优先解决的问题,据此提出提高公立医院医生工作满意度的对策与建议,为卫生管理部门进行相关决策提供依据,以达到提高医生工作满意度,维护医生队伍稳定性,保证医疗服务质量,促进卫生改革发展的目的。本研究主要采取问卷调查形式进行。通过分析764份有效问卷,本文发现:不同性别、年龄、职称等医务人员的工作总体满意度有差异;在医务职工工作满意度各项满意度调查内容中,薪酬水平、医疗改革、晋升制度满意度较低;工作责任重大和医患关系紧张是医务职工工作压力的主要来源;公立医院医务职工满意度受多维度影响。基于工作满意度相关理论及调查,本文提出以下建议:政府层面:加大政府投入,体现政府责任;建立健全公立医疗机构政府财政补偿机制;建立适合卫生医疗行业特点的薪酬分配制度;完善医生保障体系、构建和谐医患共同体。医院层面:改善医院工作环境,营造和谐文化氛围;实施人性化管理,加大员工关爱;强化绩效考核,完善奖惩制度;畅通沟通渠道、构建和谐关系。社会层面:提高医务职工社会地位,提升医务职工职业尊严。个人层面:加强个人心理调试,提升职业幸福感。
%W CNKI

%0 Journal Article
%A Teixeira-Poit Stephanie M
%A Halpern Michael T
%A Kane Heather L
%A Keating Michael
%A Olmsted Murrey
%+ RTI International, Research Triangle Park, Durham, NC, USA.;;RTI International, Washington, DC, USA. mhalpern@rti.org.;;Health Services Administration and Policy, Temple University College of Public Health, Philadelphia, PA, USA. mhalpern@rti.org.;;RTI International, Research Triangle Park, Durham, NC, USA.;;RTI International, Research Triangle Park, Durham, NC, USA.;;RTI International, Research Triangle Park, Durham, NC, USA.
%T Factors influencing professional life satisfaction among neurologists.
%J BMC health services research
%D 2017
%N 1
%V 17
%K Attitude of health personnel;Burnout;Professional;Neurology;Personal satisfaction;Physicians/psychology;Survey;Work satisfaction;Workforce
%X BACKGROUND(#br)Predicted shortages in the supply of neurologists may limit patients' access to and quality of care for neurological disorders. Retaining neurologists already in practice provides one opportunity to support the overall supply of practicing neurologists. Understanding factors associated with professional life satisfaction (and dissatisfaction) and implementing policies to enhance satisfaction may encourage neurologists to remain in clinical practice. In this paper, we present results from the first study examining factors associated with professional life satisfaction among a large sample of U.S, neurologists.(#br)METHODS(#br)We collaborated with the AAN to survey a sample of U.S. neurologists about their professional life satisfaction. Analyses examined the association of physician and practice characteristics with aspects of professional life satisfaction, including satisfaction with their career in medicine, medical specialty, current position, relationship with colleagues, relationship with patients, work/life balance, and pay.(#br)RESULTS(#br)The study population consisted of 625 neurologists. In multivariate regression analyses, no single group or population stratum indicated high (or low) responses to all aspects of satisfaction. Older neurologists reported higher satisfaction with career, specialty, and relationship with patients than younger neurologists. Female neurologists had significantly lower satisfaction with pay than male neurologists. Neurologists who spent more time in research and teaching had greater satisfaction with specialty, relationship with colleagues, and relationship with patients than those spending no time in research. Neurologists who practiced in small cities/rural areas reported lower satisfaction across multiple dimensions than those practicing in large urban areas. Neurologists in solo practice had greater satisfaction with the relationship with their patients, but lower satisfaction with pay.(#br)CONCLUSIONS(#br)Satisfaction is a multidimensional construct that is associated with physician and practice characteristics. Enhancing professional life satisfaction among neurologists requires multiple strategies, such as promoting comparable wages for men and women, providing collaboration and research opportunities, and providing resources for small and rural practices.
%@ 1472-6963
%W CNKI

%0 Thesis
%A 陈其伟
%T 广西南宁市武鸣区乡镇卫生院人员薪酬满意度调查
%Y 冯启明
%I 广西医科大学
%9 硕士
%D 2017
%K 乡镇卫生院;薪酬管理;薪酬满意度
%X 目的:了解广西南宁市武鸣区乡镇卫生院新医改后员工薪酬水平现状、员工对薪酬的满意度,分析影响满意度的因素和乡镇卫生院薪酬管理中存在的问题,为完善乡镇卫生院的薪酬管理,调动员工积极性提供政策建议。方法:1.文献研究法浏览国家卫生计生委、国家人力资源和社会保障部等国家相关政府部门官网及地方官网;检索国内外期刊数据库,如Medline、Proquest、CNKI、CHKD.CNKI等,系统收集、整理国内外医疗卫生行业薪酬方面的相关制度、政策文件和研究成果。2.问卷调查按照广西南宁市武鸣区社会经济发展水平好、中、差分三层,分别随机抽取2所乡镇卫生院,共6所乡镇卫生院为样本卫生院。样本卫生院的全部在岗员工作为调查对象,进行问卷调查。调查问卷由调查对象现场填写,调查内容主要包括乡镇卫生院员工每月的基本工资、基础性绩效工资、奖励性绩效工资、津补贴、其他收入、月收入总额,期望月总收入等。共发放调查问卷370份,回收有效调查问卷359份,调查问卷有效率为97%。借鉴国内外研究成果,编制乡镇卫生院员工薪酬满意度问卷,对样本卫生院卫生人员进行薪酬满意度调查。薪酬满意度问卷包括薪酬水平满意度、薪酬结构和管理满意度、薪酬提升满意度和福利满意度4个维度,33个条目。薪酬满意度测量使用李克特(Likertitem)5点评分法。同时对薪酬满意度问卷进行信度和效度测评。另外,收集调查对象的人口学社会学特征、调查对象对工作环境、工作量、工作压力、培训机会、薪酬考核等评价等因素,在单因素分析基础上,采用多元线性回归方法,筛选乡镇卫生院员工薪酬满意度影响因素。调查对象与调查方法与乡镇卫生院员工的薪酬水平现状相同。3.焦点组访谈在仙湖镇卫生院、马头镇卫生院和双桥镇中心卫生院,采用方便抽样方法,分别抽取在岗医务人员进行焦点组访谈。参与者共23人,其中男性14人,女性9人。访谈的话题包含以下五个部分:对工作环境的态度;对工作量和报酬的态度;对工作成就的态度;对医患关系的态度;提高医务人员工作满意度的建议。结果:1.调查对象基本情况样本乡镇卫生院人员女性员工占69.1%;员工年龄在25岁-34岁的占49.5%,中青年为主。人才队伍以大专学历、初级技术职称为主,分别占57.4%、62.9%。2.调查对象薪酬水平现状样本乡镇卫生院人员月薪酬总额在2001-3000元的,占48.7%;3001-4000元的,占26.4%;月基础性绩效在1000元以下的,占54.6%;月奖励性绩效在1000元以下的,占55.3%。卫生院人员月薪酬期望水平在3001-5000元的,占68.0%。3.调查对象薪酬满意度及其影响因素薪酬满意度量表的总体Cronbach's a系数为0.902。4个维度各分量表的Cronbach'sα系数值也大于或等于0.767。效度检验,KMO值大于0.90,各分量表的KMO值也都在0.50以上,球形检验均有统计学意义。总体薪酬满意度得分值为71.71分,每条目平均分值为2.56±0.588。4个维度满意度得分,福利满意度平均得分较高,薪酬水平满意度平均得分最低。薪酬满意度影响因素单因素分析:“工作压力”、“日常工作量”、“工作环境满意度”对薪酬水平满意度的影响有统计学意义(P<0.05);“编制情况”、“职务”、“绩效考核看法”、“岗位重要程度看法”对薪酬结构与管理满意度的影响有统计学意义(P<0.05);“学历”、“职称”、“部门”、“工龄”、“编制”5个因素对薪酬提升满意度的影响有统计学意义(P<0.05);“部门”、“职务”、“培训机会”对薪酬福利满意度的影响有统计学意义(P<0.05)。薪酬满意度影响因素多因素分析:“日常工作量”、“工作环境”、“工作压力”是影响薪酬水平满意度主要因素且“日常工作量”、“工作压力”与薪酬水平满意度呈负向影响;“编制”“职务”、“绩效考核看法”、“岗位重要程度”与薪酬结构与管理满意度存在线性回归关系,其中就“编制”情况而言,正式编制人员满意度得分高于临时聘用人员,就“职务”而言,医院领导班子满意度得分高于一般员工;薪酬提升满意度主要影响因素分别为“工龄”、“职称”、“学历”和“部门”,其中就“部门”而言,公共卫生科室的满意度得分水平要高于“临床科室”;“外出培训机会”、“部门”、“职务”与薪酬福利满意度存在线性回归关系,医务人员获得外出培训的机会越多,薪酬福利满意度得分越高。4.焦点组访谈发现通过访谈了解到与乡镇卫生院卫生人员工作满意度相关的主要问题包括工作条件、经济报酬、医生与病人的关系。增加医护人员的收入和福利,改善他们的工作条件,提供培训和继续教育机会将有助于改善乡镇卫生院卫生人员工作不满意的现状。结论:1.本研究构建的乡镇卫生院薪酬满意度问卷框架总体信度和各维度信度比较高,调查问卷的结构效度较好。2.薪酬影响乡镇卫生院劳动力的合理配置和素质结构。3.乡镇卫生院员工薪酬水平总体偏低。4.乡镇卫生院员工薪酬满意度总体不高;薪酬结构尚未能很好体现医疗卫生行业的特点;薪酬管理制度化、科学化、规范化的监管机制待建立。建议:1.尽快健全完善基层“待遇留人”的薪酬保障机制,确保乡镇卫生院医疗卫生技术人员的薪酬在一定区域内有人才市场竞争优势。2.继续加大政府对基层的财政投入,落实政府对基层医疗卫生机构的各项医疗和公共卫生服务的补偿政策。3.进一步调整绩效薪酬分配各要素的权重。4.积极建设和发展医联体(或医共体),探索建立“县编乡用”、“乡编县调整”,县-乡-村一体化岗位调配薪酬管理机制。5.完善“托底不限高”薪酬分配制度,重视非经济性薪酬的作用。6.规范收入分配秩序,加强对薪酬绩效考核的管理和监督,以提高薪酬管理的质量和效率。
%W CNKI

%0 Thesis
%A 吴宁
%T 吉林省某地区基层医务人员工作满意度现状及影响因素研究
%Y 于洗河
%I 吉林大学
%9 硕士
%D 2017
%K 基层医务人员;工作满意度;影响因素
%X 基层医疗卫生机构在为城乡居民提供安全、方便、质优、价廉的基本医疗服务和公共卫生服务方面具有不可替代的作用,基层医务人员作为卫生服务的直接提供者,是基层医疗卫生服务机构的核心力量,医务人员的工作满意度决定了卫生服务的质量和卫生人力资源的稳定性,更与患者满意度密切相关,提高基层医务人员工作满意度,对于发挥基层医疗卫生服务系统整体功能有至关重要的意义。目的:了解吉林省某地区基层医务人员的工作满意度现状,对基层医务人员的工作满意度进行科学合理的评价,并探讨不同特征(如性别、年龄、职称、工作年限等)和不同维度对工作满意度的影响程度,找出影响基层医务人员工作满意度的主要因素,探讨卫生服务体系管理中存在的问题,为相关政策的制定和完善提供依据。方法:采用多阶段分层整群抽样的方法,对381名吉林省某地区基层医疗卫生机构医务人员进行问卷调查。调查内容包括医务人员的一般情况和医务人员工作满意度两部分。一般情况包括调查对象的社会人口特征(性别、年龄、职称等)和工作特征(机构类别、工作年限、用工形式等);工作满意度调查包括调查对象对薪酬待遇、社会关系、工作环境、晋升培训、工作意义、医院管理、职业风险、工作负荷八个维度的感受。采用Epi Data3.1软件建立数据库,SPSS17.0软件进行数据分析。分类变量资料采用构成比表示,数值变量资料采用均数和标准差来描述。单因素分析采用t检验和单因素方差分析,采用LSD法进行多组均数之间的两两比较,多因素分析采用多元线性回归分析的方法。结果:1.八个维度的满意度得分从低至高依次为薪酬待遇、职业风险、工作负荷、晋升培训、工作环境、医院管理、社会关系和工作意义。2.不同性别、年龄、专业、工作类别、专业技术职称、工作机构、工作年限、用工形式、工资、工作时间会影响基层医务人员的工作总体满意度(P<0.05)。男性医务人员的总体满意度高于女性,其中40-49岁年龄段的基层医务人员的总体满意度最低;财会专业的基层医务人员的总体满意度高于医疗、中医、护理、公共卫生、行政管理和其他专业;全科医生的总体满意度分别低于护士、公共卫生人员、其他技术人员和管理人员;无职称的基层医务人员总体满意度高于士级、师(初)级和中级技术职称;社区卫生服务中心的医务人员总体满意度显著高于乡镇卫生院;工作年限是6-10年的基层医务人员的总体满意度高于5年及以下、11-20年和20年以上的;聘用人员的总体满意度显著高于在编人员;工资收入为3000-3999元的基层医务人员的总体满意度分别高于<2000元和2000-2999元的;工作时间为十小时及以上的基层医务人员总体满意度显著高于工作时间是八小时以下和八小时组的。3.薪酬待遇、工作环境、工作意义、性别是基层医务人员的工作总体满意度的主要影响因素(P<0.05),其中薪酬待遇最为明显。结论:1.吉林省某地区的基层医务人员的工作满意度得分居于一般满意水平,医务人员对工作意义的满意度最高,其中满意度最低的是薪酬待遇,其次是职业风险,对工作负荷的满意度也比较低。2.不同特征的医务人员在各维度上的满意度和总体满意度均存在显著性差异。3.医务人员总体工作满意度的影响因素分别是薪酬待遇、工作环境、工作意义和性别,针对影响工作总体满意度的因素,分析其产生不满的原因,采取针对性的措施。
%W CNKI

%0 Thesis
%A 刘鸿宇
%T 中国西部地区卫生人力资源预测及基层卫生人力激励因素研究
%Y 王健
%I 山东大学
%9 博士
%D 2017
%K 西部;卫生人力资源;公平性;预测;激励;工作意愿;工作满意度
%X 研究背景自20世纪60年代以来,世界各国都面临不同程度的卫生人力资源短缺问题。2006年世界卫生报告指出全球各区域疾病负担和卫生人力分布不匹配,非洲和亚洲发展中国家卫生人力资源短缺更为严峻。世界卫生组织(WHO)统计预测,到2030年人口不断增长、疾病模式不断发生变化以及经济发展趋势预计会创造约4000万个新的卫生部门工作岗位,多数处在中等收入和高收入国家。相反,要实现可持续发展目标(SDG)预计会有1800万卫生工作者缺口,多数却处在低收入和中低收入国家。卫生人力供给和需求失衡已被认为是阻碍全球卫生和发展目标实现的最根本原因之一,卫生人力资源数量增加和质量提升不仅会增进健康和卫生安全,还将促进包容性经济增长。中国伴随着经济改革和医疗改革的深入和推进,由经济发展差异延伸并可能加重了卫生人力分布不均衡问题,西部欠发达地区卫生人力的吸引、保留问题显得更加严峻也更加重要。这就需要对西部地区卫生人力资源配置现状和公平性问题和原因进行分析,对未来卫生人力资源发展的趋势进行预测和判断,并研究改变现状的主要策略。然而,目前我国卫生人力预测和规划工作虽然发展快速,却仍处在发展的不成熟阶段,西部农村和偏远地区卫生人力的吸引、保留问题也尚未有较为系统的研究。基于研究背景的分析,本研究提出并聚焦两个方面的研究问题和内容。一方面,对当前西部地区卫生人力资源配置的现状和公平性情况进行分析,对未来供需数量、质量和结构缺口进行预测和判断;另一方面,为回答"如何弥补缺口?"问题,需要对卫生人力均衡的瓶颈环节,尤其是卫生服务能力较差的农村和偏远地区吸引和保留卫生人力资源的激励因素和机制进行研究。研究目标针对日益严峻的卫生人力资源问题和挑战,以发展相对滞后的中国西部地区为研究对象,综合国内外新的研究和发展情况及趋势,从卫生人力资源预测和缺口分析,以及农村和偏远地区卫生人力吸引和保留两个方面进行激励因素研究,以提出相应政策建议。具体目标包括:(1)分析我国西部卫生人力资源发展现状和配置公平性;(2)西部地区卫生人力资源需求和供给预测(至2020年);(3)西部地区卫生人力资源数量、质量的缺口分析;(4)从医学生工作选择偏好角度探讨西部偏远地区吸引医学生的激励因素;(5)从卫生工作者满意度角度看西部偏远地区卫生人力保留的激励因素;(6)提出相应激励策略和政策建议。研究方法对西部地区卫生人力资源现状、公平性分析和需求、供给预测的研究涉及的主要统计数据资源来自2015年《中国卫生和计划生育年鉴》及主要历史年度《中国卫生统计年鉴》、《中国统计年鉴2016》信息。研究有关卫生工作者的样本数据来自于美国中华医学基金会(China Medical Board,CMB)中国西部高校联合研究项目(项目编号10-029)的现场调查,涉及除重庆之外的11个省(区)县级及以下医疗卫生机构和卫生工作者、医学高校招生和毕业生管理部门及临毕业医学生。现状分析包括西部卫生人力数量、分布和质量评价。对西部地区卫生人力资源公平性研究主要运用基尼系数(Gini)和泰尔指数法(Theil)指标方法,从资源同质性和异质性两种假设条件进行公平性评价。卫生人力需求预测采用人力-人口比值法,选择灰色GM(1,1)模型和ARIMA(3,1,0)模型(或称Box-Jenkins模型)方法。供给预测通过"流入-流出"分析并采用曲线回归和灰色模型完成预测。医学生吸引角度的激励机制研究,在激励因素分类基础上,对其农村工作意愿及影响因素综合卡方检验、单因素方差分析和二元Logistic回归分析进行分析。在职卫生人力工作满意度角度的激励因素研究,基于工作满意度理论,采用因子分析法和主成份分析法思路和方法,并借鉴四分图模型来确定亟待改善的激励因素。除定量分析外,研究还结合定性分析结果及典型卫生人力政策评估结果对西部农村和偏远地区卫生人力资源的激励和未来缺口弥补进行综合讨论并提出政策建议。定量研究主要选用SPSS19.0统计软件进行数据分析,卫生人力资源预测采用MatlabR2016a软件完成。研究结论(1)中国西部地区卫生人力资源增长迅速,卫生人力政策创新效果明显,但在数量、结构和质量等方面的问题依然严峻,卫生人力资源按经济发展水平分布和按地理分布的公平性较弱,不公平主要来自城乡差异。我国卫生人力的整体发展趋势与国家经济发展改革紧密相关,改革开放以来卫生人力资源数量得到极大改善。每千人口卫生技术人员东西部差距逐步缩小,但总体仍低于全国平均水平,而且各省份间差异也较大,尤其贵州、云南、西藏和甘肃情况最为严峻。城乡分布和机构分布显示西部地区卫生人力资源配置城乡差异始终显著,农村地区,尤其是乡镇卫生院等机构护理人才更加缺乏。基层卫生技术人员年龄分布不理想,多机构存在断层现象;学历和职称分析显示基层卫生人力质量素质仍较低。公平性评价结果显示西部地区卫生人力按人口分布情况稍好,按经济水平和地理面积分布的不公平性更大,泰尔指数分解认为城乡组间差异是造成不公平的主要方面。资源异质性假设条件下得出经调整后的医师按人口分布的不公平性增加,说明在进行卫生人力政策设计和调整时,还需要重视卫生人力分布的质量差异导致的不公平。(2)新医改以来,西部地区卫生人力供给增长迅速,但仍不及需求增速,数量、结构和质量缺口短期内将持续。供给预测发现至2020年西部地区将有375.68万卫生人力供给量,但相对于需求预测数量,2016-2020年卫生人力总体供需缺口依然逐步扩大,不过缺口扩大速度在逐步降低。至2020年末西部卫生人员数量缺口将达到约71.6万人,数量缺口在短期内将持续存在,专业结构和质量缺口也必须得到重视和解决。未来要逐步弥合存在的卫生人力数量、结构和质量等方面的矛盾,除了扩大招生规模,不可避免而且更为关键的是要解决基层,尤其是农村和偏远地区卫生人力的吸引和保留问题。(3)医学生基层工作意愿受多元因素影响,经济性和非经济性激励因素共同作用。对医学生基层就业意愿和主要的激励性影响因素分析发现被调查医学生的基层意愿并不低。但"工资待遇低"、"个人价值难体现"、"交通不便"、"工作环境差"等担忧成为影响其行为选择的阻碍因素。医学生去农村和基层工作的前提选项主要是"与城市工作者享受同等的工资待遇"、服务期满后的优先待遇如"优先推荐"和"优先晋升和培训的机会"。同时,"一次性资金补贴"政策将不会取得好的效果。单因素方差分析发现期望收入越高的医学生基层工作意愿越弱,农村生源医学生、中专学历、全科医学专业、有过基层实习经历、有职业规划和对基层卫生人力政策更了解的医学生基层工作意愿更强。医学生就业考虑的主要因素排序发现,工作稳定性、培训和学习机会及发展前景等非经济性激励因素排序靠前,收入和单位经济效益仅排在第5位和第6位。个人、组织和环境性激励因素,经济性和非经济性激励因素共同影响着医学生的就业意愿和行为选择。(4)基层卫生人力综合工作满意度不高,机构间、省份间差异明显。当前基层卫生人力工作满意度相对较低的因素主要是与工作付出相对的收入回报、居住条件、晋升机会和职业环境等。在教育激励方面,基层卫生人员的培训机会较少,时间也较短;在管理激励方面,基层卫生人员对卫生人力政策的认知度不高,满意度也较低,平均近30%的人员认为单位目前的激励机制"作用不大"或"没有作用";经济性激励方面,各省各机构对收入的满意度均不太高,对收入满意度的考察还要综合单位内部、行业内及同地区行业间等不同情况。较大比例的卫生工作者对相对付出的回报公平性评价不高,对相对工作量的报酬满意度也不高。个人及专业支持方面,居住条件满意度各省和机构间差异较大;执业环境的满意度甘肃省情况较差;工作提升机会乡镇卫生院较为有限。对基层卫生人力对各激励因素的满意度分析看出基层卫生人力总体满意度不高,各因素的满意度在机构间和省份间的差异也较大。进一步运用因子分析,将18个满意度因素降维为3个公因子,并借鉴四分图模型对各因子进行归类。发现公因子2中的工作提升机会、职业环境和公因子3即相对付出的经济收入和回报、居住条件等属于卫生人员重视但满意度较低的因素。基于工作满意度理论和赫兹伯格双因素理论,研究认为制定激励政策时,应首先注重对这些满意度较低因素提升的策略。(5)现有基层卫生人力政策往往遇到部门协调、政策保障不足的问题。典型政策评价发现,在"订单定向免费医学教育"政策中,多个部门拟定文件,仅把任务分配给培养高校,但当医学生签订就业协议和面临毕业时,配套政策的落实和违约处理就遇到了职责不清导致的部门协调难题,局面尴尬。"乡镇卫生院招聘执业医师"政策则在执业医师服务期满考核合格后,因编制部门"无空编"或财政部门预算紧张而使得受聘医师期望得到的待遇无法及时兑现,产生失望和抱怨情绪。政策实施存在多部门协调困难和后续政策保障力度不够不到位的问题。政策建议(1)政策制定者和卫生管理者的重视和支持是卫生人力预测规划和基层卫生人力政策成功实践的基础。(2)西部地区各省(市、区)要正视各自卫生人力的短缺问题。不断增加卫生人力供给数量和质量水平,努力吸引和保留足够的拥有相应资格的卫生人力到基层以平衡缺口。(3)适度增大医学教育培养规模,大力提升医学教育质量,加强基层卫生人力政策宣传和引导。按照卫生技术人员结构的合理目标来确定医学院校各专业医学生的招生规模。安排适当规模的农村和偏远地区生源的医学生,在医学教育教学中加强政策宣传和引导,并相应安排对应的教育和实践内容。(4)根据各省特点有针对性的制定基层卫生人力政策,并注意政策的有效实施、及时监测和评估。注意不同政策相关者的利益权衡和协调,并及时分析不同政策间的协同和拮抗作用。(5)基层卫生人力激励需结合多元因素,促进卫生人力的工作满意度和工作意愿提升,提高工作绩效。合理的政策激励和组织管理中的有效激励相结合,才能最终使得有充足的人在合适的岗位中最大化的发挥作用,产生最好的工作绩效。创新与不足主要创新有:(1)关于西部地区卫生人力资源配置公平性研究发现目前西部地区卫生人力资源城乡组间差异是不公平的主要来源,首次提出仅结合人口和经济分布的卫生人力人口和经济分布指数(PEDI)指数概念。(2)在卫生人力预测规划研究方法进行了重新梳理和归纳基础上利用"人力-人口比值法"和"流入-流出分析"对需求和供给预测进行研究,并对2016-2020年西部地区卫生人力进行了缺口分析。(3)本研究是国内首次结合西部地区卫生人力资源缺口分析,专门针对西部农村和偏远地区卫生人力资源吸引和激励问题的研究。研究局限及展望:(1)在卫生人力预测研究中很大程度上受到数据基础的限制。受数据可获得性限制,需求预测没能考虑卫生服务利用变化的影响,供给预测假定卫生人力的区域内流入流出稳定不变,也没有对具体的卫生技术人员进行缺口分析。未来在卫生人力机构和区域数据统计更加完备的情况下,可以进行更好的预测。(2)在基层卫生人力激励因素现场调查中,可能仍存在一定的抽样偏倚。(3)基于信息技术发展的远程医疗等技术和模式对基层卫生人力资源发展和能力建设的作用是一个重要的研究领域。(4)实际管理中卫生人力工作绩效提升方面的激励和管理,可以作为未来的研究延伸。
%W CNKI

%0 Journal Article
%A Lu Yong
%A Hu Xiao-Min
%A Huang Xiao-Liang
%A Zhuang Xiao-Dong
%A Guo Pi
%A Feng Li-Fen
%A Hu Wei
%A Chen Long
%A Zou Huachun
%A Hao Yuan-Tao
%+ Sun Yat-sen University, Guangdong Key Laboratory of Health Informatics, Health Information Research Center, Department of Medical Statistics and Epidemiology, School of Public Health, Guangzhou, Guangdong, China.;;School of Computer Science and Technology, Guangdong University of Technology, Guangzhou, Guangdong, China.;;Government Affairs Service Center of Health Department of Guangdong Province, Guangzhou, Guangdong, China.;;Department of Cardiology, the First Affiliated Hospital, Sun Yat-sen University, Guangzhou, Guangdong, China.;;Sun Yat-sen University, Guangdong Key Laboratory of Health Informatics, Health Information Research Center, Department of Medical Statistics and Epidemiology, School of Public Health, Guangzhou, Guangdong, China.;;Government Affairs Service Center of Health Department of Guangdong Province, Guangzhou, Guangdong, China.;;Government Affairs Service Center of Health Department of Guangdong Province, Guangzhou, Guangdong, China.;;Government Affairs Service Center of Health Departme
%T The relationship between job satisfaction, work stress, work-family conflict, and turnover intention among physicians in Guangdong, China: a cross-sectional study.
%J BMJ open
%D 2017
%N 5
%V 7
%K Job satisfaction;Physicians;Turnover intention;Work stress;Work-family conflict
%X OBJECTIVE(#br)To investigate the relationship between job satisfaction, work stress, work-family conflict and turnover intention, and explore factors associated with turnover intention, among physicians in Guangdong Province, China.(#br)METHODS(#br)From August to October 2013, physicians completed questionnaires and scales with regard to their job satisfaction, work stress, work-family conflict, and turnover intention. Binary logistic regression and structural equation modelling (SEM) were used in data analysis.(#br)RESULTS(#br)A total of 3963 physicians were approached, with 3563 completing the questionnaire. The mean score of the overall perception of turnover intention of physicians who worked in Guangdong was 2.71 on a scale ranging from 1 to 6. Hours worked per week, working in an urban/rural area, type of institution, and age significantly impacted on turnover intention. Turnover intention was directly and negatively related to job satisfaction, and it was directly, indirectly and positively related to work stress and work-family conflict.(#br)CONCLUSION(#br)Job satisfaction, work stress, work-family conflict, hours worked per week, working in an urban/rural area, types of institution and age are influencing factors of turnover intention. Reducing working hours, raising salary, providing more opportunities for career development and training, supporting and encouraging physicians by senior managers could potentially contribute to the reduction in turnover intention.
%@ 2044-6055
%W CNKI

%0 Thesis
%A 黎泽明
%T 广西农村初级卫生保健人员精神卫生服务能力及培训情况对比研究
%Y 黎燕宁
%I 广西医科大学
%9 硕士
%D 2017
%K 初级卫生保健人员;精神卫生;培训效果;卫生服务能力;工作满意度
%X 目的精神疾病已成为严重威胁我国居民健康的一类疾病。精神卫生工作者是开展精神卫生服务的执行者,是精神卫生服务体系中最为重要的资源。为了反映精神卫生培训情况及精神卫生服务运行情况,为相关部门制定精神卫生相关政策提供科学参考依据,分析影响其培训效果、工作开展的各种因素,并提出可行性建议,今后精神卫生工作的顺利开展具有重要的现实意义。方法通过文献回顾的方法,把收集到的文献、研究报告、政策文件等进行归纳和分类,系统总结出我国精神卫生人才队伍建设相关政策的发展过程。本研究于2012年及2015年选取广西柳州市柳江县和柳城县24个乡镇卫生院的所有从事精神卫生工作的初级卫生保健人员进行自填式问卷调查。前后共发放问卷760份,回收有效问卷722份,有效回收率95.00%。对被调查者的一般情况、培训情况、培训效果、工作能力、工作满意度等情况进行定量分析,采用Epidata3.0进行双录入并建立数据库,应用SPSS17.0统计软件进行统计学处理。结果1.农村初级卫生保健人员一般社会人口学情况2012年调查总人数为293人,其中男性169人,女性124人;平均年龄为44.49±13.05岁;从事基层医疗卫生工作的平均年限为20.90±12.55年;月收入中位数为1100.00元;文化程度以“高中或中专”学历为主;职称以“无职称”为主。2015年调查总人数为429人,其中男性150人,女性279人;平均年龄为30.49±7.12岁;工作年限为8.08±6.87年;月收入中位数为2000.00元;文化程度以“大专”为主;职称则以“初级职称”为主。2.农村初级卫生保健人员精神卫生服务能力情况2015年农村初级卫生保健人员的精神卫生服务能力在“与患者沟通能力”、“工作执行能力”、“学习能力”及能力测试“总分”中均低于2012年所得分数高,其中,得分差距最大的条目为“工作执行能力”,相差1.70分,得分差距最小的为“学习能力”,相差0.75分。3.农村初级卫生保健人员培训状况与2012年相比,2015年农村基层精神卫生培训范围扩大,但培训覆盖率与培训次数均减少,仅18.66%的被调查者接受过精神卫生培训,平均培训次数为0.44±1.12次;其次,培训满意度调查总评分中2015年所得分数(3.73±0.69分)略高于2012年(3.70±0.64分);第三,由培训知识类别中可知,“愈后与康复”一直都是该地区的培训重点,不同的是,由2012年的“用药指导”、“治疗方法”变为2015年的“家庭教育”、“自杀预防”。4.农村初级卫生保健人员工作满意度情况与2012年对比,2015年被调查者“愿意参加基本公共卫生管理工作”的比例降至18.29%;“从事精神疾病管理工作的时间占日常工作时间”的平均比例上升至11.07天;被调查者从事相关工作顾虑最多的仍旧是“工作补贴”及“工作危险性”两个因素;在工作满意度总体情况上看,2015年农村初级卫生保健人员精神卫生工作满意度总分为2.92±0.37分,低于2012年的3.45±0.46分,差异有统计学意义,;从事精神卫生工作的初级卫生保健人员转岗倾向升高。结论广西农村初级卫生保健人员人才队伍发展较快,但人员流失问题严重;精神卫生服务能力下降;培训满意度升高,培训需求增大、覆盖率降低,培训效果减小;精神卫生服务工作压力增大,工作满意度下降,转岗倾向增加。
%W CNKI

%0 Thesis
%A 叶炜杰
%T 基于结构方程模型的社区医务人员离职意愿现状及其影响因素的研究
%Y 谢红卫
%I 南华大学
%9 硕士
%D 2017
%K 社区医务人员;工作满意度;组织承诺;职业倦怠;结构方程模型
%X 目的了解衡阳市社区医务人员离职意愿现状,探讨组织承诺、工作满意度以及职业倦怠对社区医务人员离职意愿的影响。并采用结构方程模型,通过引入中介效应来研究来探讨影响社区医务人员离职意愿的影响因素,并综合分析各因素(职业倦怠、组织承诺、工作满意度)之间的内在联系,在综合分析的基础上提出对策与方案,为提高他们的工作积极性和稳定性提供政策参考依据。方法1.采用整群随机抽样的方法,在衡阳市辖区内随机抽取23家社区卫生服务中心(站),共计339名社区医务工作者,作为调查对象;2.采用中国职工组织承诺量表、社区卫生机构员工工作满意度量表(CHIEJSQ)、医务人员职业倦怠量表(PCBQ-PMI)和离职意愿量表作为研究工具,调查了衡阳市339名社区医务人员的工作满意度、组织承诺、职业倦怠以及离职意愿的状况,了解离职意愿现状并分析其影响因素;3.数据数据分析采用SPSS18.0软件和AMOS18.0软件进行,多元逐步回归及构建结构方程模型,进行量表信效度及影响因素的研究。计量资料以x±s的形式表示,计数资料以百分数(%)的形式表示,检验水准α=0.05。结果1.中国职工组织承诺量表、社区卫生机构员工工作满意度量表(CHIEJSQ)、医务人员职业倦怠量表(PCBQ-PMI)和离职意愿量表信度和效度较好,量表的结构与问卷数据拟合较好。2.339名社区医务人员工作总体满意度以及组织承诺得分为分别为2.53±0.58、2.76±0.53,得分均低于五级计分中值强度(3分);职业倦怠得分均值为3.51±0.69,中度及重度倦怠发生率为54.28,程度严重。离职意愿得分均值为2.61±0.55,其中39.23%的社区医务人员存在较高的离职意愿。3.离职意愿相关影响因素的分析结果显示,不同性别在辞职可能维度存在差异(P<0.05),男性职工离职意愿较强,而不同职务的医务人员则在寻找动机维度存在差异(P<0.05),其中普通员工寻找其他工作动机较强;相关性分析结果显示,工作满意度、职业倦怠以及组织承诺各维度与离职意愿均存在显著的相关关系(P<0.01);且工作满意度、组织承诺与离职意愿之间存在负向相关(r<0)关系,而职业倦怠与离职意愿之间也存在正向相关(r<0)关系;离职意愿多元回归分析结果显示,工作满意度中的领导与管理,组织承诺中的情感承诺、理想承诺以及机会承诺,职业倦怠中的情感衰竭以及成就感降低等因素均对社区医务人员离职意愿产生显著影响(P<0.01),共计解释社区医务人员离职意愿的总变异的46%。4.构建社区医务人员离职意愿影响因素结构方程模型,结果显示,“组织承诺→工作满意度→离职意愿”与“组织承诺→职业倦怠→离职意愿”部分间接效应均成立(P<0.05),因此工作满意度与职业倦怠在织承诺与离职意愿之间起部分中介的作用。结论1.不同性别、职务、工作类型以及收入水平的社区医务人员在离职意愿水平上存在差异。2.组织承诺、工作满意度各维度与离职意愿之间存在显著的负向相关关系;职业倦怠各维度与离职意愿之间存在显著的正向相关关系;3.衡阳市社区医务人员组织承诺总体水平较低,职业倦怠状况明显,离职意愿水平远高于高于预期;且组织承诺、工作满意度与职业倦怠对离职意愿有良好的预测力。4.通过离职意愿的结构模型可以看出:组织承诺、职业倦怠、工作满意度与离职意愿之间有着紧密的联系,工作满意度是离职意愿的直接前因变量;组织承诺既对离职意愿有直接影响,同时还通过工作满意度这一中介变量影响离职意愿;职业倦怠对离职意愿也具有直接影响,同时通过组织承诺→职业倦怠→离职意愿的中介效应影响离职意愿。
%W CNKI

%0 Journal Article
%A 刘春平
%A 陈添华
%A 李巧
%A 刘玫
%A 俞琦琦
%A 张婧
%A 符芬苧
%A 吴燕燕
%+ 海南医学院管理学院;西安电子科技大学;
%T 海南省家庭医生服务现状和职业满意度调查研究
%J 经济研究导刊
%D 2017
%N 12
%K 家庭医生;服务认知;工作情况;工作负荷;培训需求;职业满意
%X 为了解海南省家庭医生的基本情况、工作现状和职业满意度情况,并探讨改善职业满意度的措施,采用随机抽样法,在海南省已经开始试行家庭医生签约服务的社区卫生服务机构中抽取几家社区卫生服务中心/站、卫生院,对180名医务人员进行问卷调查。研究结果显示,家庭医生以男性为主(73%),学历以高中或中专为主(47%),平均收入大概在3 000~5 000元范围内(47%),执业类型以护士为主(42%),从事工作年限一般在五年以上(71%),听说过家庭医生式服务(90%),了解海南省家庭医生服务的相关政策(69%),认为家庭医生的出现符合海南的现状(73%),工作时间小于或等于8小时(61%),感觉工作压力较大(57%);71%的医务人员认为进行家庭医生培训是为了能更好地为病人排忧解难;71%没有参加过家庭医生的培训;74.7%对职业满意度选择不满意或一般。最后得出结论:多渠道、全方位加强家庭医生人才队伍的培养;签约到具体医生,落实家庭医生激励制度。
%P 95-96+102
%@ 1673-291X
%L 23-1533/F
%W CNKI

%0 Journal Article
%A Li Tongtong
%A Lei Trudy
%A Sun Fiona
%A Xie Zheng
%+ School of Public Health, Peking University, 38 Xueyuan Road, Haidian District, Beijing, 10091, People's Republic of China.;;School of Public Health of Columbia University, New York, USA.;;London School of Hygiene and Tropical Medicine, London, UK.;;School of Public Health, Peking University, 38 Xueyuan Road, Haidian District, Beijing, 10091, People's Republic of China. xiezheng@bjmu.edu.cn.
%T Determinants of village doctors' job satisfaction under China's health sector reform: a cross-sectional mixed methods study.
%J International journal for equity in health
%D 2017
%N 1
%V 16
%K Job satisfaction;Rural health workforce;Village doctors
%X BACKGROUND(#br)To strengthen rural health workforce, the Chinese government has launched a series of policies to promote the job satisfaction of village doctors since the health sector reform. The purpose of this mixed-method study is to describe village doctors' job satisfaction under the context of health sector reform and investigate the associated factors.(#br)METHODS(#br)Data was obtained from a survey of village doctors across three Chinese provinces in 2014. Using a multistage sampling process, quantitative data was collected from village doctors through the self-administered questionnaire and analyzed by multilevel logistic regression models. Qualitative data was collected through face-to-face semi-structured interviews on both village doctors and health managers. Theoretical coding was then conducted to analyze qualitative data.(#br)RESULTS(#br)Among the 1221 respondents, 48.6% felt satisfied with their job. Older village doctors with less of a workload and under high-level integrated management were more likely to feel satisfied with their job. Village doctors who earned the top level of monthly income felt more satisfied, while on the county level, those who lived in counties with the highest GDP felt less satisfied. However, enrollment in a pension plan showed no significant difference in regards to village doctors' job satisfaction. Among 34 participants of qualitative interviews, most believed that age, income, and integrated management had a positive influence on the job satisfaction, while pension plan and basic public health care policies exhibited negative effects. Also, the increasing in availability of healthcare and health resources along with local economic development had negative effects on village doctors' job satisfaction.(#br)CONCLUSION(#br)Village doctors' job satisfaction was quite low in regards to several determinants including age, income, workload, enrollment in a pension plan, integrated management, and county economic and medical availability development.
%@ 1475-9276
%W CNKI

%0 Journal Article
%A Nguyen Huy Van
%A Duong Huong Thao
%A Vu Toan Thinh
%+ Institute for Preventive Medicine and Public Health, Hanoi Medical University, Hanoi, Vietnam.;;Institute for Preventive Medicine and Public Health, Hanoi Medical University, Hanoi, Vietnam.;;Institute for Preventive Medicine and Public Health, Hanoi Medical University, Hanoi, Vietnam.
%T Factors associated with job satisfaction among district hospital health workers in Northern Vietnam: a cross-sectional study.
%J The International journal of health planning and management
%D 2017
%N 2
%V 32
%K Vietnam;District hospital;Health workers;Job satisfaction
%X BACKGROUND(#br)In many developing countries, including Vietnam, little is known about job satisfaction among lower level-health staff. The purpose of this study was to assess job satisfaction and its determinants among district hospital health staff.(#br)METHODS(#br)In a cross-sectional quantitative study, 128 health staff from a rural district hospital in Northern Vietnam were approached for data collection. Regression techniques were adopted to assess factors associated with several types of job satisfaction.(#br)RESULTS(#br)Overall job satisfaction was moderately high, ranging from 69% to 91%. Across all dimensions, health workers showed their highest satisfaction with co-worker relationships, while, in comparison, it was much lower for their supervisor's style and relationship. However, they claimed their lowest satisfaction with compensation and benefits. In final multivariate models, females and those satisfied with knowledge, skills and job performance were most likely to be satisfied with relationships with co-workers. Staff who were married, received a low pay, who were not satisfied with supervisor style and relationships and who were not satisfied with staff training, development opportunities were least likely to be satisfied with compensation and benefits.(#br)CONCLUSIONS(#br)The study findings highlight an important need for designing an intervention program that considers organizational factors. Copyright © 2016 John Wiley & Sons, Ltd.
%@ 0749-6753
%W CNKI

%0 Thesis
%A 於馨彦
%T 符合医疗卫生行业特点的基层医生薪酬制度设计
%Y 孙瑞玲
%I 南京中医药大学
%9 硕士
%D 2018
%K 薪酬制度;基层医生;医疗行业特点;优化设计;薪酬满意度
%X 医生是医疗卫生体制改革的主力军,主导着医疗服务。科学合理的薪酬制度和薪酬水平不仅能够提供基本的经济保障,而且能体现医生的技术劳务价值,调动他们的工作积极性,潜心钻研医疗技术,为患者提供更优质的医疗服务。医疗行业最大的特点就是直接面对人民群众的生命和健康,其特殊性主要表现为培养周期长、技术难度大、工作负荷大、心理压力大、职业风险高、责任担当重等。这就使得医生成为一个特殊而复杂的职业,其中基层医生尤为重要,是人民群众生命健康安全的守门人。医生平均薪酬理应处于相对较高的水平,与其他国家相比,我国医生的投入与产出难成正比,薪酬水平普遍不高,基层医生的薪酬水平更是长期处于低水平状态,薪酬制度无法适应医疗行业的特点。本文缩小研究范围细化研究内容,重点研究基层医生的薪酬制度。通过对江苏省基层医生收入状况和薪酬满意度水平的抽样调查,并运用统计学方法分析薪酬满意度的影响因素,总结出目前基层医生薪酬制度存在的问题。为使基层医生薪酬制度更好地适应医疗行业的特点,以3PM薪酬模型为理论基础,提出基层医生薪酬设计的基本原则和基本薪酬结构,重点对基层医生的岗位薪酬、绩效薪酬、和非物质薪酬进行设计优化。在设计基层医生岗位薪酬时,运用要素计点法对基层医生进行岗位评价,并使用层次分析法确定评价要素的权重。在设计基层医生绩效薪酬时,基于平衡记分卡原理确定绩效评价指标。最后针对基层医生的非物质薪酬提出相关建议。
%W CNKI

%0 Journal Article
%A 于洗河
%A 吴宁
%A 李涛
%A 杨晔丽
%A 万龙涛
%A 顾文涛
%+ 吉林大学公共卫生学院;
%T 吉林市基层医务人员工作满意度调查
%J 医学与社会
%D 2017
%V 30
%N 03
%K 基层医疗卫生机构;医务人员;工作满意度;吉林
%X 目的:了解吉林市基层医务人员工作满意度现状及其影响因素,探讨卫生服务管理存在的问题,为相关政策的制定和完善提供依据。方法:采用多阶段分层抽样的方法,对吉林市507名基层医务人员进行工作满意度问卷调查,采用单因素分析、相关分析和多因素回归模型探讨工作满意度的影响因素。结果:吉林市基层医务人员整体工作满意度均值为3.05分,收入满意度得分最低,为2.13分。年龄、工作类别、专业技术职称和月均收入是工作满意度的影响因素(均P<0.05),其中年龄影响最大,专业技术职称次之。结论:基层医务人员整体工作满意度居于一般水平,受年龄与工作类别等因素的影响。建议完善薪酬奖励制度,加强培训、建立晋升机制,创建和谐工作环境等,有针对性地提高基层医务人员的工作满意度。
%P 35-37+41
%@ 1006-5563
%L 42-1387/R
%W CNKI

%0 Thesis
%A 吴泥亚
%T 基层艾滋病防治工作人员自我满意度现况研究
%Y 秦侠;胡志;陈任
%I 安徽医科大学
%9 硕士
%D 2017
%K 基层;基层医疗机构;艾滋病防治人员;满意度
%X 背景:目前,我国的艾滋病呈现低流行态势,艾滋病逐渐从高危人群向一般人群扩散,艾滋病感染者在不断增加。随着社会的发展,人口流动速度加快,尤其是在相对较为落后的农村地区,青壮年大多都会外出务工。而在纷华的大城市中,一些年轻人未能经得住诱惑,而感染艾滋病,然后再带回到农村。由于农村的科教文卫都相对较为落后,很容易造成艾滋病在农村地区的传播流行。而乡镇卫生院和卫生室是扎根基层农村的基层医疗机构,是开展基层艾滋病防治工作(以下简称艾防工作)的重要力量,在艾滋病的宣传教育,高危人群干预、关怀救助、随访管理等方面发挥着不可替代的作用。然而,基层医疗机构是很多人不愿意去服务的地方,同时离职率也相对较高的。而在如何才能让专业人员留在基层、扎根基层、服务基层方面,又缺乏相关的研究。因此,本研究通过基层艾防人员满意度分析,探讨基层艾防工作人员满意度影响因素,为制定构建一支稳定的基层艾防队伍政策提供参考依据。目的:本研究旨在从自我满意度角度入手,探讨影响基层艾防人员满意度的基本要素。通过自我满意度问卷调查,了解基层艾防工作人员的自我满意度现况,探索影响基层艾防人员满意度的核心要素。方法:本研究在文献系统分析和专家研讨的基础上,研制基层艾防人员自我满意度测量问卷。根据艾滋病疫情程度和基层承担的艾防工作情况,采用多阶段随机抽样的方法,分别在四川,湖北和安徽三省中各抽取2个区县开展现场调查,问卷数据先利用EpiData 3.1软件建立录入数据库,再采用双人双录入实时校验的方式完成数据的录入工作,最后使用SPSS 16.0进行数据的统计学分析工作。结果:(1)基层艾防工作人员一般情况:本研究共调查了38个卫生院和63个卫生室共计148名艾防工作人员。其中男女性别比为1:1.34;年龄分布在21-63岁之间,平均年龄为40.38±9.018岁,以30-50以下为主,占比为73.0%;婚姻以已婚为主,有139人,占比为93.9%;文化水平以大专为主,有68人,占比为45.9%;专业以临床为主,有77人,占比为52.0%;职称以初级职称为主,有91人,占比为61.5%;工作性质以兼职从事艾防工作,有105人,占比为70.9%。(2)基层艾防工作现况:本研究调查结果显示,当前基层的艾防工作正逐步从疾控中心向卫生院和卫生室移交,当前卫生院和卫生室已经承担的艾防工作有抗病毒治疗、咨询检测、高危人群干预、随访管理与关怀救助、宣传教育和母婴阻断等六项工作,卫生室则主要是承担艾滋病的随访管理工作和宣传教育工作。在本研究中,所调查的148名基层医疗机构艾防工作人员中,卫生院中的大部分调查对象都是从事其中的1-3项艾防工作,其中从事1,2,3项工作的人数所占的比例分别为20.0%、31.2%和28.8%,合计共占80.0%。卫生室中大部分调查对象只从事1-2项艾防工作,其人数所占的比例分别为60.3%和23.5%,合计共占83.8%。(3)基层艾防工作人员自我满意问卷信效度:效度方面,采用主成分分析法进行因子分析,提取出2个公因子,其累计可以解释64.158%的总变异。信度方面,自我满意度问卷的整体cronbach’sa系数为0.898,工作保障维度的cronbach’sa系数为0.896,工作突破维度的cronbach’sa系数为0.704。因此本研究的自我满意问卷有较好的内部一致性,可信度较高。(4)基层艾防工作人员自我满意度现况:本研究所调查的148名基层艾防人员中,78.4%的调查对象表示对自己的职称是比较满意的;77.0%的调查对象觉得当前的晋升评价机制是合理的,对此持满意态度;70.3%的调查对象对自己的薪酬是满意的;82.4%的调查对象对自己工作受到的重视程度是满意的;77.0%的调查对象人对工作中所需要的硬件设备配置是满意的;85.8%的调查对象对自己的工作环境是满意的;77.0%的调查对象人对目前的绩效考核机制是满意的,91.2%的调查对象人认为目前所从事的工作与自己的工作能力和技术是相符的;86.5%的调查对象对自己在工作中所获得成就是满意的;91.2%的调查对象对自己所接受的能力培训(知识和技能)机会是满意的。利用主成分方法进行因子分析结果显示,自我满意度主要由工作保障和自我实现两个维度组成。通过单因素分析得到工作保障因子得分主要受年均收入、编制和培训三个因素的作用影响,自我实现因子得分主要有年均收入、职称和培训三个因素的作用影响。自我满意度总得分主要有职称和培训两个因子作用影响。结论:(1)基层艾防人员队伍体系已基本建成,基层艾防工作人员的整体文化水平较高,多数是兼职从事艾防工作,艾滋病专业知识基本上能够胜任工作所需。卫生院和卫生室承担了艾防工作的抗病毒治疗、咨询检测、高危人群干预、随访管理与关怀救助、宣传教育和母婴阻断等六大项工作。(2)本次研究使用的自我满意度测量问卷有较好的信效度,因子分析提取的两个公因子可以解释64.158%的总变异,自我满意度问卷的整体Cronbach’sα系数为0.898。通过分析得出,基层艾防工作人员的工作保障维度的满意度相对于自我实现的满意度较高,卫生院在工作保障维度的满意度较卫生室高,卫生室在自我实现维度的满意度较卫生院高。在自我满意度度整体水平方面,卫生院的满意度水平高于卫生室满意度水平。(3)编制和培训是影响基层艾防人员满意的主要因素,本次研究结果显示,有编制的调查对象获得自我满意的可能性是没有编制的调查对象的2.620倍,有培训的调查对象获得自我满意的可能性是没有接受过培训的调查对象的2.811倍。在工作保障因子中,编制对满意度的影响较大,自我实现因子中,培训对满意度的影响较大,编制和培训共同影响自我满意度水平。
%W CNKI

%0 Thesis
%A 孙云
%T 乡村医生职业倦怠与工作满意度、离职倾向的关系研究
%Y 王国平;姚应水
%I 皖南医学院
%9 硕士
%D 2017
%K 乡村医生;职业倦怠;工作满意度;离职倾向
%X 目的:通过调查乡村医生职业倦怠、工作满意度、离职倾向的基本情况,分析三者在人口变量上的差异,探讨职业倦怠与工作满意度、离职倾向间的关系,阐述工作满意度、职业倦怠对离职倾向的作用机制,为卫生管理部门制定“吸引、留住、稳定”基层卫生人才政策和干预措施提供科学的理论依据。方法:本研究采取方便抽样的方法,经乡村医生知情同意后,对芜湖市四县村卫生室的乡村医生进行调查。纳入标准:在村级卫生机构从事诊疗和保健工作,持有国家考核认定的乡村医生资格证书且自愿参与到问卷调查的乡村医生。研究方法有描述性分析、独立样本t检验、ANOVA分析、相关和回归分析等。结果:(1)乡村医生群体中,男性占84.17%、女性占15.83%;35岁以下的仅占7.12%,46岁以上的高达46.97%;高中或中专以下学历的占62.27%;低职称(无职称和初级职称)的占81.53%;工作时间超过10小时的占51.19%,月收入在3000元以下的占86.54%;有13.98%的乡村医生兼职其他工作。(2)乡村医生职业倦怠检出率为68.60%,总体均分为38.56±12.56。职业倦怠在性别、年龄和工作时间上的差异有统计学意义﹙P﹤0.05﹚;男性在职业倦怠、情绪枯竭和低成就感的得分高于女性﹙P﹤0.05﹚;46-55岁年龄组和每天工作10小时以上的乡村医生职业倦怠和情绪枯竭得分最高﹙P﹤0.05﹚。(3)乡村医生工作满意度总体得分为84.87±17.76,76.68%的乡村医生处于一般工作满意度水平,工作满意度在性别、年龄、工龄、健康状况、职称、工作时间和有无保险上的差异有统计学意义﹙P﹤0.05﹚;除工作条件和工作本身维度外,女性在工作满意度及其它四个维度得分均高于男性﹙P﹤0.05﹚;35岁以下的工作满意度及其领导与管理、工作条件、报酬与福利维度上的得分高于其他年龄段﹙P﹤0.05﹚;工龄在0-5年的工作满意度及其培训与晋升、报酬与福利维度上的得分最高﹙p﹤0.05﹚;有残疾的乡村医生工作满意度及其各维度得分最低﹙p﹤0.05﹚;除领导与管理维度外,低职称的乡村医生工作满意度及其它五个维度得分较低﹙p﹤0.05﹚;每天工作时间在10小时以上,工作满意度及其报酬与福利维度上的得分较低﹙p﹤0.05﹚。除培训与晋升维度外,没有保险的人在工作满意度及其各维度得分最低﹙p﹤0.05﹚;从事乡村医生工作以外其他工作的人在报酬与福利维度上的得分最高﹙p﹤0.05﹚。(4)乡村医生离职倾向总体均分为10.61±4.43,71.77%的乡村医生处于中等及以上离职倾向水平。离职倾向在性别、工龄、月收入水平和保险上的差异有统计学意义﹙p﹤0.05﹚;男性得分高于女性﹙p﹤0.05﹚;工龄在11-20年、收入在1500元以下、没有社会保险的人离职倾向得分最高﹙p﹤0.05﹚。(5)职业倦怠与工作满意度及其六个维度呈负相关关系;离职倾向与工作满意度及其六个维度呈负相关关系,与职业倦怠及其三个维度呈正相关关系。(6)多元逐步回归结果显示:人际交往、报酬与福利、工作自身三个维度对职业倦怠有预测作用﹙p﹤0.05﹚;情绪枯竭、去人格化和低成就感三个维度对离职倾向有预测作用﹙p﹤0.05﹚。工作自身、领导与管理和工作条件三个维度对离职倾向有预测作用﹙p﹤0.05﹚。工作自身、情绪枯竭、领导与管理维度对离职倾向有预测作用﹙p﹤0.05﹚。(7)“工作满意度”对“职业倦怠”、“离职倾向”两个内在潜变量的直接效果值分别是-0.691、-0.073(p<0.05),“职业倦怠”对“离职倾向”内在潜变量的直接效果值为0.827(p<0.01);“工作满意度”变量通过“职业倦怠”变量间接影响“离职倾向”变量的效果值是-0.571(p<0.01);“工作满意度”对“离职倾向”的变异解释程度(smc)为0.606,对“职业倦怠”的变异解释程度(smc)为0.478。结论:(1)乡村医生队伍中性别比例失衡,老龄化程度严重,存在后继无人的隐患,学历、职称明显偏低,工作时间长、报酬低。(2)乡村医生职业倦怠检出率较高,但以轻度倦怠为主;工作满意度处于一般水平;离职倾向总体处于中等及以上水平。(3)职业倦怠与工作满意度及其六个维度呈负相关关系;离职倾向与工作满意度及其六个维度呈负相关关系,与职业倦怠及其三个维度呈正相关关系。(4)工作满意度、职业倦怠对离职倾向有预测作用,职业倦怠在工作满意度和离职倾向中起中介作用。
%W CNKI

%0 Thesis
%A 陈珍
%T 贵州省县级公立医院门诊服务研究
%Y 刘国琴
%I 遵义医学院
%9 硕士
%D 2017
%K 县级公立医院;门诊服务;门诊病人;就诊时间;就诊流程;满意度
%X 目的:门诊服务是县级公立医院医疗服务的主要内容之一,面对分级诊疗、基层首诊、药品零差率及医药分开等形势,本研究通过对贵州省36个县级公立医院改革试点县和38个非试点县的县级公立医院门诊服务的研究,具体分析2011-2014年县级公立医院门诊服务供给情况、门诊次均费用与门诊收入构成以及患者门诊服务利用流程、就诊时间和满意度的调查分析,以期为推动县级公立医院门诊服务改革提供建议,合理组织和引导门诊服务利用,发挥门诊服务在满足人群健康和控制医疗费用方面的作用。方法:主要研究方法包括文献分析法、自填式问卷调查、访谈式问卷调查和非参与式的观察法。贵州省县级公立医院2011-2014年门诊服务供给与费用等调查主要采用自填式问卷调查法,由调查县填写。门诊患者门诊就诊流程、就诊时间及满意度调查采用访谈式问卷调查和非参与式的观察法。数据录入Excel,导入SPSS 19.0进行统计分析。统计分析主要采用描述性统计分析(构成比、均数、中位数、环比、定基比等)、结构变动分析法(结构变动值、结构变动度、结构变动贡献率)、秩和检验、t检验。结果:(1)门诊服务供给现状:2011-2014年74个调查县全县门诊服务量逐年上升,从2011年的44121366人次,增至2014年的58085994人次,增长率为31.65%。调查县的县级公立医院、乡镇(社区)医院、村卫生室的门诊服务量占比分别为24.27%、29.61%、40.47%,其中试点县和非试点县占比分别为22.64%、27.71%、43.28%和26.92%、32.68%、35.92%。试点县县级公立医院门诊人次占全县总门诊量的比例从2011年的19.99%上升至2014年的25.09%,非试点县从2011年的24.07%上升至29.73%。(2)门诊费用与构成:74个调查县县级公立医院门诊次均费用从2011年的107.88元上涨到2014年的142.06元,增长率为31.68%,试点县县级公立医院门诊次均费用从115.66元上涨为137.76元,增长了19.11%,非试点县次均费用从103.54元上涨到143.57元,增长率为38.66%。74个调查县县级公立医院门诊收入总量逐年增加,试点县和非试点县门诊收入年度最高涨幅分别为38.5%、40.56%,试点县门诊收入在医疗收入中的占比逐渐下降,非试点县门诊收入占比有小幅度上升。试点县和非试点县的县级公立医院门诊次均费用药占比都在32%以上。药品收入、检查收入、治疗收入是门诊收入的主要构成,分别占32.93%、32.58%、12.17%;药品收入、检查收入、治疗收入、卫生材料收入的结构变动值分别为0.619、-2.122、-0.626、2.104。(3)门诊流程、就诊时间及门诊服务满意度:县级医院门诊患者就诊时间中值为54.5分钟,等候、移动等非增值时间72.7分钟,占总门诊就诊时间的86.9%。三级医院门诊患者就诊时间中值100分钟,非增值时间117.7分钟,占总门诊就诊时间的79.9%。真正就诊时间县级、三级医院均不足10分钟。患者对门诊流程的总体满意度县级医院为89.84%,三级医院为72.39%;患者对门诊标识、指引设施的满意度县级医院为59.62%,三级医院69.32%;患者对挂号环节的满意度县级、三级医院分别为57.22%和77.00%;对分诊环节的满意度县级、三级医院分别为50.53%、47.88%;就诊、候诊环节的满意度县级、三级医院分别是61.76%、42.23%;检查环节的满意度县级、三级医院分别是62.63%、30.63%;缴费、取药环节的满意度县级、三级医院分别为69.31%、42.86%。结论:(1)贵州省县级门诊服务量总体呈增长趋势。试点县和非试点县的县级公立医院门诊服务量及其在县内门诊服务量的占比均呈增长趋势;乡镇(社区)医院服务量略有增加,占比变化不明显;村卫生室门诊服务量占比呈下降趋势。(2)贵州省县级公立医院改革试点县和非试点县的门诊次均费用逐年上升,各地费用差异较大;试点县次均费用高于非试点县,但费用增长幅度小于非试点县;次均费用中的药占比仍然较高,且年度变化不大,试点县和非试点的药占比没有明显区别;门诊收入绝对值增加,占医院总收入的比重下降。(3)县级公立医院门诊中药品收入、检查收入占门诊收入比例高,医务人员的技术劳务价值没有得到充分体现,收入结构欠合理。(4)县级、三级医院门诊就诊时间较长,辅助检查、等候、移动时间等非增值活动时间长,有效就诊时间短。门诊患者对医院门诊流程总体满意度、各门诊流程环节满意度不高;县级医院门诊基础设施、服务不完备,门诊信息化程度有待提高。(5)贵州省县级公立医院改革在提升服务能力和控制费用方面有一定效果,但门诊服务供给的合理性和门诊服务价格机制调整还需深入。
%W CNKI

%0 Journal Article
%A Qiwei Chen
%A Lan Yang
%A Qiming Feng
%A Scott S. Tighe
%+ School of Information Management, Guangxi Medical University, Nanning, Guangxi 530021, China;;School of Humanities and Social Science, Guangxi Medical University, Nanning, Guangxi 530021, China;;School of Humanities and Social Science, Guangxi Medical University, Nanning, Guangxi 530021, China;;School of Humanities and Social Science, Guangxi Medical University, Nanning, Guangxi 530021, China
%T Job Satisfaction Analysis in Rural China: A Qualitative Study of Doctors in a Township Hospital
%J Scientifica
%D 2017
%V 2017
%X Background. Township hospitals in China provide rural communities with basic but much needed critical health care services. The doctors working in these hospitals often feel unsatisfied when considering their work schedules and financial rewards. Method. To explore job satisfaction of health workers in a township hospital, a qualitative study was conducted of 39 doctors from five township hospitals in Guangxi Zhuang Autonomous Region. The goal was to understand the level of job satisfaction of doctors and to make recommendations for improvements. Results. About 75% (28/39) of the doctors expressed negative attitudes related to their work conditions. Slightly more than half (22/39) mentioned they should receive greater compensation for their work and more than one were seriously considering other options. Many participants (35/39) showed their satisfaction about the achievement of serving as a doctor. Conclusion. Their main concerns related to job satisfaction included working conditions, financial rewards, and the doctor’s relationships with patients. Increasing the incomes and fringe benefits of healthcare workers, improving their work conditions, and providing training and continuing education opportunities would help rural clinics retain doctors and eliminate the current unsatisfactory conditions. The findings also highlight the need for the government to increase financial support of township hospitals.
%@ 2090-908X
%W CNKI

%0 Thesis
%A 范磊
%T 沈阳市乡镇卫生院医务人员工作满意度调查研究
%Y 王世权
%I 东北大学
%9 硕士
%D 2016
%K 乡镇卫生院;医务人员;工作满意度;调查研究
%X 乡镇卫生院是我国农村卫生工作的主体,是农村三级网络一体化服务的枢纽,起到承上启下的作用,担负着广大农村居民卫生保健、基本医疗及公共卫生管理的重要职能。乡镇卫生院的医务人员是农村医疗卫生工作的核心,是医疗卫生服务队伍的重要组成部分,是最贴近亿万农村居民的健康“守护人”,是发展农村医疗卫生事业、保障农村居民健康的重要力量。众多研究结果显示,乡镇卫生院医务人员工作满意度的高低与人才队伍的稳定性、医疗服务质量以及患者满意度密切相关,对农村三级医疗卫生服务体系整体功能的正常发挥有着重要影响。近年来,国务院相继出台了《关于进一步加强乡村医生队伍建设的实施意见》等多个文件,主要是针对村卫生室的乡村医生群体,乡镇卫生院医务人员缺少相应的政策关注。沈阳区域内乡镇卫生院医务人员的工作满意度状况如何?如何针对沈阳市农村卫生工作实际情况提高乡镇卫生院医务人员的工作满意度?本文将就此问题进行研究和探讨。本文旨在通过抽样调查沈阳市乡镇卫生院医务工作人员满意度现状,分析不同影响因素和不同特征人群的差异,探索如何提高医务人员工作积极性,对政府相关部门提出对策和建议,使其更好地为百姓提供高质量的医疗服务。研究中,应用了工作满意度理论,使用了文献研究法、深度访谈法及问卷调查法等。以调查问卷为依托,对乡镇卫生院的医务人员进行了调研,并运用SPSS软件对问卷结果进行了统计分析。得出以下主要结论:第一,乡镇卫生院医务人员整体满意度不高。调研显示,乡村卫生院医务人员总体满意度平均值为2.053,60%的医务人员对工作总体的满意度不高。第二,乡镇卫生院医务人员待遇有待进一步提高。调研发现,大多数乡镇卫生院医务人员都认为自己的工资待遇、绩效工资不高,有待加强。对此,急需政府相关部门出台相关制度,改善现有薪酬水平,完善激励政策。第三,自我提升机会少,培训机制不完善。当下,乡镇卫生所评定晋升政策存在问题,培训机会不多,培训机制不够完善。对此,有必要进一步增加培训投入,采取多元化的方式进行培训。第四,乡镇卫生院医务人员的职称与学历需要进一步提高和改善。调研发现,乡镇卫生院医务人员,平均从业时间在20年左右,但职称偏低,高级职称只占7.5%。对此,可以通过内部培养和外部引进等方式提升学历。综上,了解和掌握乡镇卫生院医务人员的工作满意度及其影响因素,可以指导政策、规章制度的制定,解决医务人员面临的困难,以利于乡镇卫生院的更好更快发展,更好地为当地居民提供医疗服务,提高我国居民整体的健康水平。
%W CNKI

%0 Journal Article
%A Anthony C. Waddimba
%A Melissa Scribani
%A Nicole Krupa
%A John J. May
%A Paul Jenkins
%+ Bassett Healthcare Network, Research Institute;;Bassett Healthcare Network, Research Institute;;Bassett Healthcare Network, Research Institute;;Bassett Healthcare Network, Research Institute;;Bassett Healthcare Network, Research Institute
%T Frequency of satisfaction and dissatisfaction with practice among rural-based, group-employed physicians and non-physician practitioners
%J BMC Health Services Research
%D 2016
%N 1
%V 16
%K Job satisfaction;Quality of work life;Rural healthcare;Health workforce;Physicians;Nurse practitioners
%X Abstract Background Widespread dissatisfaction among United States (U.S.) clinicians could endanger ongoing reforms. Practitioners in rural/underserved areas withstand stressors that are unique to or accentuated in those settings. Medical professionals employed by integrating delivery systems are often distressed by the cacophony of organizational change(s) that such consolidation portends. We investigated the factors associated with dis/satisfaction with rural practice among doctors/non-physician practitioners employed by an integrated healthcare delivery network serving 9 counties of upstate New York, during a time of organizational transition. Methods We linked administrative data about practice units with cross-sectional data from a self-administered multi-dimensional questionnaire that contained practitioner demographics plus valid scales assessing autonomy/relatedness needs, risk aversion, tolerance for uncertainty/ambiguity, meaningfulness of patient care, and workload. We targeted medical professionals on the institutional payroll for inclusion. We excluded those who retired, resigned or were fired during the study launch, plus members of the advisory board and research team. Fixed-effects beta regressions were performed to test univariate associations between each factor and the percent of time a provider was dis/satisfied. Factors that manifested significant fixed effects were entered into multivariate, inflated beta regression models of the proportion of time that practitioners were dis/satisfied, incorporating clustering by practice unit as a random effect. Results Of the 473 eligible participants. 308 (65.1 %) completed the questionnaire. 59.1 % of respondents were doctoral-level; 40.9 % mid-level practitioners. Practitioners with heavier workloads and/or greater uncertainty intolerance were less likely to enjoy top-quintile satisfaction; those deriving greater meaning from practice were more likely. Higher meaningfulness and gratified relational needs increased one’s likelihood of being in the lowest quintile of dissatisfaction; heavier workload and greater intolerance of uncertainty reduced that likelihood. Practitioner demographics and most practice unit characteristics did not manifest any independent effect. Conclusions Mutable factors, such as workload, work meaningfulness, relational needs, uncertainty/ambiguity tolerance, and risk-taking attitudes displayed the strongest association with practitioner satisfaction/dissatisfaction, independent of demographics and practice unit characteristics. Organizational efforts should be dedicated to a redesign of group-employment models, including more equitable division of clinical labor, building supportive peer networks, and uncertainty/risk tolerance coaching, to improve the quality of work life among rural practitioners.
%@ 1472-6963
%W CNKI

%0 Journal Article
%A 陈钟鸣
%A 尹文强
%A 唐梦琦
%A 谭晖
%A 马牧野
%A 曹海虹
%+ 潍坊医学院公共卫生与管理学院;健康风险预警治理协同创新中心;"健康山东"重大社会风险预测与治理协同创新中心;潍坊医学院公共课教学部;
%T 基于结构方程的新医改政策下村医工作稳定性影响因素分析
%J 中国卫生事业管理
%D 2016
%V 33
%N 09
%K 新医改;乡村医生;工作稳定性;结构方程;脆弱性
%X 目的:分析新医改形势下山东省乡村医生工作稳定性影响因素。方法:运用结构方程模型,对新医改形势下山东省乡村医生工作稳定性影响因素进行分析。结果:新医改形势下山东省乡村医生工作稳定性较低,仅为2.060分,工作稳定性主要受乡村医生的职业认可度、政策满意度、工作满意度以及情感枯竭情况影响,四者对乡村医生工作稳定性影响的总效应系数分别为0.310、0.154、0.446以及-0.242,此外,各影响因素之间也存在相互作用关系。结论:新医改形势下,乡村医生工作稳定性较低且受到多种因素的综合影响,有关部门应尽快采取有针对性措施提高乡村医生稳定性。
%P 691-693
%@ 1004-4663
%L 51-1201/R
%W CNKI

%0 Journal Article
%A 杨蕾
%A 艾比布拉·艾拜
%A 艾热提·买买提
%+ 新疆医科大学公共卫生学院;新疆墨玉县人民医院;
%T 新疆少数民族地区基层医务人员工作满意度影响因素分析
%J 卫生软科学
%D 2016
%V 30
%N 07
%K 少数民族地区;医务工作者;工作满意度;影响因素
%X [目的]了解新疆边远少数民族地区基层医务人员工作满意度水平,及不同群体特征存在的满意度差异,并研究其主要影响因素,为西部农村卫生事业的发展提供参考建议。[方法]以新疆墨玉县全部在岗医务人员为研究对象,采用JSS工作满意度调查表,以自填问卷的方式进行调查研究,通过单因素分析和多重线性回归分析,探讨少数民族地区基层医务人员工作满意度及影响因素。[结果]被调查对象的总体满意度为(114.618±11.403)分,单因素分析结果显示:不同机构、性别、学历、科室和培训机会的医务人员工作满意度差异有统计学意义(P<0.05);根据多重线性回归分析结果,影响墨玉县医务人员满意度水平的主要影响因素为性别、年龄、教育水平、培训机会、科室、收入。[结论]墨玉县医务人员总体工作满意度水平不高。应构建科学、合理的薪酬分配体系,完善对基层医务人员的继续教育机制,以提高其工作满意度。
%P 49-53
%@ 1003-2800
%L 53-1083/R
%W CNKI

%0 Journal Article
%A 于倩倩
%A 尹文强
%A 黄冬梅
%A 孙葵
%A 魏艳
%+ 潍坊医学院管理学院;复旦大学/国民健康社会风险预警协同创新中心;
%T 公立医院医师薪酬公平感与工作满意度、离职倾向的关系研究
%J 中国卫生资源
%D 2016
%V 19
%N 03
%K 公立医院医师;薪酬公平感;工作满意度;离职倾向
%X 目的 :分析不同级别公立医院、不同收入医师的工作满意度、离职倾向及收入分配现状,探讨薪酬公平感对医师工作满意度、离职倾向的预测能力。方法 :利用医师薪酬公平感量表、工作满意度量表及离职倾向量表,对山东省三地市1 910名公立医院医师实施调查,采用描述、相关分析及层次回归分析等分析资料。结果 :医师薪酬公平感均分(2.75±1.10)分;工作满意度均分(3.12±0.85)分;离职倾向均分(2.23±1.03)分。薪酬公平感对医师工作满意度、离职倾向分别具有明显的正负向预测作用,分别解释变异的26.3%和11.6%。结论 :薪酬公平感是医师工作满意度和稳定性的重要影响因素,但目前基层医疗机构、低收入医师薪酬公平感较低。设计医师薪酬制度时需了解医师报酬与付出的职业心态,体现其技术劳务价值。
%P 199-202
%@ 1007-953X
%L 31-1751/R
%W CNKI

%0 Thesis
%A 赵思琪
%T 山东省医疗机构医务人员工作感受研究
%Y 徐凌忠
%I 山东大学
%9 硕士
%D 2016
%K 山东省;医务人员;工作感受;现状研究
%X 研究背景医护人员是提供医疗服务活动的主体,应该受到社会的理解与尊重。然而医闹、暴力袭医等事件的发生严重冲击着医疗服务行业,医务人员在承担繁重工作负荷的同时,承受着不可预知的工作风险。严重影响了医务人员的工作满意度和工作积极性,易引发职业倦怠和离职等状况。因此从医务人员的视角,客观、真实的描述医务人员的工作感受在当前形式下是十分重要和具有深远意义的。研究目的了解山东省医疗机构医务人员工作感受的现状,分析医务人员工作感受的影响因素,并以此为依据提出改善医务人员工作感受的对策建议。资料与方法本研究采用多阶段分层整群随机抽样的方法,抽取山东省省内17市、20个县(市区)中医院、社区卫生服务中心和乡镇卫生院的医务人员,包括临床医生、护理人员和防保人员,共计2341人。利用第五次全国卫生服务调查医务人员工作感受调查表收集数据,根据因子分析结果和调查内容,将医务人员感受分为自我发展评价、内在满意度、外在满意度、工作压力和离职意愿五个维度。每个维度分为4个题,共计24分,并将得分划分为三个等级。选取性别、年龄、学历构成、专业技术职称、工作年限、收入、编制、机构类型等因素作为自变量,五个维度分别作为因变量,应用STATA12.0软件进行多元线性回归分析。主要结果1.山东省医务人员的工作感受现状有待改善,医务人员自我发展评价较好,内、外在满意度有待进一步提高；医务人员工作压力较大；离职意愿较高,应引起关注。2.夜班次数是工作感受各维度的重要影响因素；无编制人员相比有编制人员,自我发展评价相对较差,内在满意度较差,且离职意愿高；学历差异影响医务人员的自我发展感受和工作压力评价；职称和工作年限是影响外在满意度的因素；性别和年龄对工作压力有影响；所在机构类型是影响内在满意度和工作压力的因素。3.影响基层医务人员工作感受各维度主要有学历、年龄、夜班次数等因素；影响非基层医务人员主要有性别、学历、职称、夜班次数和编制等因素。基层医疗机构的医务人员在内在满意度感受方面,较非基层医疗机构医务人员评价相对较好；但是非基层医务人员的工作压力相比基层医务人员,自感压力较大。对策与建议1.从国家层面上,要改革现有的人事管理制度,取消编制的限制；给予基层医务人员更多政策支持,促进基层医疗机构综合发展；在继续深化医改过程中,关注医务人员职业感受,促进医疗人力资源的合理分配和人才队伍的稳定。2.从社会层面上,新闻媒体要树立正向的舆论导向；广大群众和患者应该该给予医务工作者理解和尊重,不断创造互信的医患关系。3.作为医疗机构管理者,应当完善激励措施,调动医务工作者工作积极性；制定科学、合理安排夜班值班制度,减少对医务人员不良影响；不断优化执业环境,加强对医务人员的人文关怀。4.从医务人员自身角度,要加强自身心理调节,保持专业作风和愉悦的心情；科学地自我定位,增强职业责任感和荣誉感。
%W CNKI

%0 Journal Article
%A 孙葵
%A 尹文强
%A 黄冬梅
%A 于倩倩
%A 赵延奎
%A 李云伟
%+ 潍坊医学院公共卫生与管理学院;
%T 新医改形势下乡村医生收入状况及其对职业心态的影响
%J 中国卫生事业管理
%D 2016
%V 33
%N 05
%K 乡村医生;收入;满意度;职业承诺;稳定性
%X 目的:探讨新医改形势下乡村医生职业心态现状,分析收入对乡村医生职业心态的影响。方法:以课题组自编乡村医生职业心态调查问卷作为测量工具,按分层随机抽样原则,根据经济发展水平好中差,从山东省抽取济南、济宁、临沂、日照和德州5市,同理,从每市抽取3县(市区),每县(市区)抽取3乡镇,每乡镇随机抽取3所卫生室,对抽中的卫生室按整群抽样原则进行调查,共调查621名乡村医生。采用描述性分析、结构方程模型对资料进行分析。结果:当前乡村医生收入偏低,工作付出-回报失衡,职业心态消极,队伍不稳。收入对工作满意度起直接正向作用(β=0.38,P<0.001);收入对职业承诺既有直接效用又有间接效用,总效用为0.35;收入通过工作满意度和职业承诺对工作稳定性起间接效用,效用值为-0.17;工作满意度对工作稳定性既有直接效用又有间接效用,总效用值为-0.52;职业承诺对工作稳定性起直接负向作用(β=-0.54,P<0.001)。结论:探讨有效的乡村医生激励机制是当前稳定乡村医生职业心态的关键。
%P 371-373
%@ 1004-4663
%L 51-1201/R
%W CNKI

%0 Thesis
%A 陈雅雯
%T 湖北省全科医生离职意愿及其影响因素分析
%Y 卢祖洵
%I 华中科技大学
%9 硕士
%D 2016
%K 全科医生;离职意愿;影响因素
%X 研究目的本研究旨在了解湖北省全科医生基本情况及其离职意愿,探索全科医生离职意愿的影响因素,提出相应对策,为维持全科医生队伍稳定性、深化医药卫生体制改革和完善初级卫生保健提供科学依据。研究方法在文献研究和政策分析的基础上,采用问卷调查的方法收集资料。此次共发放1168份调查问卷,获得有效问卷1016份(有效回收率87.00%)。应用Epi Data3.2进行数据录入,使用SPSS18.0软件对数据进行统计分析,主要应用描述性统计分析、单因素方差分析、Pearson相关性分析和广义线性回归分析法,对湖北省全科医生离职意愿及其影响因素进行分析。研究结果1、调查对象基本情况调查的1016名全科医生中,男性居多(64.92%),年龄在35~44岁的全科医生占56.55%,50.25%是本科学历,38.00%工作年限在10~19年之间,职称以中级及以下为主(91.65%),月收入有2501~3500元的全科医生占47.02%。2、湖北省全科医生离职意愿现状全科医生中离职意愿总分为15.40±3.43(最高分24分),各维度得分由低到高顺序分别是离职意愿Ⅱ(寻找外部工作机会的动因)、离职意愿Ⅰ(放弃当前工作的可能性)、离职意愿Ⅲ(取得其他工作的机会)。全科医生离职意愿总体较高,其中17.13%的全科医生具有很高的离职意愿(离职意愿总均分>3),61.22%的全科医生具有较高的离职意愿(离职意愿总均分>2分且≤3)。3、全科医生离职意愿的影响因素以离职意愿总得分作为因变量,选择9项人口学特征、职业倦怠3个维度、工作满意度3个维度、工作场所暴力共16个因素作为自变量,进行广义线性回归分析。其结果显示,性别、任职方式(合同,在编)、职称、情绪耗竭、物质满意度、成长满意度和工作场所暴力共7个变量是影响全科医生离职意愿的决定因素:男性全科医生离职意愿高于女性(β=0.539,P=0.016);合同制的全科医生离职意愿高于正式在编的全科医生(β=-0.593,P=0.009);职称越高(β1=-1.062,P=0.018;β2=-0.867,P=0.025)、情绪耗竭越严重(β=0.041,P<0.001)、物质满意度越低(β=-0.368,P<0.001)、成长满意度越低(β=-0.116,P=0.035)、工作场所暴力频率越高(β=0.118,P=0.001),全科医生离职意愿越强烈。结论与建议湖北省全科医生年龄结构较为合理,学历层次有所提高,高学历、高职称全科医生偏少,职业倦怠较低,工作满意度一般,工作场所暴力发生率偏高。全科医生离职意愿较高。根据全科医生离职意愿的影响因素,建议提高全科医生社会地位及其职业认同感,合理安排其工作;完善人员编制,改善职称结构;建立合理的分配政策和激励机制,提供良好的培训学习和职业发展机会,提高工作满意度;加强安保力量,提高沟通技巧,避免工作场所暴力。
%W CNKI

%0 Journal Article
%A 刘卫云
%A 项薇薇
%A 张爱东
%A 安永宏
%A 刘彩双
%A 马秀芬
%A 于海红
%+ 承德护理职业学院;
%T 新医改背景下基层医务人员工作满意度调查
%J 河北医学
%D 2016
%V 22
%N 03
%K 新医改;基层医务人员;工作满意度
%X 目的:在新医改背景下明确影响医务人员工作满意度的因素,从而为促进基层医疗机构的发展提供可行性的意见及建议。方法:采用随机抽样的方法在承德市选取16所乡镇卫生院,所有符合条件的医务人员作为调查对象。采用Weissetal所编制的明尼苏达满意量表MSQ(Minnesota Satisfaction Questionnaire)压缩版,对其进行工作满意度的问卷调查并配合访谈。结果:医改后基层医务人员工作总满意感得分为131.3921.45,属于"满意"范围。薪酬体系评价项目工作满意度得分最低12.70±4.04,属于"基本满意"范围,薪酬体系是影响医务人员工作满意度的重要影响因素,不同个体特征的医务人员医改后的工作满意度不同,尤其是不在编的医务人员薪酬体系评价项目的工作满意度得分最低11.49±4.40。结论:在新医改背景下提高医务人员工作满意度,促进基层医疗机构的发展,既要考虑不同的评价项目又要考虑不同的个体特征。
%P 519-522
%@ 1006-6233
%L 13-1199/R
%W CNKI

%0 Journal Article
%A 刘卫云
%A 安永宏
%A 程志国
%A 秦博文
%A 马秀芬
%A 于海红
%+ 河北省承德市承德护理职业学院护理系;河北省承德市承德护理职业学院;河北省承德市滦平县小营乡卫生院;
%T 医务人员情绪劳动与工作满意度相关性研究
%J 中国卫生质量管理
%D 2016
%V 23
%N 01
%K 基层医务人员;情绪劳动;工作满意度;相关性
%X 目的对承德市基层医务人员情绪劳动、工作满意度的现状进行调查,讨论情绪劳动和工作满意度的相关性,为管理者提供科学的理论依据。方法采用分层整群抽样法选取承德市基层医疗机构383名医务人员进行问卷调查,采用SPSS 20.0统计软件对资料进行统计分析。结果承德市基层医务人员情绪劳动的3个维度水平得分由高到低依次为:深层扮演3.89±0.73,情绪表达要求3.68±0.67,表层扮演3.61±0.74。工作总满意度水平为"满意",其中薪酬体系、福利待遇两个评价维度得分最低,人际关系、领导素质、社会地位得分最高。表层扮演能力得分与工作满意度中的工作性质、人际关系等5个评价维度呈负相关(P<0.05),深层扮演能力与其工作满意度中的工作性质、社会地位等4个评价维度呈正相关(P<0.05),情绪表达要求与其工作满意度中的薪酬体系和工作流程两个评价维度呈负相关关系(P<0.05)。
%P 59-61
%@ 1006-7515
%L 61-1283/R
%W CNKI

%0 Journal Article
%A 刘姗姗
%A 李明
%A 黄煊
%A 吴俊
%A 李妍婷
%A 梁鸿
%A 娄继权
%A 景湲
%A 张宜民
%+ 上海市浦东卫生发展研究院;复旦大学社会发展与公共政策学院;浦东新区卫生和计划生育委员会;复旦大学公共卫生学院;
%T 浦东新区社区医务人员工作满意度调查研究
%J 中国卫生质量管理
%D 2016
%V 23
%N 01
%K 医务人员;满意度;基层卫生机构
%X 目的了解浦东新区社区医务人员工作满意度,发现问题和不足,并提出改进对策,以提高医务人员满意度。方法采用分层整群抽样,分别在浦东新区范围内城区、城郊、郊区三类地区各抽取1家公立社区卫生服务中心,并对当日所有在岗的医务人员开展满意度问卷调查。结果城区、城郊、郊区三类地区基层医务人员在年龄分布、职称结构、平均工作时间、薪酬与付出分布上均具有差异性(P<0.05)。满意度指标统计分析发现,不同区域患者对基层医务人员尊重情况满意度、社会对基层医生职业尊重程度满意度、培训情况满意度、收入满意度、绩效考核满意度、执业环境满意度、职称晋升满意度和职务晋升满意度分布差异均具有统计学意义(均有P<0.05)。结论浦东新区基层医务人员对培训、职称职务晋升方面比较满意,但在收入和社会对职业的尊重程度上满意度较低,建议今后应着重从提高医务人员收入、降低执业风险和降低工作强度等方面提高医务人员工作满意度。
%P 62-66
%@ 1006-7515
%L 61-1283/R
%W CNKI

%0 Journal Article
%A Grujičić Maja
%A Jovičić-Bata Jelena
%A Rađen Slavica
%A Novaković Budimka
%A Šipetić-Grujičić Sandra
%+ Faculty of Medicine, Department of General Education Subjects, Novi Sad;;Faculty of Medicine, Department of Pharmacy, Novi Sad;;University of Defence, Faculty of Medicine of the Military Medical Academy, Institute of Hygiene, Belgrade;;Faculty of Medicine, Department of Pharmacy, Novi Sad;;Faculty of Medicine, Institute of Epidemiology, Belgrade
%T Work motivation and job satisfaction of health workers in urban and rural areas
%J Vojnosanitetski Pregled
%D 2016
%N 8
%V 73
%K Motivation;Job satisfaction;Health;Physicians;Health personnel;Serbia;Surveys and questionnaires;Urban health services;Rural health services
%X Background/Aim. Motivated and job satisfied health professionals represent abasis of success of modern health institutions. The aim of this study was toinvestigate whether there was a difference in work motivation and jobsatisfaction between health workers in urban and rural areas in the region ofCentral Serbia. Methods. The study included 396 health professionals fromurban setting, and 436 from a rural area, employed in four randomly selectedhealth facilities. An anonymous questionnaire was used for data gathering.Statistical analysis was performed using χ2, Student t-test, Spearman'scorrelation coefficient, and logistic regression analysis. Results. Urbanhealth professionals were significantly more motivated and job satisfied thanrespondents from rural area. In relation to work motivation factors and jobsatisfaction of health professionals in urban and rural areas, there were nosignificant differences in working conditions and current equipment, and interms of job satisfaction there were no significant differences in relationto income either. Conclusion. In order to increase the level of workmotivation and job satisfaction of health workers in rural areas, apart frombetter income, they should get more assistance and support from theirsupervisors, and awards for good job performance; interpersonalrelationships, promotion and advancement opportunities, managerialperformance and cooperation at work should be improved; employment securityshould be provided, as well as more independence at work, with professionalsupervision of health workers.
%@ 0042-8450
%W CNKI

%0 Journal Article
%A Löffler C
%A Höck J
%A Hornung A
%A Kundt G
%A Drewelow E
%A Völker S
%A Kreiser B
%A Riedel J
%A Altiner A
%+ Institut für Allgemeinmedizin, Universitätsmedizin Rostock, Rostock.;;Institut für Allgemeinmedizin, Universitätsmedizin Rostock, Rostock.;;Institut für Allgemeinmedizin, Universitätsmedizin Rostock, Rostock.;;Institut für Biostatistik und Informatik in Medizin und Alternsforschung, Universitätsmedizin Rostock, Rostock.;;Institut für Allgemeinmedizin, Universitätsmedizin Rostock, Rostock.;;Institut für Allgemeinmedizin, Universitätsmedizin Rostock, Rostock.;;Institut für Allgemeinmedizin, Universitätsmedizin Rostock, Rostock.;;Institut für Allgemeinmedizin, Universitätsmedizin Rostock, Rostock.;;Institut für Allgemeinmedizin, Universitätsmedizin Rostock, Rostock.
%T [What Makes Happy Doctors? Job Satisfaction of General Practitioners in Mecklenburg-Western Pomerania - a Representative Cross-sectional Study].
%J Gesundheitswesen (Bundesverband der Arzte des Offentlichen Gesundheitsdienstes (Germany))
%D 2015
%N 12
%V 77
%K Berufszufriedenheit;Hausärzte;ländliche Region;Ärztemangel;Primärversorgung
%X AIM(#br)Studies provide evidence for the importance of general practitioners (GPs) job satisfaction for a secure and high quality health care provision. This study focuses on job satisfaction of GPs in Mecklenburg-Western Pomerania (MV), a rural area threatened by a lack of GPs. We investigate how satisfied GPs are with their job and which factors influence their job satisfaction.(#br)METHODS(#br)All 1 133 GPs working in MV in December 2011 were asked to complete a 57-item-questionnaire. The response rate reached 50.1%.(#br)RESULTS(#br)The sample is representative for GPs in MV. Levels of job satisfaction are high and correlate with age and sex: females and GPs below 50 years of age are more satisfied. Factors contributing to high job satisfaction include a good doctor-patient relationship, fair pay, and the variety of reasons for doctor-patient consultations in primary care. Although all GPs were dissatisfied with bureaucracy, this factor has little impact on GPs' overall job satisfaction.(#br)CONCLUSION(#br)In light of the imminent lack of GPs, in future it will be important to improve factors that have been demonstrated to increase job satisfaction.
%@ 0941-3790
%W CNKI

%0 Journal Article
%A 员辉
%A 王明旭
%+ 西安交通大学公共卫生学院;
%T 陕北地区基层医生职业认同现状调查及影响因素分析
%J 中国医学伦理学
%D 2015
%V 28
%N 06
%K 职业认同;基层医生;医患关系;医学伦理学
%X 目的调查陕北地区基层医生职业认同现状,探讨影响职业认同感的因素。方法采用分层整群抽样法,选取延安和榆林两个地级市下辖某两县的县医院、县妇幼保健院、县中医院及乡镇卫生院的在职医生作为研究对象。根据自行设计的"医生职业认同和影响因素调查问卷"进行调查。结果职业认同感总评分为(3.52±0.63)分,不同性别、地区、工作满意度、职业环境、医疗暴力的医生职业认同之间,差异有统计学意义(P<0.05);人口学因素中,性别和地区因素方面差异有显著性(P<0.05);社会因素中,不同工作满意度、医患暴力和执业环境差异均有统计学意义(P<0.05)。结论社会因素是影响基层医生职业认同感的主要因素。提高医生的职业认同感需要提高医生的工作满意度,改善医生执业环境,降低医疗暴力事件的发生。
%P 876-878
%@ 1001-8565
%L 61-1203/R
%W CNKI

%0 Journal Article
%A 龚月丽
%A 王悦
%+ 浙江中医药大学;
%T 乡镇卫生院医务人员工作满意度的调查分析
%J 中医药管理杂志
%D 2015
%V 23
%N 23
%K 医务人员;乡镇卫生院;工作满意度
%X 目的:研究乡镇卫生院基层医务人员对工作的满意度,为制定能提高人员满意度的措施提供依据。方法:运用调查问卷、访谈等方式,结合定性分析和定量分析。结果:除尊重、医患关系、同事关系等比较满意外,基层医务人员对员工培训、工资待遇等满意度低。结论:卫生部门应重视改善基层工作环境,提高工资待遇,以提高医务人员工作满意度,进而保证医疗质量。
%P 22-25
%@ 1007-9203
%L 11-3070/R
%W CNKI

%0 Journal Article
%A 刘卫云
%+ 承德市承德护理职业学院;
%T 医改前后承德市某县基层医务人员工作满意度调查
%J 医学与社会
%D 2015
%V 28
%N 12
%K 基层医疗机构;医务人员;工作满意度
%X 目的:通过对承德市某县基层医务人员医改前后工作满意度比较,调查医改对医务人员的影响。方法:采用整群抽样法对医改前后承德市某县14所乡镇卫生院的医务人员进行工作满意度问卷调查。结果:医改前基层医务人员工作满意度得分为124.53±20.71,医改后为131.44±21.64,医改前满意度得分低于医改后,差异具有统计学意义(P<0.05)。但不同个体特征的医务人员医改前后工作满意度不同,尤其是聘用制医务人员工作满意度得分医改后为122.55±21.63,医改前得分为128.86±23.08,医改后低于医改前,差异具有统计学意义(P﹤0.05)。结论:提高医务人员工作满意度,促进基层医疗机构健康发展,既要考虑评价项目又要考虑不同的个体特征。
%P 82-84
%@ 1006-5563
%L 42-1387/R
%W CNKI

%0 Journal Article
%A 吴晨
%A 陈晓耕
%A 李傅东
%A 林君芬
%+ 浙江省疾病预防控制中心;景宁畲族自治县疾病预防控制中心;
%T 景宁县基层医疗卫生机构职工工作满意度和离职倾向调查
%J 浙江预防医学
%D 2015
%V 27
%N 12
%K 基层医疗卫生机构;工作满意度;离职倾向
%X 目的了解丽水市景宁县基层医疗卫生机构职工工作满意度、离职倾向及影响因素。方法采用通用明尼苏达满意度问卷短式量表(S-MSQ)测量景宁县基层卫生机构在岗人员的工作满意度。共发放204份问卷,有效回收199份;进行单因素方差分析和多因素Logistic回归分析。结果调查对象工作总体满意度平均得分为(76.39±7.28)分,处于"满意"水平;满意度得分最高条目为同事相处(4.23±0.49)分和道德价值(4.15±0.58)分;最低条目为薪酬(2.81±0.97)分和晋升(3.38±0.86)分;有6.75%的编内职工和36.11%的编外职工有离职倾向。多因素分析显示,收入是影响离职的主要因素(OR=0.33,95%CI:0.19~0.58)。结论景宁县基层医疗卫生队伍工作满意度总体较好,待遇差、晋升难是当前存在的主要问题,需从增加财政投入、改革分配机制、完善晋升渠道等因素入手,促进基层医疗卫生队伍平稳发展。
%P 1217-1220+1225
%@ 1007-0931
%L 33-1200/R
%W CNKI

%0 Thesis
%A 赵世超
%T 我国三省乡镇卫生院卫生技术人员工作态度与绩效现状及其关系研究
%Y 孟庆跃
%I 山东大学
%9 博士
%D 2015
%K 乡镇卫生院;卫生技术人员;激励;工作态度;工作绩效
%X 研究背景乡镇卫生院卫生技术人员是农村卫生服务的直接提供者,对保障农村人民健康发挥着至关重要的作用。新医改明确提出“强基层”的改革任务,加大了对乡镇卫生院的资源投入与机制建设,在人员方面旨在打造一支规模适当、相对稳定、水平适宜的农村卫生服务队伍。但是,乡镇卫生院仍面临人员数量不足、质量较低、工作积极性和稳定性不高等问题。这些问题很大程度上是卫生技术人员工作态度与绩效的问题,因此政策制定者和管理者面临的一个关键问题是：如何设计有效的激励措施来改进乡镇卫生院卫生技术人员工作态度与绩效?围绕这个问题,本研究首先对激励、工作态度和工作绩效的概念进行了界定。参考相关文献并结合乡镇卫生院实际情况,本研究把激励定义为能激发人员工作积极性、提高工作稳定性、促进工作绩效的因素；工作态度包含工作满意度、组织承诺和职业倦怠三个方面,其中工作满意度是对激励因素的主观认知并能体现出激励作用的大小,组织承诺和职业倦怠分别能体现工作稳定性和工作积极性；工作绩效是个体能持续表现出有利于组织的结果和行为。至此,“激励措施对工作态度与绩效的影响”这一问题就可转化为工作态度(工作满意度、组织承诺、职业倦怠)与工作绩效的关系研究。国内外有些研究分析了乡镇卫生院在激励方面存在的问题,还有不少研究调查了乡镇卫生院人员对即激励因素的偏好与满意度。对乡镇卫生院人员工作态度的研究主要集中在工作满意度的调查。国内外有很多工作态度与绩效关系的实证研究,由于研究对象和设计的差异使研究结论并不统一。现有研究存在一些不足：(1)乡镇卫生院人员激励机制方面,尚未有研究系统分析与总结乡镇卫生院组织情境下存在的激励因素；(2)乡镇卫生院人员工作态度与绩效现状方面,大多数研究仅关注某一种工作态度,对乡镇卫生院卫生技术人员职业倦怠和组织承诺的研究很少,不能全面体现工作态度的内涵和卫生技术人员工作态度现状；工作态度的研究多是采用定量方法,少有定性研究,使得研究缺乏深度；尚未发现针对乡镇卫生院卫生技术人员工作绩效的研究；(3)工作态度与绩效的关系方面,对变量间关系的理论分析尚显不足；少有研究全面探讨和验证工作态度与绩效不同维度间的关系；尚未发现以乡镇卫生院卫生技术人员作为研究对象的实证研究。研究目的本研究总体研究目标是：研究乡镇卫生院组织情境中存在的影响卫生技术人员工作态度和绩效的激励因素,系统分析乡镇卫生院卫生技术人员工作态度和绩效现状,揭示工作态度和绩效的关系,为完善基层卫生技术人员激励政策和管理制度提供依据。本研究具体的研究目的为：(1)研究乡镇卫生院组织情境中影响卫生技术人员工作态度和工作绩效的激励因素；(2)分析三省乡镇卫生院卫生技术人员工作态度(包括工作满意度、组织承诺和职业倦怠)和工作绩效现状；(3)揭示工作满意度、组织承诺、职业倦怠和工作绩效不同维度间的关系,构建四个整体概念的路径模型。研究方法理论研究部分借鉴激励理论和相关研究结果,对工作态度与工作绩效的关系进行探讨,提出研究假设并建立本研究的理论框架,以此为基础展开实证研究。实证研究资料来源于第五次国家卫生服务调查专题项目“农村基层卫生组织建设评估”2013年部分调查数据。采取多阶段整群抽样的方式进行抽样。最终选择了山东、安徽和陕西三省45家乡镇卫生院,问卷调查当日在岗的所有卫生技术人员,包括医生、护士、防保和医技人员,并从中选择3名卫生技术人员进行个人深入访谈。最终,收回有效问卷共计803份,访谈共计138人。问卷由以下内容组成：调查对象的社会人口学特征(包括年龄、性别、学历等)、工作满意度问卷(包括16项激励因素满意度和1项总体满意度)、组织承诺量表、职业倦怠量表和工作绩效量表。访谈内容包括3个与工作态度有关的问题,采用一对一的半结构化访谈。定量资料的数据分析方法有：描述性统计分析、单因素分析、探索性因子分析、验证性因子分析、信度分析、多因素分析和结构方程模型,使用软件Spss17.0和Amos17.0完成。定性资料分析采取主题框架法,借助软件Maxqda 10完成。主要研究结果(1)通过文献研究总结出乡镇卫生院组织情境中存在的16种激励因素：收入、福利、分配制度、生活环境、工作条件、培训机会、职业发展机会、荣誉和精神奖励、同事领导关系、医患关系、绩效考核制度、管理制度、工作量、工作自主权、施展能力空间、领导能力和作风。(2)乡镇卫生院卫生技术人员总体工作满意度得分均值为3.39±0.770分,其中满意度最高的3项激励因素是医患关系、同事领导关系、领导能力和作风；满意度最低的3项激励因素是收入、福利、培训机会。山东地区人员满意度大都最高,安徽的满意度大都最低。通过因子分析,16项激励因素满意度可以简化为组织制度、工作特征、自我发展、经济激励、物质环境、人际关系6个维度。定性分析结果显示,工作中最满意的方面提及次数较多的可概括为群众认可、人际关系融洽、领导管理得当、 喜欢现有工作和生活和工作环境好5个方面,工作中最不满意的方面提及次数较多的方面可概括为医患关系紧张、工作条件不好、生活不方便、工作量大、收入低、药品配备不全和管理有缺陷7个方面。(3)乡镇卫生院卫生技术人员组织承诺5维度得分均值从高到低依次为：规范承诺14.92±2.958、感情承诺14.08±2.923、理想承诺12.87±3.028、经济承诺12.13±2.933和机会承诺11.17±2.707。年龄越小、学历越高的人员组织承诺各维度得分大都越低。定性分析结果显示,想离职的原因可概括为生活不方便、经济待遇差、职业发展受限和工作辛苦单调4个方面；限制离职的原因可概括为缺乏机会、能力不足和家庭牵绊3个方面；不想离职的原因可概括为工作稳定、生活方便、对单位有感情、工作惯性、喜欢现有工作和年龄大6个方面。(4)乡镇卫生院卫生技术人员职业倦怠3维度得分均值分别为：情感耗竭19.13±10.432,去人性化4.30±3.920,低成就感11.48±8.589。情感耗竭和低成就感两个维度均有50%以上的人员检测出了中度和高度倦怠,去人性化维度的倦怠程度较低。医生情感耗竭和去人性化得分高于其他类型人员；30岁以下人员去人性化和低成就感得分高于其他年龄组人员；本科人员情感耗竭和去人性化得分高于其他学历人员。定性分析结果显示,乡镇卫生院技术人员工作积极的主要原因可以概括为职业道德、工资保障、绩效激励、热爱工作、同事关系融洽、领导有方、医患关系和谐、工作充实8个方面,工作不积极的主要原因可以概括为收入低、福利差、分配不公、管理不善、医患关系不好5个方面,提高工作积极性的建议可以概括为提高工资和福利待遇、按劳分配、改善工作和生活环境、减少工作量、提高管理水平、加强培训、改善医患关系7个方面。(5)乡镇卫生院卫生技术人员工作绩效3维度得分均值分别为：任务绩效24.35±3.650,关系绩效29.17±4.591,学习绩效17.60±3.405。学习绩效得分为“低”的人员比例高于其它两个维度。30岁以下人员在工作绩效3个维度的得分均最低；护士的工作绩效低于其他职业类型人员。(6)工作态度与工作绩效各维度的关系如下：①工作满意度与组织承诺：经济激励正向影响经济承诺；除自我发展之外的5个维度正向影响感情承诺；全部6个维度正向影响理想承诺和规范承诺；自我发展和经济激励正向影响机会承诺。内源满意度作用效果并不总强于外源满意度。②工作满意度与职业倦怠：全部6个维度负向影响情感耗竭；组织制度、经济激励、物质环境和人际关系4个维度负向影响去人性化；工作特征和人际关系2个维度负向影响低成就感。内源满意度作用效果并不总强于外源满意度。③组织承诺与职业倦怠：经济承诺正向影响情感耗竭,理想承诺负向影响情感耗竭；经济承诺正向影响去人性化；感情承诺和规范承诺负向影响低成就感。④工作满意度与工作绩效：工作特征和人际关系2个维度正向影响任务绩效；组织制度、自我发展和人际关系3个维度正向影响关系绩效；人际关系负向影响低成就感。内源满意度作用效果并不总强于外源满意度。⑤组织承诺与工作绩效：感情承诺和规范承诺正向影响任务绩效,机会承诺负向影响任务绩效；感情承诺和规范承诺正向影响关系绩效；理想承诺和规范承诺正向影响学习绩效,机会承诺负向影响学习绩效。⑥职业倦怠与工作绩效：低成就感负向影响任务绩效、关系绩效和学习绩效。(7)工作态度与绩效的整体概念关系如下：工作满意度对组织承诺、职业倦怠和工作绩效的路径系数均不显著。组织承诺对工作绩效的直接效应为0.33 1,通过职业倦怠的间接效应为0.074；职业倦怠对工作绩效的直接效应为一0.192。结论与政策建议(1)工作态度有喜有忧。一方面,大部分乡镇卫生院卫生技术人员对组织呈现积极态度,说明现有人员工作稳定性较高。人际关系满意度高,去人性化的倦怠程度很低,说明乡镇卫生院执业软环境良好。但另一方面,总体工作满意度一般,对经济激励和职业发展机会尤其不满,情感耗竭和低成就感的倦怠状况较为严重,说明人员工作负荷较大,对工作意义和自身能力有一定程度的负面认知。(2)大部分人员自评工作绩效较高,尤其是任务绩效和关系绩效。人员学习绩效相对较低,既反映出部分人员的学习热情和效果较差,也反映出乡镇卫生院在为人员提供有针对性的培训方面有所欠缺。改善医患关系与组织人际关系、增强规范承诺和工作成就感能全面促进工作绩效。(3)医患关系和组织人际关系在乡镇卫生院组织情境中发挥着强激励作用,且人员对其满意度较高,是促进人员工作积极性和稳定性的主要原因之一。 经济激励、职业发展机会、组织管理制度也是有较强效果的激励因素,但由于人员满意度较低,从而会起到去激励作用。内源满意度的激励作用并不总是强于外源满意度,不同激励因素的作用效果受到具体的激励目标和情境影响。基于以上结论,为提高乡镇卫生院卫生技术人员工作稳定性、积极性和工作绩效,提出以下政策建议：(1)改善乡镇卫生院卫生技术人员的收入和福利,完善分配制度；(2)增加培训和职业发展的机会；(3)加强职业道德教育；(4)结合使用多种激励手段；(5)对不同特征人员进行差异化激励。
%W CNKI

%0 Journal Article
%A 唐立健
%A 钱东福
%A 王中华
%A 林振平
%+ 南京医科大学医政学院;
%T 农村健康管理团队成员的工作满意度及相关因素分析
%J 中国卫生事业管理
%D 2015
%V 32
%N 11
%K 健康管理团队;成员;满意度;因素
%X 目的:调查与分析团队成员对工作的满意度及其相关因素,发现问题并提出解决对策。方法:对三个区市12个乡镇的535名农村健康管理团队成员进行工作满意度调查。结果:81.61%成员认为团队工作压力大;成员对工作环境、工作收入、绩效考核和激励机制的满意度分值分别为3.36、2.74、3.11和3.13;性别、年龄和培训经历对团队成员的工作满意度具有显著性影响;51.64%成员认为考核指标不能反映工作绩效,55.96%成员认为未形成系统的激励体系。结论:采取多方面措施以提高团队成员满意度,如加强农村卫生人才队伍的培养,加大对农村卫生服务团队的经费支持,重视团队成员的培训和职业发展,建立合理的绩效考核和激励机制等。
%P 859-861
%@ 1004-4663
%L 51-1201/R
%W CNKI

%0 Journal Article
%A 张利
%+ 山西医科大学公共卫生学院;
%T 某基层医院医务人员工作满意度影响因素分析
%J 基层医学论坛
%D 2015
%V 19
%N 27
%K 基层医院;医务人员;工作满意度;调查分析
%X 目的对基层医院医务人员工作满意度的影响因素进行调查分析。方法通过对医院领导、科室主任等管理层和医务人员进行访谈,采用分层随机抽样的方法,用自行设计的问卷进行调查。结果通过对该基层医院医务人员总体工作满意度的实证研究发现,薪酬及分配制度方面医务人员的满意度最低,工作压力和培训晋升方面的满意度也有待提高。结论建立良好的薪酬分配制度,通过有效的心理疏导帮助员工缓解压力,加强医院正面宣传,提升社会形象,增加青年医务人员培训和晋升的机会,从而提高医务人员工作满意度。
%P 3812-3813
%@ 1672-1721
%L 14-1314/R
%W CNKI

%0 Journal Article
%A 魏华林
%A 张宏
%A 王永挺
%A 高卫平
%+ 国家卫生计生委人才交流服务中心;国家食品安全风险评估中心;
%T 中部地区乡镇卫生院医务人员薪酬满意度及其影响因素分析
%J 中国卫生事业管理
%D 2015
%V 32
%N 09
%K 乡镇卫生院;医务人员;薪酬满意度
%X 目的:调查中部地区乡镇卫生院医务人员薪酬满意度,探讨其影响因素,并提出改善建议。方法:以中部地区河南省商城县和黑龙江省嫩江县的35所乡镇卫生院和其中的342名医务人员为调查对象,采用描述、单因素方差分析、多元回归等统计方法对调查结果进行分析。结果:中部调查地区乡镇卫生院医务人员2012年均薪酬水平为21682元,08年到12年薪酬增长29.0%。薪酬满意度的各个维度均为"不满意"或"非常不满意","薪酬水平满意度"评分显著低于其他维度(P<0.001)。"是否实行收支两条线"对4个维度的薪酬满意度均有显著正向影响。结论:需要从完善政府对基层卫生机构的补偿机制和推行体现岗位的绩效工资制度2个方面来改善中部地区乡镇卫生院医务人员的薪酬满意度。
%P 681-684+704
%@ 1004-4663
%L 51-1201/R
%W CNKI

%0 Journal Article
%A 秦晓强
%A 尹文强
%A 黄冬梅
%A 于倩倩
%A 孙葵
%A 赵延奎
%+ 潍坊医学院管理学院,健康风险预警治理协同创新中心,"健康山东"重大社会风险预测与治理协同创新中心;
%T 新医改前后基层医生职业心理变化研究——基于3次问卷调查的比较
%J 中国全科医学
%D 2015
%V 18
%N 26
%K 医生;初级保健;职业满意;疲劳;卫生职业
%X 目的分析新医改前后基层医生职业心理的变化。方法采用本课题组2007、2011、2013年对来自山东省济南、潍坊、德州三市基层医疗机构(乡镇卫生院、社区卫生服务机构)的基层医生进行的问卷调查和访谈资料,分析基层医生对总体工作满意度、疲劳度、工作稳定性、职业承诺变化情况。结果 3次调查中基层医生对总体工作满意度比较,差异有统计学意义(χ2=27.700,P<0.05)。3次调查中基层医生的心理疲劳、身体疲劳、情感疲劳度比较,差异均有统计学意义(χ2=140.800、45.795、177.540,P<0.05);其中2011年和2013年的心理疲劳同意率高于2007年,2011年和2013年的情感疲劳同意率低于2007年,差异有统计学意义(P<0.05)。3次调查中基层医生工作稳定性比较,差异有统计学意义(P<0.05);其中2011年和2013年"我经常想离开所在的医院""我经常想换一下工作,不做医生了""明年我很有可能会找一份新工作"的同意率均低于2007年,差异有统计学意义(P<0.05)。2011年和2013年调查中基层医生职业承诺调查项目中仅"做医生是很好的职业选择"同意率间差异有统计学意义(P<0.05)。结论新医改前后,基层医生职业承诺变化不明显;心理疲劳度增加,但情感疲劳度得到改善;同时工作稳定性改善,离职意向减弱。显示新医改稳定了基层队伍,但仍存在激励效果有限的问题;政府需强化对基层卫生人力资源的投资,完善激励机制。
%P 3203-3207
%@ 1007-9572
%L 13-1222/R
%W CNKI

%0 Journal Article
%A 陈钟鸣
%A 尹文强
%A 贾海艺
%A 郑骥飞
%A 朱丽丽
%A 秦晓强
%A 黄冬梅
%A 孙葵
%+ 潍坊医学院管理学院健康领域社会风险预测治理协同创新中心"健康山东"重大社会风险预测与治理协同创新中心;
%T 基本药物制度背景下基于扎根理论的乡村医生离职倾向形成机制研究
%J 中国全科医学
%D 2015
%V 18
%N 25
%K 基本药物制度;扎根理论;乡村医生;离职倾向
%X 目的探讨基本药物制度背景下基于扎根理论的乡村医生离职倾向形成机制。方法于2012年7月采用目的性抽样和滚雪球抽样方法,选取济南、济宁、日照地区基本药物制度实施时间较长、对基本药物制度及其影响理解较深的乡村医生及乡镇卫生院、卫生局管理人员共22人,运用课题组研制的访谈提纲对其进行访谈,内容主要包括基本药物制度在当地的实施情况、相关配套政策的落实情况、基本药物制度实施后乡村医生的工作与生活情况、基本药物制度对乡村医生产生的影响以及乡村医生对基本药物制度及其配套政策的态度等。对收集到的访谈资料由两名研究人员按照扎根理论的研究方法,遵循开放编码、主轴编码和选择编码的步骤,进行阅读、转录、编码、属性归类、进行解释等工作。结果开放编码形成22个一级范畴,主轴编码形成了7个二级范畴,选择编码最终形成了乡村医生离职倾向产生路径:随着基本药物制度的实施,乡村医生队伍出现工作满意度下降以及情感耗竭等现象,由于当前情况下乡村医生工作的投入产出比太低,因此乡村医生队伍的工作积极性开始逐渐降低,职业认可度下降,由此导致其工作稳定性下降,离职倾向不断增强。结论基本药物制度实施后,乡村医生离职倾向的增强是多种因素共同作用的结果,最终将增加农村公共卫生服务体系以及三级医疗卫生服务网的脆弱性,相关部门应尽快采取针对性措施提高乡村医生稳定性。
%P 3036-3040
%@ 1007-9572
%L 13-1222/R
%W CNKI

%0 Journal Article
%A 王亚峰
%A 张瑞
%A 王俐媛
%A 李青山
%A 王文宇
%A 王韵卿
%A 程雅琦
%A 王明旭
%+ 西安交通大学医学院公共卫生学院;
%T 陕西省南部基层医务人员工作满意度及相关因素研究
%J 中国卫生事业管理
%D 2015
%V 32
%N 07
%K 基层医务人员;工作满意度;影响因素
%X 目的:了解陕西省南部地区卫生人力资源的现状和医务人员的工作满意度情况,探讨和分析影响基层医务人员满意度的影响因素,为基层卫生人力资源相关政策的设计与完善提供基础科学依据。方法:采用多阶段分层整群抽样方法,对陕西南部780名基层医务人员进行工作现状及工作满意度问卷调查。采用单因素和多因素回归模型探讨影响工作满意度的相关因素。结果:本研究共有效调查742人,陕西南部地区基层医务人员工作满意度得分平均为(1.93±0.55)。研究显示患者行为、单位类型、性别、职称、年龄与工作满意度密切相关,其中患者行为影响最明显。结论:基层医务人员工作满意度属于"一般满意"水平,多种因素影响基层医务人员工作满意度水平,卫生管理部门应结合影响基层卫生人力资源工作满意度的关键因素,有针对性的进行基层卫生人力资源改革,改善工作满意度。
%P 515-517+545
%@ 1004-4663
%L 51-1201/R
%W CNKI

%0 Journal Article
%A 徐玉梅
%A 于芳
%A 杨萍
%+ 潍坊医学院人文社会科学学院;
%T 新医改视域下山东省基层医务人员工作满意度及影响因素调查与分析
%J 中国医学伦理学
%D 2015
%V 28
%N 03
%K 新医改;基层医务人员;工作满意度;影响因素
%X 目的深入了解新医改实施中基层医务人员工作满意度现状,并与2011年的调研作对比,进一步分析影响其工作满意度提高的主要因素。方法选取山东省潍坊市、东营市、烟台市等部分基层医疗机构的326名在职职工进行调研,并采取定性与定量相统一的方法进行研究。结果对当前基层医疗工作岗位,很满意人数仅占5.2%,总体满意率为38.04%。对薪酬待遇的总体满意率为31.3%,对医患关系的总体满意率为36.19%,对医院管理制度、绩效考核的总体满意率分别为44.17%、40.79%。结论相比较于2011年的调研结果,基层医务人员工作满意度整体提升,但是总体满意度仍然不高。应逐步加强基层医院医疗服务能力和人才建设;继续落实稳定的倾斜政策,加大基层政策倾斜力度;强化医学人文精神教育;改善职业环境、维护医师权益。
%P 374-377
%@ 1001-8565
%L 61-1203/R
%W CNKI

%0 Journal Article
%A Nojima Yoshiaki
%A Kumakura Shunichi
%A Onoda Keiichi
%A Hamano Tsuyoshi
%A Kimura Kiyoshi
%+ Department of Medical Education and Research, Faculty of Medicine, Shimane University, Izumo, 693-8501, Japan. nojima-7@sea.chukai.ne.jp.;;Oki Hospital, Oki, Japan. nojima-7@sea.chukai.ne.jp.;;Department of Medical Education and Research, Faculty of Medicine, Shimane University, Izumo, 693-8501, Japan. kumakura@med.shimane-u.ac.jp.;;Third Division of Internal Medicine, Shimane University, Izumo, Japan. onodak1@med.shimane-u.ac.jp.;;The Center of Health Research and Education, Shimane University, Izumo, Japan. thamano@med.shimane-u.ac.jp.;;Department of Health and Welfare, Shimane Prefectural Government, Matsue, Japan. kimura-kiyoshi@pref.shimane.lg.jp.
%T Job and life satisfaction and preference of future practice locations of physicians on remote islands in Japan.
%J Human resources for health
%D 2015
%N 1
%V 13
%K Physician’s satisfaction;Rural and remote islands;Oki islands;Choices of practice location
%X BACKGROUND(#br)The objective of this research is to investigate job and life satisfaction and preference of future practice locations of physicians in rural and remote islands in Japan.(#br)METHODS(#br)A cross-sectional study was conducted for physicians who reside or resided on the Oki islands: isolated islands situated in the Sea of Japan between the Eurasian continent and the mainland of Japan. A questionnaire was sent to physicians on the Oki islands to evaluate physician satisfaction regarding job environment, career development, living conditions, salary, and support by local government.(#br)RESULTS(#br)Data was analysed for 49 physicians; 47 were male and 2 were female, and the mean ± SD age was 44.3 ± 10.9 years. Among the variables related to physicians' satisfaction, most of the physicians (>90%) were satisfied with "team work" and "salary". On the other hand, the majority of physicians (approximately 70%) were not satisfied with the "opportunity to continue professional development". Age ≥ 50 years, graduates of medical schools other than Jichi Medical University (established in 1972 with the aim to produce rural physicians), self-selected the Oki islands as a practice location, and satisfaction in "work as a doctor", "opportunity to consult with peers about patients", "relationship with people in the community", and "acceptance by community" were found to be significant factors influencing the choice of the Oki islands as a future practice location. Factors influencing future practice locations on the remote islands were included in a self-reported questionnaire which illustrated the importance of factors that impact both the spouses and children of physicians.(#br)CONCLUSIONS(#br)Improving work satisfaction, providing outreach support programmes for career development and professional support in rural practice, and building appropriate relationships between physicians and people in the community, which can in turn improve work satisfaction, may contribute to physicians' choices of practising medicine on rural and remote islands in Japan. Addressing family issues is also crucial in encouraging the choice of a rural medical practice location.
%W CNKI

%0 Thesis
%A 常璇
%T 全科医生工作满意度、职业倦怠与留职意愿的关系研究
%Y 尹爱田
%I 山东大学
%9 硕士
%D 2015
%K 全科医生;工作满意度;职业倦怠;留职意愿
%X 研究背景基层医疗卫生服务体系建设事关我国医药卫生体制改革的成败。全科医生作为全科医疗服务的主要提供者,在基层医疗卫生服务中发挥着举足轻重的作用。全科医生的数量和质量决定着基层医疗卫生服务的质量和效果,目前全科医生队伍面临着人才短缺、人员留用困难等问题,这些都极大地影响着基层医疗卫生服务的质量。已有研究提示,工作满意度与职业倦怠可能是造成目前全科医生困境的重要原因。因此,稳定全科医生队伍,提高全科医生素质,解决全科医生招募难、留用难问题,对缓解居民“看病难、看病贵”问题具有重要的意义。国内外学者针对基层医疗卫生服务人员的工作满意度、职业倦怠及留职意愿展开了一系列的相关研究,但探索三者之间关系的研究较少,针对全科医生工作满意度、职业倦怠及留职意愿关系的研究更是存在空白。本研究从全科医生的工作满意度和职业倦怠角度切入,探索提高全科医生留职意愿的相关措施,对于改善全科医生素质,稳定全科医生队伍,提高基层医疗卫生服务水平有着十分重要的现实意义。研究目的分析全科医生工作满意度、职业倦怠及留职意愿的现状及其影响因素,探索全科医生工作满意度、职业倦怠及留职意愿三者间的关系,为稳定全科医生队伍、提高基层医疗服务水平提供科学依据和政策建议。研究方法本研究的资料来源于现场调查,根据经济社会发展水平的不同,抽取山东省3个样本县的12个乡镇,并对其中的全科医生进行问卷调查。调查所用量表为JSS工作满意度量表、MBI-HSS职业倦怠量表及中文版留职意愿量表,调查内容主要包括全科医生个人基本情况、工作满意度、职业倦怠以及留职意愿情况。本次调查共发放问卷540份,回收有效问卷516份。在现场调查数据基础上,运用探索性因子分析、Cronbach's a系数等对各量表的信度和效度进行评价；利用单因素分析、多元Logistic回归、多元逐步线性回归等方法分析全科医生工作满意度、职业倦怠和留职意愿的影响因素；运用结构方程模型探索全科医生工作满意度、职业倦怠和留职意愿三个概念间的结构关系。数据分析主要通过SPSS 19.0和AMOS17.0统计软件实现。主要研究结果(1)全科医生队伍亟需完善：全科医生整体素质偏低,职称以中级为主,副高及以上者仅为2.88%；文化程度以高中或中专学历为主,本科及以上者仅占21.76%。全科医生的编制和养老体系不完善,正式在编人员仅为35.61%；超过半数的全科医生没有养老保险。此外,全科医生还面临着收入水平较低、工作量较大的问题。(2)全科医生的工作满意度：全科医生的工作满意度水平较低,总体工作满意度处于“一般”水平,高达81.40%的人员对总体工作满意度感觉“一般”或“不满意”。同事关系、领导与工作性质维度的满意度水平较高,薪酬与工作流程维度较低。年龄、职称、文化程度、聘任方式、月均收入以及培训效果等因素影响着全科医生的工作满意度水平。(3)全科医生的职业倦怠：全科医生的职业倦怠程度一般,职业倦怠检出率为43.22%,轻度倦怠者为19.00%,中度倦怠者为24.22%,无高度倦怠者。情绪耗竭、去人格化倾向和成就感低落维度均处于轻度倦怠,三个维度的检出率分别为36.24%、20.35%和44.57%。文化程度、聘任方式、工作量以及培训效果等因素影响着全科医生的职业倦怠水平。(4)全科医生的留职意愿：全科医生的留职意愿水平一般,留职意愿平均得分为3.63±0.78分,处于中等水平。聘任方式、工作量、培训效果、情绪耗竭、成就感低落以及总体工作满意度是影响全科医生留职意愿水平的主要因素。(5)全科医生工作满意度、职业倦怠与留职意愿的关系：全科医生的留职意愿、工作满意度与职业倦怠之间关系密切,留职意愿与工作满意度呈正向相关,与职业倦怠呈负向相关,职业倦怠直接影响留职意愿,而工作满意度通过职业倦怠来影响留职意愿。结论及建议本研究发现,目前全科医生的工作满意度水平较低,职业倦怠程度一般,留职意愿处于中等水平。全科医生的职业倦怠对留职意愿具有负向的直接影响,而工作满意度不仅对留职意愿具有正向的直接影响,还通过职业倦怠来影响留职意愿。工资水平、聘任方式和工作量等是影响全科医生工作满意度和职业倦怠水平的主要因素。应采取相应措施来提高全科医生的工作满意度水平,降低职业倦怠程度,以提高其留职意愿。基于本研究的结果,提出如下建议：(1)科学核准劳动价值,改善工资待遇；(2)适时转变人才理念,完善聘任方式：(3)合理分配工作任务,降低工作强度；(4)逐步完善培训机制,提高工作能力。
%W CNKI

%0 Journal Article
%A 张珍珍
%A 张向阳
%A 崔长勇
%+ 新疆医科大学公共卫生学院;
%T 新疆农村二级医院医务人员对薪酬水平的满意度调查
%J 职业与健康
%D 2015
%V 31
%N 09
%K 薪酬;满意度;影响因素
%X 目的通过调查新疆农村二级医院医务人员薪酬满意度水平,分析影响薪酬水平满意度的主要因素,为提高新疆农村二级医院医务人员的工作满意度、降低离职率提供一些有价值的对策和建议。方法问卷调查法、方差单变量分析、最优尺度回归分析和二分类logistic回归分析。结果薪酬水平满意度得分3.81分,高达63.4%的医务人员不满意现在的薪酬水平。方差单变量分析和最优尺度回归分析结果显示,性别、年龄、学历、专业技术类、工作年限、实际收入水平、期望收入水平,工作年限和离职医院与薪酬水平满意度有显著相关性意义(P<0.05)。logistic回归分析筛选出性别、年龄、学历、期望收入等级是薪酬水平满意度的影响因素。结论年龄越大、学历越高、工作年限越长、实际收入与期望收入的差距越大,不满意的程度越高;实际收入越高,不满意程度越低。薪酬水平低影响了人才队伍稳定性。乡镇卫生院可以通过提高实际薪酬水平、重视中青年人群的事业发展、实现公平内部分配制度等方式来提高员工的满意度与薪酬水平。
%P 1208-1212+1216
%@ 1004-1257
%L 12-1133/R
%W CNKI

%0 Thesis
%A 王立先
%T 甘肃省基层卫生服务机构医务人员工作满意度和职业倦怠的调查研究
%Y 韩雪梅
%I 兰州大学
%9 硕士
%D 2015
%K 甘肃省;基层医务人员;工作满意度;职业倦怠
%X 研究目的：基层医务人员是基层医疗卫生机构正常运营的重要组成部分,基层医务人员工作满意度的高低、工作的能动性能否充分发挥和职业倦怠的高低直接影响着他们工作的积极性和创造性,直接决定着基层医疗卫生机构提供基本公共卫生服务和医疗卫生服务的质量和效率。本文通过对甘肃省基层卫生服务机构医务人员的工作满意度和职业倦怠进行自填式问卷调查,进而了解甘肃省基层卫生服务机构医务人员的工作现状,发现影响甘肃省基层卫生服务机构医务人员工作满意和职业倦怠的主要影响因素,分析甘肃省基层卫生服务机构医务人员工作总满意度和各分维度满意度与职业倦怠之间的关系以及强度大小,为提高甘肃省基层卫生服务机构医务人员的满意度、降低医务人员的职业倦怠提出有针对性的对策和建议,进而推进甘肃省基层医疗卫生机构三级卫生服务网络的完善,为甘肃省广大城乡居民提供安全、可靠、质优、价廉、方便的服务做出贡献。研究方法：本次调查以现场自填式问卷调查的方式进行现场调查,并进行相应的质量控制。调查数据通过SPSS20.0软件进行统计分析,运用独立样本t检验和方差分析探讨甘肃省不同人口统计学因素的医务人员各分维度工作满意度及总满意度之间是否具有显著差异；运用多元线性回归分析对甘肃省基层卫生服务机构医务人员工作满意度的主要影响因素进行分析；运用相关性分析的方法对甘肃省基层卫生服务机构医务人员的工作满意度和职业倦怠之间的相关性进行分析。研究结果：1.调查对象的基本特征本次调查对象中,女性医务人员居多,占总调查对象的67.4%；年龄构成中以29岁及以下年龄段的人数最多,占总调查对象的51.5%；婚姻状况以已婚居多,占69.7%；学历水平以大专为主,占61.0%；职称构成中以初级职称的医务人员为主,占49.5%；46.6%的医务人员有5年及以下的工作年限,其中30年以上工作年限者占2.8%；医生职位所占的比例最大,为30.3%,其次是护士,占22.3%；用工形式以在编人员具多,占71.7%。2.工作满意度和职业倦怠现状从构成医务人员工作满意度的5个维度分析,满意度水平最低的是工作回报满意度,得分均值为2.60分,处于满意度较低的水平；其次是医院管理满意度和社会执业环境满意度,得分均值分别为2.98分和2.99分,也都处于满意度较低的水平；工作本身满意度和工作内部环境满意度则是处于中等水平,得分均值分别为3.19分和3.37分；职业倦怠得分为2.80分。3.工作满意度各分维度和职业倦怠情况分析工作的职业风险高、工作压力大和职业挑战性大是影响医务人员工作本身满意度的主要因素；单位所需人员设备供应程度不及时是工作内部环境满意度的主要影响因素；对本单位的报酬和对自己付出与获得的报酬的满意度很低是工作回报满意度的主要影响因素；医院管理满意度的各个条目基本都处于一般水平以下,所以需要从医院管理制度、晋升制度和管理的民主性等各方面着手解决；社会执业环境满意度方面,本单位医务人员的社会地位低下对其满意度的提高有很大的阻碍作用；在工作中对病人情感淡漠和压力感是职业倦怠的主要影响因素。4.工作满意度和职业倦怠影响因素分析(1)不同性别对医务人员的工作满意度和职业倦怠都没有显著性差异(p>0.05)；不同婚姻状况对医院管理满意度和社会执业环境满意度有显著性差异(p<0.05),对工作本身、工作内部环境和工作回报满意度以及总满意度和职业倦怠没有显著性差异(p>0.05)；不同年龄对医务人员工作本身满意度和工作回报满意度有显著性差异(p<0.05),对工作内部环境满意度、医院管理满意度、社会执业环境满意度、总满意度和职业倦怠无显著性差异；不同学历对医务人员的工作本身满意度、工作内部环境满意度和职业倦怠不存在显著性差异,对工作回报满意度、医院管理满意度、工作执业环境满意度和总满意度都存在显著性差异(p<0.05)；不同职称对工作内部环境满意度、医院管理满意度、社会执业环境满意度和职业倦怠的差异均无统计学意义,对工作本身满意度、工作回报满意度和工作总满意度差异有统计学意义(p<0.05)；不同工作年限对医务人员的工作本身满意度和工作回报满意度差异有统计学意义(p<0.05),对其他维度满意度、总满意度以及职业倦怠差异均无统计学意义；不同专业医务对各个分维度满意度、总满意度和职业倦怠差异均有统计学意义(p<0.05)；不同用工形式对工作内部环境满意度和工作执业环境满意度的差异有统计学意义(p<0.05),对其他维度满意度、总满意度和职业倦怠差异无统计学意义。(2)回归分析结果显示,Z1(初级职称)、Z2(无职称)、zongfenA(工作本身满意度)、zongfenB(工作内部环境满意度)、zongfenC(工作回报满意度)和zongfenD(医院管理满意度)对工作总满意度的影响均具有显著性,进入回归方程；(3)相关分析结果显示,职业倦怠分别与工作总满意度和五个分维度满意度之间的负向相关均具有统计学意义(P<0.01),其中与工作本身满意度和工作总满意度的Pearson相关系较大。研究结论：(1)甘肃省基层医务人员的工作满意度得分均值为3.01分,职业倦怠得分均值为2.80分,说明医务人员的工作总满意度和职业倦怠基本处于一般水平。(2)医务人员5个分维度的工作满意度得分从高到低依次为工作内部环境满意度(3.37分)、工作本身满意度(3.19分)、社会执业环境满意度(2.99分)、医院管理满意度(2.98分)和工作回报满意度(2.60分)。(3)不同人口学资料与工作满意度情况研究中,不同学历、职称和不同专业医务人员的工作总满意度之间有统计学意义(p<0.05),不同专业医务人员的职业倦怠之间存在显著性差异,其他人口学资料与工作总满意度和职业倦怠之间不存在显著性差异。同时,不同人口学资料的个别满意度维度存在显著性差异。(4)通过多元线性回归分析,总共有6个因素进入回归方程,影响程度从大到小分别为医院管理满意度、工作回报满意度、工作内部环境满意度、工作本身满意度、无职称和初级职称。(5)相关分析结果显示,甘肃省基层卫生服务机构医务人员工作总满意度和各分维度满意度与医务人员的职业倦怠之间呈负相关。
%W CNKI

%0 Thesis
%A 王佩
%T 天津市医务人员工作满意度及其影响因素研究
%Y 杨文秀
%I 天津医科大学
%9 硕士
%D 2015
%K 医务人员;工作满意度;医患关系;执业环境;收入待遇
%X 目的:医疗卫生服务的发展关键在于医务人员,提高医务人员的工作满意度有助于提高医疗卫生服务的质量和效率,为医疗卫生机构的持续健康的发展提供有力的人才保障。因而如何提高医务人员的工作满意度是当前医院管理者和卫生决策者研究的一个重要内容。通过探讨医务人员工作满意度及其影响因素的相互关系,为提高医务人员的工作满意度提供一些数据支持,并为天津市医疗卫生政策及改善提供理论依据。内容:天津市医务人员的基本情况、医务人员的执业背景、医务人员的工作强度、医务人员的执业环境与医务人员工作满意度的关系研究。方法:调查对象为天津市16个区县中的所有三级综合医院、部分二级医院及样本乡镇(街道)中的所有社区卫生服务中心和乡镇卫生院。每所医院抽取临床医生20名,护理人员10名;每所社区卫生服务中心和乡镇卫生院抽取临床医生5名,护理人员3名,防保人员2名。如机构内人员数量不足样本需求时,按实际人数进行问卷调查,本次调查天津市共有1876名医务人员。采用Access建立数据库,用SPSS Statistics 17.0软件包进行数据整理和分析。结果:女性医务人员居多,占69.4%;30-40岁的医务人员为721名,占38.4%;60岁以上的医务人员仅有4名,占0.2%;大学本科为1015名,占54.1%;研究生及以上学历的为221名,占11.8%;年收入在4.8万-6万之间的为570人,占30.4%;年收入高于6万的为247人,占13.2%。医务人员在医院工作的有1265名,占67.4%;从事临床医疗专业类别的有1088名,占58%;1696名医务人员有编制,占90.4%;610人在内科,占32.5%;977人平均每周工作时间在40-70小时之间,占52.1%;972人平均每月在单位值夜班(不包括在家听班),占51.8%;1187人认为自己工作压力不大,占63.3%;888名医务人员认为病人对其尊重,占47.3%;846名医务人员认为社会对其职业的尊重程度一般,占45.1%;838名医务人员感觉患者对其提供服务的信任度一般,占44.7%;912名医务人员认为当前医患关系差,占48.7%;1282名医务人员在最近6个月内没有收到患者辱骂或肢体暴力,占68.3%;1560名医务人员认为多数情况下患者对其提供的服务会满意,占83.1%。医务人员学历、工作机构、专业类别、所在科室、辱骂/暴力与其工作满意度显著相关(P<0.05),并呈正相关。医务人员收入、工作时间、值夜班次数、工作压力、病人尊重、社会尊重、患者信任、医患关系、患者满意度、与其工作满意度显著相关(P<0.05),并呈负相关。在影响医务人员工作满意度的因素中,影响力由高到低依次为:社会尊重、患者信任、病人尊重、工作压力、患者满意度、辱骂/暴力、工作机构、工作时间、值夜班次数、学历、医患关系、专业类别、收入、所在科室、年龄。结论:从医生、医院和患者和社会四个方面改善医务人员的执业环境;从绩效考核方案和医事服务费方面健全医务人员的绩效考核体系;要继续深化基层医疗机构改革,不断完善医疗保障体系,为天津市的医务人员提供一个良好的政策环境。
%W CNKI

%0 Journal Article
%A 张宏
%A 陈哲娟
%A 刘金峰
%+ 卫生部人才交流服务中心研究中心;国家食品安全风险评估中心;
%T 西部地区基于行政村分类乡村医生收入水平及满意度影响因素
%J 中国公共卫生
%D 2015
%V 31
%N 06
%K 乡村医生;行政村分类;收入水平;收入满意度
%X 目的探讨中国西部地区不同行政村分类下,乡村医生的收入水平及满意度的差异,并分析收入满意度的因素。方法选取青海省和广西壮族自治区4个县的141名乡村医生进行调查,并采用描述、聚类、多元回归等统计方法进行分析。结果按照面积、每村平均户数和村民平均年收入3项指标进行聚类分析,将141个行政村分为发展村(30个)、控制村(70个)和偏远村(41个);三类行政村中的乡村医生月均收入为(1 983.29±1 662.15)元、平均收入满意度(2.35±0.61)分;多元回归分析结果显示,不同行政村分类下影响乡村医生收入满意度的因素不同;其中,发展村的影响因素为出(巡)诊最远往返距离、出诊时间、乡镇卫生院是否派人到村卫生室出诊和坐诊时间;控制村的影响因素为是否为新农合定点机构;偏远村的影响因素为坐诊时间和是否从事其他工作。结论西部地区乡村医生的收入水平及收入满意度现状偏低,不同类型村庄乡村医生收入满意度的影响因素不同。
%P 701-703
%@ 1001-0580
%L 21-1234/R
%W CNKI

%0 Journal Article
%A 鲁胜锟
%A 汤质如
%A 汪时东
%A 颜理伦
%A 李绍华
%+ 安徽医科大学卫生管理学院;
%T 安徽省乡镇卫生院员工薪酬分配现状分析
%J 中国卫生事业管理
%D 2015
%V 32
%N 04
%K 乡镇卫生院;薪酬分配;薪酬满意度
%X 目的:了解新医改后安徽省乡镇卫生院员工薪酬分配现状及对薪酬的满意度,为完善基层卫生分配制度、提升医务人员积极性提供建议。方法:采用整群随机抽样,通过描述分析、方差分析、多元回归分析方法研究收入水平和满意度。结果:62.50%的乡镇卫生院员工每月实际薪酬总额在2000元及以下,不同性别、年龄段、职称、职务员工之间薪酬水平存在差异。卫生院员工对薪酬满意度各维度评分为中等偏低。结论:乡镇卫生院员工薪酬水平较低,薪酬满意度不高,绩效工资制度的落实有待完善,员工对薪酬分配制度还不够了解,提出了建立动态调控机制、完善卫生机构内部薪酬分配机制、加强分配制度宣传教育等建议。
%P 275-278
%@ 1004-4663
%L 51-1201/R
%W CNKI

%0 Thesis
%A 鲁胜锟
%T 新医改背景下乡镇医疗机构员工薪酬现状及满意度研究
%Y 李绍华
%I 安徽医科大学
%9 硕士
%D 2015
%K 新医改;乡镇医疗机构;薪酬分配;薪酬满意度;安徽省
%X 目的:本课题从乡镇医疗机构工作人员的角度出发,了解安徽省乡镇医疗机构员工薪酬分配的现状、员工对现行薪酬制度的满意度评价,探寻切实影响乡镇卫生机构员工薪酬满意度的相关因素,发掘新医改以来乡镇卫生机构员工收入方面存在的各种问题,在此基础上结合相关政策、文献等理论研究和经验总结,为政府及相关单位完善基层卫生工作者薪酬分配制度、提高医务人员服务积极性提供针对性建议。对象与方法:根据安徽省的经济发展状况和各地区新医改政策的落实开展情况,多次开会论证选择有代表性的、实施新医改各项试点的皖南、皖中、皖北各1县,然后在所选县域内分别随机抽取2个乡镇卫生院,6个乡镇卫生院所有在岗员工均为对象填写自拟的调查表。调查的主要内容包括:(1)员工学历、职称、年龄、性别等基本信息;(2)乡镇医疗机构员工薪酬水平现状;(3)乡镇医疗机构员工薪酬满意度;(4)影响乡镇医疗机构员工薪酬满意度的相关因素。调研数据收集后经Epi Data3.0录入并建立数据库,应用SPSS17.0软件进行整理与分析,采用描述性、单因素方差分析和多元线性回归等分析方法。同时,对相关人员进行专题访谈,了解不同部门和各层级卫生机构人员对乡镇医疗机构薪酬制度及员工薪酬满意度的看法,并结合实际从自身角度出发探讨提高乡镇医疗机构员工薪酬满意度的对策建议。结果:(1)被调查的样本县乡镇卫生院员工以一般工作人员为主,其中正式编制员工有303人(78.91%),临时聘用和编制未定者共79人(20.58%);大多工龄集中在20年及20年以下(69.79%);员工职称以初级(56.25%)、中级(31.51%)为主,高级职称人数仅占比2.86%;学历以中专、技校(38.54%)和大专学历(48.96%)为主,本科及以上者仅36人(9.38%);年龄在24岁及以下的员工占比仅3.39%;被调查员工以女性居多;(2)62.50%的样本县乡镇卫生院员工实际薪酬总额集中在2000元及以下,82.39%的被调查员工每月基础性绩效工资为1000元及以下,74.52%的员工每月奖励性绩效工资分布在500元及以下。大多数乡镇卫生院都已取消了津贴、补贴、奖金等其他收入;(3)目前大多数卫生院员工每月期望的薪酬收入为“3001-4000元”(27.08%)和“4001-5000元”(35.16%);(4)大部分被调查员工都自认为享有住房公积金(84.90%)和社会医疗保险(87.50%),37.50%的被调查员工选择了社会养老保险,认为目前自己享有工伤保险和生育保险的员工均占被调查人数的28.10%,选择其余福利项目的员工则都较少,6%的被调查员工认为自己没有任何福利;(5)不同性别、不同年龄段、不同专业职称、不同职务的乡镇卫生院员工之间薪酬水平差异有统计学意义;(6)薪酬满意度评分结果显示,各维度满意度得分均为中等偏低,整体薪酬满意度得分中等偏低。(7)通过单因素方差分析和多元线性回归分析,最终得到薪酬水平满意度的影响因素为对薪酬政策的了解程度、对工作本身看法、对日常工作量的看法;薪酬结构与管理满意度影响因素包括对自身工作压力的看法、对辖区内居民就医倾向的看法;薪酬提升满意度影响因素为:对自身工作难度的看法、职务、对辖区内居民就医倾向的看法;福利满意度的影响因素为员工的职务;整体满意度水平影响因素包括对工作难度的看法、个人职务、对工作压力的看法、对自己工作岗位重要程度的看法。(8)很多乡镇卫生院员工对自己每月的绩效工资收入水平不是很清楚,大多数(54.95%)被调查对象认为绩效考核周期为1年1次;关于乡镇卫生院目前在绩效工资分配上实行的标准,34.90%的卫生院员工选择“不确定”,仅18.75%的人认为目前绩效工资是按劳分配;员工对绩效工资制度的满意度测评中,各项分指标的满意度得分均偏低,乡镇医疗机构员工对目前的绩效工资制度比较不满意。结论与建议:(1)样本县乡镇医疗机构员工薪酬制度方面存在的问题:乡镇医疗机构员工薪酬总额较低;员工薪酬的分配要素不尽合理;薪酬结构不能很好体现医疗卫生职业特点,医疗机构缺乏薪酬管理自主权;工资收入增长幅度较小,增长速度缓慢;员工的福利有待改善;绩效工资制度有待进一步落实完善;员工对目前的薪酬体制不够了解;员工对薪酬分配各方面的满意度均待提升。(2)针对存在问题提出的建议:增加财政支持,加强对卫生经费核算的监管;薪酬分配应更加重视个人能力和贡献大小;优化薪酬结构,保证乡镇医疗机构发展的自主权利;薪酬的增长与经济社会发展相适应;保障多种形式的福利;规范绩效考核细则和监管机制;加强对薪酬分配政策制度的宣传教育;从各方面入手综合提升员工薪酬满意度等。
%W CNKI

%0 Journal Article
%A 张宏
%A 陈哲娟
%A 赵虹
%A 刘金峰
%+ 国家卫生计生委人才交流服务中心;中国人民大学公共管理学院;国家食品安全风险评估中心;
%T 西部地区乡镇卫生院医务人员薪酬满意度及其影响因素
%J 中国卫生资源
%D 2015
%V 18
%N 02
%K 乡镇卫生院;医务人员;薪酬满意度
%X 目的 :通过对乡镇卫生院医务人员薪酬满意度及其影响因素的分析,提出符合我国西部农村基层卫生特点的相关薪酬建议。方法 :选取青海和广西4个县的34所乡镇卫生院及其中213名医务人员进行调查,并采用描述、单因素分析、多元回归等统计方法对调查结果进行分析。结果 :西部调查地区乡镇卫生院医务人员2012年的年均薪酬水平为36 483.13元、年平均薪酬从2008年到2012年增加了12 730.43元。薪酬整体满意度为(2.83±0.59)分,薪酬满意度4个维度间存在显著差异(P<0.001),其中薪酬水平满意度最低(2.79±0.51)分,薪酬结构/管理满意度最高(3.11±0.65)分,薪酬提升满意度(2.96±0.55)分和福利满意度居中(2.98±0.59)分。多元回归分析结果显示,"编制床位数"是薪酬满意度的负向影响因素,"乡镇卫生院人员核定编制数"及"月均出院人数"为正向影响因素,以上几项因素在西部地区特定条件下分别对不同薪酬满意度维度产生了显著影响。结论 :需要进一步加大针对西部地区基层农村卫生人员的财政支付力度,以提升现况低下的薪酬满意度水平,使卫生人才能够留用在基层。
%P 137-140
%@ 1007-953X
%L 31-1751/R
%W CNKI

%0 Journal Article
%A 王斌艳
%A 郑溜
%A 王晓梅
%+ 浙江中医药大学;
%T 社会公众对我省基层中医药工作满意度现状分析与对策探讨
%J 浙江中医药大学学报
%D 2015
%V 39
%N 03
%K 社会公众;基层中医药;满意度;对策
%X [目的]分析社会公众对我省基层中医药工作满意度及期望值现状,为提高基层中医药医疗服务水平提供建议与参考。[方法]采用满意度相关理论,通过随机调查社会公众,从服务对象的视角对我省基层中医药工作的24个项目开展满意度和期望值的相关性研究,分析现状,提出相应对策。[结果]满意度介于65~72区间,平均值为68.69±1.36,其中满意度最高的是中医药的治疗效果,满意度最低的是中医药医疗费用;期望值介于79~86区间,平均值为83.93±1.44,其中期望值最高的是基层中医药医务人员的诊断水平,期望值最低的是香熏等特色中医服务项目。[结论]运用满意度理论来分析评价基层中医药工作,对提高基层医疗机构管理服务水平、提升政府绩效评价具有重要的意义。
%P 232-235
%@ 1005-5509
%L 33-1349/R
%W CNKI

%0 Journal Article
%A 乔婷婷
%A 范艳存
%A 李欣华
%A 梁慧娟
%+ 内蒙古医科大学卫生管理学院;
%T 内蒙古自治区基层医务工作者工作满意度调查
%J 医学与社会
%D 2015
%V 28
%N 03
%K 医务人员;工作满意度
%X 目的:了解内蒙古自治区基层医务工作者工作满意度现状,分析影响医务工作者工作满意度的因素,提出提高医务工作者工作满意度的建议,为政府有关部门提供决策参考。方法:从内蒙古自治区东中西部旗县卫生系统抽取523名医务工作者进行工作满意度问卷调查并分析结果。结果:内蒙古自治区基层医务工作者总体工作满意度均值为(3.70±0.74),医务工作者对报酬与工作量的比较、工作的提升机会和职业环境满意度最低;年龄、学历、职称对工作满意度均有影响。结论:改善薪酬水平,注重培训和发展,创建和谐职业环境,实施人本管理,加强满意度评估,提高医务工作者工作满意度。
%P 44-47
%@ 1006-5563
%L 42-1387/R
%W CNKI

%0 Journal Article
%A Hossein Jabbari
%A Mohammad Zakarria Pezeshki
%A Mohammad Naghavi Behzad
%A Mohammad Asghari
%A Reza Piri
%A Fariba Bakhshian
%+ Associate Professor, Medical Education Research Center, Tabriz University of Medical Sciences, Tabriz, Iran;Associate Professor, Medical Philosophy and History Research Center, Tabriz University of Medical Sciences, Tabriz, Iran;Student of Medicine, Medical Philosophy and History Research Center, Tabriz University of Medical Sciences, Tabriz, Iran;Assistant Professor, Department of Biostatics, School of Health Sciences, Tabriz University of Medical Science, Tabriz, Iran;Student of Medicine, Students Research Committee, School of Medicine, Tabriz University of Medical Sciences, Tabriz, Iran;Department of Public Health, School of Health Sciences, Tabriz University of  Medical Sciences, Tabriz, Iran
%T What is the relationship between family physicians’ job satisfaction associated and their educational performance?
%J Journal of Analytical Research in Clinical Medicine
%D 2015
%N 1
%V 3
%K Job Satisfaction;Family Physician;Iranian Health System;Educational Performance
%X Introduction: Expansion of strong primary health care (PHC) network as a first revolution in Iran health system has led to significant improvements in coverage of the rural population and health indicators. Considering the development of rural health insurance and family physicians programs second revolution in 2004, in this study it was tried to determine the level of family physicians’ job satisfaction and its relationship with educational performance. Methods: All physicians who had worked as family physicians in public health care system of East Azerbaijan, Iran, between 2009 (December) and 2011 (May) were included in a cross-sectional study. The included population was composed of 367 primary care physicians. A self-administered, anonymous questionnaire was used to collect required information about job satisfaction. Educational performance scores of physicians were extracted from their educational profile in the medical faculty. Results: In this study, 149 questionnaires were analyzed from 238 retained questionnaires (overall response rate of 62.5%). The average score of job satisfaction was 41.84 (19.11) and the average educational performance score was 78.63 (6.66) out of 100. There was only significant relationship between gender, number of undercover population and job satisfaction while the results showed significant relationships between age and educational performance among personal and variables (P > 0.050). However, there was no significant relationship between job satisfaction and educational performance. Conclusion: The low level of job satisfaction and educational performance scores of family physicians indicating the urgent need for more extensive research in identifying the root and basic causes of this situation at first step. Second, finding the appropriate mechanisms to improve the job satisfaction level is great importance. We are proposing the revising of current policies, in payment methods and work condition, educational methods in existing health system
%W CNKI

%0 Thesis
%A 张珍珍
%T 新疆乡镇卫生院医务人员满意度调查研究
%Y 张向阳
%I 新疆医科大学
%9 硕士
%D 2015
%K 医务人员;满意度;卫生人力资源;乡镇卫生院
%X 目的：调查新疆乡镇卫生院医务人员工作满意度现状并分析其影响因素,了解医务人员心理需求,从而提高医务人员工作积极性,能更好地为病人提供高质量的医疗服务,促进农村医疗卫生事业的发展。方法：问卷调查法、统计描述、单因素方差分析、相关性分析、logistic多元线性回归、卡方检验。结果：乡镇卫生院医务人员工作总体满意度水平偏低(3.02),各维度满意度中最不满意的依次为工作培训(2.95分)、薪酬福利(2.94分)和工作提升(2.67)；年龄、工作年限、专业技术职称、薪酬福利、工作培训以及工作提升是医务人员总体工作满意度的影响因素；人口学特征与满意度各维度关系密切；乡镇卫生院要提高工作总体满意度,薪酬福利、工作提升、工作培训和医院管理是关键需要提高的因素；工作满意度8个维度与离职意愿呈负相关；学历、专业技术职称、薪酬福利、工作培训、工作提升是离职意愿的主要影响因素。结论：营造良好的农村卫生人才环境,稳定农村地区卫生技术人员；深化卫生系统人事制度改革,建立开放灵活的人才流动机制,积极推进区域人才交流和合作；通过完善薪酬制度,提高工资待遇、健全人员培训机制、制定人员晋升培养计划等政策促进乡镇卫生院引进人员,调整农村卫生人力队伍结构,促进乡镇卫生院医务人员的工作满意度。
%W CNKI

%0 Journal Article
%A 王妮妮
%A 陈定湾
%A 范春红
%A 钟要红
%+ 浙江医学高等专科学校;
%T 浙江省基层临床医生工作满意度评价和离职意愿调查研究
%J 中国乡村医药
%D 2015
%V 22
%N 03
%K 基层;临床医生;工作现状
%X 目的了解浙江省基层临床医生工作现状。方法采用问卷方式对浙江省基层临床医生工作现状进行问卷调查。结果基层临床医生学历层次大专为主(60.3%),职称以中级以下为主(80.6%),月收入以3000元以下为主(59.4%);对医院工作环境表示"一般";在工作认同感、付出与回报等值、是否得到重视等方面,大多数被调查者持"一般"态度;在离职意愿方面,63.2%的调查者产生过离开本单位的想法。结论基层临床医生学历、职称、收入都较低,同时对工作各方面满意程度为"一般",应提高他们收入待遇,完善绩效考核制度、创造良好工作环境,提升内部管理。
%P 65-66
%@ 1006-5180
%L 11-3458/R
%W CNKI

%0 Conference Proceedings
%A 祖国强
%A 官翠玲
%+ 湖北中医药大学管理学院;
%T 基层中医院医生工作满意度影响因素研究
%B 全国社会办医暨中医药发展战略高峰论坛
%C 中国湖北武汉
%? 中华中医药学会社会办医管理分会
%D 2014
%P 6
%K 基层中医院;人际关系;奖金分配;医院管理制度;职称晋升;满意度影响因素;
%X <正>1引言工作满意度(job satisfaction)是指个体对其所在工作环境中的各个方面所持的积极的主观的评价或态度(Hoppock.R,1935)~([1])。工作满意度受多方面的因素影响,斯蒂芬·P·罗宾斯(1997)提出工作本身及工作挑战性、薪酬制度、人际关系、工作条件是工作满意度的重要影响因素~([2]);Kuo yin(2008)通过调查研究指出管理、工作激励、薪酬及福利、组织环境、员工的学习感知是员工工作满意度的重要影响因素~([3])。杜进林、徐学琴(2013)通过对三级综合医院医生进行工作满意度调查,发现医生工作满意度主要受工作回报的影响~([4]);
%W CNKI

%0 Conference Proceedings
%A 官翠玲
%A 祖国强
%+ 湖北中医药大学;
%T 湖北省基层中医院医生工作满意度研究
%B 全国社会办医暨中医药发展战略高峰论坛
%C 中国湖北武汉
%? 中华中医药学会社会办医管理分会
%D 2014
%P 5
%K 基层中医院;离职倾向;总体满意度;湖北省;满意度研究;
%X <正>基层中医院是开展中医诊疗的主要场所,医生是实现中医诊疗服务的关键。目前,基层中医院医生出现了较为严重的职业倦怠感、离职倾向等问题,这对于医疗服务质量、自身职业发展都会产生消极影响,制约着医院的发展。基层中医院要实现可持续发展,就必须准确地掌握医生工作满意度现状,并针对影响医生工作满意度的问题进行有效地改进,以此来发挥医生的工作积极性和创造性,从而提高患者满意度。1对象与方法1.1研究对象本次研究对象为湖北省基层中医院医生,随机抽取湖北省多家基层中医院,对其医生开展问卷调查和
%W CNKI

%0 Journal Article
%A 张宏
%A 张俊华
%A 陈哲娟
%A 刘金峰
%+ 国家卫生计生委人才交流服务中心;国家食品安全风险评估中心;
%T 北京和山东省不同分类行政村乡村医生薪酬水平及满意度影响因素
%J 中国公共卫生
%D 2015
%V 31
%N 01
%K 乡村医生;行政村分类;薪酬水平;薪酬满意度
%X 目的探讨在不同行政村分类下,乡村医生的薪酬水平及满意度的差异及影响因素,并提出相应政策建议。方法选取北京市和山东省临沂市3个区(县)的304所村卫生服务机构及402名乡村医生进行调查,并采用描述、聚类、多元回归等统计方法进行分析。结果按照每村平均户数和村民平均年收入2项指标进行聚类分析,将304个行政村分为控制村(156个)、发展村(191个)和远景村(53个);三类行政村中的乡村医生月均薪酬水平中位数为1 200元(QR=932.5元)、薪酬满意度中位数为2分(QR=1分);三者在薪酬水平和薪酬满意度上差异均有统计学意义(P<0.01)。多元回归分析结果显示,乡村医生整体满意度影响因素包括月诊疗人次、工作日每天工作时间和实际人均公共卫生服务补助收入,控制村乡村医生薪酬满意度影响因素为实际人均政府补助收入、每月诊疗人次、是否为新农合定点机构及每月累计出(巡)诊时间,发展村乡村医生薪酬满意度的影响因素为工作日每天工作时间,远景村乡村医生薪酬满意度影响因素为是否从事其他工作。结论乡村医生的薪酬水平及薪酬满意度现状偏低,需要提高公共卫生服务的补偿力度,在不同行政村分类下,乡村医生薪酬满意度的影响因素不一致,有必要对乡村医生实施分类管理。
%P 108-111
%@ 1001-0580
%L 21-1234/R
%W CNKI

%0 Journal Article
%A 张瑞
%A 栾孟玉
%A 王亚峰
%A 朱中海
%A 韩悦
%A 王明旭
%+ 西安交通大学公共卫生学院;西安交通大学经济与金融学院;
%T 关中地区基层卫生医务人员工作满意度及其影响因素研究
%J 中国卫生质量管理
%D 2014
%V 21
%N 06
%K 基层卫生医务人员;工作满意度;影响因素
%X 目的了解陕西省关中地区基层卫生医务人员工作满意度现状,探讨影响整体满意度的相关因素,为提高卫生医务人员工作积极性、改善人力资源现状提供依据。方法采用多阶段分层整群抽样方法,运用Likert五点计分法和描述法,对陕西省关中地区994名基层卫生医务人员进行问卷调查。采用单因素方差分析、Pearson相关分析和多元线性回归模型探讨影响基层卫生医务人员工作满意度的相关因素。结果本研究共有效调查985人。陕西省关中地区基层卫生医务人员整体工作满意度得分为3.50±1.09分。不同性别、单位类型及职工类型整体满意度有显著性差异(P<0.05):男性高于女性;工作单位级别越高满意度越低;医技的整体满意度最高,预防保健人员最低。调查的各维度均与整体满意度显著相关(P<0.05)。对整体满意度有显著影响(P<0.05)的因素依次为:报酬、工作荣誉感、职位晋升、工作能力要求、领导能力、办公设施等。结论关中地区基层卫生医务人员整体工作满意度处于一般水平,为提高工作满意度,应重点考虑提高报酬、提升工作荣誉感并改革职位晋升制度等。
%P 63-67
%@ 1006-7515
%L 61-1283/R
%W CNKI

%0 Journal Article
%A 褚林芳
%+ 浙江省嘉兴市秀洲区王江泾医院;
%T 浅谈人性化管理在基层医院手术室护理管理工作中的应用价值
%J 当代医药论丛
%D 2014
%V 12
%N 19
%K 人性化管理;基层医院;手术室管理;应用价值
%X 目的 :探讨分析人性化管理在基层医院手术室护理管理工作中的应用价值。方法 :选取2010年1月~2011年1月间在我院手术室工作的在职护理人员6人作为研究对象,从2010年1月开始对其进行人性化管理,分别在2010年1月(即实施人性化管理前)和2011年1月对住院患者及手术医师进行满意度调查,观察对比患者及手术医师对护理人员的满意度,并将对比的结果及所有护理人员的一般资料进行回顾性的分析。结果 :实施人性化管理后,住院患者及手术医师对护理人员的满意度均明显上升(P<0.05),具有统计学意义。结论 :在基层医院手术室护理管理工作中实施人性化管理不仅能有效提高护理人员的工作效率,还能提高住院患者及手术医师对护理人员的满意度,此方法值得在临床各科室中推广应用。
%P 94-95
%@ 2095-7629
%L 22-1407/R
%W CNKI

%0 Journal Article
%A Fang Pengqian
%A Liu Xiangli
%A Huang Lingxiao
%A Zhang Xiaoyan
%A Fang Zi
%+ School of Health and Medicine Management, Tongji Medical College, Huazhong University of Science and Technology, 13 Hangkong Road, Qiaokou District, Wuhan, 430030, China. pfang@mails.tjmu.edu.cn.;;School of Health and Medicine Management, Tongji Medical College, Huazhong University of Science and Technology, 13 Hangkong Road, Qiaokou District, Wuhan, 430030, China. liuxiangli111@163.com.;;Chongqing University of Medical Sciences, Chongqing, China. liuxiangli111@163.com.;;School of Health and Medicine Management, Tongji Medical College, Huazhong University of Science and Technology, 13 Hangkong Road, Qiaokou District, Wuhan, 430030, China. 529330236@qq.com.;;School of Health and Medicine Management, Tongji Medical College, Huazhong University of Science and Technology, 13 Hangkong Road, Qiaokou District, Wuhan, 430030, China. 24420054@qq.com.;;The London School of Economics and Political Science, PO Box13420, Houghton Street, London, WC2A 2AE, UK. zi.fang.zoey@gmail.com.
%T Factors that influence the turnover intention of Chinese village doctors based on the investigation results of Xiangyang City in Hubei Province.
%J International journal for equity in health
%D 2014
%N 1
%V 13
%X INTRODUCTION(#br)This study analyzes the factors that influence the turnover intention of village doctors by investigating village clinic workers in rural areas, particularly in Xiangyang City, Hubei Province.(#br)METHODS(#br)A total of 1184 village clinics were sampled randomly in Xiangyang City. The research assistants distributed 1930 questionnaires to village doctors. This study had a response rate of 97.88%. A total of 1889 village doctors completed the questionnaires.(#br)RESULTS(#br)The results of the investigation conducted in Xiangyang City indicated that 63.2% of the village doctors did not plan to leave the organization where they were currently employed. However, more than one-third (36.8%) of the village doctors considered leaving their posts voluntarily. Some job satisfaction indexes affect their intention to resign. The results showed that income satisfaction and the way organization policies are put into practice, in addition, my pay and the amount of work I do, the chances for advancement on this job and the work conditions are significant factors that contribute to the turnover intention of village doctors.(#br)CONCLUSIONS(#br)This study may interest heath care management administrator and highlight the influence of job satisfaction on turnover intention of village doctors. Our findings outline some issues that contribute to these problems and suggest an approach for health care policy maker to implement a broader national process and organizational strategies to improve the job satisfaction and stability of the village doctors.
%@ 1475-9276
%W CNKI

%0 Journal Article
%A 乔婷婷
%A 李欣华
%A 李敏
%A 梁慧娟
%A 范艳存
%+ 内蒙古医科大学;
%T 基层医务人员职业认同、职业规划与工作满意度的关系
%J 中国农村卫生事业管理
%D 2014
%V 34
%N 10
%K 工作满意度;职业认同;职业规划;基层医务人员
%X 目的:探究内蒙古自治区基层医务人员职业认同与工作满意度的关系。方法:采用整群随机抽样方法,在内蒙古自治区的东部、中部和西部地区卫生系统抽取523名基层医务人员为调查对象,运用问卷调查、匿名填写的方法收集资料。结果:内蒙古基层卫生人员的工作满意度平均分为(3.70±0.74)分,工作满意度在民族、学历、职称、年龄方面的差异有统计学意义。基层卫生人员的职业认同平均分为(4.01±0.73)分,不同民族医务人员的职业认同有统计学意义(P<0.05),蒙古族医务人员职业认同感高于汉族。职业认同、职业规划和工作满意度呈显著正相关。职业规划在职业认同和工作满意度之间起部分中介作用。结论:改善薪酬和环境,制定有利的职业生涯发展政策,增强医务人员职业认同感,从而提升内蒙古基层医务人员的工作满意度。
%P 1194-1197
%@ 1005-5916
%L 11-5269/R
%W CNKI

%0 Journal Article
%A 张小娟
%A 朱坤
%+ 中国医学科学院医学信息研究所/卫生政策与管理研究中心;
%T 江苏省射阳县乡村医生补偿和养老思路探索
%J 中国全科医学
%D 2014
%V 17
%N 28
%K 乡村医生;补偿;养老;工作负担;满意度
%X 目的总结分析江苏省射阳县乡村医生补偿和养老的主要做法和现状。方法 2013年5月通过自行设计调查表调查了射阳县85名乡村医生,调查乡村医生的收入、工作状况、满意度及离职意愿等;并通过对县卫生局主管领导、乡镇卫生院院长及财务等相关人员、村卫生室负责人及普通乡村医生进行个人深入访谈和焦点组访谈,了解射阳乡村医生的补偿和养老政策及存在的问题、乡村医生对补偿和养老政策的意见和建议。结果乡村医生日工作时间为(11.15±1.94)h,日工作8 h以上的乡村医生占95.3%(81/85)。将医疗服务和公共卫生服务工作量作为总工作量,其中公共卫生服务占总工作量比例为(63.18±10.66)%,高于医疗服务占总工作量的比例(36.82±10.66)%。与2009年医改前相比,乡村医生均认为工作量有所增加,增加幅度为(56.42±42.26)%。其中81.0%(68/84)的乡村医生认为工作量增加的原因是公共卫生服务增加。乡村医生目前月收入中位数为1 600(500)元;与2009年医改前相比,81.7%(67/82)的乡村医生认为收入减少;乡村医生期望月收入中位数为3 500(1 000)元;80%以上的乡村医生对收入、养老保险不满意和非常不满意;81.5%(66/81)的乡村医生有离职意愿。访谈结果显示,卫生局主管领导认为目前乡村医生的补偿和养老问题已经初步解决,过去乡村医生收入和养老完全没有保障的情况已经有了很大的改善。乡镇卫生院相关人员认为乡村医生基本的补偿和养老问题有了一定解决,但是收入和养老保障水平依然比较低,仍有较大的提升空间。乡村医生则认为目前收入低,养老保障也是最低水平,与期望水平差距甚远,满意度很低;且医改以来工作量大幅增加,工作压力很大,部分乡村医生反映想离职,但因年纪较大不好重新择业目前仍留任。结论射阳县建立了较为完善的乡村医生补偿和养老机制,但乡村医生岗位依然缺乏吸引力,新人进入困难。
%P 3359-3362
%@ 1007-9572
%L 13-1222/R
%W CNKI

%0 Journal Article
%A 韩雪梅
%A 王立先
%A 梁艳哲
%A 胡琦
%A 邵雨薇
%A 王增福
%A 韩芸倩
%A 陈永聪
%+ 兰州大学公共卫生学院社会医学与卫生事业管理研究所;
%T 基于结构方程模型的兰州市各县区乡村医生满意度分析
%J 中国全科医学
%D 2014
%V 17
%N 25
%K 乡村医生;满意度;问卷调查;结构方程模型
%X 目的了解兰州市各县区乡村医生的工作满意度,为进一步提高乡村医生工作效率,制定完善的管理措施提供一定的政策建议。方法 2012年7月选取兰州市各县区参加培训的552名乡村医生,在参考大量文献的基础上,结合兰州市各县区乡村医生的实际状况,编制符合乡村医生实际情况的有针对性的乡村医生满意度调查问卷。运用结构方程模型找出影响工作满意度的因素,提出改善建议。结果不同性别、从医年限乡村医生工作满意度得分比较,差异有统计学意义(P<0.05);不同受教育水平、职称、职业资格情况乡村医生工作满意度得分比较,差异均无统计学意义(P>0.05)。结构方程模型显示,业务素质与受教育水平的系数为7.075 6,与收入水平的系数为0.018 4;工作负荷与工作责任的系数为0.839 7,与工作任务的系数为0.681 7;工作环境与科室设备的系数为0.173 9,与绩效考核的系数为1.276 2;患者认可与患者信任的系数为0.764 2,与患者尊重的系数为0.713 2;工作满意与职业愉快感的系数为0.850 4,与工作自豪感的系数为0.718 5;离职倾向与离职念头的系数为0.718 7,与留职可能性的系数为0.805 6。结论兰州市各县区乡村医生的总体满意度较低,应该采取进一步措施提高乡村医生满意度,进而提高乡村医生的工作效率。
%P 2933-2936
%@ 1007-9572
%L 13-1222/R
%W CNKI

%0 Journal Article
%A Filipova Anna A
%+ Department of Public Administration, University of Wisconsin Oshkosh, 800 Algoma Blvd., Oshkosh, WI 54901-8655, USA. Tel 920-424-0037, fax 920-424-2319. filipova@uwosh.edu.
%T Factors influencing the satisfaction of rural physician assistants: a cross-sectional study.
%J Journal of allied health
%D 2014
%N 1
%V 43
%X The purpose of the study was to determine factors that attract physician assistants (PAs) to rural settings, and what they found satisfying about their practice and community. A cross-sectional survey design was used. All PAs who were practicing in both nonmetropolitan counties and rural communities in metropolitan counties, in a single midwestern US state, served as the population for the study. A total of 414 usable questionnaires were returned of the 1,072 distributed, a 39% response rate. Factor analysis, descriptive statistics, Pearson's correlation analysis, and robust regression analyses were used. Statistical models were tested to identify antecedents of four job satisfaction factors (satisfaction with professional respect, satisfaction with supervising physician, satisfaction with authority/ autonomy, and satisfaction with workload/salary). The strongest predictor of all four job satisfaction factors was community satisfaction, followed by importance of job practice. Additionally, the four job satisfaction factors had some significant associations with importance of socialization, community importance, practice attributes (years of practice, years in current location, specialty, and facility type), job responsibilities (percentage of patient load not discussed with physician, weekly hours as PA, inpatient visits), and demographics (marital status, race, age, education).
%W CNKI

%0 Journal Article
%A 胡浩
%A 饶平
%A 郑建中
%A 张岩波
%A 覃凯
%+ 山西医科大学公共卫生学院;山西医科大学卫生管理学教研室;山西医科大学卫生统计学教研室;
%T 山西省医务人员工作满意度调查研究
%J 中国药物与临床
%D 2014
%V 14
%N 08
%K 医务人员;职称晋升;基层医疗机构;山西省;满意度调查;
%X <正>医务人员的工作满意度与患者的满意度直接相关,满意度较高的医生,其提供的医疗服务质量较好,其服务的患者对医疗服务的满意度也较高,较低的医务人员满意度可能导致患者对其提供的医疗服务不满意、医疗服务效率低下、服务质量受影响、医疗服务产出较低等现象,从而影响医疗服务系统整体功能的正常发挥及医院作风的建设[1]。本研究通过对当前山西省医务工作者对自身工作状况的满意程度,工作中存在的主要问题等进行访谈和问卷调查,以期了解医务人员对其工作满意或不满意的原因,为改善其执业环境、提高卫生服务效率提供政策依据。
%P 1035-1036
%@ 1671-2560
%L 11-4706/R
%W CNKI

%0 Journal Article
%A 王梦瑶
%A 韩程成
%A 张兴
%A 高莹
%A 杨凯琪
%A 王绩钊
%A 王明旭
%+ 西安交通大学医学院;
%T 陕西省宝鸡市基层医疗卫生人员工作满意度及影响因素调查
%J 国外医学(医学地理分册)
%D 2014
%V 35
%N 02
%K 人力资源;现况;工作满意度;宝鸡;医务工作者
%X 目的了解宝鸡市基层医院医务人员工作满意度,并分析其相关因素。方法采用多阶段分层抽样,抽取宝鸡市眉县医务工作人员为研究对象,并进行问卷调查。描述其一般情况,并运用单因素、多因素分析法分析其工作满意度及影响因素。结果共回收有效问卷171份,调查对象平均年龄为(30.4±14.6)岁,其中男性41人(24.6%),女性126人(75.4%)。Pearson相关分析发现所选调查项均与工作满意度存在正相关关系。多元回归模型的决定系数R~2=O.625(P<0.05),显示工作量、工作报酬与基层医务工作人员工作满意度呈正相关,管理制度、工作成长、工作意义与其呈负相关。结论医院及基层政府部门应采取相关措施,提高基层医务人员的工作满意度,稳定医疗队伍。
%P 146-148+158
%@ 1001-8883
%L 61-1102/R
%W CNKI

%0 Journal Article
%A 祖国强
%A 官翠玲
%+ 湖北中医药大学管理学院;
%T 基层中医院医生工作满意度影响因素研究
%J 南京中医药大学学报(社会科学版)
%D 2014
%V 15
%N 02
%K 基层中医院;医生工作满意度;影响因素;因子分析
%X 近年来,我国部分基层中医院医生由于工作满意度较低,出现了工作倦怠、离职等问题,严重地制约着基层中医院的可持续发展。通过对241名基层中医院医生进行调查发现,基层中医院医生工作满意度受到工作收入、人际关系、职业发展、工作压力、工作成就感、医院管理等因素的影响,基层中医院医生工作满意度水平较低。政府和医院要共同关注基层中医院医生工作满意度的建设,制定切实可行的措施,提高医生工作满意度。
%P 118-122
%@ 1009-3222
%L 32-1561/C
%W CNKI

%0 Journal Article
%A 于东
%A 徐光辉
%A 许新玲
%+ 新疆石河子市城东医院;新疆石河子市152团医院;新疆石河子市人民医院;
%T 基层医院开展优质护理服务实践体会
%J 农垦医学
%D 2014
%V 36
%N 03
%K 基层医院;优质护理服务;实践效果;体会
%X 目的:探讨基层医院开展优质护理服务的实践效果及应用体会,进一步提高基层医院的护理工作水平。方法:通过组织学习转变护理服务理念,改革护理模式、管理模式,调整排班模式、实施责任制整体护理,完善绩效考核机制、强化健康指导、切实加强基础护理,全面提升护理服务水平。结果:开展优质护理服务以来,护理人员服务意识增强,护理质量得到提高,医师、患者、护理人员满意率也明显提高。结论:优质护理服务能够对基层医院的护理工作模式产生非常重要的影响,能有效提高护理质量及满意度。
%P 271-273
%@ 1008-1127
%L 65-1176/R
%W CNKI

%0 Journal Article
%A 张小娟
%A 朱坤
%+ 中国医学科学院医学信息研究所/卫生政策与管理研究中心;
%T 东部地区乡村医生补偿和养老问题研究——基于常熟市的现场调研
%J 中国初级卫生保健
%D 2014
%V 28
%N 06
%K 乡村医生;补偿;工作负担;满意度;身份
%X 目的总结分析常熟市乡村医生补偿和养老的主要做法和现状。方法通过自行设计的调查表调查109名乡村医生,收集相关定量资料;并通过个人深入访谈和焦点组访谈收集定性资料。结果乡医日均工作时间超过9 h,公共卫生服务量约占总工作量的50.0%;2009年医改以来,84.2%的乡医认为工作量有所增加,增加幅度中位数为20.0%,原因主要为公共卫生服务增加;乡医目前月收入中位数为3 000元,与医改之前相比,59.3%乡医收入增加,主要原因为政府补助增加;乡医期望收入中位数为5 000元,期望收入与目前收入之差的中位数为1 950元;有超过一半的乡医对收入(68.4%)、养老保险(63.5%)不满意和非常不满意;27.9%的乡医有离职意愿。结论常熟市建立了较为完善的乡医补偿和养老机制,但乡医岗位依然缺乏吸引力,新人进入困难。建议加快乡医定点委托培养的速度;制定适宜政策引导应届毕业生进入乡村医生队伍;要统筹做好镇村人才队伍建设。
%P 1-4
%@ 1001-568X
%L 23-1040/R
%W CNKI

%0 Thesis
%A 宋奎勐
%T 我国五省基层卫生人员离职意愿和工作意愿及其影响因素研究
%Y 孟庆跃;Anthony Scott
%I 山东大学
%9 博士
%D 2014
%K 基层卫生人员;离职意愿;工作意愿;影响因素
%X 研究背景


	基层卫生人员是卫生服务的直接提供者,其数量和质量直接决定着城乡基层卫生服务提供的数量、质量和效果。近年来,我国基层卫生人员的学历结构和职称结构都有一定程度的改善。然而,基层卫生人员学历层次和技术职称水平依然较低,高层次人员比例仍非常低,这大大限制了基层卫生服务提供的质量。而基层卫生服务机构人才招募难、留用难是其中重要的原因：一方面,流入不畅,高层次人才不愿到基层工作；另一方面,流失较多,基层卫生技术人才队伍不稳定。研究显示,从基层卫生服务机构流出的人员多为较高学历、职称的卫生技术人员。因此,如何稳定城乡基层卫生队伍,缓解城乡基层卫生服务机构人才招募难、留用难的问题,对提高基层卫生人员学历和职称水平,改善基层卫生服务质量意义重大。


	针对城乡基层卫生服务人力资源存在的招募难、留用难的问题,国内学者开展了比较多的研究。其中,大部分研究主要是对城乡基层卫生服务人力资源现状的描述,并针对发现的问题提出政策建议；有对基层卫生人员激励机制的研究,分析其工作动力和积极性的影响因素；还有研究关注了基层卫生人员的离职意愿或工作意愿,但是这类研究非常少。现有研究存在一些不足：(1)对城乡基层卫生服务人力资源现状的描述,只能发现存在的问题,无法发现深层次的原因并提出有针对性的建议;(2)对基层卫生人员激励机制的研究出发点多是如何激发卫生服务人员的工作热情和积极性,提高卫生服务的效率,对稳定基层卫生人员队伍的借鉴意义不太明显；(3)对基层卫生人员满意度等工作相关的态度的研究,多是对某一项工作态度及其影响因素的研究,缺乏对工作压力、工作倦怠、工作满意度等工作态度及其内部联系的系统研究,不利于发现深层次的问题；(4)国内目前对基层卫生人员离职意愿、工作意愿的研究较少,并且多是简单的描述以及单因素、多因素分析。


	本研究在相关研究的基础上,利用结构方程模型对工作相关态度和离职意愿之间内部作用关系进行了分析,构建了其内在作用机制,对系统了解基层卫生人员的离职意愿、提出解决对策具有重要价值。同时,本研究采用离散选择实验的方法研究基层卫生人员的工作意愿,国内外的相关研究很少,具有重要的学术和现实意义。


	研究目的


	本研究的总体目标是系统研究基层卫生人员的离职意愿与工作意愿,并分析其影响因素,为稳定基层卫生人员队伍提供政策建议。具体研究目的包括：(1)描述基层卫生人员的个人基本情况及工作中面临的问题；(2)分析基层卫生人员工作压力、工作倦怠、工作满意度等工作相关的态度及其影响因素；(3)分析基层卫生人员离职意愿及其影响因素,探讨工作压力、工作倦怠、工作满意度与离职意愿的作用路径,构建基层卫生人员离职意愿的结构方程模型；(4)分析基层卫生人员的工作意愿及其影响因素；(5)提出改善城乡基层卫生服务机构、稳定基层卫生人员队伍的政策建议。


	研究对象与方法


	本研究的资料来源于国家自然科学基金“公共卫生技术人员行为、支付方式和产出研究”支持的调查数据。采用分层随机整群抽样的方式进行抽样,参考地理位置和经济发展水平,选择了吉林、山东、安徽、陕西、重庆5个省／直辖市,总共调查社区卫生服务人员308人和乡镇卫生院人员403人,所调查人员中包括医生、护士和防保人员。


	本研究的调查内容主要包括人员的个人属性(与人员自身相关的人口统计学因素,具体有性别、年龄等变量)、人员的工作属性(与人员当前工作相关的因素,具体有平均月收入、有无养老保险、生活便利程度、单位工作条件等变量)、工作压力、工作倦怠、工作满意度、离职意愿和工作意愿。


	数据分析方法包括采用描述性统计分析描述了基层卫生人员个人属性、工作属性、工作压力、工作倦怠、工作满意度、离职意愿的基本情况；采用了单因素分析用于比较不同个人属性、工作属性的基层卫生人员在工作压力、工作倦怠、工作满意度及离职意愿的差异；采用多元线性回归分析的方法分析基层卫生人员工作压力、工作倦怠、工作满意度以及离职意愿的影响因素；采用结构方程模型的方法,在同一个模型框架内构建和检验基层卫生人员工作压力、工作倦怠、工作满意度和离职意愿之间的结构关系；对基层卫生人员工作意愿的研究则采用离散选择实验的方法。


	本研究主要采用Stata12.0进行数据的分析,具体包括描述性统计分析、单因素分析、多元线性回归分析、探索性因子分析、离散选择实验分析。采用Amosl7.0进行结构方程模型的分析。


	主要研究结果


	(1)基层卫生人员学历和职称水平仍然偏低：与以往研究的发现相同,参与本次研究的基层卫生人员学历和职称水平也不高,职称以初级及以下为主(64.12%),副高与高级职称人数占比不足10%；文化程度以大专及以下为主,本科及以上学历人数不足20%。


	(2)基层卫生人员面临着收入待遇差、工作量大、培训和职业发展机会少等突出问题：基层卫生人员的收入和福利待遇方面还比较差。参与本次研究的基层卫生人员平均月收入约为1900元；约有半数基层卫生人员没有养老保险,其中乡镇卫生院中有约65%的人员没有养老保险。工作量方面,超过60%的人员认为自己工作量比较多或非常多,几乎没有人员认为自己工作量较少或很少。基层卫生人员的培训机会及职业发展机会仍然较少。有约60%的基层卫生人员认为培训机会较少或很少,仅有约10%的人员认为培训机会较多或很多；有超过半数的人员认为职业发展机会较少或很少。


	(3)基层卫生人员的工作压力和工作倦怠：基层卫生人员感到工作压力较大或很大的比例较高,有接近10%感到压力非常大,接近40%感到压力较大,城乡两类机构人员间无显著差异。工作倦怠三个维度分别为情绪耗竭、去人格化倾向、成就感低落,城乡两类机构人员的工作倦怠各维度无显著差异。群众的认可与尊重程度、工作量、生活便利程度是影响基层卫生人员工作压力和工作倦怠的主要因素。


	(4)基层卫生人员工作满意度：从满意度各条目来看,基层卫生人员对单位人际关系和群众认可与尊重的满意度最高,而对收入水平、福利状况的满意度最低。从满意度的三个维度来看,基层卫生人员的关系满意度最高,其次为成长满意度,对物质条件的满意度最低,城乡两类机构人员的在三个维度的满意度无显著差异。


	(5)基层卫生人员离职意愿：基层卫生人员中有约半数表示不太想要或很不想要离开目前的工作,约1/3的人员表示有些想要或非常想要离开目前的工作,城乡两类机构人员的离职意愿分布情况存在统计学差异,乡镇卫生院人员表示想要离开目前工作的比例高于社区卫生服务机构人员。年龄在30到50岁之间的人员离职意愿最高,而50岁及以上人员的离职意愿最低；职称较高(副高及以上)和学历较高(本科及以上)的人员离职意愿较高。基层卫生人员的离职意愿与其工作压力、工作倦怠均呈现正向相关,与工作满意度呈现负向相关。在控制了个人及工作属性之后,工作压力、工作倦怠中的情绪耗竭、工作满意度对基层卫生人员的离职意愿都具有显著影响。基层卫生人员工作倦怠在工作压力对工作满意度的影响中起中介作用,基层卫生人员的工作满意度在工作倦怠对离职意愿的影响中起中介作用。


	(6)基层卫生人员工作意愿：纳入研究的六项工作属性对基层卫生人员的工作选择均具有显著性影响,即基层卫生人员在选择一项工作时,会考虑包括收入、福利、工作条件、居民的认可和尊重、培训机会和职业发展机会等工作属性,并且这些属性的情况会决定基层卫生人员是否会选择该项工作。除收入外,群众的认可与尊重程度、单位福利状况、单位工作条件都是影响基层卫生人员工作意愿的重要因素,培训机会及职业发展机会对基层卫生人员工作意愿的影响较低。


	结论与政策建议


	基层卫生人员学历和职称水平仍然较低,同时基层卫生人员还面临着工资和待遇较低、工作量大、培训机会和职业发展机会少等突出问题。


	基层卫生人员面临的工作压力较大,群众的认可与尊重程度、工作量和生活便利程度是影响基层卫生人员工作压力和工作倦怠的主要因素。另外,基层卫生人员的对关系的满意度最高,其次为成长满意度,对物质条件的满意度最低。研究还发现,基层卫生人员中有约1/3的人员表示有些想要或非常想要离开目前的工作,可见当前基层卫生人员还有相当的潜在不稳定性。而且基层卫生人员中有离职意愿的多是年富力强、学历和职称较高的人员,这一部分人如果离职,将会给城乡基层卫生服务机构带来很大的人才损失。工作压力、工作倦怠、工作满意度与离职意愿之间有着紧密的联系,工作满意度是离职意愿的直接前因变量；工作倦怠既对离职意愿有直接影响,同时还通过工作满意度这一中介变量影响离职意愿；工作压力对离职意愿也具有直接影响,同时通过工作倦怠、工作满意度的中介效应影响离职意愿。


	基层卫生人员在选择一项工作时,并不是仅仅看重收入、福利等经济因素,同时还会考虑包括工作条件、居民的认可和尊重、培训机会和职业发展机会等工作属性,并且会在这些属性之间进行权衡以做出最终的决定。群众的认可与尊重程度、单位福利状况、单位工作条件都是影响基层卫生人员工作意愿的重要因素。


	基于以上结论,为稳定城乡基层卫生队伍,缓解城乡卫生服务机构人才招募难、留用难的问题,提出如下的政策建议：(1)卫生投入应该优先用于提高城乡基层卫生人员的收入水平、福利保障,对于解决基层卫生人员的生存需要、稳定基层卫生队伍至关重要；(2)城乡基层卫生服务机构应努力为基层卫生人员提供便利的生活条件,如建设员工休息住所、职工食堂、增设交通班车等；(3)为适当减轻基层卫生人员工作量,政策制定者应评估基层卫生人员开展基本公共卫生服务的能力,合理分配其他卫生服务机构(如疾控中心、结防所等)开展相应服务；(4)政策制定者应努力提高基层卫生机构和人员卫生服务提供的能力和质量,包括改善基层卫生机构基本设施和设备配备、改善基层卫生人员的培训机会等,从而提升患者对基层卫生机构和人员的信任,改善群众的认可与尊重程度；(5)政策制定者应该制定符合基层卫生人员的职称晋升等职业发展政策。


	创新与不足


	本研究的创新之处：(1)本研究以城乡基层卫生人员的稳定为出发点,系统和全面研究了其离职意愿和工作意愿,在国内尚未发现类似研究；(2)本研究通过结构方程模型构建了基层卫生人员离职意愿的结构框架,对深入理解基层卫生人员离职意愿的产生机制有重要意义；(3)本研究运用离散选择实验的方法调查和分析了基层卫生人员的工作意愿,可以弥补传统调查方法的不足,目前类似研究在国内比较少见。


	本研究的不足之处与研究展望：(1)本研究对工作压力以及离职意愿的调查均采用单一问题,容易造成结果的不稳定性,在未来的研究中可以根据相关理论,选用多个问题从不同角度对其进行调查,提高结果的可靠性；(2)由于离散选择实验方法本身的局限性,本研究在研究基层卫生人员工作意愿时只纳入了6个最为重要的工作属性,无法反映其他工作属性对工作意愿的影响。同时,由于离散选择实验调查的是卫生服务人员的工作意愿,而非实际做出的工作选择,将来的研究可以比较研究结果与卫生服务人员实际的工作选择是否一致。
%W CNKI

%0 Journal Article
%A 李君荣
%A 周一
%A 李蕾
%A 王琳娜
%+ 江苏大学管理学院社会医学与卫生事业管理系;
%T 基于结构方程模型的乡村医生工作满意度研究
%J 南京医科大学学报(社会科学版)
%D 2014
%V 14
%N 02
%K 乡村医生;ERG需要理论;结构方程模型;工作满意度
%X 目的:调查镇江市乡村医生工作满意度并分析其影响因素,以提出稳定乡村卫生人力资源的建议,更好地发挥乡村医生在农村三级卫生服务网中的作用。方法:以ERG需要理论为框架设计问卷对180名乡村医生进行问卷调查,用结构方程模型分析工作满意度的影响因素。结果:成长空间对总体满意度影响效应最大(β=0.56,P<0.01),工作待遇次之(β=0.46,P<0.01),人际关系(β=0.31,P<0.01)的影响效应较弱。其中福利待遇、奖惩制度、考核标准、进修培训、晋升机会等是影响工作满意度的重要因素。结论:提高乡村医生收入、制订公平合理的薪酬分配机制、提供更多技能培训机会、营造良好的工作环境,可有效提高乡村医生的工作满意度。
%P 100-103
%@ 1671-0479
%L 32-1606/C
%W CNKI

%0 Journal Article
%A 张胜军
%+ 中南大学公共卫生学院;湖南省社会科学院社会学法学研究所;
%T 乡村医生工作满意度的影响因素分析——对湖南省12个县、市36所乡镇卫生院和36个村卫生室的调查
%J 中国初级卫生保健
%D 2014
%V 28
%N 03
%K 乡村医生;工作满意度;对策建议/湖南
%X 乡村医生的工作满意度与卫生服务能力、效率及居民满意程度密切相关。在湖南省12个县、市36所乡镇卫生院和36个村卫生室抽样实地调查的基础上,分析了乡镇医生工作满意度的现状及其影响因素,并提出了提高乡村医生满意度的对策建议。
%P 26-29
%@ 1001-568X
%L 23-1040/R
%W CNKI

%0 Journal Article
%A 赵树英
%+ 湖南省江永县人民医院内二科;
%T 医护一体化责任制模式在基层医院病房中的应用
%J 当代护士(中旬刊)
%D 2014
%N 03
%K 医护一体化;优质护理服务;护理质量
%X 目的探讨医护一体化责任制在基层医院优质护理服务病房中的应用效果方法采用设置护理岗位层级,制定各岗位职责,强化护士岗位培训,实施医护一体化责任制模式等护理方法。结果实施医护一体化责任制护理模式后,患者对护理工作满意度、医生对护士工作满意度、临床护理质量均明显提高,护理不良事件降低,差异均具有统计学意义(P<0.05)。结论医护一体化责任制护理模式是一种优化组合的护理工作模式,调动了护理人员工作积极主动性,密切了医护配合程度,提高了患者对护理工作的满意度及临床护理质量,降低了护理不良事件的发生。
%P 170-171
%@ 1006-6411
%L 43-1229/R
%W CNKI

%0 Journal Article
%A Filipova Anna A.
%T Factors Influencing the Satisfaction of Physician Assistants Cross-Sectional Study: A Cross-Sectional Study
%J Journal of Allied Health
%D 2014
%N 1
%V 43
%X The purpose of the study was to determine factors that attract physician assistants (PAs) to rural settings, and what they found satisfying about their practice and community. A cross-sectional survey design was used. All PAs who were practicing in both nonmetropolitan counties and
rural communities in metropolitan counties, in a single midwestern US state, served as the population for the study. A total of 414 usable questionnaires were returned of the 1,072 distributed, a 39% response rate. Factor analysis, descriptive statistics, Pearson's correlation analysis, and
robust regression analyses were used. Statistical models were tested to identify antecedents of four job satisfaction factors (satisfaction with professional respect, satisfaction with supervising physician, satisfaction with authority/autonomy, and satisfaction with workload/salary). The
strongest predictor of all four job satisfaction factors was community satisfaction, followed by importance of job practice. Additionally, the four job satisfaction factors had some significant associations with importance of socialization, community importance, practice attributes (years
of practice, years in current location, specialty, and facility type), job responsibilities (percentage of patient load not discussed with physician, weekly hours as PA, inpatient visits), and demographics (marital status, race, age, education).
%@ 0090-7421
%W CNKI

%0 Journal Article
%A 张芹
%A 李园
%A 于浩
%A 陈思红
%A 潘恩春
%A 吴静
%+ 淮安市疾病预防控制中心;中国疾病预防控制中心;淮安市清河区疾病预防控制中心;淮安市洪泽县疾病预防控制中心;
%T 从事慢性病管理基层医务人员工作满意度分析
%J 中国卫生事业管理
%D 2014
%V 31
%N 02
%K 基本公共卫生服务;基层医疗卫生机构;医务人员;工作满意度;影响因素
%X 目的:了解基本公共卫生服务项目中负责高血压、糖尿病患者健康管理的基层医疗卫生机构医务人员工作满意度情况以及影响因素。方法:在全国选取8个省,采用分层多阶段随机抽样方法,调查45个社区卫生服务中心和乡镇卫生院406名从事慢性病管理工作的医务人员。通过问卷调查,调查基层医务人员的一般情况以及工作满意度,分析其影响因素。结果:接受调查的基层医务人员对当前工作满意度不高,非常满意及满意的比例为43.6%,城市为49.0%,农村为36.2%,城市与农村差异显著(χ2=16.85,P<0.05)。工作满意度最低的3个条目分别为工资待遇、职称晋升机会以及事业发展前景,工作总体满意度主要影响因素有地区、年龄、工作性质和工作负荷。结论:从事慢性病管理基层医务人员工作满意度不高,应采取有效的措施提升基层医务人员的工作满意度,特别是工资待遇。
%P 105-108
%@ 1004-4663
%L 51-1201/R
%W CNKI

%0 Journal Article
%A 朱杰
%A 史雪州
%A 林海峰
%A 岑岳军
%+ 浙江省慈溪市疾病预防控制中心;浙江省慈溪市横河镇社区卫生服务中心;
%T 2011年横河镇新联村医生工作效果评价
%J 中国农村卫生事业管理
%D 2014
%V 34
%N 01
%K 联村医生;效果;评价
%X 目的:通过对慈溪市横河镇新联村医生工作绩效考核和分析,探讨新形势下社区卫生服务模式。方法:抽样或整群收集该地区近2年联村工作数据进行比较。结果:2011年该地区自推行新联村医生工作前后,慢病管理率、疾病预防控制工作部分重要具体指标及社区群众满意度和重点疾病防治知识水平都有大幅提高(P<0.05)。结论:实行新联村医生责任制,是顺应医改,改变医疗服务模式,不断提高医疗卫生服务水平的有效举措,为今后实施家庭医生制度打下坚实基础。
%P 26-28
%@ 1005-5916
%L 11-5269/R
%W CNKI

%0 Newspaper Article
%A 王维平
%T 关于全市医疗卫生工作情况的报告
%J 太行日报
%8 2013-11-13
%P S02
%I 太行日报
%L 14-0022
%W CNKI

%0 Journal Article
%A Treah S. Haggerty
%A Scott A. Fields
%A Emily M. Selby-Nelson
%A Kimberly P. Foley
%A Carl D. Shrader
%+ West Virginia University School of Medicine, Morgantown;;West Virginia University School of Medicine, Charleston;;Cabin Creek Health Systems, Sissonville, West Virginia;;West Virginia University School of Medicine, Morgantown;;West Virginia University School of Medicine, Morgantown
%T Physician Wellness in Rural America: A Review
%J The International Journal of Psychiatry in Medicine
%D 2013
%N 3
%V 46
%K physician;rural;wellness;personal satisfaction;professional satisfaction;job satisfaction;healthcare quality
%X Objective:(#br)The primary purpose of this article is to review the unique wellness factors that affect physicians practicing in rural communities. Research has indicated that rural communities often struggle to attract and retain primary care physicians and numerous wellness factors impact these attraction/retention rates.(#br)Method:(#br)Articles selected for inclusion in this review were determined based upon their relevance to rural physicians, overall wellness factors of physicians, and recruitment and retention of physicians in rural communities. Articles were included from peer-reviewed journals focusing upon both medical and psychological perspectives of rural physician wellness factors.(#br)Results:(#br)Results indicated that rural physicians often have fewer resources, an increased workload, and longer hours when compared to their urban counterparts. These factors contribute to lower job satisfaction, poor retention rates, and decreased physician wellness. Research also demonstrates that physicians who are unwell are more likely to experience substance abuse, depression, relationship difficulties, and general psychological distress. These issues are particularly prominent in rural practice settings and may have significant impact upon rural patients.(#br)Conclusion:(#br)To date, there are few assessment measures available to assess physician wellness and no evidence-based treatments to address wellness deficits in rural physicians' medical or psychological health. Such resources would have the potential to benefit individual rural physicians and the quality of healthcare they deliver to rural communities. Future research should focus upon the assessment and promotion of rural physician well being, which may improve recruitment and retention of quality physicians to provide optimal care in rural communities.
%@ 0091-2174
%W CNKI

%0 Journal Article
%A 侯佳乐
%A 李娜
%A 陆琳
%A 李志建
%A 马进
%+ 上海社会科学院城市与人口发展研究所;上海交通大学公共卫生学院;上海交通大学安泰经济与管理学院;
%T 新医改后上海市基层医务人员工作满意度调查研究
%J 中国医院管理
%D 2013
%V 33
%N 10
%K 医改;基层医务人员;工作满意度;上海
%X 目的了解新医改后上海市基层医务人员的工作满意度。方法采用分层抽样方法,选取上海市中心城区、城乡结合区和郊区9家社区卫生服务中心,经过培训的调查员在门诊采用随机发放调查问卷的方法进行调研。结果基层医务人员对新医改的总体满意度为3.06,属于一般满意,满意率为85.8%;基层医务人员的工作满意度为3.15,属于一般满意,满意率为82.7%。男性、护理人员、药剂、医技人员和本科文化程度是基层医务人员工作满意度的影响因素。结论上海市基层医务人员的工作满意度较高,但基层医务人员实际的收入报酬远远没有体现其应有的价值、基层医务人员对目前的医患关系和社会地位不满意等值得关注。
%P 10-12
%@ 1001-5329
%L 23-1041/C
%W CNKI

%0 Journal Article
%A 姜玉
%A 王舒
%A 李荣
%+ 江苏省沭阳县人民医院普外科;
%T 术后康复室在基层医院提升优质护理服务品牌中的应用
%J 齐齐哈尔医学院学报
%D 2013
%V 34
%N 14
%K 术后康复室;基层医院;优质护理
%X 目的针对基层医院的特点,设立术后康复室,探讨其在优质护理示范工程中的应用效果。方法将普外科除局麻外的手术患者根据住院号尾数随机分为观察组与对照组各300例,观察组术后均进入康复室,对照组术后有家属陪护,护理给予各方面的指导及协助。对比两组患者术后康复进度、术后并发症的发生情况、患者对护理工作的满意度、医生对护理工作满意度。结果观察组在第一次床上活动时间、第一次下床活动时间、肛门排气时间、切口愈合时间均比对照组时间短,术后常见并发症的发生率明显低于对照组,术后康复的进程较快,患者对护理工作的满意度、医生对护理工作满意度都明显高于对照组。结论在基层医院设立术后康复室,能使患者术后康复的进程加快,减少术后并发症的发生,满足患者、家属和医生三方面的需求,提高护理工作满意度,提升了优质护理品牌。
%P 2126-2127
%@ 1002-1256
%L 23-1278/R
%W CNKI

%0 Journal Article
%A 郝爱华
%A 张吉凯
%A 曹蓉
%A 张丹桃
%A 马文军
%A 郑慧贞
%+ 广东省公共卫生研究院;广东省疾病预防控制中心;
%T 广东省基层医疗卫生机构防保医生工作满意度调查分析
%J 卫生软科学
%D 2013
%V 27
%N 07
%K 基层医疗卫生机构;防保医生;满意度
%X [目的]了解广东省基层防保医生工作满意度现状及影响因素,为提高工作积极性、改善服务质量和绩效提供依据。[方法]采用横断面现况调查方法,对392名基层防保医生工作满意度问卷调查资料采用单因素方差分析和多因素非条件logistic回归分析。[结果]广东省基层防保医生工作总体满意度均分为3.03±0.79,工作回报满意度均分最低2.63±0.83,工作内部环境满意度最高3.32±0.91。单因素分析显示,职称、预防接种日工作时间对防保医生总体工作满意度有影响,多因素回归分析结果显示,薪酬奖励、领导行为、制度建设、内在发展、宏观政策、工作条件、工作自主权对防保医生工作总体满意度起作用。[结论]广东省基层防保医生工作满意度较低,应从收入分配改革、领导能力提升、完善制度建设等环境因素入手,建立健全体制和机制,以提高基层防保医生的工作满意度。
%P 416-419
%@ 1003-2800
%L 53-1083/R
%W CNKI

%0 Journal Article
%A 马文莉
%A 李林贵
%A 慕兴鹏
%A 汤露霞
%+ 宁夏医科大学管理学院;
%T 西部地区医务人员工作满意度因子分析
%J 中国卫生事业管理
%D 2013
%V 30
%N 07
%K 医务工作;满意度;因子分析
%X 目的:了解西部地区医务人员对工作的满意度,探讨影响西部地区医务人员工作满意度关键因素,为制定中国西部地区基层卫生工作人员的激励机制提供一定的参考依据。方法:利用WHO项目"中国西部贫困地区卫生工作人员激励机制研究"在宁夏、内蒙古、陕西三个省份的课题调研数据,采用因子分析法对医务人员的工作满意度进行研究,寻找对西部地区医务人员工作满意度的主要影响因素。结果:月薪、津贴、保险、工作量的大小、在岗培训、事业的发展机会、人际关系是影响工作满意度的主要因素。结论:卫生管理部门在提高医务工作人员工作满意度时,应向上述5方面倾斜,制定有效的激励措施提高基层医务人员的工作积极性及满意度。
%P 536-540
%@ 1004-4663
%L 51-1201/R
%W CNKI

%0 Journal Article
%A 张小娟
%A 朱坤
%+ 中国医学科学院医学信息研究所;
%T 乡村医生生存状况研究——基于西部某县的调查
%J 中国初级卫生保健
%D 2013
%V 27
%N 07
%K 乡村医生;收入;工作负担;满意度;身份
%X 目的了解A县乡村医生的身份、收入、工作状况、满意度和离职意愿。方法通过自行设计调查表调查A县17个乡镇57个村卫生室的68名乡村医生,收集相关定量资料;并通过个人深入访谈和焦点组访谈收集定性资料。结果村医日均工作时间超过10小时,公共卫生工作服务量超过基本医疗服务工作量;2009年医改以来,工作量有所增加,增加幅度在20.00%左右,原因为公共卫生服务增加;村医收入中位数仅为1 800元,有专业技术职称和执业资格的村医收入略高;2009年医改以来收入有所增加,幅度在18.00%左右,原因为政府补助增加和医疗服务收入增加;村医期望收入中位数为3 000元,与实际收入中位数差值为1 100元;村医对医疗、收入和工作等满意度较高,养老保险满意度较低,仅为26.50%;14.70%的村医有离职意愿,离职后首选务农等行业。结论 2009年医改以来,A县被调查村医收入依然很低,工作负担进一步加重,但满意度较高;身份和养老问题迟迟未得到解决,满意度低;部分村医有离职意愿。
%P 20-23
%@ 1001-568X
%L 23-1040/R
%W CNKI

%0 Journal Article
%A 侯佳乐
%A 孔巍
%A 吴雁鸣
%A 李志建
%A 曹剑涛
%A 马进
%+ 上海社会科学院城市与人口发展研究所;中国科学院上海生命科学研究院/上海交通大学医学院健康科学研究所;第二军医大学卫勤系;上海交通大学安泰经济与管理学院;上海交通大学公共卫生学院;
%T 广西县级综合性医院医务人员工作满意度及影响因素分析
%J 上海交通大学学报(医学版)
%D 2013
%V 33
%N 06
%K 县级医院;广西;医务人员;工作满意度;影响因素
%X 目的调查广西县级综合性医院医务人员的工作满意度,并分析其影响因素。方法采用随机抽样方法对广西壮族自治区武鸣县人民医院的250名医务人员进行工作满意度调查。问卷内容包括被调查者的性别、年龄、职别、职称、工作年限、文化程度、年收入和培训情况等,工作满意度评价涉及从事专业、工作环境、医疗仪器设备、收入报酬、绩效考核制度、职务晋升机会、培训/进修机会、机构制度实施效果、医患关系以及社会地位等维度。采用描述性分析、t检验和方差分析、非条件Logistic回归分析医务人员的工作满意度及其影响因素。结果该县级医院医务人员对工作的总体满意度为2.80分,满意率为65.0%,属于比较不满意。医师、护士、医技人员是满意度总体评价的负面影响因素,医师和医技人员与其他人员比较差异有统计学意义,接受过培训人员与未接受过培训人员比较差异有统计学意义。结论该县级医院的医务人员对收入报酬、医患关系和社会地位并不满意,建议建立公平、透明、合理的分配制度,推行有效措施改善医患关系,提高医务人员的社会地位。
%P 735-739+745
%@ 1674-8115
%L 31-2045/R
%W CNKI

%0 Journal Article
%A 刘俊香
%A 陈鸿君
%A 喻国军
%A 田琦巍
%A 王策
%+ 北京协和医学院社会科学系;湖南省卫生厅;湖南省宁乡县卫生局;北京积水潭医院内科急诊;
%T 新医改对医患关系影响的跟踪调查及对策研究——以湖南省宁乡县为例
%J 中国医学伦理学
%D 2013
%V 26
%N 02
%K 新医改;医患关系;患者满意度;医患和谐;人文关怀
%X 目的跟踪调查新一轮医改三年多来在试点地区的实施效果,了解其具体成效和不足之处。方法查文献、访谈、问卷调查和比较分析等方法相结合。结果基层医疗机构的改革缓解了百姓的看病负担,方便了群众就医,在一定程度上改善了医患关系。结论改革尚有许多不足,根据调查结果提出有针对性的建议和对策以促进医患和谐,提高患者的就医满意度和医务人员的工作满意度。
%P 150-153
%@ 1001-8565
%L 61-1203/R
%W CNKI

%0 Thesis
%A 张渊敏
%T 我国社区卫生服务的现况
%Y 潘志刚
%I 复旦大学
%9 硕士
%D 2013
%K 社区卫生服务;全科医生;工作满意度
%X 社区卫生服务(Community Health Service, CHS)是以社区为基础,以社区人群的卫生服务需求为导向,综合、经济、方便、可及的基层卫生服务。社区卫生服务机构主要是社区卫生服务中心,工作人员的主体是全科医生,重点人群是妇女、儿童、老年人、慢性病患者、残疾人。服务内容强调预防、医疗、保健、康复、健康教育、计划生育技术指导等“六位一体”。服务特点表现为以人的健康为中心、家庭为单位、社区为范围、需求为导向,有效、经济、方便、综合、连续的基层卫生服务。

	我国社区卫生服务起步较晚,但政府部门正集中力量发展社区卫生服务事业。目前我国社区卫生体系中仍存在较多问题,如全科医生数量少、学历和职称水平低、教育力度不够等。随着我国居民健康需求的不断增加,社区医护比例倒置、分工不明确、诊疗工作量增加等矛盾日益显现。社区全科医生的整体工作满意度较低,全科医生的社会及经济地位都不尽如人意,建议政府部门增加相关人力资源,扩充全科医生队伍,加强全科医生培训,并且建立公平合理的收入分配制度。
%W CNKI

%0 Journal Article
%A 董香书
%A Proochista Ariana
%A 肖翔
%+ 北京大学经济学院;牛津大学公共卫生系、国际发展系;中央财经大学马克思主义学院;
%T 中国农村医生离职倾向研究——基于工作收入、医院管理与医患关系的实证分析
%J 经济评论
%D 2013
%N 02
%K 农村医生;离职倾向;工作收入;医患关系;医院管理
%X 立足微观调研数据,本文运用双变量有序Probit(Bioprobit)模型对县级公立医院和乡镇卫生院医生的离职倾向进行了实证分析。研究发现,工作收入、医院管理和医患关系显著影响农村医生的离职倾向,并且医患关系具有较强的内生性。结合实证结果与现有文献,我们认为医患关系和农村医生离职倾向之间存在恶性循环机制;工作收入和医院管理则从两条路径上加剧了这种恶性循环。进一步从子样本情况来看,工作收入、医患关系对乡、县两级医院的医生,高、低职称医生的离职倾向影响显著,且在乡镇医卫生院医生、低职称医生样本中医患关系存在显著的内生性。医院管理则对乡镇卫生院医生和低职称医生的离职倾向具有显著影响。
%P 30-39
%@ 1005-3425
%L 42-1348/F
%W CNKI

%0 Journal Article
%A Leiyu Shi
%A Kuimeng Song
%A Sarika Rane
%A Xiaojie Sun
%A Hui Li
%A Qingyue Meng
%+ 1 Adjunct Professor of China Center for Health Development Studies, Peking University , Beijing , China ;; 2 Professor of Health Policy, Johns Hopkins University Bloomberg School of Public Health , Baltimore , MD , USA ;; 3 Research Associate of Center for Health Management and Policy, Shangdong University , Jinan , China ;; 4 Research Associate at Johns Hopkins Primary Care Policy Center, Johns Hopkins Bloomberg School of Public Health , Baltimore , MD , USA ;; 5 Lecturer of Health Economics, Center for Health Management and Policy , Shangdong University , Jinan , China ;; 6 Lecturer, Center for Health Management and Policy , Shangdong University , Jinan , China ;; 7 Professor and Executive Director of China Center for Health Development Studies, Peking University , Beijing , China ;; 8 Dean School of Public Health , Peking University , Beijing , China
%T Factors associated with job satisfaction by Chinese primary care providers
%J Primary Health Care Research & Development
%D 2013
%N 1
%V 15
%K community health centers;job satisfaction;primary care
%X Objectives This study provides a snapshot of the current state of primary care workforce (PCW) serving China's grassroots communities and examines the factors associated with their job satisfaction. Methods Data for the study were from the 2011 China Primary Care Workforce Survey, a nationally representative survey that provides the most current assessment of community-based PCW. Outcome measures included 12 items on job satisfaction. Covariates included intrinsic and extrinsic factors associated with job satisfaction. In addition, PCW type (ie, physicians, nurses, public health, and village doctors) and practice setting (ie, rural versus urban) were included to identify potential differences due to the type of PCW and practice settings. Results The overall satisfaction level is rather low with only 47.6% of the Chinese PCW reporting either satisfied or very satisfied with their job. PCW are least satisfied with their income level (only 8.6% are either satisfied or very satisfied), benefits (12.8%), and professional development (19.5%). They (particularly village doctors) are also dissatisfied with their workload (37.2%). Lower income and higher workload are the two major contributing factors toward job dissatisfaction. Conclusion To improve the general satisfaction level, policymakers must provide better pay and benefits and more opportunities for career development, particularly for village doctors.
%@ 1463-4236
%W CNKI

%0 Journal Article
%A 王志强
%A 郎卫红
%A 杨艳红
%A 尚永军
%+ 赤峰学院医学院;赤峰学院附属医院;
%T 农村牧区全科医师岗位培训化整为零教学方式的探索
%J 赤峰学院学报(自然科学版)
%D 2013
%V 29
%N 02
%K 全科医师;岗位培训;化整为零
%X 目的:探索适合于偏远农牧区全科医师培训的方式,以提高教学效果,更好地为基层卫生保健服务.方法:将进行全科医师培训的基层卫生院学员随机分为实验组和对照组.实验组采取师资下放的培训方式,视频材料与教师的讲解和现场有针对性的指导相结合;对照组采取传统的集中培训方式.培训结束时就两组学员出勤率、理论与技能考试成绩、公共卫生服务项目及居民满意度调查等参数进行比较.结果:实验组与对照组比较,在学员出勤率、技能考试成绩、公共卫生服务项目及居民满意度调查方面差异有统计学意义(p>0.05).结论:偏远农牧区化整为零的全科医师培训方式要优于集中培训方式.
%P 124-126
%@ 1673-260X
%L 15-1343/N
%W CNKI

%0 Journal Article
%A 屈伟
%A 马骁
%A 岳琳
%A 刘毅
%+ 四川大学华西公共卫生学院;
%T 西部农村地区乡村医生工作满意度相关因素的调查分析
%J 中国卫生事业管理
%D 2013
%V 30
%N 01
%K 西部农村地区;工作满意度;乡村医生
%X 目的:了解西部农村地区乡村医生工作满意度现状,分析影响乡村医生满意度的影响因素,为西部农村卫生事业的发展提供参考建议。方法:2011年5月至11月课题组通过调查问卷对西部农村地区100名乡村医生进行现场调查,并对其中部分人员进行深入访谈,用SPSS软件描述与分析满意度相关指标。结果:西部农村地区乡村医生平均满意度得分为3.26,得分最高的满意度维度是人际关系(3.92分),得分最低的是报酬与社会承认(2.45分)。宁夏固原乡村医生平均满意度得分较云南镇雄和四川康定偏低。结论:提高西部农村地区乡村医生的工作满意度需要根据各地区实际情况综合考虑不同满意度维度对其产生的影响。
%P 70-72
%@ 1004-4663
%L 51-1201/R
%W CNKI

%0 Journal Article
%A 李珑
%A 王晓燕
%A 王辰
%A 韩优莉
%A 黄昊
%+ 首都医科大学卫生管理与教育学院/首都卫生管理与政策研究基地;
%T 北京市乡村医生收入满意度及其影响因素分析
%J 医学与社会
%D 2013
%V 26
%N 01
%K 乡村医生;收入;满意度
%X 目的:调查北京市乡村医生的收入满意度情况,分析其影响因素,并提出相关对策及建议。方法:对北京市5个区县25个乡镇75个村共77名村医进行问卷调查,对5名村医开展个人访谈,运用Logistic回归分析乡村医生收入满意度的影响因素。结果:乡村医生收入水平满意度明显偏低,现实收入水平与期望收入水平之间差距显著,乡村医生的行医年限、对村卫生室管理体制的满意度、对工作量的评价、对养老保险的满意度是收入水平满意度的影响因素。结论:乡村医生收入报酬机制的不完善极大地制约着农村基层人力资源建设与发展,亟需通过完善现行的乡村医生报酬机制和养老保险政策,引导其职业发展来提升乡村医生收入水平与工作积极性,以保障农村卫生工作的稳步发展。
%P 5-7
%@ 1006-5563
%L 42-1387/R
%W CNKI

%0 Journal Article
%A 胡健
%A 武飚
%A 李孔章
%+ 贵州财经学院公共管理学院公共事业管理教研室;贵州省卫生厅;贵州省普安县卫生局;
%T 普安县村医收入状况及满意度调查
%J 现代预防医学
%D 2012
%V 39
%N 24
%K 村医;收入状况;满意度
%X 目的了解贵州省黔西南布依族苗族自治州普安县村医医疗卫生服务收入状况及收入与福利满意度水平,分析相关因素。方法 2010年1月选取普安县149名村医,通过调查问卷进行面对面访谈。结果 81.9%的村医具有乡村医生执业资格,18.1%为执业助理医师;86.9%的村医2009年参加过在岗培训,13.1%的村医未参加;所有村医无养老保险;村医每人医疗卫生服务月均收入60～2600元,平均1258元;其中,医疗服务收入1000元,占79.5%,公共卫生服务补助258元,占20.5%;执业助理医师较乡村医生、参加在岗培训的村医较未参加培训的村医月均收入高(P﹤0.01);村医收入与福利满意度总得分为(2.83±0.90)分,低于理论中性值3.0分;村医工作报酬、医疗服务劳务补偿标准、公卫服务补贴标准、村医医疗保险、村医养老保险单项满意度得分分別为(2.83±1.03)、(2.73±1.05)、(2.67±0.99)、(3.20±0.93)、(2.72±0.91)分;月均收入≥1258元的村医收入与福利满意度总得分较高(P﹤0.01)。结论普安县村医医疗卫生服务月均收入及满意度水平较低;相关因素为执业(助理)医师比例、在岗培训、医疗服务及公卫服务补贴标准、养老待遇。
%P 6414-6416
%@ 1003-8507
%L 51-1365/R
%W CNKI

%0 Journal Article
%A Kwansah Janet
%A Dzodzomenyo Mawuli
%A Mutumba Massy
%A Asabir Kwesi
%A Koomson Elizabeth
%A Gyakobo Mawuli
%A Agyei-Baffour Peter
%A Kruk Margaret E
%A Snow Rachel C
%+ Policy, Planning, Monitoring and Evaluation Directorate, Ministry of Health, PO Box M44, Accra, Ghana. janetkwsam@yahoo.co.uk
%T Policy talk: incentives for rural service among nurses in Ghana.
%J Health policy and planning
%D 2012
%N 8
%V 27
%X Like many countries in sub-Saharan Africa, Ghana is faced with the simultaneous challenges of increasing its health workforce, retaining them in country and promoting a rational distribution of staff in remote or deprived areas of the country. Recent increases in both public-sector doctor and nurse salaries have contributed to a decline in international out-migration, but problems of geographic mal-distribution remain. As part of a research project on human resources in the Ghanaian health sector, this study was conducted to elicit in-depth views from nursing leaders and practicing nurses in rural and urban Ghana on motivations for urban vs rural practice, job satisfaction and potential rural incentives. In-depth interviews were conducted with 115 nurses selected using a stratified sample of public, private and Christian Health Association of Ghana (CHAG) facilities in three regions of the country (Greater Accra, Brong Ahafo and Upper West), and among 13 nurse managers from across Ghana. Many respondents reported low satisfaction with rural practice. This was influenced by the high workload and difficult working conditions, perception of being 'forgotten' in rural areas by the Ministry of Health (MOH), lack of professional advancement and the lack of formal learning or structured mentoring. Older nurses without academic degrees who were posted to remote areas were especially frustrated, citing a lack of opportunities to upgrade their skills. Nursing leaders echoed these themes, emphasizing the need to bring learning and communication technologies to rural areas. Proposed solutions included clearer terms of contract detailing length of stay at a post, and transparent procedures for transfer and promotion; career opportunities for all cadres of nursing; and benefits such as better on-the-job housing, better mentoring and more recognition from leaders. An integrated set of recruitment and retention policies focusing on career development may improve job satisfaction and retention of nurses in rural Ghana.
%@ 0268-1080
%W CNKI

%0 Journal Article
%A Matthew R. McGrail
%A John S. Humphreys
%A Catherine M. Joyce
%A Anthony Scott
%+ Gippsland Medical School, Monash University, Northways Road, Churchill, VIC 3842, Australia;;School of Rural Health, Monash University, PO Box 666, Bendigo, VIC 3552, Australia;;Department of Epidemiology & Preventive Medicine, Monash University, Alfred Hospital, Melbourne, VIC 3004, Australia;;Melbourne Institute of Applied Economic and Social Research, The University of Melbourne, Alan Gilbert Building, Parkville, VIC 3010, Australia
%T International medical graduates mandated to practise in rural Australia are highly unsatisfied: Results from a national survey of doctors
%J Health policy
%D 2012
%N 2-3
%V 108
%K Australia;General practitioner;International medical graduates;Job satisfaction;Life satisfaction;Mandating policies;Rural
%X Abstract(#br)Objectives(#br)Rural communities worldwide are increasingly reliant on international medical graduates (IMGs) to provide health care access, with many countries utilising health policies which mandate IMGs to practise only in rural designated areas of (medical) workforce shortage for many years. The objective of this study is to analyse the satisfaction of IMGs in their current work location, particularly in relation to the effect of mandating IMGs to small rural communities.(#br)Methods(#br)We used data of 3502 general practitioners (GPs) from Wave 2 of the Medicine in Australia: Balancing Employment and Life (MABEL) longitudinal study of Australian doctors. The main outcome measures were the level of professional and non-professional satisfaction expressed by GPs with respect to various job and social aspects.(#br)Results(#br)We found that non-professional satisfaction of mandated IMGs was significantly lower across all social aspects, whilst professional satisfaction was also significantly lower for most job aspects relating to their professional autonomy. In contrast, non-mandated IMGs were similarly satisfied compared to Australian trained GPs.(#br)Conclusions(#br)Mandated IMGs are currently filling a critical shortage in rural areas of Australia. However, long-term success of this policy is problematic unless outstanding issues affecting their significantly reduced professional and non-professional satisfaction can be addressed.
%@ 0168-8510
%W CNKI

%0 Journal Article
%A Dini Lorena
%A Sarganas Giselle
%A Heintze Christoph
%A Braun Vittoria
%+ Institute of General Practice and Family Medicine, Charité-Universitätsmedizin Berlin, Germany. lorena.dini@charite.de
%T Home visit delegation in primary care: acceptability to general practitioners in the state of Mecklenburg-Western Pomerania, Germany.
%J Deutsches Arzteblatt international
%D 2012
%N 46
%V 109
%X BACKGROUND(#br)Shortages and maldistribution of primary care physicians (PCPs) are affecting many countries today, including in Germany. As has been suggested, the ensuing problems might be alleviated by delegating some medical tasks to physicians' assistants (PAs). This was tried in three regions of the German state of Mecklenburg-Western Pomerania under a pilot project entitled AGnES (Arztentlastende gemeindenahe E-Health-gestützte Systemische Intervention, i.e., a community-based, e-health-assisted, systemic intervention to reduce physicians' workloads). We conducted a survey of all practicing PCPs in the state to assess their overall attitude toward the delegation of home visit tasks, and to determine what they would prefer as the job description and type of employment contract for a PA who would be hired to assist them.(#br)METHODS(#br)All PCPs practicing in Mecklenburg-Western Pomerania were asked in a quantitative survey about their willingness to delegate home visits, their perceived barriers to and benefits of home visit delegation to a qualified assistant, the skills they would require of a PA who would be hired to carry out home visits, and their preferred type of employment contract for the PA.(#br)RESULTS(#br)47% of the PCPs (515/1096) responded to the survey. 46% of the respondents were already informally delegating home visit tasks to qualified PAs. Female PCPs were more likely to do so (odds ratio [OR] 1.70), as were PCPs practicing in rural areas (OR 1.63) and those working in individual practice (OR 1.94). Most PCPs were in favor of delegating home visits to qualified PAs (77%). Main advantages were seen in reducing physicians' workloads (70%) and in increasing their job satisfaction (48%). 34% of PCPs said they would not cover the cost of training PAs.(#br)CONCLUSION(#br)Acceptance of home visit delegation among PCPs in the state of Mecklenburg-Western Pomerania is high, mainly among the younger physicians. Perceived barriers and benefits of delegation of home visits to qualified PAs should be taken into account in the design of future health-care reforms, so that practice in rural areas can be made more attractive for the incoming generation of PCPs.
%W CNKI

%0 Journal Article
%A 董香书
%A Proochista Ariana
%+ 北京大学经济学院;Department of International Development;Department of Public Health;Oxford University;
%T 为何农村医生工作不满意?——工作收入、医患关系和工作满意度的实证研究
%J 管理世界
%D 2012
%N 11
%K 农村医生;工作满意度;工作收入;医患关系
%X 本文立足中国县级公立医院和乡镇卫生院医生的调研数据,利用递归方程系统(RMP)研究了工作收入和医患关系对农村医生工作满意度的影响。实证结果发现,工作收入和医患关系对农村医生工作满意度有正向影响,并且医患关系存在较强的内生性。进一步研究发现,工作收入、医患关系对乡镇卫生院医生的影响力度都明显大于县级公立医院的医生。与低职称的医生相比,高职称的医生对工作收入更为敏感;而低职称的医生对于医患关系的敏感度略大于高职称的医生。结合实证结果与当前文献,本文归纳了当前农村医生的工作满意度、工作收入和医患关系之间存在的两个恶性循环机制。
%P 77-88
%@ 1002-5502
%L 11-1235/F
%W CNKI

%0 Journal Article
%A 李珑
%A 王晓燕
%A 王辰
%A 韩优莉
%A 黄昊
%+ 首都医科大学卫生管理与教育学院;
%T 改善乡村医生收入不满意现状的有效措施探索
%J 中国初级卫生保健
%D 2012
%V 26
%N 11
%K 乡村医生;收入满意度;养老保险
%X 目的调查乡村医生的收入满意度和对现行养老政策的满意情况,探索提升其收入满意度的有效措施。方法对北京市5个区(县)25个乡镇75个村共77名乡医进行问卷调查,并对5名乡医进行定性访谈,以了解乡村医生的收入满意度情况及有效改善措施。结果乡村医生对其收入水平和现行养老制度的满意度偏低;应从增加政府补助,提高养老保险水平/提供养老保险,增加培训发展的机会,相关部门和村委会提供工作支持,改善房屋设施,完善激励机制等方面采取有效措施。结论乡村医生薪酬制度和养老制度的不完善正在极大地制约着农村基层卫生人力资源的建设与发展,应从政府财政投入与政策制度完善,上级医疗机构大力扶持,村委会全力支持等多方面共同努力,满足广大乡村医生对于物质、社会以及精神层面的需求,以保障农村卫生工作的健康发展。
%P 1-4
%@ 1001-568X
%L 23-1040/R
%W CNKI

%0 Journal Article
%A Kato Ken
%A Yamauchi Kazunobu
%A Miyaji Makoto
%A Fujiwara Nakako
%A Katsuyama Kimiko
%A Amano Hiroshi
%A Kobayashi Santaro
%A Naito Michio
%A Maki Yasunori
%A Kawahara Hirohisa
%A Maseki Mitsuaki
%A Senoo Yoshio
%+ Department of Medical Information and Management Science, Nagoya University Graduate School of Medicine, Nagoya, Aichi, Japan. tokatok@gmail.com
%T Factors relating to doctors' desire to change hospitals in Japan.
%J International journal of health care quality assurance
%D 2012
%N 1
%V 25
%X PURPOSE(#br)This study seeks to investigate doctors' desire to change the hospital where they work to sustain higher quality care.(#br)DESIGN/METHODOLOGY/APPROACH(#br)Self-administered questionnaires were sent to doctors in Aichi Prefecture, Japan. Data were analyzed using univariate and logistic regression analysis and recursive partitioning.(#br)FINDINGS(#br)Factors related to doctors' desire to change hospitals, according to logistic regression, were interaction between working hours and satisfaction with the hospital, evaluation, local government hospitals versus private ones, small vs large hospitals, ophthalmology versus internal medicine, desire to continue working as a hospital doctor and age. Additionally, working hours were also found to be related, based on recursive partitioning.(#br)RESEARCH LIMITATIONS/IMPLICATIONS(#br)The response rate was low and sampling bias was observed--therefore results need careful interpretation. Also, because this was a cross-sectional study, causal relationships could not be identified. Desire to change hospitals, but not actual behavior, was measured.(#br)PRACTICAL IMPLICATIONS(#br)Efforts to prevent doctors from changing hospitals should include considering job satisfaction and workload, doctor evaluation methods, support for career progression and organizational management.(#br)ORIGINALITY/VALUE(#br)As the hospital doctor shortage in rural areas becomes more serious, exploring doctors' desire to leave their current hospital is meaningful for Japanese hospital managers and hospitals worldwide aiming to provide sustainable and higher quality care.
%@ 0952-6862
%W CNKI

%0 Thesis
%A 赖祥文
%T 湖南省L县乡镇卫生院医生工作满意度与离职意愿研究
%Y 伍志刚;曹泽民
%I 中南大学
%9 硕士
%D 2012
%K 乡镇卫生院医生;工作满意度;离职意愿
%X 目的：通过对湖南省L县乡镇卫生院医生的工作满意度和离职意愿进行调查,了解医生的工作满意度和离职意愿水平,分析不同个人特征医生工作满意度的差异性以及工作满意度对离职意愿的影响,为医疗机构和相关政府部门制定稳定乡镇卫生院医生队伍、减少医生的离职、建立乡村医生人才可持续发展的长效机制提供建议。

	方法：采用分层抽样的方法,抽取湖南省L县2所中心卫生院和8所普通卫生院,对这10所乡镇卫生院的全部在职医生(包括编制和非编制)进行调查,纳入标准为从事临床工作1年以上且自愿参与的医生。运用一般问卷、工作满意度量表(Job Satisfaction Survey, JSS)及离职意愿量表进行调查。采用SPSS13.0统计软件对资料的构成比、均数和标准差进行描述性分析、两样本t检验、单因素方差分析、SNK检验、Pearson相关分析及多因素逐步回归分析。

	结果：湖南省L县乡镇卫生院医生工作满意度的9个维度水平由高到低依次为：工作本身、同事、管理者、交际、奖励、利益、操作程序、晋升、报酬。不同性别、年龄、婚姻状况、学历、从事科别、任职方式、从医时间的医生工作满意度不同(P<0.05)。年龄与报酬、晋升、管理者、利益、工作本身和交际呈正相关(P<0.05)。学历与报酬、晋升、管理者和奖励呈负相关(P<0.05)。职称与工作满意度各维度之间没有相关性(P>0.05)。从医时间与报酬、晋升、管理者、利益、奖励、工作本身和交际呈正相关(P<0.05)。医生离职意愿3个维度得分由高到低依次为：Ⅲ5.75±1.14,Ⅱ4.57±1.58,Ⅰ4.55±1.56。医生认为获得外部工作的可能性大,但其辞去目前工作的可能性以及寻找其他工作的动机不太强烈。工作满意度各维度与离职意愿呈负相关(P<0.01),其中报酬、任职方式、科别、奖励、操作、职称和学历七个变量联合解释离职意愿的变异量为42.3%,而报酬对离职意愿的变量解释最高(见表3-17)。

	结论：

	1.湖南省L县乡镇卫生院医生的总体工作满意度处于一般水平,其中对收入的满意度最低。在离职意愿方面,乡镇卫生院医生对于获得外部工作的可能性大于寻找其他工作的动机和辞去目前工作的可能性。

	2.工作满意度与从医时间和科别有线性回归关系,从医时间对工作满意度的影响较大。

	3.工作满意度各维度与离职意愿呈负相关,报酬是影响离职意愿的首要因素。
%W CNKI

%0 Journal Article
%A 张立威
%A 黄婉霞
%A 王家骥
%+ 广州医学院公共卫生学院;
%T 基层医生满意度影响因素的因子分析
%J 中国初级卫生保健
%D 2012
%V 26
%N 04
%K 满意度;基层医生;因子分析
%X 目的对基层医生满意度影响因素进行分析,为提高基层医生满意度水平提供科学依据。方法采用自行设计的问卷,对180名基层医生开展自填式问卷调查,进行基层医生工作满意度的因子分析。结果经过因子分析,抽取特征根值>1的8个因子,可解释总方差的66.33%。按影响大小依次是职业发展、福利待遇、团队合作、管理制度、负担及风险、社会地位、胜任感和医患关系。从不同类别来看,年龄越大、职称越高者满意度越高;女性满意度高于男性;大专学历者满意度最低。结论政府及卫生服务管理者应努力改善影响满意度的各类因素,并关注不同类别医生间的差异,采取有针对性的措施切实提高基层医生的满意度水平。
%P 4-7
%@ 1001-568X
%L 23-1040/R
%W CNKI

%0 Thesis
%A 钱兴平
%T 安徽省乡镇卫生院卫生服务人员工作满意度研究
%Y 丁宏
%I 安徽医科大学
%9 硕士
%D 2012
%K 乡镇卫生院;卫生服务人员;工作满意度
%X 目的：掌握安徽省乡镇卫生院卫生服务人员工作满意度现况，分析工作满意度水平与人口学特征关系，探讨工作满意度影响因素，为乡镇卫生院卫生人力资源相关政策设计提供基础数据。

	方法：在安徽省皖北、皖中、皖南分别随机抽取3、3、2个县，共计8个县，在被抽取的县分别随机抽取5个乡镇卫生院，共计40所乡镇卫生院为调查现场。采用问卷调查方法，在预约的调查日，调查员深入调查现场，以所有在岗卫生服务人员为对象，现场发放调查问卷，由被调查对象自行匿名填写后装入信封并封口，投入指定票箱中，调查员开箱集中收取。调查问卷主要包括两方面内容：①被调查对象人口学特征，包括性别、年龄、文化程度、婚姻状况、工作岗位，工作年数等；②工作满意度测量，采用Paul E. Spector教授于1985年开发的JSS量表，JSS量表包括36项陈述（正向和反向陈述），涉及薪酬、晋升、领导、福利、激励、工作流程、同事人际关系、工作性质、沟通等9个评价维度，每一评价维度包括4个陈述项，共计36个陈述项。

	结果：①乡镇卫生院卫生服务人员工作总体满意度得分为111.7±23.32，相当于“没有满意或不满意”；其中同事关系（14.8±3.06）、领导（13.9±3.83）、工作性质（13.8±4.11）及沟通（13.5±4.18）等4个评价维满意度水平较高；晋升（10.0±3.75）、福利（10.1±4.35）及薪酬（10.4±3.76）等3个评价维满意度较低；②不同性别、年龄、婚姻状况、文化程度、职称、岗位、工作年数的卫生服务人员工作总满意度差异均无统计学意义（p>0.05），不同月收入水平工作总满意度差异有统计学意义（p<0.01）；③Spearman相关性分析方法发现：9个评价维度满意度之间存在相关，但除了晋升满意度与薪酬、福利满意度之间、激励满意度与薪酬、福利满意度之间相关关系密切程度较高外，其它各维度满意度之间相关关系密切程度较低；④Logistic回归分析发现：被调查对象月收入水平是工作总体满意度的影响因素。与月收入<1000元组相比，月收入>1500元组总体满意度是月收入<1000元组2.376倍。

	结论：①乡镇卫生院卫生服务人员总体满意度不高；②同事关系、工作性质、领导及沟通满意度相对较高；③晋升、福利及薪酬满意度相对较低；④收入水平是工作总体满意度的重要影响因素；⑤促进乡镇卫生院卫生服务人员总体满意度需要从多维度激发人员工作满意度。建议：①重视乡镇卫生院卫生服务人员工作满意度的研究；②改进乡镇卫生院卫生服务环境；③重视物质激励的重要作用；④关注乡镇卫生院卫生服务人员职业发展。
%W CNKI

%0 Journal Article
%A 赵亮
%A 何佳佳
%A 林振平
%A 叶明胜
%A 卢建华
%+ 南京医科大学医政学院;江苏省沭阳县城镇职工基本医疗保险处;
%T 沭阳县乡镇医院医务人员改制后工作满意度调查
%J 医学与社会
%D 2012
%V 25
%N 03
%K 制度改革;乡镇医院;工作满意度
%X 目的:分析沭阳县乡镇医院改制后医务人员工作满意度情况,评价医务人员对改制后乡镇医院的满意度。方法:在2011年5月以问卷调查以及访谈的方式调查了沭阳县38家乡镇医院医务人员。结果:医务人员对改制后乡镇医院总体评价较低,总体评价受到年龄、对政府履行职能、个人工资待遇情况、对个人职业前景四个因素的影响显著。结论:医疗卫生事业应逐步回归公益性。
%P 62-64
%@ 1006-5563
%L 42-1387/R
%W CNKI

%0 Journal Article
%A 吴来娃
%A 严非
%A 王伟
%A 王文祥
%A 龚幼龙
%A 成诗明
%+ 复旦大学公共卫生学院公共卫生安全教育部重点实验室(复旦大学);中国疾病预防控制中心结核病预防控制中心;
%T 结核病防治人员的工作满意度及稳定性
%J 环境与职业医学
%D 2011
%V 28
%N 08
%K 结核病;卫生人员;工作满意度;稳定性
%X [目的]了解我国东、中、西部6省12县的县乡两级结核病防治机构(结防)人员的工作满意度和稳定性,为提高结防人员的工作积极性提出有针对性的建议。[方法]采用自填式问卷调查,结合小组座谈和关键人物访谈,对结防相关人员进行调查,其中定量调查县乡两级结防人员286人,定性调查县乡相关管理和医务人员212人。[结果]县乡两级结防机构的286名结防人员对工作总体满意的占64%,满意度最低的方面均为收入,不满意的比例分别为40.8%和43.2%,满意度较低的方面还有福利待遇、报酬分配、工作条件等;有超过一半的人产生过调换工作内容或离开本单位的想法,主要原因是报酬太少、工作任务重。[结论]我国结防人员对工作的总体满意度仍有较大提升空间,收入相对低和工作任务重是影响结防人员满意度及稳定性的主要因素。应健全结防工作体系,加强结防人员的规划和培养,同时制定合理的薪酬制度。
%P 486-488
%@ 1006-3617
%L 31-1879/R
%W CNKI

%0 Journal Article
%A 李煜静
%A 郭清
%A 汪胜
%A 郭秀娟
%A 王市敏
%A 卢言瑶
%+ 杭州师范大学医药卫生管理学院;
%T 新医改后浙江省基层医务人员工作满意度调查
%J 健康研究
%D 2011
%V 31
%N 04
%K 新医改;浙江省;医务人员;满意度
%X 目的分析浙江省基层医务人员在新医改后对工作的满意度情况,医院或相关行政部门可以相应地采取激励措施提高其工作积极性,更好地为患者提供高质量的健康服务。方法在浙江省新医改试点医疗机构随机整群抽取266名医务人员进行调查,数据运用描述性统计方法进行比较分析。结果新医改后近四成医务人员认为收入水平有所降低,但创收压力减少;工作效率和积极性增加,新医改存在缺乏工资补偿机制以及基本药物目录不完善等问题。结论提高工作满意度应增加工资补偿机制,建立健全激励机制,实行多种分配制度以及完善基本药物目录。
%P 281-284
%@ 1674-6449
%L 33-1359/R
%W CNKI

%0 Conference Proceedings
%A 黄金虎
%A 董燕敏
%+ 天津市卫生局社区卫生处;天津市社区卫生协会;
%T 天津市城乡基层医疗卫生机构资源配置现状与发展对策
%B 新规划·新视野·新发展——天津市社会科学界第七届学术年会
%C 中国天津
%? 天津市社会科学界联合会
%D 2011
%P 9
%K 城乡;基层医疗卫生机构;资源配置;政策建议
%X 调查分析天津市城乡基层医疗卫生机构资源配置现状,结果表明网络体系比较完善、房屋建设明显改善、设施设备基本齐全、队伍建设逐步加强、服务功能初步落实、辖区居民基本满意。但还存在基础建设不足、人力资源严重匮乏、设施设备有待更新、服务能力亟需提高、配套政策仍需完善的问题。建议明确功能定位、整合资源规范配置、加强队伍建设、深化配套改革、建立绩效激励机制,加大规范管理与监督考核力度。
%W CNKI

%0 Journal Article
%A G.N. Sumathi
%A  Yves Ducq
%T Work place experiences and pro-social organisational behaviour
%J Int. J. of Logistics Economics and Globalisation
%D 2011
%N 2/3
%V 3
%K primary health centres;PHC;HRM practices;human resource management;organisational commitment;professional commitment;job satisfaction;pro-social organisational behaviour;PSOB;work place experiences;public health system;India;rural areas;healthcare management;primary healthcare;perceptions.
%X The public health system in India is vibrant in meeting the healthcare demands of the rural people through primary health centres (PHC). This study proposes a conceptual framework that examines the impact of healthcare professionals' perception about work place experiences which encompasses HRM practices, PHC infrastructure and social support in the work place on pro-social organisational behaviour. The study is proposed to be conducted in selected PHC located in the state of Tamil Nadu. When empirically tested, this study would highlight the human resource issues so that the system could respond effectively to the demands in healthcare workforce.
%@ 1741-5373
%W CNKI

%0 Journal Article
%A 黄婉霞
%A 王家骥
%A 张立威
%+ 广州医学院公共卫生与全科医学学院;
%T 广东省欠发达地区基层骨干医生工作满意度研究
%J 中国卫生事业管理
%D 2011
%V 28
%N 04
%K 工作满意度;基层骨干医生;影响因素
%X 目的:了解基层骨干医生工作满意度状况及其主要影响因素,为促进基层医疗卫生事业的发展提供科学依据。方法:自行设计问卷对广东省全科医师骨干培训班的180名学员进行现场自填式问卷调查。结果:广东省欠发达地区基层骨干医生总体满意度不高,最不满意的项目是在"责任风险",影响满意度的主要因素从大到小依次为单位发展前景、成就感、岗位设置、领导重视、工作稳定性、工作环境和薪酬体系。结论:广东省欠发达地区基层骨干医生的工作满意度有待提高,尤其是责任风险和福利报酬方面。医疗卫生管理者应尽力降低职工的职业风险,建立公平合理的薪酬制度和科学有效的激励机制。
%P 304-306
%@ 1004-4663
%L 51-1201/R
%W CNKI

%0 Newspaper Article
%A 朱勤
%T 医护人员收入与患者满意度挂钩
%J 辽宁日报
%8 2011-03-17
%P 002
%I 辽宁日报
%L 21-0001
%W CNKI

%0 Journal Article
%A 高启胜
%A 许永建
%A 任建萍
%A 郭清
%A 罗五金
%+ 杭州师范大学医药卫生管理学院;华中科技大学同济医学院医药卫生管理学院;
%T 浙江省基层医务人员工作满意度及影响因素调查分析
%J 中国初级卫生保健
%D 2011
%V 25
%N 01
%K 基层医务人员;工作满意度;影响因素
%X 目的了解浙江省基层医务人员工作满意度现状和主要影响因素。方法采用分层整群抽样方法,对浙江省5个县(市)基层医务人员进行现场问卷调查。结果医务人员对工作量所得到的薪酬、工作的忙碌程度和工作晋升机会3个方面最不满意;地区、职称和专业是工作总体满意度的主要影响因素。结论基层医院管理者应采取有效措施提升医务人员的外在满意度,特别是工作报酬和晋升方面。
%P 18-19
%@ 1001-568X
%L 23-1040/R
%W CNKI

%0 Journal Article
%A Chen Zhongming
%A Zhou Lifang
%A Lv Haiyuan
%A Sun Kui
%A Guo Hongwei
%A Hu Jinwei
%A Yu Qianqian
%A Huang Dongmei
%A Ma Dongping
%A Feng Zhiqiang
%A Tang Changhai
%A Dai Mengna
%A Yin Wenqiang
%+ School of Management Weifang Medical University,Weifang,China;School of Public Health Weifang Medical University,Weifang,China
%T Effect of healthcare system reforms on job satisfaction among village clinic doctors in China
%J Human Resources for Health
%D 2021
%N 1
%V 19
%K New health care system reform;Village clinic doctors;Job satisfaction
%X Background(#br)Village clinic doctors (VCDs) are part of the health service force in rural China. VCDs’ job satisfaction (JS) is important to the stability of the three-tiered health service system. Since 2009, the Chinese government launched a new health care system reform (NHCSR) which affected VCDs significantly. This study aimed to analysing the effect of NHCSR on JS among VCDs.(#br)Methods(#br)All the data came from three surveys in Shandong Province conducted in 2012, 2015 and 2018. In 2012, an originally designed questionnaire was used to conduct a baseline survey of 405 VCDs from 27 townships in nine counties. In 2015 and 2018, 519 and 223 VCDs in the same counties were surveyed with the same questionnaire. Descriptive analysis and ANOVA were used to analyse the level and changes in VCDs’ JS.(#br)Results(#br)The mean scores of VCDs’ total JS were 2.664 ± 1.069, 3.121 ± 0.931 and 2.676 ± 1.044 in 2012, 2015 and 2018, respectively, with a significant difference (F = 28.732, P < 0.001). The mean scores of the medical practice environment and the job itself showed a continuous downward trend. The trends of the mean scores for job reward, internal work environment and organizational management were consistent with the trend for total JS.(#br)Conclusion(#br)The NHCSR had a partly negative impact on VCDs’ JS. Policy-makers should pay more attention to VCDs’ job reward and medical practice environment. With the implementation of new reform policies, VCDs’ JS should be the subject of more systematic and detailed research.
%W CNKI

%0 Journal Article
%A Blinova V.V.
%A Bogdanova T.M.
%A Vologina A.P.
%A Semenova V.A.
%A Zankin M.A.
%+ V.I. Razumovsky Saratov State Medical University, Saratov, 410012, Russian Federation
%T Satisfaction of the rural population with the quality of medical care [Удовлетворённость населения сельской местности качеством медицинской помощи]
%J Health Care of the Russian Federation
%D 2021
%N 3
%V 65
%K Health organization; Rural population; Satisfaction with the quality of medical care
%X The aim of the study. To evaluate satisfaction with the quality of medical care at the outpatient and inpatient stages on the example of the rural population of the Saratov region. Material and methods. The study involved 102 respondents (34 people from each municipal district) of both sexes aged 20 to 70 years, the average age was 46.3 [22.1; 68.3]. The study was conducted using a voluntary patient questionnaire. Results. Respondents are more satisfied with the medical care provided by round-the-clock hospitals and emergency medical teams in 47.1% and 43.1% of cases, respectively, and the least confident with polyclinics (on average, 35.2%). Half of the respondents attribute the decline in the quality of medical care at the outpatient and inpatient stages simultaneously to several factors (long waiting for a specialist consultation, lack of necessary medical equipment, the inattentive attitude of medical personnel to patients). The respondents react to the decrease in the quality of medical care in the following way: 9 (8.8%) of respondents wrote complaints about the medical worker to the chief doctor, 57 (55.9%) – expressed their dissatisfaction with the medical staff, trying to solve the problem at the initial stages of its appearance, 36 (35.3%) – did not show active actions. Discussion. The low level of satisfaction of rural population with quality of medical care, primarily due to understaffing of medical personnel and inadequate funding of health institutions, lack of high-level professional experience young professionals, the subjective perception of patients respondents on how to provide medical assistance based on information obtained from Internet resources. Conclusions. On average, 41.8% of patients are satisfied with the quality of medical care in the Saratov region. Recommendations offered for solving problems that cause a decrease in the quality of medical care in this area. © 2021 Izdatel'stvo Meditsina. All rights reserved.
%@ 0044-197X
%W CNKI
