# Supplementary material for: Systematic and meta-based evaluation on job satisfaction of village doctors: An urgent need for solution issue
Source: Front Med (Lausanne). 2022 Aug 18;9:856379. doi: 10.3389/fmed.2022.856379 (PMC9433829; doi:10.3389/fmed.2022.856379)
Supplement: Supplementary file 1 [file Data_Sheet_1.zip › Appendix/Appendix A-Literature search strategies/Embase.ris]

TY  - JOUR
M3  - Article
Y1  - 2021
VL  - 18
IS  - 22
SN  - 1660-4601
SN  - 1661-7827
JF  - International Journal of Environmental Research and Public Health
JO  - Int. J. Environ. Res. Public Health
UR  - https://www.embase.com/search/results?subaction=viewrecord&id=L2014509310&from=export
U2  - L2014509310
DB  - Embase
U4  - 2021-11-18
L2  - http://dx.doi.org/10.3390/ijerph182211978
DO  - 10.3390/ijerph182211978
A1  - Yuan, B.
A1  - Yu, Y.
A1  - Zhang, H.
A1  - Li, H.
A1  - Kong, C.
A1  - Zhang, W.
M1  - (Yuan B., beibeiyuan@bjmu.edu.cn) China Center for Health Development Studies, Peking University, 38 Xue Yuan Road, Haidian District, Beijing, China
M1  - (Yu Y., 1911210142@bjmu.edu.cn; Kong C., 2011210109@stu.pku.edu.cn; Zhang W., 1610306226@pku.edu.cn) Department of Global Health, School of Public Health, Peking University, 38 Xue Yuan Road, Haidian District, Beijing, China
M1  - (Zhang H., 14438120130335@sdmu.edu.cn) School of College of Industry and Commerce, Shandong University of Management, 3500 Dingxiang Road, Changqing District, Jinan, China
M1  - (Li H., hli@bjmu.edu.cn) China Population and Development Research Center, Beijing, China
AD  - B. Yuan, China Center for Health Development Studies, Peking University, 38 Xue Yuan Road, Haidian District, Beijing, China
T1  - Satisfaction of township hospitals health workers on how they are paid in China
LA  - English
KW  - adult
KW  - article
KW  - attention
KW  - China
KW  - controlled study
KW  - cross-sectional study
KW  - expectancy
KW  - female
KW  - health care personnel
KW  - human
KW  - human experiment
KW  - job satisfaction
KW  - major clinical study
KW  - male
KW  - manager
KW  - salary
N2  - Background: Township Hospitals (THs) are crucial providers in China’s primary health delivery system. Low job satisfaction of THs health workers has been one of biggest challenges to strengthening the health system in China. Even huge amounts of studies confirmed low remuneration level as a key demotivating factor though few studies have explored the feelings of health workers on how they were paid. Objective: To analyze how the key design of Performance-based Salary System (PBS) influences the satisfaction of health workers on the payment system in China’s THs. Method: A cross-sectional study was conducted in 47 THs in Shandong China, and a total of 1136 participants were recruited. Expectancy theory was applied to design the measurements on designs of PBS. The associations between PBS design and satisfaction of health workers were analyzed by logistic regression. Results: Three key components of PBS design were all related to the satisfaction of health workers. Those health workers who were aware of assessment methods were more likely to be satisfied with how they were paid (OR = 2.44, p < 0.001) compared with those being not aware of the methods. The knowledge on personal performance was also associated with being satisfied (OR = 3.34, p < 0.001). The percentage of floating income in total income was negatively associated with the satisfaction, and one percentage point increase in floating income proportion could result in the possibility of being satisfied decreasing by 2.82% (95%CI −4.9 to −0.7, p = 0.01). Subgroup analysis found that only in those with lower value on monetary income, the negative influence of more floating income was significant. Conclusions: When policymakers or managers apply performance-related payment to incentivize certain work behavior, they should pay attention to the design details, including keeping transparency in the performance assessment criteria, clear performance feedback, and setting the proportion of the performance-related part based on the preference of health workers in certain cultural settings.
ER  - 

TY  - JOUR
M3  - Article
Y1  - 2021
VL  - 11
IS  - 10
SN  - 2044-6055
JF  - BMJ Open
JO  - BMJ Open
UR  - https://www.embase.com/search/results?subaction=viewrecord&id=L636301650&from=export
U2  - L636301650
C5  - 34670763
DB  - Embase
DB  - Medline
DB  - 
U3  - 2021-11-04
U4  - 2021-11-04
U4  - 2021-11-29
L2  - http://dx.doi.org/10.1136/bmjopen-2021-051645
DO  - 10.1136/bmjopen-2021-051645
A1  - Koroma, O.
A1  - Chen, Y.
A1  - Wang, P.
A1  - Chen, G.
A1  - Lin, Q.
A1  - Cheung, M.Y.
A1  - Zhu, J.
M1  - (Koroma O.; Zhu J., jimingzhu@tsinghua.edu.cn) Vanke School of Public Health, Tsinghua University, Beijing, China
M1  - (Koroma O.) District Health Management Team, Sierra Leone Ministry of Health and Sanitation, Freetown, Sierra Leone
M1  - (Chen Y.; Wang P.) School of Medicine, Tsinghua University, Beijing, China
M1  - (Chen G.) PBC School of Finance, Tsinghua University, Beijing, China
M1  - (Lin Q.) Institute for Hospital Management, Tsinghua University, Beijing, China
M1  - (Cheung M.Y.) China Primary Care, Shanghai, China
AD  - J. Zhu, Vanke School of Public Health, Tsinghua University, Beijing, China
T1  - Community health workers' job satisfaction in Ebola-stricken areas of Sierra Leone and its implication for COVID-19 containment: A cross-sectional mixed-methods study
LA  - English
KW  - adult
KW  - article
KW  - career
KW  - controlled study
KW  - coronavirus disease 2019
KW  - cross-sectional study
KW  - Ebola hemorrhagic fever
KW  - female
KW  - follow up
KW  - health auxiliary
KW  - health care policy
KW  - human
KW  - job experience
KW  - job satisfaction
KW  - low income country
KW  - male
KW  - middle income country
KW  - outcome assessment
KW  - pandemic
KW  - primary health care
KW  - public health
KW  - scoring system
KW  - semi structured interview
KW  - Sierra Leone
KW  - structured questionnaire
KW  - thematic analysis
KW  - work environment
N2  - Objectives Community health workers (CHWs) played important roles in supplementing scarce healthcare workforce in Sierra Leone during the Ebola outbreak, causing the government to launch the National Community Health Worker Policy 2016-2020. This study evaluated this ambitious policy and examined CHWs' sustainability through their job satisfaction and the underlying factors to inform new policy recommendations, especially the implication for COVID-19 containment. Design A mixed-methods approach applying structured questionnaires and semistructured interviews. Setting and participants 188 CHWs in Bombali District (key Ebola-stricken areas) of Sierra Leone, 184 of them participated in follow-up interviews. Primary and secondary outcome measures Quantitative and qualitative elements were triangulated to improve robustness of investigation: job satisfaction was measured by the Minnesota Satisfaction Questionnaire (MSQ), and factors associated with job satisfaction were identified through thematic analysis and multivariable logistic regression. Results The MSQ score of CHWs in Sierra Leone was 65.09, extremely low even among low-income and middle-income countries. Five themes (grouped from 16 subthemes) emerged through the semistructured interviews and were tested quantitatively. Payment was CHWs' top concern. Low stipend and payment tardiness were significantly associated with dissatisfaction. Those with Ebola experience were 5.20 times (95% CI 1.51 to 17.95, p=0.009) more likely to be dissatisfied. This study also found that working conditions, medical material supplies and career development were far from what the CHW policy promised. CHWs' commitment was the only ?euro;? positive' theme, and their intrinsic job satisfaction (mean=3.61) was much higher than the extrinsic job satisfaction (mean=2.72). Conclusions Some critical components of the 2016 National Community Health Worker Policy, aiming to promote CHWs and strengthen primary healthcare, have severe shortfalls in practice. The Sierra Leone government should address the underlying factors that have impaired CHWs' job satisfaction to ensure sustainability of its CHW network, especially during the combat against COVID-19.
ER  - 

TY  - JOUR
M3  - Article
Y1  - 2021
VL  - 21
IS  - 1
SP  - 1126
SN  - 1472-6963
JF  - BMC health services research
JO  - BMC Health Serv Res
UR  - https://www.embase.com/search/results?subaction=viewrecord&id=L636496481&from=export
U2  - L636496481
C5  - 34666771
DB  - Medline
U3  - 2021-11-25
U4  - 2021-11-25
U4  - 2021-12-09
L2  - http://dx.doi.org/10.1186/s12913-021-07166-w
DO  - 10.1186/s12913-021-07166-w
A1  - Liu, J.
A1  - Mao, Y.
A1  - Zhu, B.
M1  - (Liu J.) School of Public Policy and Administration, Northwestern Polytechnical University, Xi'an, Shaanxi, China
M1  - (Mao Y.) School of Public Policy and Administration, Xi'an Jiaotong University, Xi'an, Shaanxi, China
M1  - (Zhu B., zhub6@sustech.edu.cn) School of Public Health and Emergency Management, Southern University of Science and Technology, Shenzhen, Guangdong, China
T1  - How does job mobility relate to work commitment among rural healthcare workers? a cross-sectional study in western China
LA  - English
KW  - China
KW  - cross-sectional study
KW  - epidemiology
KW  - health care personnel
KW  - human
KW  - job satisfaction
KW  - personnel management
N2  - BACKGROUND: Rural healthcare workers (RHWs) are the core of the rural health system. The antecedents of turnover of RHWs have been well studied, but little is known about the consequences of job mobilities among RWHs. This study aimed to identify the association between job mobility and the work commitment of RHWs in China. METHODS: Based on a three-stage random sampling method, a cross-sectional survey was conducted in 11 western provinces in China. A total of 3783 RHWs, consisting of 2245 doctors and 1538 nurses, were included in our study. Confirmatory factor analysis, Pearson's chi-squared test, one-way ANOVA, linear regression analysis, and binary logistic regression analysis were performed for data analyses. RESULTS: 46.3% of RHWs reported the experience of job mobility in the past. Work commitment of RHWs was not very high; specifically, the mean scores of pride in, concern for, and dedication to work were 3.54, 3.81, and 3.61 (out of a maximum of 5), respectively, and 29.9% presented turnover intent. RHWs' overall experience of job mobility in the past was significantly associated with an increased odds of having the turnover intent. With respect to the last job mobilities of RHWs, the last job changes that occurred in the last 3 years, especially these lateral (i.e., job changes between two healthcare institutions at the same hierarchical level) and upward (i.e., job changes from a healthcare institution at a lower hierarchical level to current institution) mobilities, were significantly associated with a high level of work commitment (i.e., pride in, concern for, and dedication to work) among RHWs. However, the lateral mobilities in the last four to 5 years and the downward mobilities (i.e., job changes from a healthcare institution at a higher hierarchical level to current institution) 6 years ago or more significantly increased the odds of having turnover intent among RHWs, and RHWs whose last job changes were other mobilities (i.e., job changes from a non-healthcare institution to a healthcare institution) in the last four to 5 years reported had a significantly low level of pride in and concern for work and an increased odds of having the turnover intent. CONCLUSIONS: The study suggests that the overall experience of job mobility in the past is a threat to RHWs' work commitment to their current healthcare institutions. The honeymoon-hangover pattern exists in the association between a single job change and RHWs' work commitment. Managers of rural healthcare institutions should pay more attention to these RHWs with the experience of job mobility to enhance their work commitment.
ER  - 

TY  - JOUR
M3  - Article
Y1  - 2021
VL  - 11
IS  - 1
SP  - 19366
SN  - 2045-2322
JF  - Scientific reports
JO  - Sci Rep
UR  - https://www.embase.com/search/results?subaction=viewrecord&id=L636260819&from=export
U2  - L636260819
C5  - 34588512
DB  - Medline
U3  - 2021-10-25
L2  - http://dx.doi.org/10.1038/s41598-021-98668-4
DO  - 10.1038/s41598-021-98668-4
A1  - Ng, A.P.P.
A1  - Chin, W.Y.
A1  - Wan, E.Y.F.
A1  - Chen, J.
A1  - Lau, C.S.
M1  - (Ng A.P.P.) Department of Family Medicine and Primary Care, University of Hong Kong-Shenzhen Hospital, Haiyuan 1st Rd, Guangdong Province, Futian District, Shenzhen, China
M1  - (Ng A.P.P.; Chin W.Y., chinwy@hku.hk; Wan E.Y.F.; Chen J.) Department of Family Medicine and Primary Care, Li Ka Shing Faculty of Medicine, University of Hong Kong, Ap Lei Chau Clinic, Hong Kong SAR, 3/F. ,161 Main Street, Hong Kong
M1  - (Chin W.Y., chinwy@hku.hk; Chen J.) Li Ka Shing Faculty of Medicine, Bau Institute of Medical and Health Sciences Education, University of Hong Kong, Hong Kong SAR, 21 Sassoon Road ,Pok Fu Lam, Hong Kong
M1  - (Wan E.Y.F.) Department of Pharmacology and Pharmacy, LKS Faculty of Medicine, HKU, Laboratory Block, Hong Kong SAR, 21 Sassoon Road ,Pok Fu Lam, Hong Kong
M1  - (Lau C.S.) Department of Medicine Hong Kong, Li Ka Shing Faculty of Medicine, University of Hong Kong, Queen Mary Hospital, Room 405B, 4/F, Hong Kong SAR, Professorial Block ,102 Pok Fu Lam Road ,Pok Fu Lam, Hong Kong
T1  - Prevalence of depression and suicide ideation in Hong Kong doctors: a cross-sectional study
LA  - English
KW  - adult
KW  - article
KW  - automutilation
KW  - awareness
KW  - career
KW  - controlled study
KW  - cross-sectional study
KW  - demography
KW  - depression
KW  - diagnosis
KW  - female
KW  - Hong Kong
KW  - human
KW  - lifestyle
KW  - male
KW  - medical school
KW  - mental health
KW  - morbidity
KW  - physician
KW  - prevalence
KW  - satisfaction
KW  - single (marital status)
KW  - sleep
KW  - suicidal ideation
N2  - Depression amongst physicians can lead to poor individual and institutional outcomes. This study examined the prevalence and factors associated with depression and suicidal ideation amongst doctors in Hong Kong. Doctors who graduated from medical school at the University of Hong Kong between 1995 and 2014 were invited to participate in a survey measuring depressive symptoms, suicidal ideation and thoughts of self-harm, lifestyle behaviours, career satisfaction and socio-demographic characteristics. Data collection occurred between January and April 2016. The prevalence of screened-positive depression was 16.0% and 15.3% of respondents reported having suicidal ideation. Amongst those with positive depression screening scores, less than half reported having a diagnosed mood disorder. Sleeping fewer hours was associated with higher depression scores (P < 0.001) and an increased odds of meeting the cut-off for depression (P < 0.001). Factors associated with suicidal ideation included being unmarried (P = 0.012) and sleeping fewer hours (P = 0.022). Hong Kong doctors appear to have high rates of undiagnosed depression, and high levels of depressive symptoms and suicidal ideations. There is a need for greater awareness of the morbidity due to depression and to promote better mental health help-seeking among physicians. Barriers to mental health help-seeking need to be addressed and appropriate resources allocated to reduce suffering.
ER  - 

TY  - JOUR
M3  - Article
Y1  - 2021
VL  - 29
IS  - 6
SP  - 1660
EP  - 1667
SN  - 1365-2834
JF  - Journal of nursing management
JO  - J Nurs Manag
UR  - https://www.embase.com/search/results?subaction=viewrecord&id=L634697959&from=export
U2  - L634697959
C5  - 33792987
DB  - Medline
U3  - 2021-04-13
U4  - 2021-04-13
U4  - 2021-10-25
L2  - http://dx.doi.org/10.1111/jonm.13322
DO  - 10.1111/jonm.13322
A1  - Bai, C.
A1  - Bai, B.
A1  - Kong, F.
M1  - (Bai C.; Kong F.) School of Psychology, Shanxi Normal University, Xi'an, China
M1  - (Bai B.) Department of Psychology, School of Philosophy, Wuhan University, Wuhan, China
T1  - Strength use and nurses' depressive symptoms: The mediating role of basic psychological needs satisfaction
LA  - English
KW  - cross-sectional study
KW  - depression
KW  - human
KW  - job satisfaction
KW  - nurse
KW  - nursing staff
KW  - questionnaire
KW  - satisfaction
N2  - AIMS: This study aimed to reveal the role of satisfying basic psychological needs in the relationship between strength use and depressive symptoms in nurses. BACKGROUND: There is a high prevalence of depressive symptoms among nurses. Previous studies on different groups have reported that strength use is beneficial for alleviating individuals' depressive symptoms. METHOD: A total of 475 participating Chinese nurses completed questionnaires. Hypotheses were tested using the PROCESS macro. RESULTS: Strength use was positively correlated with basic psychological needs satisfaction overall and negatively correlated with depressive symptoms. Furthermore, autonomy and relatedness satisfaction acted as mediating mechanisms through which strength use influenced depressive symptoms. CONCLUSIONS: Autonomy and relatedness satisfaction can mediate the influence of strength use on depressive symptoms in nurses. IMPLICATIONS FOR NURSING MANAGEMENT: Focus should be placed on improving nurses' strength use level to reduce their depressive symptoms. Hospital managers should create an organisational environment conducive to meeting nurses' basic psychological needs and thereby reduce their depressive symptoms.
ER  - 

TY  - JOUR
M3  - Article
Y1  - 2021
VL  - 21
IS  - 1
SP  - 1507
SN  - 1471-2458
JF  - BMC public health
JO  - BMC Public Health
UR  - https://www.embase.com/search/results?subaction=viewrecord&id=L635810560&from=export
U2  - L635810560
C5  - 34348678
DB  - Medline
U3  - 2021-08-30
U4  - 2021-08-30
U4  - 2021-09-03
L2  - http://dx.doi.org/10.1186/s12889-021-11544-8
DO  - 10.1186/s12889-021-11544-8
A1  - Zhang, X.
A1  - Bai, X.
A1  - Bian, L.
A1  - Wang, M.
M1  - (Zhang X., zhangxuewen324@163.com; Wang M.) School of Integrated Traditional Chinese and Western Medicine, Jining Medical University, Jining, China
M1  - (Bai X.; Bian L.) School of the First Clinical Medicine, Jining Medical University, Jining, China
T1  - The influence of personality, alexithymia and work engagement on burnout among village doctors in China: a cross-sectional study
LA  - English
KW  - burnout
KW  - China
KW  - cross-sectional study
KW  - emotional disorder
KW  - general practitioner
KW  - human
KW  - job satisfaction
KW  - personality
KW  - questionnaire
KW  - work engagement
N2  - BACKGROUND: In China, as the "gatekeepers"of rural residents' health, the primary-level village doctors, play a very crucial role in ensuring and serving the health level of rural residents. However, the burnout of village doctors is gravely threatening the stability of rural primary medical system step by step. This study systematically evaluated the effects of personality, work engagement and alexithymia on burnout of village doctors, and further measured and assessed the mediating effect of alexithymia and work engagement in the association between personality and burnout. METHODS: The subjects were 2684 village doctors in Jining, Shandong Province, China, from May to June 2019. Sociodemographic characteristics, alexithymia, personality, work engagement and job burnout were quantitated by self-completed questionnaire and measured by Likert 5-7 scale. One-way ANOVA, Person correlation analysis, and Structural Equation Modelling (SEM) were used for statistical analysis and mediating effect evaluation. RESULTS: 2693 questionnaires were collected in total, of which 2684 were valid, with an effective rate of 96.2%. 65.2% of village doctors were diagnosed with burnout, and 54.3% showed moderate to severe emotional exhaustion, 61.6% showed moderate to severe low sense of personal achievement, and 33.9% showed moderate to severe depersonalization burnout. Personality had a direct positive effect on work engagement (β = 0.50, p < 0.001), a direct negative effect on alexithymia (β = - 0.52, p < 0.001) and burnout (β = - 0.50, p < 0.001) respectively. Work engagement had a direct negative effect on burnout (β = - 0.10, p < 0.001), while alexithymia had a direct positive effect on burnout (β = 0.16, p < 0.001). In the path between personality and burnout, both work engagement 95%CI:(- 0.17)-(- 0.08), and alexithymia 95%CI:(- 0.36)-(- 0.09), have significant mediating effects. These results strongly confirm that personality, alexithymia, and work engagement are early and powerful predicators of burnout. CONCLUSION: According to the results, medical administrators should pay attention to the personality characteristics of village doctors in vocational training, practice selection and job assignment, encourage village doctors to reflect on their own personality actively, and to reduce job burnout by obtaining necessary social support, constructing reasonable achievable career expectations, improving time management ability, and participating in psychological counselling programs.
ER  - 

TY  - JOUR
M3  - Article
Y1  - 2021
VL  - 120
SP  - 103973
SN  - 1873-491X
JF  - International journal of nursing studies
JO  - Int J Nurs Stud
UR  - https://www.embase.com/search/results?subaction=viewrecord&id=L635288253&from=export
U2  - L635288253
C5  - 34102372
DB  - Medline
U3  - 2021-06-21
U4  - 2021-06-21
U4  - 2021-08-20
L2  - http://dx.doi.org/10.1016/j.ijnurstu.2021.103973
DO  - 10.1016/j.ijnurstu.2021.103973
A1  - Xie, W.
A1  - Chen, L.
A1  - Feng, F.
A1  - Okoli, C.T.C.
A1  - Tang, P.
A1  - Zeng, L.
A1  - Jin, M.
A1  - Zhang, Y.
A1  - Wang, J.
M1  - (Xie W., xiewanqing@stu.cdutcm.edu.cn; Wang J., wangjialin@cdutcm.edu.cn) College of Nursing, Chengdu University of Traditional Chinese Medicine, Sichuan province, No.1166 Liutai Road ,Wenjiang District, China
M1  - (Chen L.) Department of Anesthesiology and National Clinical Research Center for Geriatrics, West China Hospital, Sichuan University and The Research Units of West China (2018RU012), Chinese Academy of Medical Sciences, Chengdu, China
M1  - (Feng F., fengfen@cdutcm.edu.cn) Hospital of Chengdu University of Traditional Chinese Medicine, Sichuan province, No.39 Shi-er-qiao Road, China
M1  - (Okoli C.T.C.) University of Kentucky College of Nursing, KY, 517 College of Nursing Building, Lexington, United States
M1  - (Tang P.) College of Nursing, Chengdu University of Traditional Chinese Medicine, Sichuan province, No.1166 Liutai Road ,Wenjiang District, China
M1  - (Zeng L.) College of Nursing, Chengdu University of Traditional Chinese Medicine, Sichuan province, No.1166 Liutai Road ,Wenjiang District, China
M1  - (Jin M.) College of Nursing, Chengdu University of Traditional Chinese Medicine, Sichuan province, No.1166 Liutai Road ,Wenjiang District, China
M1  - (Zhang Y., jebm_zhang@yahoo.com) Department of Periodical Press and National Clinical Research Center for Geriatrics, Nursing Key Laboratory of Sichuan Province, West China Hospital, Sichuan University, Chengdu, China
T1  - The prevalence of compassion satisfaction and compassion fatigue among nurses: A systematic review and meta-analysis
LA  - English
KW  - burnout
KW  - China
KW  - compassion fatigue
KW  - cross-sectional study
KW  - empathy
KW  - epidemiology
KW  - Europe
KW  - human
KW  - job satisfaction
KW  - meta analysis
KW  - nurse
KW  - prevalence
KW  - quality of life
KW  - satisfaction
N2  - BACKGROUND: Compassion fatigue is a consequence of chronic work-related stress exposure among healthcare providers. Nursing is a high-risk, stressful profession which increases nurses' vulnerability to compassion fatigue symptoms compared to other healthcare workers. Compassion fatigue has serious consequences for nursing staff, patients and healthcare organizations. Though several studies on the prevalence of compassion fatigue among nurses have been published, the reported data vary considerably across studies; and few meta-analysis have examined the prevalence of compassion satisfaction and compassion fatigue among nurses with large sample sizes. OBJECTIVES: To systematically assess the prevalence of compassion satisfaction and compassion fatigue among nurses, and to evaluate the effect of different geographical regions, years and departments on the prevalence of compassion fatigue. DESIGN: Systematic review and meta-analysis DATA SOURCES: The Cochrane Library, PubMed, EMbase, Web of Science, CINAHL, PsyclNFO, China Knowledge Resource Integrated Database (CNKI), Wanfang Database, Weipu Database (VIP), and Chinese Biomedical Database (CBM) were searched in the systematic review. The time frame for the searches included all literature before January 31st, 2020. REVIEW METHODS: The reviewers independently completed study selection, quality assessments, data extraction and analysis of all included literature. The mean scores and standard deviations of the three subscales of the Professional Quality of Life (ProQOL) scale were pooled using random effects meta-analysis in Stata 16.0 software package. Finally, subgroup analyses were conducted to explore the sources of between-study heterogeneity. RESULTS: A total of 79 studies were included in the systematic review and meta-analysis, consisting of 28,509 nurses worldwide from 11 countries. In our studies, the pooled mean scores of compassion satisfaction, burnout and secondary traumatic stress were 33.12 (95% CI: 32.22-34.03), 26.64 (95% CI: 26.01-27.27) and 25.24 (95% CI: 24.69-25.79), respectively. In addition, the Asian region had the lowest levels of compassion satisfaction but the highest levels of compassion fatigue symptoms, while the Americas and Europe had the lowest levels of compassion fatigue but highest compassion satisfaction. Levels of compassionate fatigue in nurses increased gradually from 2010 to 2019, reaching the highest level in 2019; and nurses from ICU had the highest levels of compassion fatigue symptoms among all nurses. CONCLUSION: The levels of compassion satisfaction and compassion fatigue among nurses are moderate. Nurses from the Asian region and in ICUs suffer from severe compassion fatigue symptoms, and the prevalence of compassion fatigue has increased over time. These findings may provide hospital administrators with the theoretical basis for the management and treatment of compassion fatigue. REGISTRATION NUMBER: PROSPERO [CRD42020164327].
ER  - 

TY  - JOUR
M3  - Article
Y1  - 2021
VL  - 21
IS  - 1
SP  - 382
SN  - 1472-6963
JF  - BMC health services research
JO  - BMC Health Serv Res
UR  - https://www.embase.com/search/results?subaction=viewrecord&id=L634894488&from=export
U2  - L634894488
C5  - 33902579
DB  - Medline
U4  - 2021-05-24
L2  - http://dx.doi.org/10.1186/s12913-021-06322-6
DO  - 10.1186/s12913-021-06322-6
A1  - Zhang, T.
A1  - Feng, J.
A1  - Jiang, H.
A1  - Shen, X.
A1  - Pu, B.
A1  - Gan, Y.
M1  - (Zhang T.) Department of Health Management, School of Medicine and Health Management, Tongji Medical College, Huazhong University of Science and Technology, Wuhan, Hubei, China
M1  - (Zhang T.) Department of Social Medicine and Health Service Management, School of Public Health, Hangzhou Normal University, Hangzhou, Zhejiang, China
M1  - (Feng J.; Shen X.) Department of Social Medicine and Health Management, School of Public Health, Tongji Medical College, Huazhong University of Science and Technology, No. 13 Hangkong Road, Wuhan, Hubei, China
M1  - (Jiang H.) Centre for Alcohol Policy Research, School of Psychology and Public Health, La Trobe University, Melbourne, VIC, Australia
M1  - (Jiang H.) Centre for Health Equity, Melbourne School of Population and Global Health, University of Melbourne, Melbourne, VIC, Australia
M1  - (Pu B.) School of Business and Tourism, Sichuan Agricultural University, Chengdu, Sichuan, China
M1  - (Gan Y.) Department of Social Medicine and Health Management, School of Public Health, Tongji Medical College, Huazhong University of Science and Technology, No. 13 Hangkong Road, Wuhan, Hubei, China
T1  - Association of professional identity, job satisfaction and burnout with turnover intention among general practitioners in China: evidence from a national survey
LA  - English
KW  - behavior
KW  - burnout
KW  - China
KW  - cross-sectional study
KW  - epidemiology
KW  - general practitioner
KW  - human
KW  - job satisfaction
KW  - personnel management
KW  - questionnaire
N2  - BACKGROUND: The complex interrelationships between professional identity, job satisfaction, burnout, and turnover intention among general practitioners (GPs) are insufficiently understood in China. This study aimed to investigate the interrelationships between professional identity, job satisfaction, burnout, and turnover intention in China, and to examine whether job satisfaction and burnout played mediating roles between professional identity and turnover intention. METHODS: A cross-sectional survey was conducted between October, 2017 and February, 2018 in China. The participants were selected using a multistage stratified random sampling method. Data were collected with a self-administered questionnaire from 3236 GPs (response rate, 99.8%) working in community health institutions in China. Professional identity was measured by the 13 items scale, and job satisfaction scale with an 11-item designed by Shi et al. was employed. Burnout was measured using a 22-item Maslach Burnout Inventory-Human Services Survey, and turnover intention was measured with a 6 items scale. Descriptive statistics were calculated and groups' differences were estimated Student's t-test and analyses of variance. Pearson's correlation analysis was used to assess the degree of correlation among different dimensions of professional identity, job satisfaction, burnout, and turnover intention. Structural equation modeling analysis was applied to examine the interrelationships among these study variables based on the hypothesized model. RESULTS: The proposed model achieved a good model fit. Job satisfaction had a direct negative effect on turnover intention (β = - 0.38, P < 0.001), burnout had a direct positive effect on turnover intention (β = 0.37, P < 0.001), and professional identity had an indirect negative effect on turnover intention through the mediating effect of job satisfaction and burnout. CONCLUSIONS: Our study elucidated the pathways linking professional identity, job satisfaction, and burnout to turnover intention of GPs. This revealed that turnover intention was significantly affected by job satisfaction and burnout, and the effects of professional identity on turnover intention can be mediated by job satisfaction and burnout.
ER  - 

TY  - JOUR
M3  - Article
Y1  - 2021
VL  - 21
IS  - 1
SP  - 777
SN  - 1471-2458
JF  - BMC public health
JO  - BMC Public Health
UR  - https://www.embase.com/search/results?subaction=viewrecord&id=L634874707&from=export
U2  - L634874707
C5  - 33892669
DB  - Medline
U4  - 2021-05-24
L2  - http://dx.doi.org/10.1186/s12889-021-10535-z
DO  - 10.1186/s12889-021-10535-z
A1  - Guo, Y.
A1  - Hu, S.
A1  - Liang, F.
M1  - (Guo Y.; Hu S.) College of the Humanities and Social Sciences, China Medical University, Shenyang, China
M1  - (Liang F., fliang2017@163.com) Department of Histology and Embryology, College of Basic Medicine, China Medical University, Shenyang, China
T1  - The prevalence and stressors of job burnout among medical staff in Liaoning, China: a cross-section study
LA  - English
KW  - adult
KW  - burnout
KW  - child
KW  - China
KW  - cross-sectional study
KW  - epidemiology
KW  - female
KW  - human
KW  - job satisfaction
KW  - male
KW  - medical staff
KW  - prevalence
KW  - questionnaire
N2  - BACKGROUND: Sustained attention to the prevalence and associated factors of burnout in China is important for the health care service quality and related reform. In this study, we investigated the prevalence of job burnout among medical staff in Liaoning province, China; performed a survey of subjective perception ranking for the main stressors among respondents; estimated the effect of stresses from work tasks and the relationship with patients on job burnout in order to provide improved strategy and suggestion for hospital administrators. METHODS: The respondents were from 8 hospitals in 3 cities in Liaoning province, China. Data were collected and analyzed including the following sections: (1) demographic characteristics; (2) work situations; (3) ranking of six stressors; (4) job burnout scale; (5) effort-reward imbalance scale; (6) work violence scale; (7) fear of malpractice scale. A total of 1056 individuals became the study objects. A statistical analysis and hierarchical linear regression analysis were performed to explore the prevalence of burnout and the effects of stressors. RESULTS: The prevalence of job burnout was 20.5, and 72.9% of all respondents reported a least one symptom of burnout. The respondents who were male, 30-39 years old, had a master's degree or high and working hours > 60 h per week, came from obstetrics and gynecology or pediatrics profession prone to job burnout. The relationship with patients and work tasks are the top two ranking stressors in the subjective perception survey. Regression analysis showed that the relationship with patients explained 19.2, 16.8 and 2.0% of variance in burnout subscales EE, DP and PA, respectively and work tasks explained 23.5, 16.0 and 5.24% of variance in burnout subscales EE, DP and PA, respectively. CONCLUSION: The Chinese medical staff had high prevalence of job burnout. Some factors of demographic and work situations were associated with job burnout. The medical staff considered the relationship with patients and work tasks are the two major stressors. These two stressors are also the major indicators associated with job burnout. The hospital administrators should be aware of the risk of burnout. Efforts should be made to ameliorate the status of job burnout.
ER  - 

TY  - JOUR
M3  - Article
Y1  - 2021
VL  - 21
IS  - 1
SP  - 6
SN  - 1472-6963
JF  - BMC health services research
JO  - BMC Health Serv Res
UR  - https://www.embase.com/search/results?subaction=viewrecord&id=L633933839&from=export
U2  - L633933839
C5  - 33397391
DB  - Medline
U4  - 2021-01-20
L2  - http://dx.doi.org/10.1186/s12913-020-05991-z
DO  - 10.1186/s12913-020-05991-z
A1  - Deng, W.
A1  - Feng, Z.
A1  - Yao, X.
A1  - Yang, T.
A1  - Jiang, J.
A1  - Wang, B.
A1  - Lin, L.
A1  - Zhong, W.
A1  - Xia, O.
M1  - (Deng W.; Yao X.; Jiang J.; Zhong W.) School of Health Management, Southern Medical University, Guangzhou, China
M1  - (Feng Z.) BaYi Children's Hospital, Seventh Medical Center of PLA General Hospital, Beijing, China
M1  - (Yang T.; Wang B.; Lin L.) Zhujiang Hospital, Southern Medical University, Guangzhou, China
M1  - (Xia O.) Zhujiang Hospital, Southern Medical University, Guangzhou, China
T1  - Occupational identity, job satisfaction and their effects on turnover intention among Chinese Paediatricians: a cross-sectional study
LA  - English
KW  - behavior
KW  - child
KW  - China
KW  - cross-sectional study
KW  - female
KW  - human
KW  - job satisfaction
KW  - pediatrician
KW  - personnel management
KW  - questionnaire
N2  - BACKGROUND: This study contributes to research on the paediatrician shortage by examining occupational identity, job satisfaction and their effects on turnover intention among paediatricians in China. METHODS: A multi-stage stratified random sampling method was employed to conduct a questionnaire survey. Of the 4906 survey recipients, valid data were collected from 4198 of the respondents (85.6%). The participants were from seven geographic regions of China (south, central, north, east, northwest, southwest, and northeast). Paediatricians who volunteered and provided written informed consent participated. All variables including basic socio-demographics and work-related characteristics, occupational identity, job satisfaction and turnover intention were based on available literature, and measured on a 5- point Likert scale. Statistical methods such as exploratory factor analysis (EFA), descriptive analysis, common method bias, one-way ANOVA test, Pearson correlation analysis and mediation analysis were used. RESULTS: Significant differences were observed among the respondents in terms of turnover intention based on age, education level, marital status, region, the type and grade of practice setting, professional title, years in practise, workload, rest days, and monthly income. Occupational identity and job satisfaction were both negatively related to turnover intention, and occupational identity was positively correlated with job satisfaction (r1 = - 0.601, p < 0.01; r2 = - 0.605, p < 0.01). The results also showed that job satisfaction played a mediating role in the association between occupational identity and turnover intention among Chinese paediatricians. CONCLUSIONS: Work conditions, workload and salary are crucial factors of turnover intention among paediatricians in China. Therefore, we suggest that healthcare managers should increase investment in paediatrics, implement salary reforms and dedicate more attention to female and young paediatricians, thus reducing turnover intention among Chinese paediatricians.
ER  - 

TY  - JOUR
M3  - Article
Y1  - 2021
VL  - 30
IS  - 1-2
SP  - 113
EP  - 125
SN  - 1365-2702
JF  - Journal of clinical nursing
JO  - J Clin Nurs
UR  - https://www.embase.com/search/results?subaction=viewrecord&id=L633139055&from=export
U2  - L633139055
C5  - 33031590
DB  - Medline
U3  - 2020-10-22
U4  - 2020-10-22
U4  - 2021-06-15
L2  - http://dx.doi.org/10.1111/jocn.15527
DO  - 10.1111/jocn.15527
A1  - Huang, L.
A1  - Wang, Y.
A1  - Huang, H.
M1  - (Huang L.; Wang Y.; Huang H.) Department of Nursing, West China Hospital, Sichuan University/West China School of Nursing, Sichuan University, Chengdu, China
M1  - (Huang L.) Medical College, Xuchang University, Xuchang, China
T1  - Factors associated with family cohesion and adaptability among Chinese registered nurses
LA  - English
KW  - China
KW  - cross-sectional study
KW  - family relation
KW  - human
KW  - job satisfaction
KW  - leadership
KW  - nurse
KW  - nursing staff
KW  - questionnaire
N2  - AIM: To identify determinants of family cohesion and adaptability among Chinese registered nurses. BACKGROUND: In China, the shortage of registered nurses imposes a higher physical and emotional workload, which will aggravate their work-family conflicts. Therefore, it is easy for nurses to ignore the importance of family, which is undeniably detrimental to healthy self-development and providing better care to patients. DESIGN: With a cross-sectional and observational study design (see the STROBE checklist and Supplementary File 1). METHODS: The Family Cohesion and Adaptability Scale was administered to registered nurses (N = 825) from 10 hospitals throughout China. Multiple linear regression was used to analyse the related factors for family cohesion and adaptability. RESULTS: The multiple regression analysis revealed that inharmonious relationship with spouse's parents, discordant nurse-patient relationship, parents live in countryside, and poor leadership was found to be important risk predictors of family cohesion, and inharmonious relationship with spouse's parents, discordant nurse-patient relationship, high education, feel overworked and poor leadership was found to be important risk predictors of family adaptability. CONCLUSION: Hospital managers need to pay attention to the risk factors that affect nurses' family cohesion and adaptability. To achieve this, they should employ targeted measures to enhance these aspects in time, which will help improve nurses' family life and promote their participation and role in family decision-making. This will not only help them create a better external environment for their healthy self-development but also allow them to maintain a better mood and energy to take care of patients. RELEVANCE TO CLINICAL PRACTICE: Family cohesion and adaptability are important for nurses, as they may affect nurses' healthy self-development and quality of service provided to patients. Hospital managers should pay attention to the risk factors of nurses' family cohesion and adaptability, such as poor nurse-patient relationship, and consider employing corresponding measures to help them.
ER  - 

TY  - JOUR
M3  - Article in Press
Y1  - 2021
SN  - 1559-6834
SN  - 0899-823X
JF  - Infection Control and Hospital Epidemiology
JO  - Infect. Control Hosp. Epidemiol.
UR  - https://www.embase.com/search/results?subaction=viewrecord&id=L634989058&from=export
U2  - L634989058
C5  - 33938413
DB  - Embase
DB  - Medline
DB  - 
U3  - 2021-05-17
L2  - http://dx.doi.org/10.1017/ice.2021.201
DO  - 10.1017/ice.2021.201
A1  - She, R.
A1  - Chen, X.
A1  - Li, L.
A1  - Li, L.
A1  - Huang, Z.
A1  - Lau, J.T.F.
M1  - (She R., sherryshe0319@link.cuhk.edu.hk; Lau J.T.F., jlau@cuhk.edu.hk) Centre for Health Behaviours Research, School of Public Health and Primary Care, Chinese University of Hong Kong, Hong Kong, Hong Kong
M1  - (Chen X., Chenxi161@sohu.com) Hunan Provincial Center for Disease Control and Prevention, Changsha, China
M1  - (Li L., lpli@stu.edu.cn) Shantou University Medical College, Shantou, China
M1  - (Li L., lelejuan@126.com) School of Public Health, Dali University, Yunnan, Dali, China
M1  - (Huang Z., idenge@foxmail.com) Second Affiliated Hospital, Shantou University Medical College, Shantou, China
AD  - J.T.F. Lau, Centre for Health Behaviours Research, School of Public Health and Primary Care, Chinese University of Hong Kong, Hong Kong, Hong Kong
T1  - Factors associated with behavioral intention of free and self-paid COVID-19 vaccination based on the social cognitive theory among nurses and doctors in China
LA  - English
KW  - article
KW  - China
KW  - controlled study
KW  - coronavirus disease 2019
KW  - cross-sectional study
KW  - data analysis
KW  - doctor nurse relation
KW  - expectation
KW  - female
KW  - health promotion
KW  - hospital administrator
KW  - human
KW  - job satisfaction
KW  - major clinical study
KW  - male
KW  - morality
KW  - multicenter study
KW  - public hospital
KW  - randomized controlled trial
KW  - Social Cognitive Theory
KW  - social media
KW  - social norm
KW  - vaccination
KW  - work experience
N2  - Objective: To examine the associations between factors based on the Social Cognitive Theory (SCT) and behavioral intention of free and self-paid (600 RMB or 91 USD) COVID-19 vaccination of 80% effectiveness and rare mild side effects among doctors and nurses in China. Design: Cross-sectional study. Setting: Public hospitals. Participants: 362 doctors and 1702 nurses in major departments of five hospitals of three Chinese provinces. Methods: An anonymous online survey was conducted from October to November 2020, facilitated by hospital administrators through online WeChat/QQ working groups. Data on outcome expectations, self-efficacy, norms, and COVID-19-related work experiences were collected. Multivariate logistic regression models were used for data analysis. Results: The logistic regression analysis showed that physical (e.g., protective effect of vaccination) and self-evaluative outcome expectations (e.g., anticipated regret), self-efficacy, norms (e.g., descriptive norm, subjective norm, professional norm, and moral norm), and job satisfaction were significantly and positively associated with the free and self-paid COVID-19 vaccination intention outcomes among doctors and nurses, adjusted for background variables. Doctors who had engaged in COVID-19-related work reported higher self-paid vaccination intention. Conclusions: Health promotion is needed to improve the uptake of COVID-19 vaccination among healthcare workers. Such interventions may consider modifying the identified factors of vaccination intention, including strengthening perceived efficacy, positive feelings about vaccination, the need to avoid future regret, self-efficacy, and social norms. Future studies should examine the actual behavior patterns of COVID-19 vaccination and testing the efficacy of promotion intervention through randomized controlled studies. &copy; 2021 by The Society for Healthcare Epidemiology of America. All rights reserved.
ER  - 

TY  - JOUR
M3  - Article
Y1  - 2020
VL  - 21
IS  - 1
SP  - 249
SN  - 1471-2296
JF  - BMC family practice
JO  - BMC Fam Pract
UR  - https://www.embase.com/search/results?subaction=viewrecord&id=L633591356&from=export
U2  - L633591356
C5  - 33267821
DB  - Medline
U4  - 2020-12-09
L2  - http://dx.doi.org/10.1186/s12875-020-01333-4
DO  - 10.1186/s12875-020-01333-4
A1  - Zhao, X.
A1  - Wang, H.
A1  - Li, J.
A1  - Yuan, B.
M1  - (Zhao X.; Yuan B., beibeiyuan@bjmu.edu.cn) China Center for Health Development Studies, Peking University, Beijing, China
M1  - (Wang H.) Centre for Health Management and Policy Research, School of Public Health, Cheeloo College of Medicine, Shandong University, Jinan, Shandong, China
M1  - (Li J.) Shandong Provincial Hospital, Jinan, Shandong, China
T1  - Training primary healthcare workers in China's township hospitals: a mixed methods study
LA  - English
KW  - China
KW  - cross-sectional study
KW  - health care personnel
KW  - hospital
KW  - human
KW  - job satisfaction
KW  - primary health care
N2  - BACKGROUND: Primary health care (PHC) was a keystone toward achieving universal health coverage and Sustainable Development Goals (SDGs). China has made efforts to strengthen its PHC institutions. As part of such efforts, regular in-service training is crucial for primary healthcare workers (PHWs) to strengthen their knowledge and keep their skills up to date. OBJECTIVE: To investigate if and how the existing training arrangements influenced the competence and job satisfaction of PHWs in township hospitals (THs). METHODS: A mixed method approach was employed. We analyzed the associations between in-service training and competence, as well as between in-service training and job satisfaction of PHWs using logistic regression. Interviews were recorded, transcribed, and analyzed using NVivo12 to better understand the trainings and the impacts on PHWs. RESULTS: The study found that training was associated with competence for all the types of PHWs except nurses. The odds of higher competence for physicians who received long-term training were 3.60 (p < 0.01) and that of those who received both types of training was 2.40 (p < 0.01). PHWs who received short-term training had odds of higher competence significantly (OR = 1.710, p < 0.05). PHWs who received training were more satisfied than their untrained colleagues in general (OR = 1.638, p < 0.01). Specifically, physicians who received short-term training (OR = 1.916, p < 0.01) and who received both types of training (OR = 1.941, p < 0.05) had greater odds of general job satisfaction. The odds ratios (ORs) of general job satisfaction for nurses who received short-term training was 2.697 (p < 0.01), but this association was not significant for public health workers. The interview data supported these results, and revealed how training influenced competence and satisfaction. CONCLUSIONS: Considering existing evidence that competence and satisfaction serve as two major determinants of health workers' performance, to further improve PHWs' performance, it is necessary to provide sufficient training opportunities and improve the quality of training.
ER  - 

TY  - JOUR
M3  - Article
Y1  - 2020
VL  - 21
IS  - 1
SP  - 246
SN  - 1471-2296
JF  - BMC family practice
JO  - BMC Fam Pract
UR  - https://www.embase.com/search/results?subaction=viewrecord&id=L633557201&from=export
U2  - L633557201
C5  - 33250045
DB  - Medline
U4  - 2020-12-08
L2  - http://dx.doi.org/10.1186/s12875-020-01309-4
DO  - 10.1186/s12875-020-01309-4
A1  - Shen, X.
A1  - Jiang, H.
A1  - Xu, H.
A1  - Ye, J.
A1  - Lv, C.
A1  - Lu, Z.
A1  - Gan, Y.
M1  - (Shen X.; Xu H.; Lu Z., zuxunlu@yahoo.com) Department of Social Medicine and Health Management, School of Public Health, Tongji Medical College, Huazhong University of Science and Technology, No. 13 Hangkong Road, Wuhan, Hubei, China
M1  - (Jiang H.) Centre for Alcohol Policy Research, School of Psychology and Public Health, La Trobe University, Melbourne, VIC, Australia
M1  - (Jiang H.) Melbourne School of Population and Global Health, University of Melbourne, Melbourne, VIC, Australia
M1  - (Ye J.) Department of Public Management, School of Public Health and Management, Wenzhou Medical University, Wenzhou, Zhejiang, China
M1  - (Lv C., lvchuanzhu677@126.com) Department of Emergency, Hainan Clinical Research Center for Acute and Critical Diseases, Second Affiliated Hospital of Hainan Medical University, No.3 Xueyuan Road, Haikou, China
M1  - (Lv C., lvchuanzhu677@126.com) Emergency and Trauma College, Hainan Medical University, Haikou, Hainan, China
M1  - (Lv C., lvchuanzhu677@126.com) Research Unit of Island Emergency Medicine, Chinese Academy of Medical Sciences (No. 2019RU013), Hainan Medical University, Haikou, Hainan, China
M1  - (Lv C., lvchuanzhu677@126.com) Key Laboratory of Emergency and Trauma of Ministry of Education, Hainan Medical University, Haikou, Hainan, China
M1  - (Gan Y.) Department of Social Medicine and Health Management, School of Public Health, Tongji Medical College, Huazhong University of Science and Technology, No. 13 Hangkong Road, Wuhan, Hubei, China
T1  - The global prevalence of turnover intention among general practitioners: a systematic review and meta-analysis
LA  - English
KW  - behavior
KW  - cross-sectional study
KW  - general practitioner
KW  - human
KW  - job satisfaction
KW  - meta analysis
KW  - personnel management
KW  - prevalence
KW  - questionnaire
N2  - BACKGROUND: General practitioners (GPs) are the foundation of any primary healthcare system. Their quality and quantity are directly associated with the effectiveness and quality of the health services of a nation. GPs' shortage and turnover have become an important issue in developed and developing countries. An accurate estimate of turnover intention prevalence among GPs would have important health policy implications, but the overall prevalence is unknown. We aimed to summarize the global prevalence of turnover intention and associated factors among GPs. METHODS: We systematically reviewed the PubMed, Embase, Web of Science and China National Knowledge Infrastructure (CNKI) databases from their inception up to May 2020, as well as the reference lists of all included studies. We included observational studies that reported data on turnover intention or their prevalence rate among GPs could be calculated based on the information provided. The prevalence rate of the turnover intentions was estimated using a random-effects meta-analysis. The heterogeneity was evaluated using I2 statistic. Differences by study level characteristics were estimated via subgroup analysis and meta-regression. RESULTS: A total of 25 cross-sectional studies were included (a total of 27,285 participants). The prevalence of turnover intention was 0.47 (95% CI: 0.39-0.55). Those having a lower level of salary (OR = 1.38, 95% CI: 1.13-1.63) and job satisfaction (OR = 1.35, 95% CI: 1.12-1.70) or having lower level of morale (OR = 2.68, 95% CI: 1.56-3.80) had a higher intention. In contrast, GPs with a lower level of professional title had a lower turnover intention (OR = 0.81, 95% CI: 0.65-0.98). CONCLUSIONS: In this systematic review, approximately half of the GPs had the intention to leave their current posts worldwide. The factors associated with turnover intention were higher professional title, lower income level, lower job satisfaction and lower morale.
ER  - 

TY  - JOUR
M3  - Article
Y1  - 2020
VL  - 21
IS  - 1
SP  - 219
SN  - 1471-2296
JF  - BMC family practice
JO  - BMC Fam Pract
UR  - https://www.embase.com/search/results?subaction=viewrecord&id=L633269358&from=export
U2  - L633269358
C5  - 33100222
DB  - Medline
U4  - 2020-11-04
L2  - http://dx.doi.org/10.1186/s12875-020-01292-w
DO  - 10.1186/s12875-020-01292-w
A1  - Zhang, Z.
A1  - Shi, G.
A1  - Li, L.
A1  - Bian, Y.
M1  - (Zhang Z.; Bian Y., bianyingum@163.com) State Key Laboratory of Quality Research in Chinese Medicine, Institute of Chinese Medical Sciences, University of Macau, Taipa, 999078, Macau, China
M1  - (Zhang Z.; Bian Y., bianyingum@163.com) School of Health Services Management, Xi'an Medical University, Xi'an, Shaanxi, China
M1  - (Shi G.) Department of Epidemiology and Biostatistics, School of Public Health, Xi'an Jiaotong University Health Science Center, Xi'an, Shaanxi, China
M1  - (Li L.) Zhejiang Chinese Medical University, Hangzhou, China
T1  - Job satisfaction among primary care physicians in western China
LA  - English
KW  - China
KW  - cross-sectional study
KW  - general practitioner
KW  - human
KW  - job satisfaction
KW  - personnel management
N2  - BACKGROUND: There has been great shortage of primary care physicians (PCPs) in China, especially in western areas. Job satisfaction plays a great role in retaining people. The aim of this study is to investigate the job satisfaction of PCPs and associated factors in 11 provinces of western China, thus providing necessary reference values for stabilizing the primary care workforce and improving the quality of primary care services. METHOD: A sample of 2103 PCPs working in western China were surveyed using a stratified, multistage and random sampling method in 2011. The characteristics of participants were recorded by a structured questionnaire. A multilevel model (MLM) and quantile regression (QR) were applied to assess the association between job satisfaction and possible risk factors. RESULTS: Of the 2103 doctors surveyed, the overall satisfaction score was 3.26 ± 0.68 (from 1 to 5). MLM indicated that age group, income satisfaction, unit policy approval, personal planning, career attitude, work value and patient recognition were positively correlated with job satisfaction, while turnover intention was negatively correlated with job satisfaction. QR were not completely consistent with MLM and further explored the differences in different job satisfaction score percentiles on each domains. CONCLUSION: This study showed that the job satisfaction of PCPs in western China was not high. The MLM and QR discussed were not entirely consistent, the latter one provided more information and robust results. Measures should be taken in streamlining administration and institute decentralization, creating more opportunities for additional training, raising PCPs' income, improving the social status of doctors and improving the relationship between doctors and patients.
ER  - 

TY  - JOUR
M3  - Review
Y1  - 2020
VL  - 10
IS  - 10
SN  - 2044-6055
JF  - BMJ Open
JO  - BMJ Open
UR  - https://www.embase.com/search/results?subaction=viewrecord&id=L633122461&from=export
U2  - L633122461
C5  - 33067275
DB  - Embase
DB  - Medline
DB  - 
U4  - 2020-11-02
L2  - http://dx.doi.org/10.1136/bmjopen-2020-037117
DO  - 10.1136/bmjopen-2020-037117
A1  - He, R.
A1  - Liu, J.
A1  - Zhang, W.-H.
A1  - Zhu, B.
A1  - Zhang, N.
A1  - Mao, Y.
M1  - (He R.; Liu J.; Zhu B.; Zhang N.; Mao Y., mao_ying@mail.xjtu.edu.cn) Department of Social Security, School of Public Policy and Administration, Xi'an Jiaotong University, Xi'an, Shaanxi, China
M1  - (He R.; Liu J.; Zhu B.; Zhang N.; Mao Y., mao_ying@mail.xjtu.edu.cn) Research Center for the Belt and Road Health Policy and Health Technology Assessment, Xi'an Jiaotong University, Xi'an, China
M1  - (Zhang W.-H.) International Centre for Reproductive Health, Department of Public Health and Primary Care, Faculty of Medicine and Health Sciences, Ghent University, Gent, Belgium
AD  - Y. Mao, Department of Social Security, School of Public Policy and Administration, Xi'an Jiaotong University, Xi'an, Shaanxi, China
T1  - Turnover intention among primary health workers in China: A systematic review and meta-analysis
LA  - English
KW  - attention
KW  - China
KW  - Cochrane Library
KW  - cross-sectional study
KW  - data extraction
KW  - demography
KW  - education
KW  - Embase
KW  - English (language)
KW  - female
KW  - gender
KW  - health care personnel
KW  - health care policy
KW  - human
KW  - human experiment
KW  - human relation
KW  - job satisfaction
KW  - job stress
KW  - learning
KW  - male
KW  - marriage
KW  - Medline
KW  - meta analysis
KW  - Newcastle-Ottawa scale
KW  - prevalence
KW  - primary health care
KW  - PsycINFO
KW  - remuneration
KW  - resource management
KW  - review
KW  - reward
KW  - social status
KW  - synthesis
KW  - systematic review
KW  - turnover rate
N2  - Objectives To analyse the prevalence and determinants of turnover intention (TI) among primary health workers (PHWs) in China to provide evidence for improving retention measures. Design Systemic review and meta-analysis. Data sources Four English-language databases (PubMed, EMBASE, Cochrane Library, PsycINFO) and three Chinese databases (CNKI, CSPD, CBM) were searched up to October 2019. Eligibility criteria Eligible studies were observational or descriptive studies conducted in mainland China. The prevalence of TI among health workers and related factors had to be explicitly reported in each included study. Data extraction and synthesis Data were extracted by one author and reviewed independently by two other authors. For each factor analysed by a meta-analysis, the factor was required to be the same across different studies, and at least three studies had to include it. The quality of studies was assessed using the Newcastle-Ottawa Scale and heterogeneity was evaluated using the I 2 statistic. Results We identified 16 cross-sectional studies investigating a total of 37 672 PHWs. The prevalence of TI was 30.4%. Subgroup analysis revealed that the highest prevalence was observed in the community primary healthcare institutions and the eastern provinces of China. Meta-analyses indicated that 21 factors were significantly associated with TI, including demographic factors (gender, age, education, marital status), job characteristic factors (title, work seniority, remuneration, social status, organisational affiliation, work stress) and job satisfaction factors (learning and training opportunity, interpersonal relationship, work condition and environment, and so on). Conclusion This study highlights the problem of TI among PHWs in China. Efforts should be made to improve conditions in both work-related areas and areas outside of work. Policymakers should continue to improve reward systems, the construction of infrastructure and promotion systems, and pay more attention to PHWs' lives outside of work and meet their living needs.
ER  - 

TY  - JOUR
M3  - Article
Y1  - 2020
VL  - 10
IS  - 10
SN  - 2044-6055
JF  - BMJ Open
JO  - BMJ Open
UR  - https://www.embase.com/search/results?subaction=viewrecord&id=L633040557&from=export
U2  - L633040557
C5  - 33033013
DB  - Embase
DB  - Medline
DB  - 
U4  - 2020-10-20
L2  - http://dx.doi.org/10.1136/bmjopen-2019-036702
DO  - 10.1136/bmjopen-2019-036702
A1  - Ran, L.
A1  - Chen, X.
A1  - Peng, S.
A1  - Zheng, F.
A1  - Tan, X.
A1  - Duan, R.
M1  - (Ran L.; Chen X.; Tan X., 00300469@whu.edu.cn) Department of Occupational and Environmental Health, School of Health Sciences, Wuhan University, Wuhan, China
M1  - (Peng S.; Duan R., 854757230@qq.com) Department of Health Management, Huangpi People's Hospital, Wuhan, China
M1  - (Zheng F.) Department of Health Managment, Health Committee of Huangpi District of Wuhan, Wuhan, China
M1  - (Tan X., 00300469@whu.edu.cn) School of Nursing, Wuchang University of Technology, Wuhan, China
AD  - X. Tan, Department of Occupational and Environmental Health, School of Health Sciences, Wuhan University, Wuhan, China
AD  - R. Duan, Department of Health Management, Huangpi People's Hospital, Wuhan, China
T1  - Job burnout and turnover intention among Chinese primary healthcare staff: The mediating effect of satisfaction
LA  - English
KW  - article
KW  - bootstrapping
KW  - burnout
KW  - China
KW  - controlled study
KW  - cross-sectional study
KW  - doctor nurse relation
KW  - education
KW  - human
KW  - job satisfaction
KW  - maximum likelihood method
KW  - night shift
KW  - primary health care
KW  - structural equation modeling
KW  - turnover rate
KW  - worker
N2  - Objectives Although China has done a lot in strengthening the primary healthcare system, the high turnover intention is still a social problem to be reckoned with. The objective of this study is to explore the mediating effect of satisfaction between job burnout and turnover intention. Design Cross-sectional study. Methods A cross-sectional study was conducted to make sense of the job burnout, satisfaction and turnover intention among primary healthcare workers in central China. Structural equation modelling (SEM) was performed to study the mediating effect of satisfaction between job burnout and turnover intention with maximum likelihood estimation. The mediation effect test was carried out by using the bootstrap method. Results SEM showed that job burnout was positively related to the turnover intention with the standard path coefficient of 0.845 (C.R.=34.055, p<0.001). The partial mediating effect of satisfaction was 0.047, making up 5.32% of the total effect. The goodness-of-fit was acceptable (Goodness of Fit Index=0.947, Comparative Fit Index=0.975, root mean square error of approximation=0.067, Non-Normed Fit Index=0.971, Incremental Fit Index=0.975). Age, education level, monthly income, hire form and night shift were also found significantly correlated with turnover intention, and no difference was found between physicians and nurses. Conclusions The turnover intention is significantly affected by job burnout, satisfaction and demographical characteristics including age, education level, monthly income, hire form and night shift. Satisfaction can be regarded as a mediator between job burnout and turnover intention. Relative measures can be taken to promote enthusiasm and satisfaction thus decreasing the turnover rate.
ER  - 

TY  - JOUR
M3  - Article
Y1  - 2020
VL  - 67
IS  - 3
SP  - 362
EP  - 371
SN  - 1466-7657
JF  - International nursing review
JO  - Int Nurs Rev
UR  - https://www.embase.com/search/results?subaction=viewrecord&id=L632882983&from=export
U2  - L632882983
C5  - 32363689
DB  - Medline
U4  - 2020-09-23
L2  - http://dx.doi.org/10.1111/inr.12587
DO  - 10.1111/inr.12587
A1  - Chen, Q.
A1  - Gottlieb, L.
A1  - Liu, D.
A1  - Tang, S.
A1  - Bai, Y.
M1  - (Chen Q.; Liu D.; Tang S.; Bai Y.) Xiangya School of Nursing, Central South University, Hunan, China
M1  - (Gottlieb L.) Ingram School of Nursing, McGill University, QC, Canada
T1  - The nurse outcomes and patient outcomes following the High-Quality Care Project
LA  - English
KW  - adult
KW  - aged
KW  - burnout
KW  - China
KW  - cross-sectional study
KW  - female
KW  - health care quality
KW  - human
KW  - job satisfaction
KW  - male
KW  - middle aged
KW  - nurse patient relationship
KW  - nursing staff
KW  - patient-reported outcome
KW  - psychology
KW  - questionnaire
KW  - very elderly
N2  - BACKGROUND: There have been many single cross-sectional studies on nurse or patient outcomes. However, long-term evidence on improving nurse and patient outcomes is still limited. The High-Quality Care Project is a national project in China for improving nurse and patient outcomes by implementing primary nursing. AIM: (1) To assess the long-term changes in nurse and patient outcomes in the context of the High-Quality Care Project. (2) To explore the potential influences of primary nursing on nurse and patient outcomes based on this study and broader existing evidence. METHODS: The data of two cross-sectional studies were used for analysis. The two cross-sectional studies were conducted before (2009) and after (2016) the High-Quality Care Project. A total of 1376 nurses and 904 patients from 40 units of 10 tertiary hospitals were surveyed. Reliable and validated instruments were used to measure nurse and patient outcomes. Multilevel modelling was the main method for data analysis. RESULTS: Nurses in 2016 were more satisfied than nurses in 2009 with most dimensions of nurse work environment and job satisfaction. However, they were not more satisfied with burnout, global job satisfaction or intention to leave their job. Nurses in 2016 also reported better quality of patient care and patient safety while their patients reported higher patient satisfaction. CONCLUSION: The analysis of our results based on existing evidence indicates that primary nursing could be considered as a potentially effective way to improve nurse work environment and patient outcomes. More studies with rigorous study design from micro perspectives would be useful to further explore the direct effects of primary nursing on nurse or/and patient outcomes. IMPLICATIONS FOR NURSING AND NURSING POLICY: Policymakers, healthcare service leaders and nurse managers should make efforts to provide multi-level supports to cultivate an encouraging environment for nurses to practice primary nursing, because the implementation of primary nursing may improve the nurse work environment and patient outcomes. Furthermore, improving nurse participation in hospital affairs and developing nursing discipline and education for increasing nursing staff resource and nurses' capacity - which all need policy and management supports - are crucial to further improve nurse and patient outcomes.
ER  - 

TY  - JOUR
M3  - Article
Y1  - 2020
VL  - 24
SN  - 2589-5370
JF  - EClinicalMedicine
JO  - EClinicalMedicine
UR  - https://www.embase.com/search/results?subaction=viewrecord&id=L2006852641&from=export
U2  - L2006852641
DB  - Embase
U3  - 2020-07-09
U4  - 2020-08-21
L2  - http://dx.doi.org/10.1016/j.eclinm.2020.100443
DO  - 10.1016/j.eclinm.2020.100443
A1  - Zhu, Z.
A1  - Xu, S.
A1  - Wang, H.
A1  - Liu, Z.
A1  - Wu, J.
A1  - Li, G.
A1  - Miao, J.
A1  - Zhang, C.
A1  - Yang, Y.
A1  - Sun, W.
A1  - Zhu, S.
A1  - Fan, Y.
A1  - Chen, Y.
A1  - Hu, J.
A1  - Liu, J.
A1  - Wang, W.
M1  - (Zhu Z.; Xu S.; Li G.; Miao J.; Sun W.; Zhu S.; Wang W., wwang@vip.126.com) Department of Neurology, Tongji Hospital, Tongji Medical College, Huazhong University of Science and Technology, No. 1095 Jiefang Avenue, Qiaokou District, Wuhan, Hubei, China
M1  - (Wang H.) Nursing Department, Tongji Hospital, Tongji Medical College, Huazhong University of Science and Technology, Wuhan, Hubei, China
M1  - (Liu Z.) Department of Otolaryngology–Head and Neck Surgery, Tongji Hospital, Tongji Medical College, Huazhong University of Science and Technology, Wuhan, Hubei, China
M1  - (Wu J.; Hu J., jbhu@tjh.tjmu.edu.cn) Department of Gastrointestinal Surgery, Tongji Hospital, Tongji Medical College, Huazhong University of Science and Technology, Wuhan, Hubei, China
M1  - (Zhang C.; Yang Y.) Department of Psychiatry, Tongji Hospital, Tongji Medical College, Huazhong University of Science and Technology, Wuhan, Hubei, China
M1  - (Fan Y.) School of Computer Science and Technology, Huazhong University of Science and Technology, 1037 Luoyu Road, Wuhan, Hubei, China
M1  - (Chen Y.) Solomon H. Snyder Department of Neuroscience, Johns Hopkins University, Baltimore, MD, United States
M1  - (Liu J., jhliu@tjh.tjmu.edu.cn) Department of Urology, Tongji Hospital, Tongji Medical College, Huazhong University of Science and Technology, Wuhan, Hubei, China
AD  - J. Hu, Department of Urology,
T1  - COVID-19 in Wuhan: Sociodemographic characteristics and hospital support measures associated with the immediate psychological impact on healthcare workers
LA  - English
KW  - adult
KW  - anxiety
KW  - anxiety assessment
KW  - article
KW  - chronic disease
KW  - coronavirus disease 2019
KW  - cross-sectional study
KW  - demography
KW  - depression
KW  - disease association
KW  - employment status
KW  - epidemic
KW  - family history
KW  - female
KW  - General Anxiety Disorder 7
KW  - health care personnel
KW  - health care personnel management
KW  - hospital care
KW  - hospital infection
KW  - hospital management
KW  - hospital support measure
KW  - human
KW  - Impact of Events Scale
KW  - infection prevention
KW  - job satisfaction assessment
KW  - job stress
KW  - male
KW  - medical history
KW  - mental disease
KW  - mental health
KW  - Patient Health Questionnaire 9
KW  - questionnaire
KW  - social status
N2  - Background: The outbreak of COVID-19 has laid unprecedented threats and challenges to health workers (HWs) in Wuhan, China. We aimed to assess the sociodemographic characteristics and hospital support measures associated with the immediate psychological impact on HWs at Tongji Hospital in Wuhan during COVID-19 outbreak. Methods: We conducted a single-center, cross-sectional survey of HWs via online questionnaires between February 8th and 10th, 2020. We evaluated stress, depression and anxiety by IES-R, PHQ-9, and GAD-7, respectively. We also designed a questionnaire to assess the perceptions of threat of COVID-19, and the satisfactions of the hospital's support measures. Multivariate logistic regressions were used to identify associated variables of acute stress, depression, and anxiety. Findings: We received 5062 completed questionnaires (response rate, 77.1%). 29.8%, 13.5% and 24.1% HWs reported stress, depression and anxiety symptoms. Women (odds ratio [OR], 1.31; 95% CI, 0.47–0.97; p = 0.032), years of working >10 years (OR, 2.02; 95% CI, 1.47–2.79; p<0.001), concomitant chronic diseases (OR, 1.51; 95% CI, 1.27–1.80; p<0.001), history of mental disorders (OR, 3.27; 95% CI, 1.77–6.05; p<0.001), family members or relatives confirmed or suspected (OR, 1.23; 95% CI, 1.02–1.48; p = 0.03), hospital-based and department-based care (OR, 0.76; 95% CI, 0.60–0.97; p = 0.024) and full coverage of all departments for avoiding nosocomial infection (OR, 0.69; 95% CI, 0.53–0.89; p = 0.004) were associated with stress. Interpretation: Women and those who have more than 10 years of working, concomitant chronic diseases, history of mental disorders, and family members or relatives confirmed or suspected are susceptible to stress, depression and anxiety among HWs during the pandemic. In addition, since HWs often have a greater stigma against mental problems than the general public, it is worthwhile to address the needs of the HWs during this pandemic and to provide appropriate psychological supports for those people at high risk of mental problems.
ER  - 

TY  - JOUR
M3  - Article
Y1  - 2020
VL  - 25
IS  - 6
SP  - 666
EP  - 674
SN  - 1465-3966
JF  - Psychology, health & medicine
JO  - Psychol Health Med
UR  - https://www.embase.com/search/results?subaction=viewrecord&id=L628552049&from=export
U2  - L628552049
C5  - 31259609
DB  - Medline
U4  - 2020-07-14
L2  - http://dx.doi.org/10.1080/13548506.2019.1634821
DO  - 10.1080/13548506.2019.1634821
A1  - Lin, W.-Q.
A1  - Yuan, L.-X.
A1  - Kuang, S.-Y.
A1  - Zhang, X.-X.
A1  - Lu, C.-J.
A1  - Lin, T.-T.
A1  - Lin, W.-Y.
A1  - Cen, H.-H.
A1  - Zhou, Y.
A1  - Wang, P.-X.
M1  - (Lin W.-Q.) Department of Primary Public Health, Guangzhou Center for Disease Control and Prevention, Guangzhou, China
M1  - (Yuan L.-X.; Kuang S.-Y.) Brain Hospital of Guangzhou Medical University, Guangzhou Huiai Hospital, Guangzhou, China
M1  - (Zhang X.-X.) Department of Preventive Medicine, School of Public Health, Guangzhou Medical University, Guangzhou, China
M1  - (Lu C.-J.) School of Psychology, South China Normal University, Guangzhou, China
M1  - (Lin T.-T.; Cen H.-H.; Zhou Y.) Department of Nursing, School of Nursing, Guangzhou Medical University, Guangzhou, China
M1  - (Lin W.-Y.) First School of Clinical Medicine, Guangdong Medical University, Zhanjiang, China
M1  - (Wang P.-X.) School of Nursing and Health, Henan University, Kaifeng, China
M1  - (Wang P.-X.) General Practice Center, Nanhai Hospital, Southern Medical University, Foshan, China
T1  - Work engagement as a mediator between organizational commitment and job satisfaction among community health-care workers in China: a cross-sectional study
LA  - English
KW  - adult
KW  - China
KW  - cross-sectional study
KW  - female
KW  - general practitioner
KW  - health care personnel
KW  - human
KW  - job satisfaction
KW  - male
KW  - middle aged
KW  - nurse
KW  - personnel management
KW  - questionnaire
KW  - work engagement
KW  - young adult
N2  - The purpose of this study was to explore levels of organizational commitment, job satisfaction and work engagement among community health-care workers in China, and to examine spatial relationships of variables. Data were collected by Organizational Commitment Scale, Job Satisfaction Scale and Utrecht Work Engagement Scale from 1404 community health-care workers in Guangzhou and Shenzhen cities. Structural equation model was used to analyze relationships among three variables. Medium levels of organizational commitment, job satisfaction and work engagement were found among community health-care workers. Organizational commitment was positively correlated to work engagement (r = 0.564) and job satisfaction (r = 0.550). The path analysis indicated that total effect (β = 0.598) of organizational commitment on job satisfaction (R2 = 0.52) consisted of a direct effect (β = 0.264) and an indirect effect (β = 0.334), which was mediated positively by work engagement. Improvement in work engagement may lead to higher level of job satisfaction and organizational commitment.
ER  - 

TY  - JOUR
M3  - Article
Y1  - 2020
VL  - 29
IS  - 3
SP  - 158
EP  - 163
SN  - 1550-5154
JF  - Quality management in health care
JO  - Qual Manag Health Care
UR  - https://www.embase.com/search/results?subaction=viewrecord&id=L632204613&from=export
U2  - L632204613
C5  - 32590491
DB  - Medline
U3  - 2020-07-13
U4  - 2020-07-13
U4  - 2021-09-27
L2  - http://dx.doi.org/10.1097/QMH.0000000000000259
DO  - 10.1097/QMH.0000000000000259
A1  - Li, W.
A1  - Xu, A.
A1  - Lu, M.
A1  - Lin, G.
A1  - Wo, T.
A1  - Xi, X.
M1  - (Li W.) Research Center of National Drug Policy & Ecosystem, China Pharmaceutical University, Nanjing, China
M1  - (Xu A.; Lu M.; Lin G.; Wo T.; Xi X.)
T1  - Influence of Primary Health Care Physicians' Perceived Overqualification on Turnover Intention in China
LA  - English
KW  - adult
KW  - burnout
KW  - China
KW  - cross-sectional study
KW  - female
KW  - health personnel attitude
KW  - human
KW  - job satisfaction
KW  - male
KW  - middle aged
KW  - personnel management
KW  - physician
KW  - primary health care
KW  - professional competence
KW  - psychology
N2  - BACKGROUND: With the aging population and increasing prevalence of chronic disease, the number of primary health care physicians in China is inadequate and physicians' turnover intention is too high. OBJECTIVE: To analyze the status of primary health care physicians' turnover intention in China and the relationship between physicians' perceived overqualification and their turnover intention. METHODS: With multistage stratified sampling, we randomly selected 1456 primary health care physicians as study subjects. Information on personal characteristics, job satisfaction, working pressure, turnover intention, and perceived overqualification was collected. The data were analyzed using descriptive statistics and multiple regression analysis. RESULTS: We found that primary health care physicians in China have high turnover intention and perceived overqualification is positively related to turnover intention. CONCLUSION: Government and primary health care may address perceived overqualification to reduce physicians' turnover intention.
ER  - 

TY  - JOUR
M3  - Article
Y1  - 2020
VL  - 20
IS  - 1
SP  - 557
SN  - 1472-6963
JF  - BMC health services research
JO  - BMC Health Serv Res
UR  - https://www.embase.com/search/results?subaction=viewrecord&id=L632120183&from=export
U2  - L632120183
C5  - 32552752
DB  - Medline
U3  - 2020-07-07
U4  - 2021-01-01
L2  - http://dx.doi.org/10.1186/s12913-020-05426-9
DO  - 10.1186/s12913-020-05426-9
A1  - Mao, Y.
A1  - Fu, H.
A1  - Feng, Z.
A1  - Feng, D.
A1  - Chen, X.
A1  - Yang, J.
A1  - Li, Y.
M1  - (Mao Y.; Feng Z., zcfeng@hust.edu.cn; Chen X.; Yang J.; Li Y.) School of Medicine and Health Management, Tongji Medical College, Huazhong University of Science and Technology, Wuhan, Hubei, China
M1  - (Mao Y.; Feng Z., zcfeng@hust.edu.cn; Chen X.; Yang J.; Li Y.) Research center for Rural Health Services, Hubei Province Key Research Institute of Humanities and Social Sciences, Wuhan, Hubei, China
M1  - (Fu H.) First Affiliated Hospital of Zhengzhou University, Zhengzhou, China
M1  - (Feng D.) School of Pharmacy, Tongji Medical College, Huazhong University of Science and Technology, Wuhan, Hubei, China
T1  - Could the connectedness of primary health care workers involved in social networks affect their job burnout? A cross-sectional study in six counties, Central China
LA  - English
KW  - adult
KW  - burnout
KW  - China
KW  - cross-sectional study
KW  - female
KW  - health care personnel
KW  - human
KW  - job satisfaction
KW  - male
KW  - middle aged
KW  - primary health care
KW  - psychology
KW  - social network
N2  - BACKGROUND: This study aimed to reveal the effects of the connectedness of primary health care (PHC) workers in social networks on their job burnout. METHODS: Cross-sectional survey data of rural PHC workers in China were analyzed. A total of 663 respondents were enrolled. Chi-square and cumulative logistic regression were used to determine the effects of the connectedness of PHC workers in social networks on their job burnout. RESULTS: PHC workers in rural China had high levels of emotional exhaustion (24.1%), depersonalization (15.7%), and lack of personal accomplishment (34.7%). More than half of the participants were in the middle connectedness level in terms of their advisory (70.4%) and friendship (70.3%) networks. The degree of emotional exhaustion seemed to increase when participants had a low connectedness in their friendship networks (β = 0.769, 95% CI = 0.080-1.458, P = 0.029). Respondents with the middle level of connectedness in advisory networks had higher levels of depersonalization (β = 0.739, 95% CI = 0.130-1.348, P = 0.017) and lack of personal accomplishment (β = 0.583, 95% CI = 0.111-1.055, P = 0.015) than those with the high degree of connectedness in advisory networks. CONCLUSIONS: The connectedness of PHC workers in social networks influenced their job burnout. Thus, organizations should establish an informal communication platform and information feedback mechanism, promote and manage friendship networks, and help PHC workers overcome emotional exhaustion. Managers should also encourage individuals with a high level of connectedness in advisory networks play the role of "opinion leader" so that they can help others mitigate burnout.
ER  - 

TY  - JOUR
M3  - Article
Y1  - 2020
VL  - 21
IS  - 1
SP  - 80
SN  - 1471-2296
JF  - BMC family practice
JO  - BMC Fam Pract
UR  - https://www.embase.com/search/results?subaction=viewrecord&id=L631695168&from=export
U2  - L631695168
C5  - 32375674
DB  - Medline
U4  - 2020-05-15
L2  - http://dx.doi.org/10.1186/s12875-020-01155-4
DO  - 10.1186/s12875-020-01155-4
A1  - Li, L.
A1  - Gan, Y.
A1  - Yang, Y.
A1  - Jiang, H.
A1  - Lu, K.
A1  - Zhou, X.
A1  - Nie, Z.
A1  - Opoku, S.
A1  - Zheng, Y.
A1  - Yu, F.
A1  - Lu, Z.
M1  - (Li L.) Department of Management Science and Engineering, School of Economics and Management, Jiangxi Science and Technology Normal University, Nanchang, Jiangxi, China
M1  - (Li L.; Gan Y.; Yang Y.; Nie Z.; Opoku S.; Lu Z., zuxunlu@yahoo.com) Department of Social Medicine and Health Management, School of Public Health, Tongji Medical College, Huazhong University of Science and Technology, No. 13 Hangkong Road, Wuhan, China
M1  - (Jiang H.) Centre for Alcohol Policy Research, School of Psychology and Public Health, La Trobe University, Melbourne, VIC, Australia
M1  - (Jiang H.) Melbourne School of Population and Global Health, University of Melbourne, Melbourne, VIC, Australia
M1  - (Lu K.) Office of Student Affairs, Tongji Hospital, Tongji Medical College, Huazhong University of Science and Technology, Wuhan, Hubei, China
M1  - (Zhou X.) School of Economics and Management, East China JiaoTong University, Nanchang, Jiangxi, China
M1  - (Zheng Y.; Yu F.) Shouyilu Street Community Health Service Center of Wuchang District, Wuhan, Hubei, China
T1  - Analysis on professional identity and related factors among Chinese general practitioners: a National Cross-sectional Study
LA  - English
KW  - China
KW  - cross-sectional study
KW  - female
KW  - general practitioner
KW  - health personnel attitude
KW  - human
KW  - income
KW  - job satisfaction
KW  - male
KW  - professional standard
KW  - social behavior
KW  - statistical model
N2  - BACKGROUND: Studies on professional identity and related factors among Chinese general practitioners (GPs) are unavailable. The objective of this study was to investigate the professional identity level of GPs in China and explore factors associated with GPs' perceptions of their professional identity. METHODS: A multistage stratified random sampling method was used to collect data with a structured self-administered questionnaire from 3236 GPs working in community health service institutions (CHIs) in China between October, 2017 and February, 2018. Professional identity was measured by the 13 items scale. Descriptive statistics were calculated and groups' differences were estimated using nonparametric tests. Multiple linear stepwise regression analysis was used to analyze factors associated with professional identity among GPs. RESULTS: Based on a total score of 65 on the professional identity scale, the average score for GPs' professional identity was 51.23 (SD = 6.56). Multiple linear stepwise regression analysis showed that GPs who practiced in Central China, with an administrative responsibility, at a moderate or higher income level, who frequently worked overtime, had more occupational development opportunities, with a higher level of job satisfaction and older GPs had higher levels of professional identity. CONCLUSIONS: Professional identity level among GPs in China is high. Region, administrative responsibility, income level, working overtime, occupational development opportunities, age, and job satisfaction were significant predictors of professional identity.
ER  - 

TY  - JOUR
M3  - Article
Y1  - 2020
VL  - 33
IS  - 3
SP  - 456
EP  - 459
SN  - 1558-7118
SN  - 1557-2625
JF  - Journal of the American Board of Family Medicine
JO  - J. Am. Board Fam. Med.
UR  - https://www.embase.com/search/results?subaction=viewrecord&id=L2006837198&from=export
U2  - L2006837198
C5  - 32430379
DB  - Embase
DB  - Medline
DB  - 
U3  - 2020-07-28
U4  - 2020-08-03
L2  - http://dx.doi.org/10.3122/jabfm.2020.03.190126
DO  - 10.3122/jabfm.2020.03.190126
A1  - Li, L.
A1  - Gan, Y.
A1  - Jiang, H.
A1  - Yang, Y.
A1  - Zhou, X.
A1  - Zheng, Y.
A1  - Yu, F.
A1  - Liu, J.
A1  - Zhong, Y.
A1  - Chen, Y.
A1  - Yu, M.
A1  - Liu, L.
A1  - Liu, J.
A1  - Lu, Z.
M1  - (Li L.) Department of Management Science and Engineering, School of Economics and Management, Jiangxi Science and Technology Normal University, Nanchang, Jiangxi, China
M1  - (Li L.; Gan Y.; Yang Y.; Liu J.; Liu J., lja10_11@163.com; Lu Z., zuxunlu@yahoo.com) Department of Social Medicine and Health Management, School of Public Health, Tongji Medical College, Huazhong University of Science and Technology, No. 13 Hangkong Road, Wuhan, China
M1  - (Jiang H.) Centre for Alcohol Policy Research, School of Psychology and Public Health, La Trobe University, Melbourne, VIC, Australia
M1  - (Jiang H.) Melbourne School of Population and Global Health, University of Melbourne, Melbourne, VIC, Australia
M1  - (Zhou X.) School of Economics and Management, East China JiaoTong University, Nanchang, Jiangxi, China
M1  - (Zheng Y.; Yu F.; Chen Y.; Yu M.; Liu L.) Community Health Service Center of Wuchang District, Shouyilu Street, Wuhan, Hubei, China
M1  - (Zhong Y.) Huazhong University of Science and Technology Hospital, Wuhan, Hubei, China
AD  - J. Liu, Department of Social Medicine and Health Management, School of Public Health, Tongji Medical College, Huazhong University of Science and Technology, No. 13 Hangkong Road, Wuhan, China
AD  - Z. Lu, Department of Social Medicine and Health Management, School of Public Health, Tongji Medical College, Huazhong University of Science and Technology, No. 13 Hangkong Road, Wuhan, China
T1  - Job satisfaction and its associated factors among general practitioners in China
LA  - English
KW  - article
KW  - China
KW  - cross-sectional study
KW  - depersonalization
KW  - educational status
KW  - emotional stress
KW  - female
KW  - general practitioner
KW  - human
KW  - income
KW  - job performance
KW  - job satisfaction
KW  - job stress
KW  - Likert scale
KW  - male
KW  - marriage
KW  - permanent employment
KW  - responsibility
KW  - sex difference
KW  - structured questionnaire
KW  - work experience
N2  - Objectives: Investigation is scare on job satisfaction among general practitioners (GPs) in China. This study aimed to investigate job satisfaction of GPs in China and explore its determinants. Methods: A multistage-stratified random sampling method was used to collect data with a structured self-administered questionnaire from 3236 GPs (response rate, 99.8%) working in community health institutions in China between October 2017 and February 2018. Multiple linear stepwise regression analysis was used to analyze the associated factors with job satisfaction among GPs. Results: Among these respondents, 1215 (37.5%), 352 (10.9%), and 1669 (51.6%) GPs were dissatisfied, moderate, and satisfied for their current job, respectively. Male GPs, a higher education level, at a higher professional title, at a lower level of income, and those with heavy work stress had a lower job satisfaction. In addition, GPs who often worked overtime, who were at a higher level of emotional exhaustion, at a higher level of depersonalization, at a lower level of personal accomplishment, and who had less occupational development opportunities reported a lower level of job satisfaction. Conclusion: These findings suggest that job satisfaction among Chinese GPs is at a moderate level. Region, sex, professional title, education level, working overtime, income level, emotional exhaustion, depersonalization, personal accomplishment, work stress, and occupational development opportunities were significant predictors of job satisfaction.
ER  - 

TY  - JOUR
M3  - Article
Y1  - 2020
VL  - 76
IS  - 5
SP  - 1141
EP  - 1150
SN  - 1365-2648
JF  - Journal of advanced nursing
JO  - J Adv Nurs
UR  - https://www.embase.com/search/results?subaction=viewrecord&id=L630662884&from=export
U2  - L630662884
C5  - 31957044
DB  - Medline
U3  - 2020-01-24
U4  - 2020-01-24
U4  - 2021-02-16
L2  - http://dx.doi.org/10.1111/jan.14305
DO  - 10.1111/jan.14305
A1  - Li, X.
A1  - Zhang, Y.
A1  - Yan, D.
A1  - Wen, F.
A1  - Zhang, Y.
M1  - (Li X.; Zhang Y.; Yan D.; Wen F.; Zhang Y.) Shanghai Jiao Tong University School of Nursing, Huangpu District, Shanghai, China
T1  - Nurses' intention to stay: The impact of perceived organizational support, job control and job satisfaction
LA  - English
KW  - adult
KW  - China
KW  - clinical trial
KW  - cross-sectional study
KW  - female
KW  - health personnel attitude
KW  - human
KW  - job satisfaction
KW  - male
KW  - middle aged
KW  - multicenter study
KW  - nursing staff
KW  - organizational culture
KW  - personnel management
KW  - psychology
KW  - questionnaire
N2  - AIM: To propose a theoretical model of intention to stay (ITS) and examine the effects of perceived organizational support, job control and job satisfaction on ITS. DESIGN: Cross-sectional multicentre survey. METHODS: The survey was conducted from January 2017-July 2017 and comprised 3,240 clinical nurses from nine tertiary hospitals in eastern, central and western China, with 2,352 effective responses. Structural equation modelling was used to analyse the relationship between ITS and its correlative factors. RESULTS: The hypothesized model was supported. Job control, perceived organizational support and job satisfaction significantly and directly affected nurses' ITS. Furthermore, job control and perceived organizational support showed indirect effects on ITS, which was mediated by job satisfaction. Perceived organizational support could positively influence job control to have a further impact on job satisfaction and ITS. CONCLUSION: Based on a large sample of Chinese tertiary hospital nurses, this study proposed and verified a theoretical model of nurses' ITS, revealing that organization characteristics, work characteristics and affective response to work can have an impact on ITS. IMPACT: This study was the first to examine the relationships among perceived organizational support, job control, job satisfaction and ITS, enriching the theoretical model of ITS. Nurse managers can improve nurses' ITS by enhancing their perceived organizational support, job control and job satisfaction.
ER  - 

TY  - JOUR
M3  - Article
Y1  - 2020
VL  - 20
IS  - 1
SP  - 283
SN  - 1472-6963
JF  - BMC health services research
JO  - BMC Health Serv Res
UR  - https://www.embase.com/search/results?subaction=viewrecord&id=L631456273&from=export
U2  - L631456273
C5  - 32252746
DB  - Medline
U4  - 2020-04-20
L2  - http://dx.doi.org/10.1186/s12913-020-05154-0
DO  - 10.1186/s12913-020-05154-0
A1  - Zhang, X.
A1  - Bian, L.
A1  - Bai, X.
A1  - Kong, D.
A1  - Liu, L.
A1  - Chen, Q.
A1  - Li, N.
M1  - (Zhang X.; Liu L.; Chen Q.; Li N., scuningxiuli@163.com) Department of Health and Social Behaviour, West China School of Public Health and West China Fourth Hospital, Sichuan University, Chengdu, China
M1  - (Zhang X.; Bian L.; Bai X.; Kong D.) School of Integrated Traditional Chinese and Western Medicine, Jining Medical University, Jining, China
T1  - The influence of job satisfaction, resilience and work engagement on turnover intention among village doctors in China: a cross-sectional study
LA  - English
KW  - adult
KW  - behavior
KW  - China
KW  - cross-sectional study
KW  - factor analysis
KW  - female
KW  - human
KW  - job satisfaction
KW  - job stress
KW  - male
KW  - middle aged
KW  - personnel management
KW  - physician
KW  - psychology
KW  - questionnaire
KW  - rural health care
KW  - work engagement
N2  - BACKGROUND: As the gatekeepers of rural residents' health, teams of village doctors play a vital role in improving rural residents' health. However, the high turnover of village doctors, both individually and collectively, threaten the stability of village medical teams. This research evaluated the influence of job satisfaction, resilience, and work engagement on the village doctors' turnover intention, and explored the mediating role of work engagement and resilience between job satisfaction and the turnover intention of village doctors in China. METHODS: A quantitative study using a self-administered questionnaire containing mostly structured items was conducted among village doctors with a sample size of 2693 from 1345 rural clinics in Shandong province, China, during May and June 2019. All variables including demographic characteristics, job satisfaction, resilience, work engagement and turnover intention were based on available literature, and measured on a 5- or 6-point Likert scale. Such statistical methods as one-way ANOVA, bivariate correlation, exploratory factor analysis (EFA), and Structural Equation Modelling (SEM) were used. RESULTS: Up to 46.9% of the subjects had a higher turnover intention and more than 26.3% of them had a medium turnover intention. The job satisfaction of village doctors could not only have a direct negative effect on turnover intention (β = - 0.37, p < 0.001), but also have an indirect effect through work engagement (β = - 0.04,=< 0.001). Meanwhile, work engagement also had a direct negative impact on turnover intention (β = - 0.13, p < 0.001), and resilience had an indirect negative impact on turnover intention through work engagement (β = - 0.09, p < 0.001). The above results of this study strongly confirmed that job satisfaction, resilience, and work engagement were early, powerful predicators of village doctors' turnover intention. CONCLUSION: According to the results, the following should be taken seriously to improve job satisfaction: reasonable and fair income, effective promotion mechanism, fair social old-age security, reasonable workload, and strong psychological coping mechanisms for work stress. The turnover intention of village doctors could be reduced through improving job satisfaction, resilience and work engagement.
ER  - 

TY  - JOUR
M3  - Article
Y1  - 2020
VL  - 103
SP  - 103493
SN  - 1873-491X
JF  - International journal of nursing studies
JO  - Int J Nurs Stud
UR  - https://www.embase.com/search/results?subaction=viewrecord&id=L630470567&from=export
U2  - L630470567
C5  - 31884332
DB  - Medline
U3  - 2020-01-08
U4  - 2020-12-30
L2  - http://dx.doi.org/10.1016/j.ijnurstu.2019.103493
DO  - 10.1016/j.ijnurstu.2019.103493
A1  - Shi, L.
A1  - Li, G.
A1  - Hao, J.
A1  - Wang, W.
A1  - Chen, W.
A1  - Liu, S.
A1  - Yu, Z.
A1  - Shi, Y.
A1  - Ma, Y.
A1  - Fan, L.
A1  - Zhang, L.
A1  - Han, X.
M1  - (Shi L.; Li G.; Shi Y.; Ma Y.; Fan L., lihuafan@126.com) Department of Health Management, School of Health Management, Harbin Medical University, 157 Baojian Road ,Nangang District, Harbin, China
M1  - (Hao J.) Department of Moral Education and Law Fundamentals, College of Humanities and Social Sciences, Harbin Medical University, Harbin, China
M1  - (Wang W.; Yu Z.) Fuwai Hospital, Chinese Academy of Medical Sciences, Beijing, China
M1  - (Chen W.; Liu S.) Beijing Jishuitan Hospital, Beijing, China
M1  - (Zhang L., zhangleijing@163.com) Department of Psychiatry, Fourth Affiliated Hospital of Harbin Medical University, Harbin, China
M1  - (Han X., hanxuanye1983@163.com) Department of Neurosurgery, Second Affiliated Hospital of Harbin Medical University, Harbin, China
T1  - Psychological depletion in physicians and nurses exposed to workplace violence: A cross-sectional study using propensity score analysis
LA  - English
KW  - cross-sectional study
KW  - human
KW  - job satisfaction
KW  - mental stress
KW  - nursing staff
KW  - physician
KW  - propensity score
KW  - psychology
KW  - workplace violence
N2  - BACKGROUND: Workplace safety is a key issue in health care. However, workplace violence represents a serious threat to workplace safety and has become a global public health problem. Workplace violence may also lead to the psychological depletion of healthcare workers. Previous studies, although cross-sectional, did not use methods such as propensity score matching to assess the potential causality of workplace violence on mental health. OBJECTIVES: To investigate the effects of workplace violence on depression and anxiety symptoms by propensity score matching, and to explore the prevalence of depression and anxiety symptoms in physicians and nurses. DESIGN: A cross-sectional study. SETTINGS AND PARTICIPANTS: A cross-sectional survey was conducted among 3000 physicians and nurses in 15 public hospitals in Heilongjiang and Beijing provinces using a purposive sampling method. METHODS: Individual baseline characteristics and outcomes were compared across workplace violence and non-workplace violence groups using Pearson's Chi-squared tests for categorical variables and Mann-Whitney U tests for all non-parametric continuous variables. Propensity score matching was used to compare depression and anxiety symptoms in physicians and nurses who had experienced workplace violence with the symptoms of those who had not. Binary logistic regression analysis was used to analyse the associated factors of depression and anxiety symptoms. RESULTS: A total of 2637 participants were involved in this study: 1264 (47.9%) were assigned to the exposed group, and 1373 (52.1%) to the non-exposed group. The prevalence of workplace violence among physicians and nurses in the past year was 47.9% (1264/2637). Before matching, the prevalence of depression and anxiety symptoms in physicians and nurses was 58.8% and 39.7%, respectively. Participants who experienced physical and non-physical violence were more likely to suffer from depression symptoms (odds ratios 1.999, 95% confidence interval: 1.497-2.670), and anxiety symptoms (odds ratios 1.999, 95% confidence interval: 1.497-2.670) than those who had not. Participants' age, education levels, and occupation types were common influencing factors of depression and anxiety symptoms. The results also showed that nurses are more likely to suffer from anxiety and depression symptoms than physicians. CONCLUSIONS: It is necessary to develop effective control strategies at the individual, hospital and national levels to protect health care workers from workplace violence. When healthcare workers experience workplace violence, it is important to pay attention to their emotional reactions and to provide them with support in order to avoid adverse impacts on mental health. Further practices and research initiatives to examine the longitudinal relation among workplace violence, anxiety, and depression are recommended.
ER  - 

TY  - JOUR
M3  - Article
Y1  - 2020
VL  - 102
SP  - 103472
SN  - 1873-491X
JF  - International journal of nursing studies
JO  - Int J Nurs Stud
UR  - https://www.embase.com/search/results?subaction=viewrecord&id=L630102564&from=export
U2  - L630102564
C5  - 31810017
DB  - Medline
U3  - 2019-12-17
U4  - 2020-12-02
L2  - http://dx.doi.org/10.1016/j.ijnurstu.2019.103472
DO  - 10.1016/j.ijnurstu.2019.103472
A1  - Wang, J.
A1  - Okoli, C.T.C.
A1  - He, H.
A1  - Feng, F.
A1  - Li, J.
A1  - Zhuang, L.
A1  - Lin, M.
M1  - (Wang J.; Zhuang L.; Lin M.) College of Nursing, Chengdu University of Traditional Chinese Medicine, No. 1166 Liutai Road ,Wenjiang District, Chengdu, Sichuan, China
M1  - (Okoli C.T.C.) University of Kentucky College of Nursing, 517 College of Nursing Building, Lexington, United States
M1  - (He H.) College of Nursing, Hubei University of Chinese Medicine, No. 1 Huangjiahu Lake Road ,Hongshan District, Wuhan, Hubei, China
M1  - (Feng F.) Hospital of Chengdu University of Traditional Chinese Medicine, No.39 Shi-er-qiao Road, Chengdu, Sichuan, China
M1  - (Li J.) Chengdu First People's Hospital/Chengdu Integrated TCM & Western Medicine Hospital Department of Nursing ,NO. 18 Wanxiang North Road ,High-tech Zone, Chengdu, Sichuan, China
T1  - Factors associated with compassion satisfaction, burnout, and secondary traumatic stress among Chinese nurses in tertiary hospitals: A cross-sectional study
LA  - English
KW  - adolescent
KW  - adult
KW  - burnout
KW  - China
KW  - compassion fatigue
KW  - cross-sectional study
KW  - female
KW  - human
KW  - job satisfaction
KW  - male
KW  - mental stress
KW  - middle aged
KW  - nursing staff
KW  - organization and management
KW  - psychology
KW  - tertiary care center
KW  - young adult
N2  - BACKGROUND: Compassion fatigue is a work-related professional hazard acquired when providing healthcare for patients. This hazard can lead to physical and mental health problems for nurses and may also affect the nursing care quality for patients. However, studies on Chinese nurses' compassion fatigue are scarce, especially large sampled, multi-center empirical research. OBJECTIVES: The goal of this study was to assess the prevalence of compassion fatigue among Chinese nurses, and to explore the factors associated with compassion satisfaction, burnout and second traumatic stress. DESIGN: A cross-sectional design with a convenience sample. SETTINGS: Participants were recruited from 11 tertiary hospitals in western (Chengdu, Chongqing), eastern (Hefei), southern (Shenzhen) and central China (Wuhan, Huangshi). PARTICIPANTS: A total of 1044 registered nurses from different nursing departments were surveyed. METHODS: Demographic, work-related information, lifestyle questionnaire and the Professional Quality of Life Scale were used in this study. Descriptive statistics, t-tests, one-way analysis of variance, and Pearson or Spearman's correlation analyses were used to compare the differences and examine the relationships between participants' demographic and work-related variables and compassion satisfaction, burnout and secondary traumatic stress. Multiple linear regression models were performed to identify salient variables associated with compassion satisfaction, burnout and secondary traumatic stress from among demographic and work-related factors. RESULTS: The mean scores for the dimensions of compassion satisfaction, burnout and secondary traumatic stress were 32.63±6.46, 27.36±5.29, and 26.88±5.13, respectively. The age of 36 or higher, being married, higher job satisfaction, good sleep quality and regular exercise were positively associated with compassion satisfaction, while smoking was a negative factor; these five factors explained 25.7% of the total variance. The average number of hours worked per day was a positive factor for burnout, while being married/member of an unmarried couple, job satisfaction, sleep hours per day and sleep quality were negative factors of burnout, explaining 38.8% of the total variance. In addition, we also found that four factors, poor sleep quality, low job satisfaction, more work hours, and second-hand smoke exposure were related to secondary traumatic stress, explaining 9% of the variance. CONCLUSIONS: Our findings reveal a serious phenomenon of the poor professional quality of life among Chinese nurses. The results may provide clues to help nursing managers identify nurses' vulnerability to compassion fatigue and implement targeted strategies to reduce nurses' burnout and secondary traumatic stress, while supporting compassion satisfaction.
ER  - 

TY  - JOUR
M3  - Article
Y1  - 2020
VL  - 21
IS  - 1
SP  - 12
SN  - 1471-2296
JF  - BMC family practice
JO  - BMC Fam Pract
UR  - https://www.embase.com/search/results?subaction=viewrecord&id=L630637034&from=export
U2  - L630637034
C5  - 31941455
DB  - Medline
U3  - 2020-01-22
U4  - 2020-12-07
L2  - http://dx.doi.org/10.1186/s12875-020-1083-8
DO  - 10.1186/s12875-020-1083-8
A1  - Wang, H.
A1  - Jin, Y.
A1  - Wang, D.
A1  - Zhao, S.
A1  - Sang, X.
A1  - Yuan, B.
M1  - (Wang H.) School of Health Care Management, Shandong University, Jinan, China
M1  - (Wang H.) NHC Key Laboratory of Health Economics and Policy Research (Shandong University), Jinan, China
M1  - (Jin Y.) Department of Global Health, School of Public Health, Peking University, Beijing, China
M1  - (Wang D.; Yuan B., beibeiyuan@bjmu.edu.cn) China Center for Health Development Studies, Peking University, Beijing, China
M1  - (Zhao S.) School of Public Administration, Shandong Normal University, Jinan, China
M1  - (Sang X.) Health Commission of Weifang, Weifang, Shandong, China
T1  - Job satisfaction, burnout, and turnover intention among primary care providers in rural China: results from structural equation modeling
LA  - English
KW  - adult
KW  - behavior
KW  - burnout
KW  - China
KW  - cross-sectional study
KW  - epidemiology
KW  - female
KW  - general practitioner
KW  - health care personnel
KW  - human
KW  - job satisfaction
KW  - latent class analysis
KW  - male
KW  - middle aged
KW  - nurse
KW  - personnel management
KW  - psychology
KW  - reward
KW  - rural population
KW  - salary and fringe benefit
KW  - statistical model
KW  - workplace
N2  - BACKGROUND: Low job satisfaction, severe burnout and high turnover intention are found to be prevalent among the primary care providers (PCPs) in township health centers (THCs), but their associations have received scant attention in the literature. In light of this, this study aims to examine the relationships between job satisfaction, burnout and turnover intention, and explore the predictors of turnover intention with a view to retaining PCPs in rural China. METHODS: Using the multistage cluster sampling method, a cross-sectional survey was conducted in Shandong Province, China. 1148 PCPs from 47 THCs participated in this study. Job satisfaction, burnout and turnover intention were measured with a multifaceted instrument developed based on the existing literature, the Maslach Burnout Inventory and the participants' responses to a Likert item drawn from the literature, respectively. The relationships of the three factors were examined using Pearson correlation and structural equation modeling, while the predictors of turnover intention were investigated using multivariate logistic regression. RESULTS: The subscale that the PCPs were most dissatisfied with was job rewards (95.12%), followed by working environment (49.65%) and organizational management (47.98%). The percentages of the PCPs reporting high-levels of emotional exhaustion, depersonalization and reduced personal accomplishment were 27.66, 6.06, and 38.74%, respectively. About 14.06% of the respondents had high turnover intention. There was a significant direct effect of job satisfaction on burnout (γ = - 0.52) and turnover intention (γ = - 0.29), a significant direct effect of burnout on turnover intention (γ = 0.28), and a significant indirect effect (γ = - 0.14) of job satisfaction on turnover intention through burnout as a mediator. Work environment satisfaction, medical practicing environment satisfaction, and organizational management satisfaction proved to be negative predictors of turnover intention (p < 0.05), whereas reduced personal accomplishment was identified as a positive predictor (p < 0.05). CONCLUSIONS: Plagued by low job satisfaction and severe burnout, the PCPs in rural China may have high turnover intentions. Job satisfaction had not only negative direct effects on burnout and turnover intention, but also an indirect effect on turnover intention through burnout as a mediator. Targeted strategies should be taken to motivate and retain the PCPs.
ER  - 

TY  - JOUR
M3  - Article
Y1  - 2020
VL  - 99
IS  - 3
SN  - 1536-5964
SN  - 0025-7974
JF  - Medicine (United States)
JO  - Medicine
UR  - https://www.embase.com/search/results?subaction=viewrecord&id=L631046871&from=export
U2  - L631046871
C5  - 32011504
DB  - Embase
DB  - Medline
U3  - 2020-03-03
U4  - 2020-03-06
L2  - http://dx.doi.org/10.1097/MD.0000000000018852
DO  - 10.1097/MD.0000000000018852
A1  - Wushouer, H.
A1  - Wang, Z.
A1  - Tian, Y.
A1  - Zhou, Y.
A1  - Zhu, D.
A1  - Vuillermin, D.
A1  - Shi, L.
A1  - Guan, X.
M1  - (Wushouer H.) Center for Strategic Studies, Chinese Academy of Engineering, Beijing, China
M1  - (Wushouer H.) School of Medicine, Tsinghua University, Beijing, China
M1  - (Wushouer H.; Zhu D.; Shi L.; Guan X., guanxiaodong@pku.edu.cn) International Research Center for Medicinal Administration, Peking University, 38 Xueyuan Road, Haidian District, Beijing, China
M1  - (Wang Z.; Tian Y.; Zhou Y.; Shi L.; Guan X., guanxiaodong@pku.edu.cn) Department of Pharmacy Administration and Clinical Pharmacy, School of Pharmaceutical Sciences, Peking University, Beijing, China
M1  - (Zhu D.) China Center for Health Development Studies, Peking University, Beijing, China
M1  - (Vuillermin D.) Institute for Medical Humanities, Peking University, Beijing, China
M1  - (Guan X., guanxiaodong@pku.edu.cn) Department of Population Medicine, Harvard Medical School, Harvard Pilgrim Health Care Institute, Boston, MA, United States
AD  - X. Guan, International Research Center for Medicinal Administration, Peking University, 38 Xueyuan Road, Haidian District, Beijing, China
T1  - The impact of physicians' knowledge on outpatient antibiotic use: Evidence from China's county hospitals
LA  - English
KW  - antibiotic agent
KW  - generic drug
KW  - adult
KW  - article
KW  - China
KW  - cross-sectional study
KW  - decision making
KW  - female
KW  - hospital
KW  - hospital information system
KW  - hospital physician
KW  - human
KW  - inappropriate prescribing
KW  - job satisfaction
KW  - male
KW  - outpatient
KW  - prescription
KW  - priority journal
KW  - professional knowledge
KW  - questionnaire
KW  - salary
KW  - World Health Organization
N2  - We designed this study to explore how factors, especially knowledge, influence the use and prescriptions of antibiotics among physicians in China's county hospitals.A questionnaire was designed to evaluate the knowledge levels of physicians. The rates of antibiotic prescriptions were collected through on-the-spot investigations. The percentage of encounters with antibiotics prescribed and the percentage of encounters with antibiotics combination prescribed were used to measure antibiotics use. Univariate analysis and the generalized linear model were applied to analyze the knowledge levels among physicians as well as their antibiotic prescriptions.A total of 334 physicians in 60 county hospitals filled out the questionnaires, and 385,529 prescriptions were collected. The mean score of the questionnaire was a pass (62.8). The physicians in the eastern region of China demonstrated higher levels of knowledge than other regions (P=.08). Physicians with a higher score prescribed less antibiotics (P<.01) and less antibiotics combination (P=.07).The knowledge gap of Chinese physicians is evident and those with a higher degree of knowledge always prescribe fewer antibiotics. Targeted training and courses to educate physicians about the risks of over-prescription of antibiotics should be conducted to improve the practice of antibiotic prescriptions.
ER  - 

TY  - JOUR
M3  - Article
Y1  - 2019
VL  - 19
IS  - 1
SP  - 1607
SN  - 1471-2458
JF  - BMC public health
JO  - BMC Public Health
UR  - https://www.embase.com/search/results?subaction=viewrecord&id=L630039707&from=export
U2  - L630039707
C5  - 31791282
DB  - Medline
U3  - 2019-12-13
U4  - 2020-03-13
L2  - http://dx.doi.org/10.1186/s12889-019-7755-4
DO  - 10.1186/s12889-019-7755-4
A1  - Gan, Y.
A1  - Jiang, H.
A1  - Li, L.
A1  - Yang, Y.
A1  - Wang, C.
A1  - Liu, J.
A1  - Yang, T.
A1  - Opoku, S.
A1  - Hu, S.
A1  - Xu, H.
A1  - Herath, C.
A1  - Chang, Y.
A1  - Fang, P.
A1  - Lu, Z.
M1  - (Gan Y.; Yang Y.; Wang C.; Liu J.; Opoku S.; Xu H.; Chang Y.; Lu Z., zuxunlu@yahoo.com) Department of Social Medicine and Health Management, School of Public Health, Tongji Medical College, Huazhong University of Science and Technology, No. 13 Hangkong Road, Wuhan, Hubei, China
M1  - (Jiang H.) Centre for Alcohol Policy Research, School of Psychology and Public Health, La Trobe University, Melbourne, VIC, Australia
M1  - (Jiang H.) Centre for Health Equity, Melbourne School of Population and Global Health, University of Melbourne, Melbourne, VIC, Australia
M1  - (Li L.) Department of Management Science and Engineering, School of Economics and Management, Jiangxi Science and Technology Normal University, Nanchang, Jiangxi, China
M1  - (Yang T.) Department of Nutrition, People's Hospital of Henan Province, Zhengzhou, Henan, China
M1  - (Hu S.) Department of Medical Records and Statistics, Union Hospital, Tongji Medical College, Huazhong University of Science and Technology, Wuhan, Hubei, China
M1  - (Herath C.) Department of Psychology and Counselling, Faculty of Health Sciences, Open University of Sri Lanka, Nawala, Sri Lanka
M1  - (Fang P., pfang@mails.tjmu.edu.cn) Academy of Health Policy and Management, School of Medicine and Health Management, Tongji Medical College, Huazhong University of Science and Technology, No. 13 Hangkong Road, Wuhan, Hubei, China
M1  - (Fang P., pfang@mails.tjmu.edu.cn) Nanjing Medical University, Nanjing, Jiangsu, China
T1  - Prevalence of burnout and associated factors among general practitioners in Hubei, China: a cross-sectional study
LA  - English
KW  - adult
KW  - burnout
KW  - China
KW  - cross-sectional study
KW  - doctor patient relationship
KW  - emotion
KW  - epidemiology
KW  - female
KW  - general practice
KW  - general practitioner
KW  - human
KW  - male
KW  - middle aged
KW  - prevalence
KW  - primary health care
KW  - psychology
KW  - questionnaire
KW  - risk factor
KW  - workplace
KW  - workplace violence
N2  - BACKGROUND: High occupational burnout among general practitioners (GPs) is an important challenge to China's efforts to strengthen its primary healthcare delivery; however, data to help understand this issue are unavailable. This study aimed to investigate the prevalence of burnout and associated factors among GPs. METHODS: A cross-sectional design was used to collect data from December 12, 2014, to March 10, 2015, with a self-administered structured questionnaire from 1015 GPs (response rate, 85.6%) in Hubei Province, Central China. Burnout was measured using a 22-item Maslach Burnout Inventory-Human Services Survey (MBI-HSS). MBI-HSS scores and frequency were analyzed by the three dimensions of emotional exhaustion (EE), depersonalization (DP), and personal accomplishment (PA). Factors associated with burnout among GPs were estimated using a multiple linear regression model. RESULTS: Of the respondents, 2.46% had a high level of burnout in all three dimensions, 24.83% reported high levels of EE, 6.21% scored high on DP, and 33.99% were at high risk of PA. GPs who were unmarried, had lower levels of job satisfaction, and had been exposed to workplace violence experienced higher levels of burnout. Intriguingly, no statistically significant associations were found between burnout and the duration of GP practice, age, sex, income, practice setting, and professional level. CONCLUSION: This is the first study of occupational burnout in Chinese general practice. Burnout is prevalent among GPs in Hubei, China. Interventions aimed at increasing job satisfaction, improving doctor-patient relationships and providing safer workplace environments may be promising strategies to reduce burnout among GPs in Hubei, China.
ER  - 

TY  - JOUR
M3  - Article
Y1  - 2019
VL  - 19
IS  - 1
SP  - 1526
SN  - 1471-2458
JF  - BMC public health
JO  - BMC Public Health
UR  - https://www.embase.com/search/results?subaction=viewrecord&id=L629876425&from=export
U2  - L629876425
C5  - 31727027
DB  - Medline
U4  - 2019-11-22
L2  - http://dx.doi.org/10.1186/s12889-019-7894-7
DO  - 10.1186/s12889-019-7894-7
A1  - Chen, X.
A1  - Ran, L.
A1  - Zhang, Y.
A1  - Yang, J.
A1  - Yao, H.
A1  - Zhu, S.
A1  - Tan, X.
M1  - (Chen X.; Ran L.; Zhang Y.; Yao H.; Zhu S.) School of Health Sciences, Wuhan University, Donghu Road 115, Wuhan, Hubei, China
M1  - (Yang J.) School of Clinical Medicine, Wuhan University of Science and Technology, Qingshan District, 947 Heping Avenue, Wuhan, Hubei, China
M1  - (Tan X.) School of Health Sciences, Wuhan University, Donghu Road 115, Wuhan, Hubei, China
T1  - Moderating role of job satisfaction on turnover intention and burnout among workers in primary care institutions: a cross-sectional study
LA  - English
KW  - adult
KW  - behavior
KW  - burnout
KW  - China
KW  - cross-sectional study
KW  - female
KW  - health care personnel
KW  - human
KW  - job satisfaction
KW  - male
KW  - mental health
KW  - middle aged
KW  - personnel management
KW  - primary health care
KW  - psychology
KW  - questionnaire
N2  - BACKGROUND: Global countries are suffering from a shortage of health professionals. Turnover intention is closely related to job satisfaction and burnout, making good use of these relationships could alleviate the crisis. Our research aims to examine the mediating role of job satisfaction in the relationship between burnout and turnover intention. METHODS: This research was conducted in Huangpi, China. The convenience sampling method and self-administereded questionnaires were used. 1370 of valid samples were collected with 97.72% effective rate. Descriptive analyses were conducted to describe social demographic factors. The structural equation model (SEM) was performed to adjust model fitting, and the mediation effect test was carried out by using the bootstrap method. Sobel-Z test was used to verify the significance of mediation effect. RESULTS: The mean age was 36.98 (SD = 9.84). The fitting indices of hypothetical model are not good. After the adjustments, χ2/df = 5.590, GFI = 0.932, AGFI = 0.901, CFI = 0.977, NFI = 0.973, IFI = 0.977, TLI = 0.970, RESEA = 0.058. The revised model fitted well, and the SEM was put up by using the bootstrap method. The mediating effect is partial, and Soble-Z test indicates that the mediation effect is significant. Burnout is negatively correlated with job satisfaction (p < 0.01) and the standardized path coefficient is - 0.41. Job satisfaction is also negatively correlated with turnover intention (p < 0.01) and the standardized path coefficient is - 0.18. Burnout is positively correlated with turnover intention (p < 0.01) and the standardized path coefficient is 0.83. CONCLUSIONS: Job satisfaction is a mediating variable that affects the relationship between burnout and turnover intention. The mediating effect was a partial mediating effect and has a low impact of 7.4%. Improving treatment and giving more promotion opportunities for workers to improve job satisfaction, conducting career planning course and paying attention to employee psychological health to reduce job burnout. The above measures may be helpful to reduce employee turnover rate and alleviating the current situation of a shortage of health personnel in China.
ER  - 

TY  - JOUR
M3  - Article
Y1  - 2019
VL  - 20
IS  - 1
SP  - 139
SN  - 1471-2296
JF  - BMC family practice
JO  - BMC Fam Pract
UR  - https://www.embase.com/search/results?subaction=viewrecord&id=L629646094&from=export
U2  - L629646094
C5  - 31630674
DB  - Medline
U4  - 2019-10-24
L2  - http://dx.doi.org/10.1186/s12875-019-1030-8
DO  - 10.1186/s12875-019-1030-8
A1  - Lee, K.P.
A1  - Wong, C.
A1  - Chan, D.
A1  - Kung, K.
A1  - Luk, L.
A1  - Wong, M.C.S.
A1  - Chao, D.
A1  - Leung, V.
A1  - Chan, C.W.
A1  - Ko, W.
A1  - Leung, T.F.
A1  - Chan, Y.H.
A1  - Fung, H.T.
A1  - Lee, M.K.
A1  - Wong, S.Y.S.
M1  - (Lee K.P.; Wong C., carmenwong@cuhk.edu.hk; Chan D.; Kung K.; Luk L.; Wong M.C.S.; Wong S.Y.S.) JC School of Public Health and Primary Care, Chinese University of Hong Kong, Hong Kong, Sha Tin, Hong Kong
M1  - (Chao D.; Leung V.; Chan C.W.; Ko W.; Leung T.F.; Chan Y.H.; Fung H.T.; Lee M.K.) Hospital Authority, Hospital Authority Building, 147B Argyle Street, Kowloon, Hong Kong
T1  - Family medicine vocational training and career satisfaction in Hong Kong
LA  - English
KW  - adult
KW  - cross-sectional study
KW  - education
KW  - female
KW  - general practice
KW  - general practitioner
KW  - Hong Kong
KW  - human
KW  - job satisfaction
KW  - male
KW  - psychology
KW  - questionnaire
KW  - vocational education
N2  - BACKGROUND: Postgraduate vocational training in family medicine (FM) is essential for physicians to build capacity and develop quality primary care. Inadequate standards in training and curriculum development can contribute to poor recruitment and retention of doctors in primary care. This study aimed to investigate: 1) the satisfaction level of doctors regarding vocational training in family medicine and associated demographics; and 2) the satisfaction level of doctors regarding their family medicine career and associated factors. METHOD: This is a cross sectional study of all family medicine physicians across all government-funded primary care clinics (GOPCs). The study questionnaire consisted of items from a standardized and validated physician survey named the Physician Worklife Survey (PWS) (Konrad et al., Med Care, 1999). We selected three scales (7 items) relating to global job satisfaction, global career satisfaction and global specialty (family medicine) satisfaction with additional items on training and demographics. All significant variables in bivariate analyses were further examined using stepwise logistic regression. RESULTS: Out of 424 eligible family medicine physicians, 368 physicians successfully completed the questionnaire. The response rate was 86.8%. Most participants were male (52.6%), were aged between 35 and 44 years (55.5%), were FM specialists (42.4%), graduated locally (86.2%), and had postgraduate qualifications. Eighty-two percent (82%) of participants were satisfied with their training. Having autonomy and protected time for training were associated with satisfaction with FM training. Satisfaction with family medicine as a career was correlated with physicians' satisfaction with their current job. Doctors who did not enroll in training (p < 0.001) and physicians who were older (p = 0.023) were significantly less satisfied. Stepwise multivariate regression showed that doctors who subjectively believed their training as "broad and in depth' had higher career satisfaction (p < 0.001). CONCLUSION: Overall, the satisfaction level of physicians on current family medicine training in Hong Kong was high. Having autonomy and protected time for training is associated with higher training satisfaction levels. Perceiving FM training as "broad and in-depth" is associated with higher family medicine career satisfaction.
ER  - 

TY  - JOUR
M3  - Article
Y1  - 2019
VL  - 17
IS  - 1
SP  - 70
SN  - 1478-4491
JF  - Human resources for health
JO  - Hum Resour Health
UR  - https://www.embase.com/search/results?subaction=viewrecord&id=L629212293&from=export
U2  - L629212293
C5  - 31477136
DB  - Medline
U4  - 2019-09-10
L2  - http://dx.doi.org/10.1186/s12960-019-0403-3
DO  - 10.1186/s12960-019-0403-3
A1  - Jin, Y.
A1  - Wang, H.
A1  - Wang, D.
A1  - Yuan, B.
M1  - (Jin Y.) Department of Global Health, School of Public Health, Peking University, 38 Xue Yuan Road, Beijing, China
M1  - (Wang H.) School of Health Care Management, NHC Key Laboratory of Health Economics and Policy Research, Shandong University, Jinan, China
M1  - (Wang D.; Yuan B., beibeiyuan@bjmu.edu.cn) China Center for Health Development Studies, Peking University, Box 505, 38 Xue Yuan Road, Haidian District, Beijing, 100191, China
T1  - Job satisfaction of the primary healthcare providers with expanded roles in the context of health service integration in rural China: a cross-sectional mixed methods study
LA  - English
KW  - adult
KW  - China
KW  - cross-sectional study
KW  - female
KW  - general practitioner
KW  - human
KW  - integrated health care system
KW  - interview
KW  - job satisfaction
KW  - male
KW  - middle aged
KW  - nurse
KW  - organization and management
KW  - psychology
KW  - rural population
N2  - OBJECTIVE: Against the backdrop of integrating public health services and clinical services at primary healthcare (PHC) institutions, primary healthcare providers (PCPs) have taken on expanded roles. This posed a potential challenge to China as it may directly impact PCPs' workload, income, and perceived work autonomy, thus affecting their job satisfaction. This study aimed to explore the association between the expanded roles and job satisfaction of the PCPs in township healthcare centers (THCs), the rural PHC institutions in China. METHODS: A cross-sectional study using mixed methods was conducted in 47 THCs in China's Shandong province. Based on a sample of 1146 PCPs, the association between the proportion of PCPs' working time spent on public health services and PCPs' self-reported job satisfaction was estimated using the logistic regression. Qualitative data were also collected and analyzed to explore the mechanism of how the expanded roles impacted PCPs' job satisfaction. RESULTS: One hundred eighty-four physicians and 146 nurses undertook increased work responsibilities, accounting for 15.91% and 12.61% of the total sample. For those spending 40-60%, 60-80%, and more than 80% of the working time providing public health services, the time spent on public health was negatively associated with job satisfaction, with the odds ratio being 0.199 [0.067-0.587], 0.083 [0.025-0.276], and 0.030 [0.007-0.130], respectively. Qualitative analysis illustrated that a majority of the PCPs with expanded roles were dissatisfied with their jobs due to the heavy workload, the mismatch between the income and the workload, and the low level of work autonomy. PCPs' heavier work burden was mainly caused by the current public health service delivery policy and the separation of public health service delivery and regular clinical services delivery, a significant challenge undermining the efforts to better integrate public health services and clinical services at PHC institutions. CONCLUSION: The current policies of adding public health service delivery to the PHC system have negative impacts on PCPs' job satisfaction through increased work responsibilities for PCPs, which have led to low work autonomy and the mismatch between the income and the workload. The fundamental reason lies in the fragmented incentives and external supervision for public health service delivery and clinical service delivery. Policy-makers should balance the development of clinic and public health departments at the institutional level and integrate their financing and supervision at the system level so as to strengthen the synergy of public health service provision and routine clinical service provision.
ER  - 

TY  - JOUR
M3  - Article
Y1  - 2019
VL  - 94
SP  - 159
EP  - 165
SN  - 1873-491X
JF  - International journal of nursing studies
JO  - Int J Nurs Stud
UR  - https://www.embase.com/search/results?subaction=viewrecord&id=L627385267&from=export
U2  - L627385267
C5  - 30978616
DB  - Medline
U4  - 2019-05-14
L2  - http://dx.doi.org/10.1016/j.ijnurstu.2019.03.013
DO  - 10.1016/j.ijnurstu.2019.03.013
A1  - Jiang, F.
A1  - Zhou, H.
A1  - Rakofsky, J.
A1  - Hu, L.
A1  - Liu, T.
A1  - Wu, S.
A1  - Liu, H.
A1  - Liu, Y.
A1  - Tang, Y.
M1  - (Jiang F., jiangfeng108@126.com; Zhou H., chouhuixuan@live.cn; Liu Y., liuyl_fpo@126.com) School of Public Health, Chinese Academy of Medical Sciences and Peking Union Medical College, 5 Dongdansantiao ,Dongcheng District, Beijing, China
M1  - (Rakofsky J.) Department of Psychiatry and Behavioral Sciences, Emory University School of Medicine, 12 Executive Park Drive NE ,Suite 300, Atlanta, GA, United States
M1  - (Hu L.) School of Public Health, Chinese Academy of Medical Sciences and Peking Union Medical College, 5 Dongdansantiao ,Dongcheng District, Beijing, China
M1  - (Liu T., liutf@mail.tsinghua.edu.cn) Institute for Hospital Management of Tsinghua University, Shenzhen, China
M1  - (Wu S.) School of Public Health, Chinese Academy of Medical Sciences and Peking Union Medical College, 5 Dongdansantiao ,Dongcheng District, Beijing, China
M1  - (Liu H., huanzhongliu@126.com) Department of Psychiatry, Chaohu Hospital of Anhui Medical University, 64 Hubei Road, Hefei, China
M1  - (Tang Y., ytang5@emory.edu) Department of Psychiatry and Behavioral Sciences, Emory University School of Medicine, 12 Executive Park Drive NE, Suite 300, Atlanta, GA, 30329, USA; Mental Health Service Line, Atlanta VA Medical Center, Decatur, GA, 30033, USA
T1  - Intention to leave and associated factors among psychiatric nurses in China: A nationwide cross-sectional study
LA  - English
KW  - adult
KW  - article
KW  - chi square test
KW  - China
KW  - city
KW  - controlled study
KW  - coordination
KW  - cross-sectional study
KW  - error
KW  - female
KW  - gender
KW  - government
KW  - hospital administrator
KW  - human
KW  - job satisfaction
KW  - logic
KW  - major clinical study
KW  - male
KW  - marriage
KW  - mental hospital
KW  - Minnesota
KW  - multicenter study
KW  - multiple regression
KW  - nurse
KW  - physician
KW  - psychiatric nursing
KW  - questionnaire
KW  - trust
KW  - violence
N2  - BACKGROUND: The retention of psychiatric nurses is an important concern for healthcare administrators in China. However, Chinese psychiatric nurses' intention to leave their jobs and the factors associated with it have been scarcely studied. OBJECTIVE: To investigate Chinese psychiatric nurses' intention to leave their jobs, and to explore the associations between the intention to leave and individual characteristics, job-related factors and job satisfaction. DESIGN: A cross-sectional, anonymous survey of a nationwide sample was conducted. SETTINGS: Thirty-two tertiary psychiatric hospitals in 29 provincial capital cities in China. PARTICIPANTS: All 9907 nurses in 32 hospitals were targeted for this survey conducted in December 2017; 8493 responded (response rate = 85.7%), and 7933 (without logic errors in the data) were included in the analysis. METHODS: A questionnaire was used to investigate the respondent's intention to leave their job and to collect data on related factors, including individual characteristics (gender, age, marital status, educational background and self-rated health), job-related factors (professional title, working years, income, work hours, history of patient-initiated violence, perceived respect from patients, social recognition as well as physician-nurse coordination and trust) and job satisfaction. The short version of the Minnesota Satisfaction Questionnaire was used to assess job satisfaction. Chi-square tests and multilevel logistic regression analysis were used to examine associations between an intention to leave and other factors. RESULTS: Among 7933 respondents, 20.2% reported an intention to leave their current jobs. The multiple regression analysis showed that better self-rated health (i.e. OR = 0.373, 95%CI = 0.308-0.452 for good health, reference: poor health), working more than 20 years (OR = 0.479, 95%CI = 0.389-0.590, reference: 20 years or less), higher monthly income (i.e. OR = 0.521, 95%CI = 0.399-0.680 for 6001-8000 RMBs, reference: 4500 RMB or less), perceived patient respect (OR = 0.727, 95%CI = 0.623-0.849), physician-nurse coordination (OR = 0.549, 95%CI = 0.480-0.629) and being satisfied with one's job (OR = 0.373, 95%CI = 0.308-0.452) were negatively associated with an intention to leave; while those who were male (OR = 1.879, 95%CI = 1.605-2.199), working more than 40 hours per week (OR = 1.584, 95%CI = 1.374-1.825) and experienced patient-initiated violence in the past 12 months (OR = 1.566, 95%CI = 1.376-1.781) had a higher odds of reporting an intention to leave. CONCLUSIONS: Self-rated health, monthly income, work hours, patient-initiated violence, perceived patient respect, physician-nurse coordination and job satisfaction are significant factors associated with a nurse's intention to quit their job. In order to retain nurses in Chinese tertiary psychiatric hospitals, the government and hospital administrators should consider ways to address these factors.
ER  - 

TY  - JOUR
M3  - Article
Y1  - 2019
VL  - 17
IS  - 1
SN  - 1477-7525
JF  - Health and Quality of Life Outcomes
JO  - Health Qual. Life Outcomes
UR  - https://www.embase.com/search/results?subaction=viewrecord&id=L627902346&from=export
U2  - L627902346
C5  - 31146735
DB  - Embase
DB  - Medline
DB  - 
U3  - 2019-06-11
U4  - 2019-06-12
L2  - http://dx.doi.org/10.1186/s12955-019-1164-3
DO  - 10.1186/s12955-019-1164-3
A1  - Duan, X.
A1  - Ni, X.
A1  - Shi, L.
A1  - Zhang, L.
A1  - Ye, Y.
A1  - Mu, H.
A1  - Li, Z.
A1  - Liu, X.
A1  - Fan, L.
A1  - Wang, Y.
M1  - (Duan X.; Shi L.; Ye Y.; Fan L., lihuafan@126.com) Department of Health Management, School of Public Health, Harbin Medical University, Harbin, China
M1  - (Ni X.; Li Z.) Medical Dispute Office, Beijing Children's Hospital, Capital Medical University, National Center for Children's Health, Beijing, China
M1  - (Zhang L.) Department of Psychiatry, Fourth Affiliated Hospital of Harbin Medical University, Harbin, China
M1  - (Mu H.) Department of Medical Records, Dalian Children's Hospital, Dalian, China
M1  - (Liu X.) Administrative Office, Harbin Children's Hospital, Harbin, China
M1  - (Wang Y., yongchenwang@163.com) Department of General Practice, Second Affiliated Hospital of Harbin Medical University, Harbin, China
AD  - L. Fan, Department of Health Management, School of Public Health, Harbin Medical University, Harbin, China
T1  - The impact of workplace violence on job satisfaction, job burnout, and turnover intention: The mediating role of social support
LA  - English
KW  - adult
KW  - article
KW  - Chinese
KW  - cross-sectional study
KW  - female
KW  - geography
KW  - hospital management
KW  - human
KW  - job satisfaction
KW  - male
KW  - middle aged
KW  - personnel management
KW  - physician
KW  - physician attitude
KW  - prevalence
KW  - professional burnout
KW  - social support
KW  - tertiary care center
KW  - working time
KW  - workplace violence
N2  - Background: Workplace violence (WPV) is a global public health problem and has caused a serious threat to the physical and mental health of healthcare workers. Moreover, WPV also has an adverse effect on the workplace behavior of healthcare workers. This study has three purposes: (1) to identify the prevalence of workplace violence against physicians; (2) to examine the association between exposure to WPV, job satisfaction, job burnout and turnover intention of Chinese physicians and (3) to verify the mediating role of social support. Methods: A cross-sectional study adopted a purposive sampling method to collect data from March 2017 through May 2017. A total of nine tertiary hospitals in four provinces, which provide healthcare from specialists in a large hospital after referral from primary and secondary care, were selected as research sites based on their geographical locations in the eastern, central and western regions of China. Descriptive analyses, a univariate analysis, a Pearson correlation, and a mediation regression analysis were used to estimate the prevalence of WPV and impact of WPV on job satisfaction, job burnout, and turnover intention. Results: WPV was positively correlated with turnover intention (r = 0.238, P < 0.01) and job burnout (r = 0.150, P < 0.01), and was negatively associated with job satisfaction (r = - 0.228, P < 0.01) and social support (r = - 0.077, P < 0.01). Social support was a partial mediator between WPV and job satisfaction, as well as burnout and turnover intention. Conclusions: The results show a high prevalence of workplace violence in Chinese tertiary hospitals, which should not be ignored. The effects of social support on workplace behaviors suggest that it has practical implications for interventions to promote the stability of physicians' teams. Trial registration: (Project Identification Code: HMUIRB2014005), Registered March 1, 2014.
ER  - 

TY  - JOUR
M3  - Article
Y1  - 2019
VL  - 6
IS  - 2
SP  - 182
EP  - 186
SN  - 2352-0132
JF  - International Journal of Nursing Sciences
JO  - Int. J. Nurs. Sci.
UR  - https://www.embase.com/search/results?subaction=viewrecord&id=L2001955940&from=export
U2  - L2001955940
DB  - Embase
DB  - 
U4  - 2019-05-15
L2  - http://dx.doi.org/10.1016/j.ijnss.2019.03.004
DO  - 10.1016/j.ijnss.2019.03.004
A1  - Tang, N.
A1  - Han, L.
A1  - Yang, P.
A1  - Zhao, Y.
A1  - Zhang, H.
M1  - (Tang N.; Han L., tangnanlzdx@163.com; Yang P.; Zhao Y.; Zhang H.) Lanzhou University, Lanzhou, China
AD  - L. Han, Lanzhou University, Lanzhou, China
T1  - Are mindfulness and self-efficacy related to presenteeism among primary medical staff: A cross-sectional study
LA  - English
KW  - adult
KW  - article
KW  - burnout
KW  - China
KW  - controlled study
KW  - cross-sectional study
KW  - education
KW  - female
KW  - human
KW  - human experiment
KW  - male
KW  - medical staff
KW  - mental health
KW  - mindfulness
KW  - multicenter study
KW  - multiple regression
KW  - presenteeism
KW  - questionnaire
N2  - Objectives: In ensuring public welfare with primary medical and health services, the primary medical staff faces new tasks. Increasing workload, and therefore degrees of stress and burnout, can influence job satisfaction and lead to presenteeism, which is defined as the appearance to be on the job but not actually working. The purpose of this study is to investigate the current working situation and the relationship between presenteeism and mindfulness of primary medical staff and determine the mediating effect of self-efficacy on this relationship. Method: A cross-sectional survey was performed with 580 primary medical staff from 9 hospitals in Shaanxi province, northwest China. Presenteeism, mindfulness, and self-efficacy were measured by using a general information questionnaire, the Five-Facet Mindfulness Questionnaire, the General Self-Efficacy Scale, and the Stanford Presenteeism Scale. Mediating effect was analyzed by a series of hierarchical multiple regressions. Results: A high level of presenteeism was found among 47.4% of the study participants. Presenteeism was negatively correlated with mindfulness(r = −0.409, P < 0.001)and self-efficacy(r = −0.678, P < 0.001). A positive correlation was found between mindfulness and self-efficacy(r = 0.584, P < 0.001). When controlling for self-efficacy (β = −0.018, P > 0.05), the association was insignificant between presenteeism and mindfulness. Conclusion: The results identified the effect of mindfulness on presenteeism of primary medical staff is realized through self-efficacy,which also suggested to enhance self-efficacy on center location when developing management strategies for mental health education or training among primary medical staff.
ER  - 

TY  - JOUR
M3  - Article
Y1  - 2019
VL  - 9
IS  - 3
SN  - 2044-6055
JF  - BMJ Open
JO  - BMJ Open
UR  - https://www.embase.com/search/results?subaction=viewrecord&id=L626568335&from=export
U2  - L626568335
C5  - 30833308
DB  - Embase
DB  - Medline
DB  - 
U4  - 2019-03-12
L2  - http://dx.doi.org/10.1136/bmjopen-2018-021980
DO  - 10.1136/bmjopen-2018-021980
A1  - Wang, J.
A1  - Zhao, Q.
A1  - Liu, T.
A1  - An, M.
A1  - Pan, Z.
M1  - (Wang J., wangjian072@hotmail.com; Pan Z.) General Practice, Zhongshan Hospital, Fudan University, Shanghai, China
M1  - (Zhao Q.) Epidemiology, School of Public Health, Fudan University, Shanghai, China
M1  - (Liu T.) General Practice, Tangqiao Community Healthcare Centre in Pudong New District, Shanghai, China
M1  - (An M.) Close Concerns, San Francisco, CA, United States
AD  - J. Wang, General Practice, Zhongshan Hospital, Fudan University, Shanghai, China
T1  - Career orientation and its impact factors of general practitioners in Shanghai, China: A cross-sectional study
LA  - English
KW  - adult
KW  - article
KW  - career
KW  - China
KW  - controlled study
KW  - creativity
KW  - cross-sectional study
KW  - education
KW  - entrepreneurship
KW  - female
KW  - gender
KW  - general practitioner
KW  - human
KW  - human experiment
KW  - job satisfaction
KW  - job security
KW  - lifestyle
KW  - male
KW  - multicenter study
KW  - skill
KW  - staff
KW  - vocation
KW  - work experience
N2  - Objectives To understand the career orientation and impact factors of general practitioners (GPS) in Shanghai. Design A cross-sectional study was carried out from August 2014 to December 2015 using the Career Orientations Inventory (short form). Setting and participants We conducted a cross-sectional study of 1159 GPS, of which 1067 (92.06%) completed the assessment tools, from 223 community healthcare centres in Shanghai Results The top career orientation was organisational job security (71.60%), followed by technical competence (12.18%). Compared with female GPS, male GPS scored higher in managerial competence (p<0.001), creativity and entrepreneurship (p<0.001), and lower in organisational job security (p=0.034). Compared with GPS younger than 40, those aged 40 years and older scored higher in sense of service (p=0.003) and lower in autonomy (p=0.022) and lifestyle integration (p=0.039). Compared with GPS with lower education levels, those with at least a bachelor's degree scored higher in managerial competence (p=0.001 and autonomy (p=0.025). In addition, those with fewer than 10 years of work experience scored higher in managerial competence (p=0.008) and scored lower in geographical security (p=0.032) compared with GPS with longer durations of work experience. GPS with senior professional positions scored higher in technical competence (p=0.012) compared with those with lower professional positions. Conclusions The search for job stability and the lack of career prospect planning are two factors that impact community GP growth. Individualised skills training and career development planning should be provided to GPS of specific genders, educational background and vocational competence, in order to enhance their job satisfaction and service quality, thereby achieving retention of this staff group.
ER  - 

TY  - JOUR
M3  - Article
Y1  - 2019
VL  - 9
IS  - 3
SN  - 2044-6055
JF  - BMJ Open
JO  - BMJ Open
UR  - https://www.embase.com/search/results?subaction=viewrecord&id=L626568352&from=export
U2  - L626568352
C5  - 30826758
DB  - Embase
DB  - Medline
DB  - 
U4  - 2019-03-12
L2  - http://dx.doi.org/10.1136/bmjopen-2018-023823
DO  - 10.1136/bmjopen-2018-023823
A1  - Liu, J.
A1  - Yu, W.
A1  - Ding, T.
A1  - Li, M.
A1  - Zhang, L.
M1  - (Liu J.) Shanghai Information Center for Health, Shanghai Municipal Commission of Health and Family Planning, Shanghai, China
M1  - (Yu W., zllrmit@aliyun.com; Ding T.; Li M.; Zhang L.) College of Military Health Service Management, Second Military Medical University, Shanghai, China
AD  - W. Yu, College of Military Health Service Management, Second Military Medical University, Shanghai, China
T1  - Cross-sectional survey on job satisfaction and its associated factors among doctors in tertiary public hospitals in Shanghai, China
LA  - English
KW  - adult
KW  - article
KW  - attention
KW  - China
KW  - controlled study
KW  - cross-sectional study
KW  - dependent variable
KW  - female
KW  - human
KW  - job satisfaction
KW  - job stress
KW  - male
KW  - Minnesota
KW  - national health service
KW  - outcome assessment
KW  - patient referral
KW  - questionnaire
KW  - univariate analysis
N2  - Objectives Doctors in public hospitals in China face considerable pressure and excessive workloads, which are likely to predispose them to job dissatisfaction. We explored the job satisfaction of doctors and examined the influence of diverse sociodemographic characteristics. Design This was a cross-sectional study. Setting Eleven tertiary public hospitals in Shanghai, China. Participants The questionnaire was designed based on the fifth National Health Service General Research, which was based on the Minnesota Satisfaction Questionnaire. Questionnaires were administered to 897 doctors randomly (using random number tables) and 730 were returned completed (response rate=81.4%). Doctors who volunteered and provided informed, written consent participated. Primary outcome measures The dependent variable was doctors' job satisfaction. Results Statistical analyses were conducted using SPSS and SAS. Overall, 64.8% of participants were dissatisfied with their jobs. Factors that were statistically significant to doctors' job satisfaction in the univariate analysis were entered into the logistic regression analysis, including doctors' professional title, department, work hours, work requirements (reflected as the number of patients they diagnosed and treated monthly), life and work stress, and the types of patients that doctors treated or expected to treat. The results of the logistic regression analysis suggested that doctors' job satisfaction was related to their professional title, types of patients that doctors treated or expected to treat, as well as their work stress. Conclusions There is an urgent need for public hospitals in China to establish a more reasonable promotion and management system for doctors, encourage patients to accept the two-way referral, pay more attention to less-experienced staff and help doctors release their work stress.
ER  - 

TY  - JOUR
M3  - Article
Y1  - 2019
VL  - 19
IS  - 1
SP  - 4837
SN  - 1445-6354
JF  - Rural and remote health
JO  - Rural Remote Health
UR  - https://www.embase.com/search/results?subaction=viewrecord&id=L626288882&from=export
U2  - L626288882
C5  - 30727739
DB  - Medline
U3  - 2019-02-12
U4  - 2019-07-23
L2  - http://dx.doi.org/10.22605/RRH4837
DO  - 10.22605/RRH4837
A1  - Du, P.-L.
A1  - Huang, I.-C.
A1  - Huang, Y.-H.
A1  - Chang, C.-S.
M1  - (Du P.-L., peylandu@gmail.com) National Quemoy University, Department of Sport & Leisure, Jinning Township, Kinmen County 892, Republic of China, Taiwan
M1  - (Huang I.-C., ichuang@nuk.edu.tw) National University of Kaohsiung, Department of Asia-Pacific industrial and Business Management, Nanzih DistrictRepublic of China, Kaohsiung, Taiwan
M1  - (Huang Y.-H.) Institute of Human Resource Management, National Sun Yat-Sen University, Republic of China, Kaohsiung, Taiwan
M1  - (Chang C.-S., ccschang@gmail.com) Department of Hematology-Oncology, E-Da Cancer Hospital, No. 21 ,Yi-Da Road ,Yan-Chao DistrictRepublic of China, Kaohsiung City, Taiwan
T1  - Dual normative commitments mediating the relationship between perceived investment in employees' development and intention to leave among the healthcare workforce in underserviced areas of Taiwan
LA  - English
KW  - adult
KW  - cross-sectional study
KW  - female
KW  - hospital personnel
KW  - human
KW  - job satisfaction
KW  - male
KW  - organization and management
KW  - organizational culture
KW  - personnel management
KW  - standards
KW  - statistics and numerical data
KW  - Taiwan
N2  - INTRODUCTION: To study the factors affecting the intent to leave of healthcare workers who serve in underserviced areas of Taiwan, the authors tested the mediating role of both professional and organizational commitment in the relationship between perceived investment of employee development and intention to leave among these healthcare workers. METHOD: This study was designed as a cross-sectional study using a well-organized questionnaire with major study variables consisting of perceived investment in employees' development (PIED), Meyer's occupational and organizational normative commitment, and intent to leave. In total, 692 healthcare workers from 48 health centers were enrolled for study; 616 people, including 415 (68.9%) from mountainous areas and 187 (31.1%) from isolated islands, responded and were valid for analysis. The response rate was 87%. RESULTS: The healthcare worker's PIED was positively correlated with both professional normative commitment and organizational normative commitment and negatively correlated with an individual's intent to leave. The dual normative commitments mediate completely the relationship between PIED and intention to leave in those health workers with government subsidy, while no such effect was noted in those without. CONCLUSION: The employee's dual commitments of professional and organizational normative commitment mediated the relationship between perceived investment of employee development and intention to leave. The government's investment in on-the-job training and career planning for the healthcare workers in both remote areas and isolated islands is important to enforce their professional and organizational normative commitment, and to retain the workforce in these underserviced areas.
ER  - 

TY  - JOUR
M3  - Article
Y1  - 2019
VL  - 19
IS  - 1
SP  - 75
SN  - 1472-6963
JF  - BMC health services research
JO  - BMC Health Serv Res
UR  - https://www.embase.com/search/results?subaction=viewrecord&id=L626150614&from=export
U2  - L626150614
C5  - 30691474
DB  - Medline
U3  - 2019-02-01
U4  - 2019-05-14
L2  - http://dx.doi.org/10.1186/s12913-019-3893-8
DO  - 10.1186/s12913-019-3893-8
A1  - Gu, J.
A1  - Zhen, T.
A1  - Song, Y.
A1  - Xu, L.
M1  - (Gu J.; Xu L., lzxu@sdu.edu.cn) Department of Social Medicine and Health Management, School of Public Health, Shandong University, 44 Wenhuaxi Road, Jinan, Shandong Province, China
M1  - (Zhen T.; Song Y.) Shandong Institute of Medicine and Health Information, Shandong Academy of Medical Sciences, 18877 Jingshi Road, Jinan, Shandong Province, China
T1  - Job satisfaction of certified primary care physicians in rural Shandong Province, China: a cross-sectional study
LA  - English
KW  - adult
KW  - certification
KW  - China
KW  - cross-sectional study
KW  - factor analysis
KW  - female
KW  - general practitioner
KW  - health care policy
KW  - human
KW  - job satisfaction
KW  - male
KW  - middle aged
KW  - psychology
KW  - questionnaire
KW  - rural population
N2  - BACKGROUND: The purpose of this study was to measure the level of job satisfaction of certified physicians in rural primary health care facilities (PHCFs) in Shandong Province in order to ascertain the key factors affecting their satisfaction and to provide effective information for policy decisions. METHODS: This cross-sectional study was conducted among certified physicians in PHCFs in rural Shandong from June to August 2016. An anonymous questionnaire was completed by 495 participants (valid response rate: 91.6%). Data were analyzed using an exploratory factor analysis (EFA), one-way analysis of variance (ANOVA), and multiple linear regression. RESULTS: The participants consisted of 310 (62.6%) males and 185 (37.4%) females. The overall mean score for job satisfaction among respondents was 3.41 (standard deviation (SD) 0.68), which indicated that certified physicians were partially satisfied with their jobs. Results also indicated that factors for the highest level of satisfaction among certified physicians were the internal environment and job description. Moreover, physicians were more satisfied with competency behaviours and organizational management than with working conditions and job rewards. In contrast, physicians were dissatisfied with the external environment to an extent. Overall job satisfaction decreased with more years of service. Older physicians were less satisfied with their jobs than younger ones. Physicians with a higher level of education or senior professional title were less satisfied with their jobs than those with a lower level of education or junior professional tilte. Organizational management and the external environment were the most important factors influencing job satisfaction. CONCLUSION: Certified physicians working in PHCFs in rural Shandong had a slightly higher level of overall job satisfaciton than usual. After recent healthcare reforms, the job satisfaction of primary health care physicians in Shandong has changed little in comparison to that of physicians in other provinces in China. More attention should be paid to the impacts of these variables (age, educational background, technical title, monthly salary, form of employment, and years of service) on job satisfaction. Numerous recommendations may be considered to enhance organizational management and the external environment. The Government should enhace the formulation, implementation, and evaluation of policies to ensure that physicians continue to enjoy working in PHCFs. In short, the Government should pay more attention to protecting the legitimate rights and interests of primary care physicians when devising medical reforms.
ER  - 

TY  - JOUR
M3  - Article
Y1  - 2019
VL  - 20
IS  - 1
SP  - 9
SN  - 1471-2296
JF  - BMC family practice
JO  - BMC Fam Pract
UR  - https://www.embase.com/search/results?subaction=viewrecord&id=L625944336&from=export
U2  - L625944336
C5  - 30642261
DB  - Medline
U3  - 2019-01-22
U4  - 2020-02-14
L2  - http://dx.doi.org/10.1186/s12875-019-0904-0
DO  - 10.1186/s12875-019-0904-0
A1  - Liu, J.
A1  - Zhu, B.
A1  - Wu, J.
A1  - Mao, Y.
M1  - (Liu J.; Zhu B.; Wu J.; Mao Y., mao_ying@mail.xjtu.edu.cn) School of Public Policy and Administration, Xi'an Jiaotong University, Xi'an, China
T1  - Job satisfaction, work stress, and turnover intentions among rural health workers: a cross-sectional study in 11 western provinces of China
LA  - English
KW  - adult
KW  - behavior
KW  - China
KW  - educational status
KW  - factor analysis
KW  - female
KW  - human
KW  - income
KW  - job satisfaction
KW  - job stress
KW  - male
KW  - paramedical personnel
KW  - personnel management
KW  - physician
KW  - rural population
N2  - BACKGROUND: Health workforce turnover remains a global concern, particularly in rural and remote areas. Western rural areas are the least developed in China, where it faces the serious challenge on the rural health worker (RHW) management. This study aimed to investigate job satisfaction, work stress, and turnover intentions of RHWs, and to explore prominent factors associated with turnover intentions of RHWs in rural western China. METHODS: From June to September 2013, based on a three-stage random sampling method, a cross-sectional survey was conducted among RHWs in 11 western provinces in China. A brief, structured questionnaire filled in by RHWs was used for data collection. A total of 5046 RHWs participated in the study. The response rate was approximately 93.1%. Exploratory factor analyses, Pearson's chi-squared tests, one-way ANOVA, binary logistic regression analyses, and mediating effect tests were performed for data analyses. RESULTS: Approximately 29.1% of the 5046 RHWs indicated turnover intentions. Most of the RHWs disclosed low educational levels, income levels, and professional technical titles. The RHWs expressed slight job satisfaction (mean 3.20) and moderate work stress (mean 3.22). Age, income, medical institution, and job satisfaction (i.e., organizational management, reward, and occupation satisfaction) were significant predictors of the RHWs' turnover intentions. The RHWs, who were younger (less than 41 years), receiving an income of $326.8-$490.1 per month, working in township hospitals, and having low job satisfaction, were more likely to have turnover intentions. Work stress had an indirect and positive effect on RHWs' turnover intentions. Job satisfaction weakened the positive effect of work stress on turnover intentions of RHWs by playing a total mediating role. Reward satisfaction was the strongest mediator. CONCLUSIONS: The turnover intentions of RHWs in western China are significantly associated with job satisfaction, work stress, age, income, and medical institution. Appropriate strategies should be implemented to improve RHWs' job satisfaction and reduce their work stress. Meanwhile, providing more attractive wages and non-monetary support, improving working conditions, etc. could be effective to reduction in RHWs' turnover intentions.
ER  - 

TY  - JOUR
M3  - Article
Y1  - 2018
VL  - 18
IS  - 1
SP  - 661
SN  - 1472-6963
JF  - BMC health services research
JO  - BMC Health Serv Res
UR  - https://www.embase.com/search/results?subaction=viewrecord&id=L624846749&from=export
U2  - L624846749
C5  - 30143042
DB  - Medline
U4  - 2019-01-11
L2  - http://dx.doi.org/10.1186/s12913-018-3461-7
DO  - 10.1186/s12913-018-3461-7
A1  - Zhang, C.
A1  - Liu, Y.
M1  - (Zhang C.; Liu Y., yuanliliu_pumc@163.com) School of Public Health, Chinese Academy of Medical Sciences and Peking Union Medical College, 5 Dongdansantiao ,Dongcheng District, Beijing, China
T1  - The salary of physicians in Chinese public tertiary hospitals: a national cross-sectional and follow-up study
LA  - English
KW  - adult
KW  - analysis of variance
KW  - China
KW  - cross-sectional study
KW  - economics
KW  - female
KW  - follow up
KW  - human
KW  - male
KW  - middle aged
KW  - physician
KW  - public hospital
KW  - questionnaire
KW  - salary and fringe benefit
KW  - statistics and numerical data
KW  - tertiary care center
KW  - workload
N2  - BACKGROUND: Salary is perceived as a key factor affecting job satisfaction, employment, and the retention or migration of physicians within and across countries. This study aimed to describe physicians' salary and workload and to examine the factors determining the salary of physicians in China. METHODS: We conducted a self-administered, smartphone-based national survey in 136 tertiary hospitals across 31 provinces. A total of 17,615 physicians self-reported their salaries after tax and their characteristics, practice settings, and work efforts in 2015. Then, 2498 of the physicians were followed up for the second-round survey in 2016. Univariate analysis and general estimate equations were applied to evaluate the factors associated with salary. RESULT: In 2015, the average annual salary of the physicians was US$13,764. Physicians in eastern China earned more than those in central (p < 0.001) and western China (p = 0.002) after adjustment for locality expenditure per capita. The salary for men in 2015 was US$14,832, which was more than that for women (US$12,912; p < 0.001). Of the respondents, 76.3% worked more than 40 h per week. The physicians dealt with 40 patients per day on average. Consequently, 67.2% physicians spent no more than 10 min with each outpatient. After adjustments for age and management position, salary was associated with years in practice, education background, and specialty, but not with weekly work hours and gender. CONCLUSIONS: The physicians' salaries were relatively low, and the majority of the respondents worked more than 40 h per week. Years in practice, education background, specialty, and region were associated with salary, while weekly work hours and gender were not. To better remunerate Chinese physicians, more resources are demanded, and a workload-based salary scheme should be adopted.
ER  - 

TY  - JOUR
M3  - Article
Y1  - 2018
VL  - 18
IS  - 1
SP  - 485
SN  - 1472-6963
JF  - BMC health services research
JO  - BMC Health Serv Res
UR  - https://www.embase.com/search/results?subaction=viewrecord&id=L625893920&from=export
U2  - L625893920
C5  - 29929520
DB  - Medline
U4  - 2019-01-17
L2  - http://dx.doi.org/10.1186/s12913-018-3281-9
DO  - 10.1186/s12913-018-3281-9
A1  - Wang, Y.
A1  - Yuan, H.
M1  - (Wang Y.) Renji Hospital Shanghai Jiao Tong University School of Medicine, NO.160 Pujian Road, ShangHai, China
M1  - (Yuan H.) Renji Hospital Shanghai Jiao Tong University School of Medicine, NO.160 Pujian Road, ShangHai, China
T1  - What is behind high turnover: a questionnaire survey of hospital nursing care workers in Shanghai, China
LA  - English
KW  - adult
KW  - burnout
KW  - China
KW  - cross-sectional study
KW  - epidemiology
KW  - female
KW  - general hospital
KW  - human
KW  - job satisfaction
KW  - male
KW  - middle aged
KW  - nursing staff
KW  - personnel management
KW  - psychology
KW  - salary and fringe benefit
KW  - statistics and numerical data
KW  - supply and distribution
KW  - workplace
N2  - BACKGROUND: Currently, hospital nursing care workers (hereafter referred to as HNCWs) have become an important part of the healthcare system in China. They exist in nearly all of the public hospitals and in some private hospitals, making up 20 to 30% of the total nursing staff and providing 30 to 40% of basic nursing care for patients. However, many studies have shown that the turnover rate of HNCWs is very high, with average annual rates of 20 to 45%. We conducted this survey to explore their turnover intentions and related factors and present some suggestions to improve their retention rate. METHODS: A total of 514 HNCWs employed at 11 hospitals in Shanghai participated in this study. The inclusion criteria were as follows: (1) being a certified HNCW, (2) having worked as an HNCW for more than 1 year, and (3) volunteering to take part in the survey. RESULTS: The overall turnover intention of the HNCWs was 41.3%. Influencing factors include education (βeta = 0.201, P = 0.000), wages (βeta = - 0.920, P = 0.000), management satisfaction, (βeta = - 0.213, P = 0.000), satisfaction with wages (βeta = - 0.612, P = 0.000), satisfaction with working hours (βeta = - 0.270, P = 0.000), satisfaction with their own work (βeta = - 0.066, P = 0.027), work stress (βeta = 0.726, P = 0.000), enjoyment of the job (βeta = - 0.141, P = 0.000) and hours of sleep (βeta = - 0.046, P = 0.037). CONCLUSIONS: Decreasing HNCWs' turnover intentions and the overall turnover rate is important for improving the quality of healthcare. More attention should be paid to this issue in the enactment of health policy.
ER  - 

TY  - JOUR
M3  - Article
Y1  - 2018
VL  - 19
IS  - 1
SP  - 74
SN  - 1471-2296
JF  - BMC family practice
JO  - BMC Fam Pract
UR  - https://www.embase.com/search/results?subaction=viewrecord&id=L627194645&from=export
U2  - L627194645
C5  - 29793443
DB  - Medline
U3  - 2019-04-18
U4  - 2019-08-30
L2  - http://dx.doi.org/10.1186/s12875-018-0752-3
DO  - 10.1186/s12875-018-0752-3
A1  - Gan, Y.
A1  - Gong, Y.
A1  - Chen, Y.
A1  - Cao, S.
A1  - Li, L.
A1  - Zhou, Y.
A1  - Herath, C.
A1  - Li, W.
A1  - Song, X.
A1  - Li, J.
A1  - Yang, T.
A1  - Yin, X.
A1  - Lu, Z.
M1  - (Chen Y.; Cao S.; Li L.; Zhou Y.; Herath C.; Li W.; Song X.; Li J.; Yang T.; Yin X., yinxiaoxv@yahoo.com; Lu Z., zuxunlu@yahoo.com) Department of Social Medicine and Health Management, School of Public Health, Tongji Medical College, Huazhong University of Science and Technology, No. 13 Hangkong Road, Wuhan, Hubei, China
M1  - (Li L.) Department of Management, School of Economics and Management, Jiangxi Science and Technology Normal University, Nanchang, Jiangxi, China
M1  - (Gan Y.; Gong Y.)
T1  - Turnover intention and related factors among general practitioners in Hubei, China: a cross-sectional study
LA  - English
KW  - adult
KW  - behavior
KW  - burnout
KW  - China
KW  - cross-sectional study
KW  - doctor patient relationship
KW  - etiology
KW  - female
KW  - general practitioner
KW  - human
KW  - job satisfaction
KW  - male
KW  - middle aged
KW  - organization and management
KW  - personnel management
KW  - prevention and control
KW  - primary health care
KW  - psychology
KW  - questionnaire
KW  - sex factor
KW  - statistics and numerical data
KW  - workplace violence
N2  - BACKGROUND: High turnover among general practitioners (GPs) is a significant challenge in China's efforts to build a sustainable, effective primary care system, but little data is available to help understand and address this issue. The study was aiming at assessing the intention to leave their posts among a sample of GPs and investigating associated factors. METHODS: A cross-sectional survey was conducted between December 12, 2014 and March 10, 2015 in Hubei Province, Central China. A total of 1016 GPs (response rate, 85.67%) were investigated by using a structured self-administered questionnaire. A generalized linear regression model was used to identify the associated factors with turnover intention among GPs. RESULTS: Based on a full score of 24, the average score for GPs' turnover intention was 15.40 (SD = 3.43). 78.35% of the GPs had a moderate or higher level of turnover intention. Six hundred and thirty one (62.37%) GPs had ever been exposed to abuse of any kind (physical assault, 18.92%; verbal abuse, 54.38%; threat, 33.79%; verbal sexual harassment, 22.66%; and physical sexual harassment, 7.59%). Generalized linear regression analysis indicated that GPs who were male; who had a vocational school or higher; who had a temporary work contract; who were with lower level of job satisfaction; who reported higher scores on emotional exhaustion; who had been exposed to higher frequency of workplace violence were expressed higher intention to leave their present positions. CONCLUSION: This study shows that GP's intention to leave general practices is high in Hubei, China. In addition, the prevalence of workplace violence is high among GPs, particularly in the verbal abuse and threat. Measures such as offering permanent contract status, increasing overall job satisfaction, and improving doctor-patient relationship, are needed to moderate GP's turnover intention in order to maintain the foundation of China's three-tier health system.
ER  - 

TY  - JOUR
M3  - Article
Y1  - 2018
VL  - 18
IS  - 1
SP  - 91
SN  - 1472-6920
JF  - BMC medical education
JO  - BMC Med Educ
UR  - https://www.embase.com/search/results?subaction=viewrecord&id=L623874937&from=export
U2  - L623874937
C5  - 29720164
DB  - Medline
U4  - 2018-09-18
L2  - http://dx.doi.org/10.1186/s12909-018-1209-z
DO  - 10.1186/s12909-018-1209-z
A1  - Liu, J.
A1  - Zhang, K.
A1  - Mao, Y.
M1  - (Liu J.; Zhang K.; Mao Y., mao_ying@mail.xjtu.edu.cn) School of Public Policy and Administration, Xi'an Jiaotong University, Xi'an, China
M1  - (Zhang K.) Xi'an Health and Family Planning Commission, Xi'an, China
T1  - Attitude towards working in rural areas: a cross-sectional survey of rural-oriented tuition-waived medical students in Shaanxi, China
LA  - English
KW  - adult
KW  - behavior
KW  - China
KW  - cross-sectional study
KW  - decision making
KW  - economics
KW  - female
KW  - financial management
KW  - health personnel attitude
KW  - human
KW  - job satisfaction
KW  - male
KW  - medical education
KW  - medical student
KW  - motivation
KW  - organization and management
KW  - personnel management
KW  - program evaluation
KW  - psychology
KW  - questionnaire
KW  - rural health care
KW  - rural population
KW  - sex factor
KW  - statistics and numerical data
N2  - BACKGROUND: Attracting and recruiting health workers to work in rural areas is still a great challenge in China. The rural-oriented tuition-waived medical education (RTME) programme has been initiated and implemented in China since 2010. This study aimed to examine the attitudes of rural-oriented tuition-waived medical students (RTMSs) in Shaanxi towards working in rural areas and the related influencing factors.
METHODS: A cross-sectional survey was conducted in 2015 among 232 RTMSs in two medical universities from the first group of students enrolled in the RTME programme in Shaanxi. Descriptive and analytical statistics were used for the data analyses.
RESULTS: Of the 230 valid responses, 92.6% expressed their intentions of breaking the contract for working in rural township hospitals for 6 years after their graduation under the RTME programme. After the contract expired, only 1.3% intended to remain in the rural areas, 66.5% had no intention of remaining, and 32.2% were unsure. The factors related to a positive attitude among the RTMSs towards working in rural areas (no intention of breaking the contract) included being female, having a mother educated at the level of primary school or below, having a good understanding of the policy, having a good cognition of the value of rural medical work, and being satisfied with the policy. The factors related to a positive attitude of the RTMSs towards remaining in rural areas included being female, having a rural origin, having no regular family monthly income, having a father whose occupation was farmer, having a mother educated at the level of postsecondary or above, having the RTMSs be the final arbiter of the policy choice, having a good understanding of the policy, having a good cognition of the value of rural medical work, and being satisfied with the educational scheme.
CONCLUSIONS: Related policy makers and health workforce managers may benefit from the findings of this study. Appropriate strategies should be implemented to stimulate the RTMSs' intrinsic motivation and improve their willingness to work in rural areas and to better achieve the objectives of RTME policy. Meanwhile, measures to increase the retention of RTMSs should also be advanced.
ER  - 

TY  - JOUR
M3  - Article
Y1  - 2018
VL  - 18
IS  - 1
SP  - 217
SN  - 1472-6963
JF  - BMC health services research
JO  - BMC Health Serv Res
UR  - https://www.embase.com/search/results?subaction=viewrecord&id=L623849976&from=export
U2  - L623849976
C5  - 29587723
DB  - Medline
U4  - 2018-09-17
L2  - http://dx.doi.org/10.1186/s12913-018-3011-3
DO  - 10.1186/s12913-018-3011-3
A1  - Xiong, C.
A1  - Chen, X.
A1  - Zhao, X.
A1  - Liu, C.
M1  - (Xiong C.) Department of Social Medicine and Health Management, School of Basic Medical Science, Hubei University of Science and Technology, 88 Xianning Road, Xianning, China
M1  - (Chen X.) Institute of Medicine, Hubei University of Science and Technology, 88 Xianning Road, Xianning, China
M1  - (Zhao X.) School of Clinic Medical Science, Hubei University of Science and Technology, Xianning, China
M1  - (Liu C.) School of Psychology and Public Health, La Trobe University, Melbourne, VIC, Australia
T1  - Patient satisfaction and gender composition of physicians - a cross-sectional study of community health services in Hubei, China
LA  - English
KW  - adult
KW  - China
KW  - community care
KW  - cross-sectional study
KW  - female
KW  - female physician
KW  - health services research
KW  - human
KW  - male
KW  - middle aged
KW  - organization and management
KW  - patient satisfaction
KW  - physician
KW  - sex factor
KW  - statistics and numerical data
N2  - BACKGROUND: Patient satisfaction is associated with both individual (patients and health workers) and organizational (health facilities) characteristics. This study aimed to establish a link between patient satisfaction and gender composition of physicians in community health service (CHS) organizations.
METHODS: Participants were selected through multistage stratified random sampling: 36 CHS centers were selected from six municipalities in Hubei, China. All physicians on duty and patients visiting the CHS during the study period (from April to October in 2015) were invited to participate in this study: 324 physicians and 865 patients completed a questionnaire survey. Multilevel linear regression analyses were performed to determine the associations of patient satisfaction (scored from 1 to 5) with patient characteristics (gender, age, education, income, medical expense, frequency of visits to the CHS) and organizational features of the CHS (sex ratio of physicians, and gender differences of physicians in education and job satisfaction).
RESULTS: Older patients and those with a higher medical bill had a lower degree of satisfaction (p < 0.05). At the organizational level: a higher proportion of male physicians weakened the negative association between patient age and patient satisfaction (p < 0.05); a larger gap in university qualifications between male and female physicians exacerbated the negative association between patient age and patient satisfaction (p < 0.05).
CONCLUSIONS: The gender composition of physicians in CHSs is associated with patient satisfaction in the Chinese context: a larger gap (in number and qualifications) between male and female physicians is associated with higher patient satisfaction. Further studies are needed to explore the cultural roots of such an association.
ER  - 

TY  - JOUR
M3  - Article
Y1  - 2018
VL  - 26
IS  - 2
SP  - 180
EP  - 191
SN  - 1365-2834
JF  - Journal of nursing management
JO  - J Nurs Manag
UR  - https://www.embase.com/search/results?subaction=viewrecord&id=L622855121&from=export
U2  - L622855121
C5  - 28851048
DB  - Medline
U4  - 2018-07-06
L2  - http://dx.doi.org/10.1111/jonm.12532
DO  - 10.1111/jonm.12532
A1  - Liu, P.-C.
A1  - Zhang, H.-H.
A1  - Zhang, M.-L.
A1  - Ying, J.
A1  - Shi, Y.
A1  - Wang, S.-Q.
A1  - Sun, J.
M1  - (Liu P.-C.; Zhang H.-H.; Zhang M.-L.; Ying J.; Shi Y.; Wang S.-Q.; Sun J.) Basic Nursing Department, Nursing School of Jilin University, Changchun, China
T1  - Retirement planning and work-related variables in Chinese older nurses: A cross-sectional study
LA  - English
KW  - adult
KW  - China
KW  - cross-sectional study
KW  - employment
KW  - female
KW  - human
KW  - job satisfaction
KW  - male
KW  - middle aged
KW  - nurse
KW  - psychology
KW  - questionnaire
KW  - retirement
KW  - standards
KW  - statistical model
N2  - AIM: To explore the situation of older nurses approaching retirement with regard to their retirement planning, and the relationship of their retirement planning behaviour with the job environment and job satisfaction under their current employment arrangements and other work-related variables.
BACKGROUND: Nurse shortage has become a global phenomenon that can be alleviated by retaining older nurses in service. The Chinese government proposed the "Incremental Delay Retirement Age Policy." However, older nurses face delayed retirement but lack retirement plans.
METHOD: A cross-sectional questionnaire survey was conducted among a convenience sample of older retiring nurses (n = 152; 84.92% response rate) recruited from every department of four large general hospitals in Changchun, Jilin Province from June to August 2016.
RESULT: The majority of the respondents presented poor retirement planning (n = 122, 80.3%). The independent variables of information exchange with patients, teamwork and personal growth and development explained approximately 16.6% of the variance in retirement planning. Nurse-patient communication and personal growth and development can promote retirement planning, but teamwork is negatively related to retirement planning.
CONCLUSION: Retirement planning by Chinese older nurses is related to certain work-related variables. However, many other work-related variables were not associated with retirement planning and require further research. Overall, Chinese older retiring nurses must improve their retirement planning practices.
ER  - 

TY  - JOUR
M3  - Article
Y1  - 2018
VL  - 16
IS  - 1
SP  - 10
SN  - 1478-4491
JF  - Human resources for health
JO  - Hum Resour Health
UR  - https://www.embase.com/search/results?subaction=viewrecord&id=L624696523&from=export
U2  - L624696523
C5  - 29433519
DB  - Medline
U3  - 2018-11-05
U4  - 2019-02-20
L2  - http://dx.doi.org/10.1186/s12960-018-0274-z
DO  - 10.1186/s12960-018-0274-z
A1  - Wen, T.
A1  - Zhang, Y.
A1  - Wang, X.
A1  - Tang, G.
M1  - (Wen T.; Wang X.; Tang G.) School of Public Health and Management, Chongqing Medical University, Chongqing, China
M1  - (Wen T.; Wang X.; Tang G.) Research Center for Medicine and Social Development, Chongqing Medical University, Chongqing, China
M1  - (Wen T.; Wang X.; Tang G.) Innovation Center for Social Risk Governance in Health, Chongqing Medical University, Chongqing, China
M1  - (Zhang Y.) School of Public Health and Management, Chongqing Medical University, Chongqing, China
M1  - (Zhang Y.) Research Center for Medicine and Social Development, Chongqing Medical University, Chongqing, China
M1  - (Zhang Y.) Innovation Center for Social Risk Governance in Health, Chongqing Medical University, Chongqing, China
T1  - Factors influencing turnover intention among primary care doctors: a cross-sectional study in Chongqing, China
LA  - English
KW  - adult
KW  - behavior
KW  - China
KW  - cross-sectional study
KW  - employment
KW  - female
KW  - general practitioner
KW  - health care facility
KW  - health care policy
KW  - health personnel attitude
KW  - human
KW  - job satisfaction
KW  - male
KW  - middle aged
KW  - motivation
KW  - personnel management
KW  - primary health care
KW  - questionnaire
KW  - salary and fringe benefit
KW  - workload
N2  - BACKGROUND: The intention to leave a job, known as turnover intention, among primary care doctors has a significant impact on primary health care service delivery. We investigated primary care doctors' turnover intention and analysed associated factors involved in primary health facilities in Chongqing, China. METHODS: A total of 440 doctors were interviewed, they were selected using a multi-stage stratified random sampling method. The survey instrument was a self-administered questionnaire which assessed socio-demographic and work-related characteristics, job satisfaction and turnover intention. The data were analysed using χ2 test, one-way analysis of variance, exploratory factor analysis and linear regression analysis. RESULTS: Our study found that 42.3% of the primary care doctors we sampled in Chongqing, China, intended to resign. Location, age, job title, doctor's position level, work pressure and job satisfaction were associated with turnover intention. Job satisfaction included both employment-related job satisfaction (including "your chance of promotion", "your rate of pay" and two other items) and satisfaction with the job itself (including "the freedom to choose your own method of working", "your job safety" and two other items). CONCLUSIONS: Improving job satisfaction, in terms of salary, promotion and job safety, is crucial for reducing turnover intention among primary care doctors. Therefore, we suggest that the government increase its financial investment in primary care facilities, especially in less-developed areas, and reform incentive mechanisms to improve the job satisfaction of primary care doctors. The government should consider policies such as establishing a social pension programme for village-level doctors and providing more opportunities for job promotion among primary care doctors, especially township-level doctors. Attention should also be paid to the impact of rapid urbanization, which could lead to increased workload or increased opportunities for career development, thus affecting primary care doctors' turnover intention.
ER  - 

TY  - JOUR
M3  - Article
Y1  - 2018
VL  - 126
IS  - 3
SP  - 1004
EP  - 1012
SN  - 1526-7598
SN  - 0003-2999
JF  - Anesthesia and Analgesia
JO  - Anesth. Analg.
UR  - https://www.embase.com/search/results?subaction=viewrecord&id=L622304089&from=export
U2  - L622304089
C5  - 29309320
DB  - Embase
DB  - Medline
DB  - 
U3  - 2018-06-05
U4  - 2018-06-07
L2  - http://dx.doi.org/10.1213/ANE.0000000000002776
DO  - 10.1213/ANE.0000000000002776
A1  - Li, H.
A1  - Zuo, M.
A1  - Gelb, A.W.
A1  - Zhang, B.
A1  - Zhao, X.
A1  - Yao, D.
A1  - Xia, D.
A1  - Huang, Y.
M1  - (Li H.; Xia D.; Huang Y., garybeijing@163.com) Department of Anesthesiology, Peking Union Medical College Hospital, Beijing, China
M1  - (Zuo M.) Department of Anesthesiology, Beijing Hospital, National Center of Gerontology, Beijing, China
M1  - (Gelb A.W.) Department of Anesthesia and Perioperative Care, University of California, San Francisco, CA, United States
M1  - (Zhang B.) Department of Epidemiology and Biostatistics, Institute of Basic Medical Sciences, Chinese Academy of Medical Science and School of Basic Medicine, Peking Union Medical College, Beijing, China
M1  - (Zhao X.) Department of Psychological Medicine, Peking Union Medical College Hospital, Beijing, China
M1  - (Yao D.) Department of Anesthesiology, Perioperative and Pain Medicine, Brigham and Women’s Hospital, Boston, MA, United States
AD  - Y. Huang, Department of Anesthesiology, Peking Union Medical College Hospital, No. 1 Shuaifuyuan, Dongcheng District, Beijing, China
T1  - Chinese anesthesiologists have high burnout and low job satisfaction: A cross-sectional survey
LA  - English
KW  - achievement
KW  - adult
KW  - anesthesiologist
KW  - article
KW  - burnout
KW  - Chinese
KW  - cross-sectional study
KW  - depersonalization
KW  - doctor patient relationship
KW  - emotional stress
KW  - female
KW  - groups by age
KW  - health survey
KW  - human
KW  - incidence
KW  - job satisfaction
KW  - male
KW  - priority journal
KW  - risk factor
KW  - sleep pattern
KW  - work schedule
N2  - BACKGROUND: The Chinese health care system must meet the needs of 19% of the world’s population. Despite recent economic growth, health care resources are unevenly distributed. This creates the potential for job stress and burnout. We therefore conducted a survey among anesthesiologists in the Beijing–Tianjin–Hebei region focusing on job satisfaction and burnout to determine the incidence and associated factors. METHODS: A large cross-sectional study was performed in the Beijing–Tianjin–Hebei region of China. The anonymous questionnaire was designed to collect and analyze the following information: (1) demographic characteristics and employer information; (2) job satisfaction assessed by Minnesota Satisfaction Questionnaire; (3) burnout assessed by Maslach Burnout Inventory-Human Service Survey; and (4) sleep pattern and physician–patient communication. RESULTS: Surveys were completed and returned from 211 hospitals (response rate 74%) and 2873 anesthesiologists (response rate 70%) during the period of June to August 2015. The overall job satisfaction score of Minnesota Satisfaction Questionnaire was 65.3 ± 11.5. Among the participants, 69% (95% confidence interval [CI], 67%–71%) met the criteria for burnout. The prevalence of high emotional exhaustion, high depersonalization, and low personal accomplishment was 57% (95% CI, 55%–59%), 49% (95% CI, 47%–51%), and 57% (95% CI, 55%–58%), respectively. Using multivariable logistic regression analysis, we found that age, hospital category, working hours per week, caseload per day, frequency of perceived challenging cases, income, and sleep quality were independent variables associated with burnout. Anesthesiologists with a high level of depersonalization tended to engage in shorter preoperative conversations with patients, provide less information about pain or the procedure, and to have less empathy with them. CONCLUSIONS: The anesthesiologists in the Beijing–Tianjin–Hebei region of China expressed a below-average level of job satisfaction, and suffered a significant degree of burnout. Improvement in job satisfaction and burnout might create a positive work climate that could benefit both the quality of patient care and the profession of anesthesiology in China.
ER  - 

TY  - JOUR
M3  - Article
Y1  - 2017
VL  - 7
IS  - 5
SN  - 2044-6055
JF  - BMJ Open
JO  - BMJ Open
UR  - https://www.embase.com/search/results?subaction=viewrecord&id=L616148864&from=export
U2  - L616148864
C5  - 28501813
DB  - Embase
DB  - Medline
U4  - 2017-05-18
L2  - http://dx.doi.org/10.1136/bmjopen-2016-014894
DO  - 10.1136/bmjopen-2016-014894
A1  - Lu, Y.
A1  - Hu, X.-M.
A1  - Huang, X.-L.
A1  - Zhuang, X.-D.
A1  - Guo, P.
A1  - Feng, L.-F.
A1  - Hu, W.
A1  - Chen, L.
A1  - Zou, H.
A1  - Hao, Y.-T.
M1  - (Lu Y.; Guo P.; Zou H.; Hao Y.-T.) Sun Yat-sen University, Guangdong Key Laboratory of Health Informatics, Health Information Research Center, Department of Medical Statistics and Epidemiology, School of Public Health, Guangzhou, Guangdong, China
M1  - (Hu X.-M., xmhu@ieee.org) School of Computer Science and Technology, Guangdong University of Technology, Guangzhou, Guangdong, China
M1  - (Huang X.-L., huxiaom6@mail.sysu.edu.cn; Feng L.-F.; Hu W.; Chen L.) Government Affairs Service Center of Health Department of Guangdong Province, Guangzhou, Guangdong, China
M1  - (Zhuang X.-D.) Department of Cardiology, First Affiliated Hospital, Sun Yat-sen University, Guangzhou, Guangdong, China
AD  - X.-M. Hu, School of Computer Science and Technology, Guangdong University of Technology, Guangzhou, Guangdong, China
T1  - The relationship between job satisfaction, work stress, work-family conflict, and turnover intention among physicians in Guangdong, China: A cross-sectional study
LA  - English
KW  - career
KW  - China
KW  - cross-sectional study
KW  - data analysis
KW  - family conflict
KW  - human
KW  - human experiment
KW  - job satisfaction
KW  - job stress
KW  - logistic regression analysis
KW  - manager
KW  - perception
KW  - physician
KW  - questionnaire
KW  - rural area
KW  - salary
KW  - statistical model
KW  - turnover rate
N2  - Objective: To investigate the relationship between job satisfaction, work stress, work-family conflict and turnover intention, and explore factors associated with turnover intention, among physicians in Guangdong Province, China. Methods: From August to October 2013, physicians completed questionnaires and scales with regard to their job satisfaction, work stress, work-family conflict, and turnover intention. Binary logistic regression and structural equation modelling (SEM) were used in data analysis. Results: A total of 3963 physicians were approached, with 3563 completing the questionnaire. The mean score of the overall perception of turnover intention of physicians who worked in Guangdong was 2.71 on a scale ranging from 1 to 6. Hours worked per week, working in an urban/rural area, type of institution, and age significantly impacted on turnover intention. Turnover intention was directly and negatively related to job satisfaction, and it was directly, indirectly and positively related to work stress and work-family conflict. Conclusion: Job satisfaction, work stress, work-family conflict, hours worked per week, working in an urban/rural area, types of institution and age are influencing factors of turnover intention. Reducing working hours, raising salary, providing more opportunities for career development and training, supporting and encouraging physicians by senior managers could potentially contribute to the reduction in turnover intention.
ER  - 

TY  - JOUR
M3  - Article
Y1  - 2017
VL  - 16
IS  - 1
SN  - 1475-9276
JF  - International Journal for Equity in Health
JO  - Int. J. Equity Health
UR  - https://www.embase.com/search/results?subaction=viewrecord&id=L615547196&from=export
U2  - L615547196
C5  - 28420396
DB  - Embase
DB  - Medline
U3  - 2017-05-01
U4  - 2017-05-08
L2  - http://dx.doi.org/10.1186/s12939-017-0560-8
DO  - 10.1186/s12939-017-0560-8
A1  - Li, T.
A1  - Lei, T.
A1  - Sun, F.
A1  - Xie, Z.
M1  - (Li T., litongtongpku@163.com; Xie Z., xiezheng@bjmu.edu.cn) School of Public Health, Peking University, 38 Xueyuan Road, Haidian District, Beijing, China
M1  - (Lei T., tl2635@cumc.columbia.edu) School of Public Health, Columbia University, New York, United States
M1  - (Sun F., fiona.sun@mail.utoronto.ca) London School of Hygiene and Tropical Medicine, London, United Kingdom
AD  - Z. Xie, School of Public Health, Peking University, 38 Xueyuan Road, Haidian District, Beijing, China
T1  - Determinants of village doctors' job satisfaction under China's health sector reform: A cross-sectional mixed methods study
LA  - English
KW  - adult
KW  - age
KW  - article
KW  - China
KW  - controlled study
KW  - cross-sectional study
KW  - female
KW  - gross national product
KW  - health care availability
KW  - health care policy
KW  - health care utilization
KW  - human
KW  - job satisfaction
KW  - male
KW  - management
KW  - pension
KW  - physician
KW  - physician income
KW  - village doctor
KW  - workload
N2  - Background: To strengthen rural health workforce, the Chinese government has launched a series of policies to promote the job satisfaction of village doctors since the health sector reform. The purpose of this mixed-method study is to describe village doctors' job satisfaction under the context of health sector reform and investigate the associated factors. Methods: Data was obtained from a survey of village doctors across three Chinese provinces in 2014. Using a multistage sampling process, quantitative data was collected from village doctors through the self-administered questionnaire and analyzed by multilevel logistic regression models. Qualitative data was collected through face-to-face semi-structured interviews on both village doctors and health managers. Theoretical coding was then conducted to analyze qualitative data. Results: Among the 1221 respondents, 48.6% felt satisfied with their job. Older village doctors with less of a workload and under high-level integrated management were more likely to feel satisfied with their job. Village doctors who earned the top level of monthly income felt more satisfied, while on the county level, those who lived in counties with the highest GDP felt less satisfied. However, enrollment in a pension plan showed no significant difference in regards to village doctors' job satisfaction. Among 34 participants of qualitative interviews, most believed that age, income, and integrated management had a positive influence on the job satisfaction, while pension plan and basic public health care policies exhibited negative effects. Also, the increasing in availability of healthcare and health resources along with local economic development had negative effects on village doctors' job satisfaction. Conclusion: Village doctors' job satisfaction was quite low in regards to several determinants including age, income, workload, enrollment in a pension plan, integrated management, and county economic and medical availability development.
ER  - 

TY  - JOUR
M3  - Conference Abstract
Y1  - 2016
VL  - 123
IS  - 3
SP  - 750
SN  - 1526-7598
JF  - Anesthesia and Analgesia
JO  - Anesth. Analg.
UR  - https://www.embase.com/search/results?subaction=viewrecord&id=L612648621&from=export
U2  - L612648621
DB  - Embase
U4  - 2016-10-17
L2  - http://dx.doi.org/10.1213/01.ane.0000492969.38623.3d
DO  - 10.1213/01.ane.0000492969.38623.3d
A1  - Li, H.
A1  - Zuo, M.
A1  - Zhao, X.
A1  - Zhang, B.
A1  - Gelb, A.
A1  - Yao, D.
A1  - Xia, D.
A1  - Li, M.
A1  - Wang, K.
A1  - Wu, L.
A1  - Huang, Y.
M1  - (Li H.; Huang Y.) Anesthesiology, Peking Union Medical College Hospital, Beijing, China
M1  - (Zuo M.) Anesthesiology, Beijing Hospital, Beijing, China
M1  - (Zhao X.) Psychology, Peking Union Medical College Hospital, Beijing, China
M1  - (Zhang B.) Epidemiology and Biostatistics, Institute of Basic Medical Sciences, Chinese Academy of Medical Science, School of Basic Medicine, Beijing, China
M1  - (Gelb A.) Anesthesia and Perioperative Care, University of California, San Francisco, United States
M1  - (Yao D.) Anesthesiology, Brigham and Women's Hospital, Boston, United States
M1  - (Xia D.; Wu L.) Peking Union Medical College, Beijing, China
M1  - (Li M.; Wang K.) Peking Union Medical College Hospital, Beijing, China
AD  - H. Li, Anesthesiology, Peking Union Medical College Hospital, Beijing, China
T1  - A cross-sectional survey of anesthesiologists' job satisfaction and Burnout in Beijing, Tianjin and Hebei of China: Current challenge and possible solutions
LA  - English
KW  - anesthesist
KW  - burnout
KW  - China
KW  - clinical study
KW  - conversation
KW  - cross-sectional study
KW  - depersonalization
KW  - doctor patient relationship
KW  - emotional stress
KW  - human
KW  - job satisfaction
KW  - logistic regression analysis
KW  - Minnesota
KW  - occupation
KW  - pain
KW  - patient care
KW  - questionnaire
KW  - sleep quality
KW  - work environment
N2  - Background & Objectives: The current professional status of Chinese medical doctors is far from satisfactory. The survey is focused on job satisfaction and burnout among anesthesiologists in Beijing-Tianjin-Hebei region. Corresponding data might show the possible way to solve the problems. Materials & Methods: A large cross-sectional study of anesthesiologists was conducted in Beijing, Tianjin and Hebei region. The anonymous questionnaire contained demographic characteristics, department information, job satisfaction assessed by Minnesota Satisfaction Questionnaire (MSQ), burnout assessed by Maslach Burnout Inventory - Human Service Survey (MBI-HSS), sleep and doctor-patient communication. Results: Surveys were completed and returned by 211 hospitals (response rate 73.5%) and 2873 anesthesiologists (response rate 69.9%) during the period of June/August 2015. In terms of job satisfaction, the average MSQ score was 65.3±11.5. 68.9% of the participants met the criteria for burnout. 57.3% of respondents scored high for emotional exhaustion (EE), 49.4% for depersonalization (DP) and 56.7% for reduced personal accomplishment (PA), with 28.9% scoring high in all three dimensions. Binary logistic regression showed that age, hospital category, working hours per week, case number per day, income, challenge frequency and sleep quality were the variables independently associated with burnout. Anesthesiologists with high level of DP tended to give shorter preoperative conversation, less pain or procedure information and less consolation. Conclusion: The anesthesiologists in Beijing-Tianjin-Hebei region suffered below average levels of job satisfaction and burnout. Improvement in job satisfaction and burnout might create a positive work climate that would benefit both the quality of patient care and our profession.
ER  - 

TY  - JOUR
M3  - Article
Y1  - 2016
VL  - 63
IS  - 1
SP  - 87
EP  - 98
SN  - 0047-262X
JF  - Hu li za zhi The journal of nursing
JO  - Hu Li Za Zhi
UR  - https://www.embase.com/search/results?subaction=viewrecord&id=L610273624&from=export
U2  - L610273624
C5  - 26813067
DB  - Medline
U4  - 2016-05-12
L2  - http://dx.doi.org/10.6224/JN.63.1.87
DO  - 10.6224/JN.63.1.87
A1  - Chen, Y.-M.
A1  - Fang, J.-B.
M1  - (Chen Y.-M.) BSN, RN, Graduate Student, Department of Nursing, West China Hospital, Sichuan University, Taiwan, ROC
M1  - (Fang J.-B.) PhD, RN, Associate Professor, Department of Nursing, West China Hospital, Sichuan University, Taiwan, ROC. fangjinbo1107@126.com
T1  - Correlation Between Nursing Work Environment and Nurse Burnout, Job Satisfaction, and Turnover Intention in the Western Region of Mainland China
LA  - Chinese
KW  - burnout
KW  - China
KW  - cross-sectional study
KW  - epidemiology
KW  - female
KW  - human
KW  - job satisfaction
KW  - nurse
KW  - personnel management
KW  - workplace
N2  - BACKGROUND: Nurse burnout and low job satisfaction are main reasons that cause nurses to leave their current position. Improving the nursing work environment may reduce the severity of job burnout and of job dissatisfaction and thus decrease the turnover intention of nursing staff.
PURPOSE: The aim of this study was to explore the correlation between the nursing work environment and the outcome variables of burnout, job satisfaction, and turnover intention in the western region of Mainland China.
METHODS: This is a cross-sectional descriptive study. Survey data were collected between February and December 2012 from 1,112 clinical nurses working at 83 medical, surgical, and intensive care units in 20 hospitals across the western region of Mainland China. Multistage sampling was conducted on some of the participants. The research instruments that were used included the Practice Environment Scale of the Nursing Work Index, Maslach Burnout Inventory, Nurse Job Satisfaction Scale, and the self-developed basic information and turnover intention questionnaire. Statistical analysis was performed using the Statistical Package for the Social Sciences (SPSS) version 19.0. The level of statistical significance was set at p<.05.
RESULTS: Among the five dimensions of the nursing work environment, collegial nurse-physician relations earned the most favorable mean scores (3.57±0.68; total=4 points), whereas adequacy of staffing and resources earned the lowest (3.21±0.82). Over half of the participants (58.4%) reported experiencing a high level of emotional exhaustion (EE) burnout, 45.2% reported experiencing a high level of depersonalization (DP) burnout, and 24.6% reported experiencing a high level of personal accomplishment (PA) burnout. About 59% of the participants were satisfied with their work and 3.8% reported intention to leave. Participants in self-reported "favorable" work environments were less likely to report high burnout, less likely to report intention to leave, and more likely to report job satisfaction than their peers in self-reported "poor" work environments. The odds ratio (OR) values were 0.64 (EE), 0.66 (DP), 0.57 (PA), 0.19, and 2.26.
CONCLUSIONS/IMPLICATIONS FOR PRACTICE: The results of the present study support that the nursing work environment affects nurse burnout, job satisfaction, and turnover intention. Therefore, nursing managers should work to improve nursing work environments in order to reduce the turnover intent among their nursing staff.
ER  - 

TY  - JOUR
M3  - Article
Y1  - 2015
VL  - 17
IS  - 4
SP  - 444
EP  - 450
SN  - 1442-2018
JF  - Nursing & health sciences
JO  - Nurs Health Sci
UR  - https://www.embase.com/search/results?subaction=viewrecord&id=L611559793&from=export
U2  - L611559793
C5  - 26269392
DB  - Medline
U4  - 2016-08-10
L2  - http://dx.doi.org/10.1111/nhs.12213
DO  - 10.1111/nhs.12213
A1  - Zhou, W.
A1  - He, G.
A1  - Wang, H.
A1  - He, Y.
A1  - Yuan, Q.
A1  - Liu, D.
M1  - (Zhou W.) School of Basic Medicine, Central South University, Changsha, Hunan, China
M1  - (Zhou W.) Xiangya School of Nursing, Central South University, Changsha, Hunan, China
M1  - (He G.) Xiangya School of Nursing, Central South University, Changsha, Hunan, China
M1  - (Wang H.) Xiangya School of Nursing, Central South University, Changsha, Hunan, China
M1  - (He Y.) Department of Nursing, Medical College of Hunan Normal University, Changsha, Hunan, China
M1  - (Yuan Q.) School of Nursing, Hunan University of Chinese Medicine, Changsha, Hunan, China
M1  - (Liu D.) Xiangya School of Nursing, Central South University, Changsha, Hunan, China
T1  - Job dissatisfaction and burnout of nurses in Hunan, China: A cross-sectional survey
LA  - English
KW  - adult
KW  - burnout
KW  - China
KW  - cross-sectional study
KW  - epidemiology
KW  - female
KW  - health personnel attitude
KW  - human
KW  - incidence
KW  - job satisfaction
KW  - male
KW  - middle aged
KW  - needs assessment
KW  - nursing research
KW  - nursing staff
KW  - psychology
KW  - public relations
KW  - questionnaire
KW  - rural population
KW  - statistical model
KW  - statistics and numerical data
KW  - work schedule
KW  - workplace
KW  - young adult
N2  - In this study, we focused on measuring levels of nurse burnout and job dissatisfaction in the daily practice of nurses in Hunan province, China, analyzed factors related to nurse burnout and job dissatisfaction, and explored the relationship between them. Previous studies have shown a high level of burnout and job dissatisfaction among nurses worldwide. A cross-sectional survey of 1100 nurses was conducted. The nurses worked at 20 hospitals in 11 cities and counties throughout China's Hunan province. Nurse burnout was measured by the Maslach Burnout Inventory. Nurse-rated job dissatisfaction was described using a four point scale, and work environment was measured using the Nursing Work Index - Practice Environment Scale. The results showed that nurses had high burnout scores and were dissatisfied with their jobs. Staffing, work environment, and work hours were all significantly associated with nurse burnout and job dissatisfaction. Adequate staffing, improved work environment, and reasonable work hours are related to decreasing nurse burnout and job dissatisfaction.
ER  - 

TY  - JOUR
M3  - Article
Y1  - 2015
VL  - 15
SP  - 192
SN  - 1472-6920
JF  - BMC medical education
JO  - BMC Med Educ
UR  - https://www.embase.com/search/results?subaction=viewrecord&id=L615909373&from=export
U2  - L615909373
C5  - 26519057
DB  - Medline
U4  - 2017-05-10
L2  - http://dx.doi.org/10.1186/s12909-015-0460-9
DO  - 10.1186/s12909-015-0460-9
A1  - Li, H.
A1  - Wang, Z.
A1  - Jiang, N.
A1  - Liu, Y.
A1  - Wen, D.
M1  - (Li H., honghe-li@hotmail.com.Research; Wang Z., wang-ziwei@hotmail.com.Research) School of Public Health, China Medical University, Shenyang, Liaoning Province, China
M1  - (Li H., honghe-li@hotmail.com.Research; Wang Z., wang-ziwei@hotmail.com.Research; Jiang N., ndjiang@live.ca) Research Center for Medical Education, China Medical University, Shenyang, Liaoning Province, China
M1  - (Liu Y.) School of Public Health, China Medical University, Shenyang, Liaoning Province, China. cmu_ly@hotmail.com
M1  - (Wen D., deliang_wen@hotmail.com) School of Public Health, Dalian Medical University, Dalian, Liaoning Province, China
T1  - Lifelong learning of Chinese rural physicians: preliminary psychometrics and influencing factors
LA  - English
KW  - adult
KW  - China
KW  - cross-sectional study
KW  - factor analysis
KW  - female
KW  - human
KW  - male
KW  - medical education
KW  - middle aged
KW  - procedures
KW  - psychometry
KW  - questionnaire
KW  - rural health care
KW  - statistics and numerical data
KW  - young adult
N2  - BACKGROUND: There are more than 4.9 million rural health workers undertaking the health care need of rural population of over 629 million in China. The lifelong learning of physicians is vital in maintaining up-to-date and qualified health care, but rural physicians in many developing countries lack adequate medical professional developments. There has also been no empirical research focused on the lifelong learning of rural physician populations. The purpose of this study was to investigate the primary levels of lifelong learning of the rural physicians and to analyze group differences.
METHODS: We conducted a cross-sectional study on 1197 rural physicians using the Jefferson Scale of Physician Lifelong Learning (JSPLL). Cronbach's α coefficient, exploratory factor analysis, independent sample t-test, and one-way ANOVA followed by Student-Newman-Keuls test were performed to analyze the data.
RESULTS: For Chinese rural physicians, the JSPLL was reliable (Cronbach's α coefficient = 0.872) and valid, with exploratory factor analysis fitting a 3-factor model and accounting for a total of 60.46 % of the variance. The mean lifelong learning score was 45.56. Rural physicians generally performed worse in the technical skills in seeking information domain. Rural physicians with 21-30 working years have a lower score of lifelong learning (P < 0.05) than other phases of working years. Career satisfaction and professional titles had a significantly positive influence on physicians' orientation towards lifelong learning (P < 0.05). The overall lifelong learning scores of physicians who received more training after completion of medical school were higher than those with less additional post-medical school training (P <0.05).
CONCLUSIONS: The JSPLL is effective for the Chinese rural physician population. In order to cope with impacting factors on rural physicians' lifelong learning, the results of the study reinforced the importance of continuing medical education and career satisfaction for lifelong learning and the need for medical schools and hospitals to provide reasonable strategies and necessary support for rural physicians with different amounts of working years. Providing rural physicians more educational opportunities and helping them access educational resources may be an effective strategy for improving their orientation to lifelong learning.
ER  - 

TY  - JOUR
M3  - Article
Y1  - 2015
VL  - 27
IS  - 2
SP  - NP1827
EP  - NP1836
SN  - 1941-2479
JF  - Asia-Pacific journal of public health / Asia-Pacific Academic Consortium for Public Health
JO  - Asia Pac J Public Health
UR  - https://www.embase.com/search/results?subaction=viewrecord&id=L610714111&from=export
U2  - L610714111
C5  - 24174390
DB  - Medline
U4  - 2016-06-15
L2  - http://dx.doi.org/10.1177/1010539513506604
DO  - 10.1177/1010539513506604
A1  - Chao, M.-C.
A1  - Jou, R.-C.
A1  - Liao, C.-C.
A1  - Kuo, C.-W.
M1  - (Chao M.-C.) Puli Christian Hospital, Puli, Taiwan National Chi Nan University, Nantou, Taiwan dreame79.tw@yahoo.com.tw lcc23@mail.pch.org.tw
M1  - (Jou R.-C.) National Chi Nan University, Nantou, Taiwan
M1  - (Liao C.-C.) Puli Christian Hospital, Puli, Taiwan
M1  - (Kuo C.-W.) Aletheia University, New Taipei City, Taiwan
T1  - Workplace stress, job satisfaction, job performance, and turnover intention of health care workers in rural Taiwan
LA  - English
KW  - adult
KW  - behavior
KW  - control
KW  - cross-sectional study
KW  - female
KW  - health care personnel
KW  - health personnel attitude
KW  - hospital
KW  - human
KW  - job performance
KW  - job satisfaction
KW  - male
KW  - mental stress
KW  - middle aged
KW  - occupational disease
KW  - personnel management
KW  - psychology
KW  - questionnaire
KW  - satisfaction
KW  - statistics and numerical data
KW  - Taiwan
N2  - Workplace stress (WS) has been found to affect job satisfaction (JS), performance, and turnover intentions (TIs) in developed countries, but there is little evidence from other countries and especially rural areas. In rural Taiwan, especially, there is an insufficient health care workforce, and the situation is getting worse. To demonstrate the relationship, we used a cross-sectional structured questionnaire, and data from 344 licensed professionals in 1 rural regional hospital were analyzed using the structural equation model. The results showed that WS had a positive effect on both TI and job performance (JP) but a negative effect on satisfaction. JS did improve performance. For the staff with an external locus of control, stress affected JP and satisfaction significantly. For the staff with lower perceived job characteristics, JS affected performance significantly. The strategies to decrease stress relating to work load, role conflict, family factors, and working environment should be focused and implemented urgently to lower the turnover rate of health care workers in rural Taiwan.
ER  - 

TY  - JOUR
M3  - Article
Y1  - 2015
VL  - 2015
SN  - 1741-4288
SN  - 1741-427X
JF  - Evidence-based Complementary and Alternative Medicine
JO  - Evid.-Based Complement. Altern. Med.
UR  - https://www.embase.com/search/results?subaction=viewrecord&id=L607107343&from=export
U2  - L607107343
DB  - Embase
U3  - 2015-12-09
U4  - 2015-12-10
L2  - http://dx.doi.org/10.1155/2015/475340
DO  - 10.1155/2015/475340
A1  - Zhou, F.
A1  - Maier, M.
A1  - Hao, Y.
A1  - Tang, L.
A1  - Guo, H.
A1  - Liu, H.
A1  - Liu, Y.
M1  - (Zhou F., zhoufen_bucm@163.com; Hao Y., haoyufang0903@sina.com; Liu Y., liuyu222@hotmail.com) Nursing School, Beijing University of Chinese Medicine, 11 North Third Road, Chaoyang District, Beijing, China
M1  - (Maier M., manfred.maier@meduniwien.ac.at) Department of General Practice, Center for Public Health, Medical University of Vienna, Kinderspitalgasse 15/1, Vienna, Austria
M1  - (Tang L., zydsyhlb@126.com) Nursing Administration Department, Beijing University of Chinese Medicine, Third Affiliated Hospital, 51 Andingmengwai Xiaoguan Street, Chaoyang District, Beijing, China
M1  - (Guo H., guohong2015@163.com) Department of Clinical Nursing, Nursing School, Beijing University of Chinese Medicine, 11 North Third Road, Chaoyang District, Beijing, China
M1  - (Liu H., hongxia_t@163.com) Center for Nursing Research, Nursing School, Beijing University of Chinese Medicine, 11 North Third Road, Chaoyang District, Beijing, China
AD  - F. Zhou, Nursing School, Beijing University of Chinese Medicine, 11 North Third Road, Chaoyang District, Beijing, China
T1  - Barriers to Research Utilization among Registered Nurses in Traditional Chinese Medicine Hospitals: A Cross-Sectional Survey in China
LA  - English
KW  - adult
KW  - article
KW  - China
KW  - Chinese medicine
KW  - controlled study
KW  - cross-sectional study
KW  - general hospital
KW  - human
KW  - job satisfaction
KW  - priority journal
KW  - questionnaire
KW  - registered nurse
KW  - work
N2  - Background. As there might be relevant differences with regard to research utilization in the general hospitals, we aimed to study research utilization among registered nurses working in traditional Chinese medicine hospitals. Methods. A total of 648 registered nurses from 4 tertiary-level hospitals in China were recruited for participation. A modified BARRIERS Scale and self-designed questionnaires were used for data collection. Data were analyzed with descriptive statistics, t-tests, and one-way ANOVAs and Spearman correlation analysis. Results. Overall, items which belong to the subscale "Research" were identified as the most important barriers. Among the individual items, the lack of time on the job was ranked as the top barrier, followed by the lack of knowledgeable colleagues and by overwhelming research publications. Clinical experience, working pressure, job satisfaction, and research experience could be identified as associated factors for barriers to research utilization. Conclusions. Registered nurses in traditional Chinese medicine hospitals felt high barriers to research utilization. Reducing registered nurses' working pressure, promoting their positive attitude to nursing, and improving research training might be helpful for increasing research utilization. Close cooperation between clinical and nursing schools or academic research centres might facilitate the necessary change in nursing education and routine.
ER  - 

TY  - JOUR
M3  - Article
Y1  - 2014
VL  - 4
IS  - 6
SN  - 2044-6055
JF  - BMJ Open
JO  - BMJ Open
UR  - https://www.embase.com/search/results?subaction=viewrecord&id=L373242899&from=export
U2  - L373242899
C5  - 24902730
DB  - Embase
DB  - Medline
U3  - 2014-06-16
U4  - 2014-06-25
L2  - http://dx.doi.org/10.1136/bmjopen-2014-004897
DO  - 10.1136/bmjopen-2014-004897
A1  - Li, L.
A1  - Hu, H.
A1  - Zhou, H.
A1  - He, C.
A1  - Fan, L.
A1  - Liu, X.
A1  - Zhang, Z.
A1  - Li, H.
A1  - Sun, T.
M1  - (Li L., lilihmu@gmail.com; He C.; Fan L.; Liu X.; Zhang Z.; Li H.; Sun T.) Department of Health Management, School of Public Health, Harbin Medical University, Harbin, China
M1  - (Hu H.) Research Service Office, Second Affiliated Hospital, Harbin Medical University, Harbin, China
M1  - (Zhou H.) Department of Emergency, Harbin Center for Disease Control and Prevention, Harbin, China
AD  - L. Li, Department of Health Management, School of Public Health, Harbin Medical University, Harbin, China
T1  - Work stress, work motivation and their effects on job satisfaction in community health workers: A cross-sectional survey in China
LA  - English
KW  - adult
KW  - article
KW  - China
KW  - cross-sectional study
KW  - demography
KW  - female
KW  - health auxiliary
KW  - human
KW  - income
KW  - job motivation
KW  - job satisfaction
KW  - job stress
KW  - logistic regression analysis
KW  - male
KW  - motivation
KW  - recognition
KW  - responsibility
KW  - socioeconomics
N2  - Objective: It is well documented that both work stress and work motivation are key determinants of job satisfaction. The aim of this study was to examine levels of work stress and motivation and their contribution to job satisfaction among community health workers in Heilongjiang Province, China. Design: Cross-sectional survey. Setting: Heilongjiang Province, China. Participants: The participants were 930 community health workers from six cities in Heilongjiang Province. Primary and secondary outcome measures: Multistage sampling procedures were used to measure socioeconomic and demographic status, work stress, work motivation and job satisfaction. Logistic regression analysis was performed to assess key determinants of job satisfaction. Results: There were significant differences in some subscales of work stress and work motivation by some of the socioeconomic characteristics. Levels of overall stress perception and scores on all five work stress subscales were higher in dissatisfied workers relative to satisfied workers. However, levels of overall motivation perception and scores on the career development, responsibility and recognition motivation subscales were higher in satisfied respondents relative to dissatisfied respondents. The main determinants of job satisfaction were occupation; age; title; income; the career development, and wages and benefits subscales of work stress; and the recognition, responsibility and financial subscales of work motivation. Conclusions: The findings indicated considerable room for improvement in job satisfaction among community health workers in Heilongjiang Province in China. Healthcare managers and policymakers should take both work stress and motivation into consideration, as two subscales of work stress and one subscale of work motivation negatively influenced job satisfaction and two subscales of work motivation positively influenced job satisfaction.
ER  - 

TY  - JOUR
M3  - Article
Y1  - 2014
VL  - 4
IS  - 12
SN  - 2044-6055
JF  - BMJ Open
JO  - BMJ Open
UR  - https://www.embase.com/search/results?subaction=viewrecord&id=L601130173&from=export
U2  - L601130173
C5  - 25552614
DB  - Embase
DB  - Medline
U3  - 2015-01-14
U4  - 2015-01-21
L2  - http://dx.doi.org/10.1136/bmjopen-2014-006431
DO  - 10.1136/bmjopen-2014-006431
A1  - Wu, D.
A1  - Wang, Y.
A1  - Lam, K.F.
A1  - Hesketh, T.
M1  - (Wu D.) Faculty of Medicine, Department of Family Medicine and Primary Care, University of Hong Kong, Hong Kong, Hong Kong
M1  - (Wang Y.) Faculty of Social Sciences, Centre for Suicide Research and Prevention, University of Hong Kong, Hong Kong, Hong Kong
M1  - (Lam K.F.) Faculty of Science, Department of Statistics and Actuarial Science, University of Hong Kong, Hong Kong, Hong Kong
M1  - (Hesketh T., t.hesketh@ich.ucl.ac.uk) UCL Institute of Global Health, University College London, London, United Kingdom
AD  - T. Hesketh, UCL Institute of Global Health, University College London, London, United Kingdom
T1  - Health system reforms, violence against doctors and job satisfaction in the medical profession: A cross-sectional survey in Zhejiang Province, Eastern China
LA  - English
KW  - adult
KW  - aggression
KW  - article
KW  - China
KW  - cross-sectional study
KW  - female
KW  - health care facility
KW  - health care policy
KW  - help seeking behavior
KW  - human
KW  - job satisfaction
KW  - job security
KW  - lowest income group
KW  - male
KW  - medical profession
KW  - normal human
KW  - primary medical care
KW  - questionnaire
KW  - reward
KW  - salary
KW  - sampling
KW  - violence
KW  - violence against doctors
KW  - work schedule
KW  - workload
N2  - Objective: To explore the factors influencing doctors' job satisfaction and morale in China, in the context of the ongoing health system reforms and the deteriorating doctor-patient relationship. Design: Cross-sectional survey using self-completion questionnaires. Study setting: The survey was conducted from March to May 2012 among doctors at the provincial, county and primary care levels in Zhejiang Province, China. Results: The questionnaire was completed by 202 doctors. Factors which contributed most to low job satisfaction were low income and long working hours. Provincial level doctors were most dissatisfied while primary care doctors were the least dissatisfied. Three per cent of doctors at high-level hospitals and 27% of those in primary care were satisfied with the salary. Only 7% at high-level hospitals were satisfied with the work hours, compared to 43% in primary care. Less than 10% at high levels were satisfied with the amount of paid vacation time (3%) and paid sick leave (5%), compared with 38% and 41%, respectively, in primary care. Overall, 87% reported that patients were more likely to sue and that patient violence against doctors was increasing. Only 4.5% wanted their children to be doctors. Of those 125 who provided a reason, 34% said poor pay, 17% said it was a high-risk profession, and 9% expressed concerns about personal insecurity or patient violence. Conclusions: Doctors have low job satisfaction overall. Recruitment and retention of doctors have become major challenges for the Chinese health system. Measures must be taken to address this, in order to ensure recruitment and retention of doctors in the future. These measures must first include reduction of doctors' workload, especially at provincial hospitals, partly through incentivisation of appropriate utilisation of primary care, increase in doctors' salary and more effective measures to tackle patient violence against doctors.
ER  - 

TY  - JOUR
M3  - Article
Y1  - 2014
VL  - 26
IS  - 6
SP  - 538
EP  - 542
SN  - 1742-6723
SN  - 1742-6731
JF  - EMA - Emergency Medicine Australasia
JO  - EMA Emerg. Med. Australas.
UR  - https://www.embase.com/search/results?subaction=viewrecord&id=L602933140&from=export
U2  - L602933140
C5  - 25319720
DB  - Embase
DB  - Medline
U3  - 2015-03-17
U4  - 2015-03-23
L2  - http://dx.doi.org/10.1111/1742-6723.12315
DO  - 10.1111/1742-6723.12315
A1  - Xiao, Y.
A1  - Wang, J.
A1  - Chen, S.
A1  - Wu, Z.
A1  - Cai, J.
A1  - Weng, Z.
A1  - Li, C.
A1  - Zhang, X.
M1  - (Xiao Y.; Wang J.; Wu Z.; Cai J.; Weng Z.; Li C.) Department of Urology, The First Affiliated Hospital of Wenzhou Medical University, Wenzhou, China
M1  - (Chen S.) Department of Infectious Disease, The First Affiliated Hospital of Wenzhou Medical University, Wenzhou, China
M1  - (Zhang X., docachang@126.com) Department of Urology, Peking University People's Hospital, Beijing, China
AD  - X. Zhang, Department of Urology, Peking University People's Hospital, No. 11 Xizhimen South Street, Xicheng District, Beijing, China
T1  - Psychological distress, burnout level and job satisfaction in emergency medicine: A cross-sectional study of physicians in China
LA  - English
KW  - adult
KW  - article
KW  - assessment of humans
KW  - burnout
KW  - China
KW  - Chinese
KW  - correlational study
KW  - cross-sectional study
KW  - depression
KW  - distress syndrome
KW  - emergency medicine
KW  - emergency physician
KW  - female
KW  - general hospital
KW  - health care survey
KW  - Hospital Anxiety and Depression Scale
KW  - human
KW  - job satisfaction
KW  - major clinical study
KW  - male
KW  - Maslach Burnout Inventory-General Survey
KW  - Minnesota Satisfaction Questionnaire
KW  - outcome assessment
KW  - priority journal
KW  - questionnaire
N2  - Background: Chinese physicians are not only facing heavy work overloads, but also abuse and injury because of patient mistrust of physicians. The primary objective of the present study was to measure psychological distress, burnout levels and job satisfaction among Chinese emergency physicians. Methods: All the physicians from the EDs of three large general hospitals were recruited to undertake a questionnaire-based survey from March to April 2012. The Hospital Anxiety and Depression Scale (HADS), Maslach Burnout Inventory-General Survey and Minnesota Satisfaction Questionnaire were used. Correlations between job satisfaction and psychological distress and burnout were calculated using the Pearson correlation. An outcome was considered statistically significant if P < 0.05. Results: Completed questionnaires were received from 205 (82.0%) physicians. The mean HADS anxiety subscale scores for the ED physiciansand general population were 7.8 ± 3.4 and 4.7 ± 3.5, respectively (t = 1.526, P < 0.05). Additionally, the mean HADS depression subscale scores were 7.9 ± 3.6 and 4.7 ± 3.9, respectively (t = 1.567, P < 0.05). Fifty-two (25.4%) exhibited high levels of career burnout. All aspects of job satisfaction were significantly lower in the ED physicians compared with a previous report (P < 0.05). Burnout was significantly negatively correlated with intrinsic and extrinsic job satisfaction in the sampled population. Conclusion: Psychological distress is prevalent in this group of ED physicians, and it deserves attention from the whole society. Burnout and job satisfaction among ED physicians are at a 'moderate' level. Burnout is negativelyassociated with higher job satisfaction.
ER  - 

TY  - JOUR
M3  - Article
Y1  - 2013
VL  - 127
IS  - 10
SP  - 946
EP  - 951
SN  - 0033-3506
SN  - 1476-5616
JF  - Public Health
JO  - Public Health
UR  - https://www.embase.com/search/results?subaction=viewrecord&id=L52797641&from=export
U2  - L52797641
C5  - 24094359
DB  - Embase
DB  - Medline
U3  - 2013-10-07
U4  - 2013-12-06
L2  - http://dx.doi.org/10.1016/j.puhe.2012.12.017
DO  - 10.1016/j.puhe.2012.12.017
A1  - Fu, J.
A1  - Sun, W.
A1  - Wang, Y.
A1  - Yang, X.
A1  - Wang, L.
M1  - (Fu J.; Sun W.; Wang Y.; Yang X.; Wang L., liewang@mail.cmu.edu.cn) Department of Social Medicine, School of Public Health, China Medical University, No. 92, Beier Road, Heping District, Shenyang, Liaoning 110001, China
AD  - L. Wang, Department of Social Medicine, School of Public Health, China Medical University, No. 92, Beier Road, Heping District, Shenyang, Liaoning 110001, China
T1  - Improving job satisfaction of Chinese doctors: The positive effects of perceived organizational support and psychological capital
LA  - English
KW  - adult
KW  - age
KW  - article
KW  - Chinese
KW  - cross-sectional study
KW  - educational status
KW  - female
KW  - gender
KW  - human
KW  - job analysis
KW  - job satisfaction
KW  - male
KW  - marriage
KW  - Minnesota Satisfaction Questionnaire
KW  - perceived organizational support
KW  - personnel management
KW  - physician
KW  - physician attitude
KW  - psychological capital
KW  - questionnaire
KW  - scoring system
KW  - social behavior
KW  - work
N2  - Objectives: The huge population basic and the transformational changes to healthcare system in China have gained wide public attention in recent years. Along with these issues is a growing literature about doctor's job satisfaction; however, more is known about its negative related factors. Thus, this study was an attempt to assess the level of job satisfaction among Chinese doctors and to explore factors that enhance their job satisfaction. Study design: Cross-sectional questionnaire-based survey. Methods: A cross-sectional study was conducted during the period of September/October 2010. A questionnaire containing job satisfaction assessed by Minnesota Satisfaction Questionnaire (MSQ), demographic characteristics, work conditions, psychological capital (PsyCap) and perceived organizational support (POS) was distributed to 1300 registered doctors in Liaoning province. A total of 984 respondents became our subjects (effective response rate 75.7%). Hierarchical regression was performed to explore the factors associated with satisfaction. Results: The average MSQ score was 65.86 (level ranking for MSQ, 20-100) in our study population. Hierarchical regression analysis showed that POS (β=0.412, P<0.001), PsyCap (β=0.255, P<0.001), incentive system (β=0.119, P<0.001) and educational background (β=0.056, P=0.042) were positively associated with job satisfaction. Conclusions: The job satisfaction of Chinese doctors was at a moderate level. POS and PsyCap seemed to be the most crucial factors in relation to job satisfaction. Therefore, efficient measures such as building a supportive work environment and developing doctors' PsyCap should be considered by health administrators in order to promote job satisfaction among Chinese doctors. © 2013 The Royal Society for Public Health.
ER  - 

TY  - JOUR
M3  - Article
Y1  - 2012
VL  - 59
IS  - 4
SP  - 547
EP  - 554
SN  - 0020-8132
SN  - 1466-7657
JF  - International Nursing Review
JO  - Int. Nurs. Rev.
UR  - https://www.embase.com/search/results?subaction=viewrecord&id=L52044158&from=export
U2  - L52044158
C5  - 23134140
DB  - Medline
U4  - 2013-05-13
L2  - http://dx.doi.org/10.1111/j.1466-7657.2012.01009.x
DO  - 10.1111/j.1466-7657.2012.01009.x
A1  - Wang, L.
A1  - Tao, H.
A1  - Ellenbecker, C.H.
A1  - Liu, X.H.
M1  - (Wang L.) School of Nursing, Shanghai Jiao Tong University, Shanghai, China
M1  - (Liu X.H., xhliu@smmu.edu.cn) School of Nursing, Second Military Medical University, Shanghai, China
M1  - (Tao H., taoh@uwm.edu) College of Nursing, University of WisconsMilwaukee, Milwaukee, WI, United States
M1  - (Ellenbecker C.H.) College of Nursing and Health Science, University of Massachusetts, Boston, MA, United States
AD  - X.H. Liu, Second Military Medical University, 800 XiangyRd, Shanghai 200433, China
T1  - Predictors of hospital nurses' intent to stay: A cross-sectional questionnaire survey Shanghai, China
LA  - English
KW  - article
KW  - behavior
KW  - China
KW  - cross-sectional study
KW  - forecasting
KW  - health personnel attitude
KW  - job satisfaction
KW  - nursing staff
KW  - personnel management
KW  - questionnaire
KW  - regression analysis
KW  - statistical model
KW  - theoretical model
N2  - Aim: To investigate predictors of hospital nurses' intent to stay the nursing profession. Methods: A cross-sectional survey design was adopted. Over 1000 nurses working hospitals Shanghai, China, were invited to complete a survey questionnaire between May and October 2009 and 919 nurses responded for an 82% response rate. Findings: Regression models explained 41.3% of variance nurse intent to stay. Although the proposed model hypothesized 18 predictors of intent to stay, only seven were statistically significant factors of nurse intent to stay: normative commitment, economic costs commitment, age, limited alternatives commitment, praise/recognition, professional advancement opportunities and the hospital classification. Of these, the strongest predictors were normative commitment, economic costs commitment and age, which explained 37.3% of variance nurse intent to stay. Conclusion: Possible strategies to improve nurses' intent to stay include employment practices that improve the work environment, increased wages and benefits, and greater professional opportunity for nurses' personal growth development and promotion. Healthcare organizations should establish an asserting and nurturing environment for nurses and improve nurses' normative commitment and economic costs commitment. Increased effort should be made to improve nurses' conditions primary and secondary hospitals where nurses report a lower level of intent to stay nursing. Study Limitations: Participants came from a limited number of hospitals Shanghai. A larger sample from different hospitals Shanghai and other districts Mainland China could have enhanced the generalizability of the results and increased the power of the study. © 2012 The Authors. International Nursing Review © 2012 International Council of Nurses.
ER  - 

TY  - JOUR
M3  - Article
Y1  - 2012
VL  - 12
SN  - 1471-244X
JF  - BMC Psychiatry
JO  - BMC Psychiatry
UR  - https://www.embase.com/search/results?subaction=viewrecord&id=L52214983&from=export
U2  - L52214983
C5  - 22978466
DB  - Embase
DB  - Medline
U3  - 2012-09-19
U4  - 2012-11-23
L1  - http://www.biomedcentral.com/1471-244X/12/141
L2  - http://dx.doi.org/10.1186/1471-244X-12-141
DO  - 10.1186/1471-244X-12-141
A1  - Gao, Y.-Q.
A1  - Pan, B.-C.
A1  - Sun, W.
A1  - Wu, H.
A1  - Wang, J.-N.
A1  - Wang, L.
M1  - (Gao Y.-Q., panpancmu@yahoo.com.cn) Department of Nursing, Stomatology Hospital, China Medical University, No.117, Nanjingbei Street, Heping District, Shenyang, 110002, China
M1  - (Pan B.-C., panbochen@cmu.edu.cn) Shengjing Hospital, China Medical University, No.36, Sanhao Street, Heping District, Shenyang, 110004, China
M1  - (Sun W., sunwei80@yahoo.com; Wu H., wuhui@mail.cmu.edu.cn; Wang J.-N., jiana0818@163.com; Wang L., liewang@mail.cmu.edu.cn) School of Public Health, China Medical University, No.92, Bei'er Road, Heping District, Shenyang, 110001, China
AD  - L. Wang, School of Public Health, China Medical University, No.92, Bei'er Road, Heping District, Shenyang, 110001, China
T1  - Anxiety symptoms among Chinese nurses and the associated factors: a cross sectional study
LA  - English
KW  - adult
KW  - anxiety disorder
KW  - article
KW  - Chinese
KW  - chronic disease
KW  - education
KW  - effort reward imbalance questionnaire
KW  - exercise
KW  - female
KW  - human
KW  - Job Content Questionnaire
KW  - job satisfaction
KW  - job stress
KW  - life event
KW  - lifestyle
KW  - major clinical study
KW  - male
KW  - meal
KW  - nurse patient relationship
KW  - prevalence
KW  - public hospital
KW  - questionnaire
KW  - rating scale
KW  - registered nurse
KW  - salary
KW  - social environment
KW  - social support
KW  - symptomatology
KW  - workplace
KW  - Zung Self Rating Anxiety Scale
N2  - Background: Nurses are an indispensable component of the work force in the health care system. However, many of them are known to work in a stressful environment which may affect their mental well-being; the situation could be worse in rapidly transforming societies such as China. The purpose of this study was to investigate anxiety symptoms and the associated factors in Chinese nurses working in public city hospitals.Methods: A cross-sectional survey was performed for Chinese nurses in public city hospitals of Liaoning Province, northeast China. Seven hospitals in different areas of the province were randomly selected for the study. The Zung Self-Rating Anxiety Scale was used to measure anxiety symptoms. Effort-reward imbalance questionnaire and Job Content Questionnaire were used to assess the work stressors. Univariate analysis and stepwise multivariate logistic regression analysis were used to identify the factors associated with anxiety symptoms.Results: All registered nurses in the seven city hospitals, totaling 1807 registered nurses were surveyed. Of the returned questionnaires, 1437 were valid (79.5%) for analysis. Utilizing the total raw score ≥ 40 as the cut-off point, the prevalence of anxiety symptoms in these nurses was 43.4%. Demographic factors (education, chronic disease and life event), lifestyle factors (regular meals and physical exercise), work conditions (hospital grade, job rank, monthly salary, nurse-patient relationships, job satisfaction and intention of leaving), job content (social support and decision latitude), effort-reward imbalance and overcommitment were all significantly related to the anxiety symptoms. Multivariate logistic regression analysis showed main factors associated with anxiety symptoms were lower job rank (OR 2.501), overcommitment (OR 2.018), chronic diseases (OR 1.541), worse nurse-patient relationship (OR 1.434), higher social support (OR 0.573), lower hospital grade (OR 0.629), taking regular meals (OR 0.719) and higher level of job satisfaction (OR 0.722).Conclusions: A large proportion of Chinese nurses working in public city hospitals had anxiety symptoms, which warrants immediate investigation and intervention from the hospital administrators. Meanwhile, results of the study suggest that proper counseling, promotion of healthy lifestyle behavior and improvements to the social environment in the work place may be helpful toward reducing or preventing the anxiety symptoms. © 2012 Gao et al.; licensee BioMed Central Ltd.
ER  - 

TY  - JOUR
M3  - Article
Y1  - 2012
VL  - 54
IS  - 1
SP  - 1
EP  - 8
SN  - 1341-9145
SN  - 1348-9585
JF  - Journal of Occupational Health
JO  - J. Occup. Health
UR  - https://www.embase.com/search/results?subaction=viewrecord&id=L365367513&from=export
U2  - L365367513
C5  - 22156318
DB  - Medline
U4  - 2012-08-23
L1  - http://joh.sanei.or.jp/pdf/E54/E54_1_01.pdf
L2  - http://dx.doi.org/10.1539/joh.11-0169-OA
DO  - 10.1539/joh.11-0169-OA
A1  - Sun, W.
A1  - Fu, J.
A1  - Chang, Y.
A1  - Wang, L.
M1  - (Sun W.; Fu J.; Chang Y.; Wang L., liewang@mail.cmu.edu.cn) Department of Social Medicine, School of Public Health, China Medical University, China
M1  - (Sun W.) Department of Environmental Health, School of Public Health, China Medical University, China
AD  - L. Wang, Department of Social Medicine, School of Public Health, China Medical University, 92 Bei'er Road, Heping District, Shenyang 110001, China
T1  - Epidemiological Study on Risk Factors for Anxiety Disorder among Chinese Doctors
LA  - English
KW  - adult
KW  - anxiety disorder
KW  - article
KW  - Asian
KW  - burnout
KW  - China
KW  - cross-sectional study
KW  - epidemiology
KW  - female
KW  - health care policy
KW  - human
KW  - male
KW  - occupational disease
KW  - physician
KW  - psychological aspect
KW  - risk factor
KW  - sleep disorder
N2  - Objectives: Anxiety disorders are the most prevalent mental health problem. However, few studies are available pertaining to this problem among Chinese doctors, a special occupational population exposed to high stress, especially during the implementation of health system reform. The aim of this study was to assess anxiety disorder among Chinese doctors and clarify its risk factors. Methods: A cross-sectional study was conducted in 7 teaching hospitals of China Medical University. Questionnaires pertaining to anxiety disorder indicated by the Zung Self-Rating Anxiety Scale (SAS) and demographic characteristics, health status, lifestyle factors, work conditions and work-related psychological status were distributed to all registered doctors during April-June 2009. There were 1,134 effective respondents (effective response rate 71.2%), and these respondents became our subjects (539 male doctors and 595 female doctors). Results: The average standard scores of SAS for the male and female doctors were 46.8 and 46.7. General linear model analysis indicated that SAS was associated with, in standardized estimate (β) sequence, cynicism, emotional exhaustion, professional efficacy, sleeping problem, chronic diseases and physical exercise in men and with professional efficacy, emotional exhaustion, cynicism, sleeping problem, chronic diseases, job satisfaction, alcohol consumption and meals in women. Work-related psychological status contributed the most to the model R-square. Conclusion: Chinese doctors were at considerably high risk of anxiety disorder and job burnout and sleeping problem had prominent roles. Interventions such as preventing exhaustion at work and improv-ing sleep quality should be given attention during health care system reform with the aim of lessening anxiety disorder in doctors in China. © Japan Society for Occupational Health.
ER  - 

TY  - JOUR
M3  - Article
Y1  - 2012
VL  - 12
IS  - 1
SN  - 1471-244X
JF  - BMC Psychiatry
JO  - BMC Psychiatry
UR  - https://www.embase.com/search/results?subaction=viewrecord&id=L600515015&from=export
U2  - L600515015
DB  - Embase
U3  - 2014-12-01
U4  - 2014-12-02
L2  - http://dx.doi.org/10.1186/1471-244X-12-141
DO  - 10.1186/1471-244X-12-141
A1  - Gao, Y.-Q.
A1  - Pan, B.-C.
A1  - Sun, W.
A1  - Wu, H.
A1  - Wang, J.-N.
A1  - Wang, L.
M1  - (Gao Y.-Q.) Department of Nursing, Stomatology Hospital, China Medical University, No.117, Nanjingbei Street, Heping District, Shenyang, China
M1  - (Pan B.-C.) Shengjing Hospital, China Medical University, No.36, Sanhao Street, Heping District, Shenyang, China
M1  - (Sun W.; Wu H.; Wang J.-N.; Wang L., liewang@mail.cmu.edu.cn) School of Public Health, China Medical University, No.92, Bei'er Road, Heping District, Shenyang, China
AD  - L. Wang, School of Public Health, China Medical University, No.92, Bei'er Road, Heping District, Shenyang, China
T1  - Anxiety symptoms among Chinese nurses and the associated factors: A cross sectional study
LA  - English
KW  - adult
KW  - anxiety
KW  - article
KW  - Chinese
KW  - controlled study
KW  - cross-sectional study
KW  - female
KW  - human
KW  - human experiment
KW  - job satisfaction
KW  - lifestyle
KW  - meal
KW  - mental stress
KW  - normal human
KW  - nurse patient relationship
KW  - prevalence
KW  - questionnaire
KW  - registered nurse
KW  - reward
KW  - Self-rating Anxiety Scale
KW  - social support
N2  - Background: Nurses are an indispensable component of the work force in the health care system. However, many of them are known to work in a stressful environment which may affect their mental well-being; the situation could be worse in rapidly transforming societies such as China. The purpose of this study was to investigate anxiety symptoms and the associated factors in Chinese nurses working in public city hospitals. Methods: A cross-sectional survey was performed for Chinese nurses in public city hospitals of Liaoning Province, northeast China. Seven hospitals in different areas of the province were randomly selected for the study. The Zung Self-Rating Anxiety Scale was used to measure anxiety symptoms. Effort-reward imbalance questionnaire and Job Content Questionnaire were used to assess the work stressors. Univariate analysis and stepwise multivariate logistic regression analysis were used to identify the factors associated with anxiety symptoms. Results: All registered nurses in the seven city hospitals, totaling 1807 registered nurses were surveyed. Of thereturned questionnaires, 1437 were valid (79.5%) for analysis. Utilizing the total raw score ≥ 40 as the cut-off point, the prevalence of anxiety symptoms in these nurses was 43.4%. Demographic factors (education, chronic disease and life event), lifestyle factors (regular meals and physical exercise), work conditions (hospital grade, job rank, monthly salary, nurse-patient relationships, job satisfaction and intention of leaving), job content (social support and decision latitude), effort-reward imbalance and overcommitment were all significantly related to the anxiety symptoms. Multivariate logistic regression analysis showed main factors associated with anxiety symptoms were lower job rank (OR 2.501), overcommitment (OR 2.018), chronic diseases (OR 1.541), worse nurse-patient relationship (OR 1.434), higher social support (OR 0.573), lower hospital grade (OR 0.629), taking regular meals (OR 0.719) and higher level of job satisfaction (OR 0.722). Conclusions: A large proportion of Chinese nurses working in public city hospitals had anxiety symptoms, which warrants immediate investigation and intervention from the hospital administrators. Meanwhile, results of the study suggest that proper counseling, promotion of healthy lifestyle behavior and improvements to the social environment in the work place may be helpful toward reducing or preventing the anxiety symptoms.
ER  - 

TY  - JOUR
M3  - Article
Y1  - 2011
VL  - 72
IS  - 2
SP  - 238
EP  - 246
SN  - 0277-9536
JF  - Social Science and Medicine
JO  - Soc. Sci. Med.
UR  - https://www.embase.com/search/results?subaction=viewrecord&id=L51190161&from=export
U2  - L51190161
C5  - 21159414
DB  - Embase
DB  - Medline
U3  - 2010-12-17
U4  - 2011-01-14
L2  - http://dx.doi.org/10.1016/j.socscimed.2010.10.030
DO  - 10.1016/j.socscimed.2010.10.030
A1  - Yen-Ju Lin, B.
A1  - Hsu, C.P.C.
A1  - Juan, C.-W.
A1  - Lin, C.-C.
A1  - Lin, H.-J.
A1  - Chen, J.-C.
M1  - (Yen-Ju Lin B.; Lin C.-C., cclin@mail.cmuh.org.tw) Institute of Health Services Administration, College of Public Health, China Medical University, Taichung, Taiwan
M1  - (Hsu C.P.C.) Division of Thoracic Surgery, Taichung Veterans General Hospital, Taichung, Taiwan
M1  - (Hsu C.P.C.) School of Medicine, National Yang-Ming University, Taipei, Taiwan
M1  - (Juan C.-W.) Lee's General Hospital, Taichung County, Taiwan
M1  - (Lin C.-C., cclin@mail.cmuh.org.tw) College of Medicine, China Medical University, 91Hsueh-Shih Rd., Taichung, Taiwan
M1  - (Lin C.-C., cclin@mail.cmuh.org.tw) Department of Family Medicine, China Medical University Hospital, 2 Yuh-Der Road, Taichung City, Taiwan
M1  - (Lin C.-C., cclin@mail.cmuh.org.tw) Institute of Health Care Administration, College of Health Science, Asia University, 500, Lioufeng Rd., Wufeng, Taichung, Taiwan
M1  - (Lin H.-J.) Department of Emergency Medicine, Chi-Mei Foundation Hospital, Tainan, Taiwan
M1  - (Chen J.-C.) Department of Emergency Medicine, Chang Gung Memorial Hospital, Chang Gung University, Linkou, Taoyuan, Taiwan
AD  - C.-C. Lin, Institute of Health Services Administration, College of Public Health, China Medical University, Taichung, Taiwan
T1  - The role of leader behaviors in hospital-based emergency departments' unit performance and employee work satisfaction
LA  - English
KW  - article
KW  - behavior
KW  - cross-sectional study
KW  - emergency health service
KW  - emergency ward
KW  - environmental factor
KW  - hospital
KW  - hospital personnel
KW  - human
KW  - job performance
KW  - job satisfaction
KW  - leadership
KW  - personnel management
KW  - principal component analysis
KW  - questionnaire
KW  - urbanization
N2  - The role of the leader of a medical unit has evolved over time to expand from simply a medical role to a more managerial one. This study aimed to explore how the behavior of a hospital-based emergency department's (ED's) leader might be related to ED unit performance and ED employees' work satisfaction. One hundred and twelve hospital-based EDs in Taiwan were studied: 10 in medical centers, 32 in regional hospitals, and 70 in district hospitals. Three instruments were designed to assess leader behaviors, unit performance and employee satisfaction in these hospital-based EDs. A mail survey revealed that task-oriented leader behavior was positively related to ED unit performance. Both task- and employee-oriented leader behaviors were found to be positively related to ED nurses' work satisfaction. However, leader behaviors were not shown to be related to ED physicians' work satisfaction at a statistically significant level. Some ED organizational characteristics, however, namely departmentalization and hospital accreditation level, were found to be related to ED physicians' work satisfaction. © 2010 Elsevier Ltd.
ER  - 

TY  - JOUR
M3  - Article
Y1  - 2010
VL  - 7
IS  - 2
SP  - 148
EP  - 152
SN  - 0856-8960
JF  - East African journal of public health
JO  - East Afr J Public Health
UR  - https://www.embase.com/search/results?subaction=viewrecord&id=L361577646&from=export
U2  - L361577646
C5  - 21413593
DB  - Medline
U4  - 2011-04-15
A1  - Fomba, S.
A1  - Xiao, P.M.
A1  - Yan, Y.
A1  - Zhou, H.
A1  - Liu, L.Q.
M1  - (Fomba S.) West China School of Public Health, Huaxi Oversea Students' Dormitory, Room B120, Sichuan University, China.
M1  - (Xiao P.M.; Yan Y.; Zhou H.; Liu L.Q.)
AD  - S. Fomba, West China School of Public Health, Huaxi Oversea Students' Dormitory, Room B120, Sichuan University, China.
T1  - Utilization and perception of the quality of curative care in community health centre of the fifth commune of Bamako.
LA  - English
KW  - adolescent
KW  - adult
KW  - article
KW  - cross-sectional study
KW  - economics
KW  - female
KW  - health care quality
KW  - health center
KW  - human
KW  - job satisfaction
KW  - male
KW  - Mali
KW  - middle aged
KW  - physician
KW  - primary health care
KW  - questionnaire
KW  - sex ratio
KW  - socioeconomics
KW  - standard
KW  - utilization review
N2  - Community health centers are an important component of the health system in Mali. Despite the adhesion of the populations and the commitment of the authorities many thing must be done to improve the quality of care provided in those structures. The study aimed to know on one hand the patients' utilization and perception of the curative care in the community health centers of the fifth commune of Bamako and on the other hand the physicians' satisfaction of their work condition and perspective in the community health sector. A cross-sectional study was conducted in nine community health centers of Bamako in 2008. A total of 270 patients were interviewed through a face to face interview. Thirteen physicians took a self administrated questionnaire. The sample was characterized by the low literacy (32.6%) and socio-economic level (15.9% of steady income). 139 patients evoked the nearness as the reason of health centers' choice whereas only 51 patients evoked the health staff skill. The womens felt more satisfied then men (p = 0.005) and illiterates felt more satisfied then bachelors & beyond (p = 0.034). The patients' claimed the reduction of waitiing time 54/270, the improvement of information and orientation system 51/270 and news services creation. 30.80% of physicians were satisfied from their material and financial conditions, 38.46% were motivated and 76.92% planed to leave their health center. Although a high level of satisfaction regarding the provided service was observed, user reported some shortage in the quality of care and claimed a widening of CSCom capability.
ER  - 

TY  - JOUR
M3  - Article
Y1  - 2001
VL  - 36
IS  - 6
SP  - 794
EP  - 804
SN  - 0309-2402
JF  - Journal of advanced nursing
JO  - J Adv Nurs
UR  - https://www.embase.com/search/results?subaction=viewrecord&id=L35640455&from=export
U2  - L35640455
C5  - 11903709
DB  - Medline
U4  - 2002-03-20
A1  - Yip, Y.
M1  - (Yip Y.) Department of Nursing and Health Sciences, Faculty of Health and Social Studies, The Hong Kong Polytechnic University, Hung Hom, Hong Kong, China.
AD  - Y. Yip, Department of Nursing and Health Sciences, Faculty of Health and Social Studies, The Hong Kong Polytechnic University, Hung Hom, Hong Kong, China.
T1  - A study of work stress, patient handling activities and the risk of low back pain among nurses in Hong Kong.
LA  - English
KW  - adult
KW  - article
KW  - biomechanics
KW  - body position
KW  - cross-sectional study
KW  - female
KW  - Hong Kong
KW  - human
KW  - low back pain
KW  - male
KW  - mental stress
KW  - middle aged
KW  - nursing staff
KW  - occupational disease
KW  - prevalence
KW  - randomization
KW  - risk
KW  - risk factor
N2  - RATIONALE: Low back pain (LBP) remains a common and costly problem among the nursing profession. Several studies have indicated that LBP is attributed to mentally straining or demanding work, fatigue or exhaustion or general work satisfaction. AIMS: This study aims to measure the magnitude of LBP among Hong Kong nurses and its association with the work-related psychological strain and patients handling activities. RESEARCH METHODS AND MEASURES: A cross-sectional study of Hong Kong hospital nurses was conducted. Three hundred and seventy-seven nurses were recruited from six district hospitals. They were registered nurses or enrolled nurses working full-time for at least 1 month in the current ward. One hundred and seventy-eight (47.2%) study subjects were randomly selected from two district hospitals and 199 (52.8%) study nurses made up the convenience sample. Possible bias from psychological distress, socio-demographics and lifestyle factors was controlled for. Data were collected by face-to-face interviews. The data included work factors (both psychological stress and patient handling activities related to work), demographics, psychological distress and lifestyle factors and the occurrence of LBP. RESULTS: Of the 377 nurses interviewed, 153 (40.6%) reported having LBP within the last 12 months. With symptoms of LBP as the outcome, risks were increased where nurses self-reported that they only occasionally or never enjoyed their work [adjusted odds ratio (OR) 2.07], where frequent manual repositioning of patients on the bed was required (adjusted OR 1.84) and where they were required to assist patients while walking (adjusted OR 2.11) after adjustment for other potential confounders. CONCLUSION: The results indicate that an association exists between work stress, manual lifting and LBP prevalence. The main route to prevention of LBP among nurses is likely to lie in improved ergonomics and psychological health in their work place. Good posture and correct transferring techniques in ward situations should be reinforced with hands-on practice performed on nurses' common types of clients.
ER  - 
