# Supplementary material for: Systematic and meta-based evaluation on job satisfaction of village doctors: An urgent need for solution issue
Source: Front Med (Lausanne). 2022 Aug 18;9:856379. doi: 10.3389/fmed.2022.856379 (PMC9433829; doi:10.3389/fmed.2022.856379)
Supplement: Supplementary file 1 [file Data_Sheet_1.zip › Appendix/Appendix A-Literature search strategies/PubMed.nbib]

PMID- 31253739
OWN - NLM
STAT- MEDLINE
DCOM- 20191224
LR  - 20191224
IS  - 1098-4275 (Electronic)
IS  - 0031-4005 (Linking)
VI  - 144
IP  - 1
DP  - 2019 Jul
TI  - Characteristics and Workload of Pediatricians in China.
LID - e20183532 [pii]
LID - 10.1542/peds.2018-3532 [doi]
AB  - OBJECTIVES: Although it is widely believed that China is facing a major shortage of 
      pediatricians, the real situation of the current national status of pediatric human 
      resources and their working conditions has not been evaluated to date. METHODS: We 
      administered a survey to 54 214 hospitals from all 31 provinces in mainland China 
      from 2015 to 2016. Hospital directors of all secondary and tertiary hospitals with 
      pediatric services and a random sample (10%) of primary hospitals provided 
      information on number of pediatricians and their educational levels, specialties, 
      workloads, dropout rates, and other hospital characteristics. A data set of medical 
      resources and socioeconomic information regarding each region (1997-2016) was 
      constructed from the Chinese National Statistics Bureau. The Gini coefficient was 
      used to describe the geographical distributions of pediatricians and hospitals. 
      RESULTS: There were 135 524 pediatricians in China or ∼4 pediatricians per 10 000 
      children. Pediatricians' average educational level was low, with ∼32% having only 3 
      years of junior college training after high school. The distribution of 
      pediatricians was extremely skewed (Gini coefficient 0.61), and the imbalance of 
      highly educated pediatricians was even more skewed (Gini coefficient 0.68). The 
      dropout rate of pediatricians was 12.6%. Despite an increase in the Chinese 
      government's financial investment in health over the last decade, physicians have 
      been burdened with a greater workload. CONCLUSIONS: Uneven development of the 
      pediatric care system, inadequately trained pediatricians, low job satisfaction, and 
      unmet demand for pediatric care are the major challenges facing China's pediatric 
      health care system.
CI  - Copyright © 2019 by the American Academy of Pediatrics.
FAU - Zhang, Yongjun
AU  - Zhang Y
AD  - Department of Pediatrics.
AD  - Ministry of Education-Shanghai Key Laboratory of Children's Environmental Health, 
      Xinhua Hospital, School of Medicine, Shanghai Jiao Tong University, Shanghai, China.
FAU - Huang, Lisu
AU  - Huang L
AD  - Department of Pediatrics.
AD  - Ministry of Education-Shanghai Key Laboratory of Children's Environmental Health, 
      Xinhua Hospital, School of Medicine, Shanghai Jiao Tong University, Shanghai, China.
FAU - Zhou, Xin
AU  - Zhou X
AD  - Clinical Research Unit, and.
FAU - Zhang, Xi
AU  - Zhang X
AD  - Clinical Research Unit, and.
FAU - Ke, Zheng
AU  - Ke Z
AD  - Shanghai MedSci Medical Institute, Shanghai, China.
FAU - Wang, Zhaoxi
AU  - Wang Z
AD  - Harvard Medical School, Harvard University and Department of Obstetrics and 
      Gynecology, Beth Israel Deaconess Medical Center, Boston, Massachusetts.
FAU - Chen, Qiang
AU  - Chen Q
AD  - Department of Pediatrics, Jiangxi Provincial Children's Hospital, Nanchang, China.
FAU - Dong, Xiangyu
AU  - Dong X
AD  - Department of Pediatrics, Lanzhou University Second Hospital, Lanzhou, China.
FAU - Du, Lizhong
AU  - Du L
AD  - Department of Pediatrics, The Children's Hospital and School of Medicine and.
FAU - Fang, Jianpei
AU  - Fang J
AD  - Department of Pediatrics, Second Affiliated Hospital of Sun Yat-Sen University, 
      Guangzhou, China.
FAU - Feng, Xing
AU  - Feng X
AD  - Department of Pediatrics, Soochow University Affiliated Children's Hospital, Suzhou, 
      China.
FAU - Fu, Jianhua
AU  - Fu J
AD  - Department of Pediatrics, ShengJing Hospital of China Medical University, Shenyang, 
      China.
FAU - He, Zhixu
AU  - He Z
AD  - Department of Pediatrics, The Affiliated Hospital of Guizhou Medical University, 
      Guiyang, China.
FAU - Huang, Guoying
AU  - Huang G
AD  - Department of Pediatrics, Children's Hospital of Fudan University, Shanghai, China.
FAU - Huang, Songming
AU  - Huang S
AD  - Department of Pediatrics, Children's Hospital of Nanjing Medical University, 
      Nanjing, China.
FAU - Ju, Xiuli
AU  - Ju X
AD  - Department of Pediatrics, Qilu Hospital of Shandong University, Jinan, China.
FAU - Gao, Li
AU  - Gao L
AD  - Department of Pediatrics, Henan Province People's Hospital, Zhengzhou, China.
FAU - Li, Li
AU  - Li L
AD  - Department of Pediatrics, First People's Hospital of Yunnan Province, Kunming 
      University of Science and Technology, Kunming, China.
FAU - Li, Tingyu
AU  - Li T
AD  - Department of Pediatrics, Children's Hospital of Chongqing Medical University, 
      Chongqing, China.
FAU - Li, Yarui
AU  - Li Y
AD  - Department of Pediatrics, Shanxi Children's Hospital and Shanxi Medical University, 
      Taiyuan, China.
FAU - Liu, Geli
AU  - Liu G
AD  - Department of Pediatrics, Tianjin Medical University General Hospital, Tianjin, 
      China.
FAU - Liu, Wenjun
AU  - Liu W
AD  - Department of Pediatrics, Affiliated Hospital of Southwest Medical University, 
      Luzhou, China.
FAU - Luo, Xiaoping
AU  - Luo X
AD  - Department of Pediatrics, Tongji Medical College, Huazhong University of Science and 
      Technology, Wuhan, China.
FAU - Nong, Guangming
AU  - Nong G
AD  - Department of Pediatrics, The First Affiliated Hospital of Guangxi Medical 
      University, Nanning, China.
FAU - Pan, Jiahua
AU  - Pan J
AD  - Department of Pediatrics, The First Affiliated Hospital of University of Science and 
      Technology of China, Hefei, China.
FAU - Shen, Kunling
AU  - Shen K
AD  - Department of Pediatrics, Beijing Children's Hospital at Capital Medical University, 
      Beijing, China.
FAU - Song, Hongmei
AU  - Song H
AD  - Department of Pediatrics, Peking Union Medical College Hospital, Beijing, China.
FAU - Sun, Jinghui
AU  - Sun J
AD  - Department of Pediatrics, The First Hospital of Jilin University, Changchun, China.
FAU - Mu, Dezhi
AU  - Mu D
AD  - Department of Pediatrics, West China Women's and Children's Hospital, Chengdu, 
      China.
FAU - Wang, Tianyou
AU  - Wang T
AD  - Department of Pediatrics, Beijing Children's Hospital at Capital Medical University, 
      Beijing, China.
FAU - Wang, Baoxi
AU  - Wang B
AD  - Department of Pediatrics, Tangdu Hospital of the Fourth Military Medical University, 
      Xian, China.
FAU - Xiang, Wei
AU  - Xiang W
AD  - Department of Pediatrics, Maternal and Child Health Care Hospital of Hainan 
      Province, Haikou, China.
FAU - Yang, Changyi
AU  - Yang C
AD  - Department of Pediatrics, Fujian Provincial Maternity and Children's Hospital of 
      Fujian Medical University, Fuzhou, China.
FAU - Yang, Shufen
AU  - Yang S
AD  - Department of Pediatrics, The Second Affiliated Hospital of Harbin Medical 
      University, Harbin, China.
FAU - Zhao, Zhengyan
AU  - Zhao Z
AD  - Department of Pediatrics, The Children's Hospital and School of Medicine and.
FAU - Zhu, Hua
AU  - Zhu H
AD  - Department of Pediatrics, Inner Mongolia Autonomous Region People's Hospital, 
      Hohhot, China.
FAU - Zhu, Yimin
AU  - Zhu Y
AD  - Department of Pediatrics, Hunan Province People's Hospital, Changsha, China.
FAU - Zhang, Jun
AU  - Zhang J
AD  - Ministry of Education-Shanghai Key Laboratory of Children's Environmental Health, 
      Xinhua Hospital, School of Medicine, Shanghai Jiao Tong University, Shanghai, China.
FAU - Little, Julian
AU  - Little J
AD  - School of Epidemiology, Public Health, and Preventive Medicine, University of 
      Ottawa, Ottawa, Canada; and.
FAU - Hesketh, Therese
AU  - Hesketh T
AD  - Institute for Global Health, Zhejiang University, Hangzhou, China.
AD  - Institute for Global Health, University College London, London, United Kingdom.
FAU - Sun, Kun
AU  - Sun K
AD  - Department of Pediatrics, sunkun@xinhuamed.com.cn.
AD  - Ministry of Education-Shanghai Key Laboratory of Children's Environmental Health, 
      Xinhua Hospital, School of Medicine, Shanghai Jiao Tong University, Shanghai, China.
LA  - eng
PT  - Journal Article
PL  - United States
TA  - Pediatrics
JT  - Pediatrics
JID - 0376422
SB  - IM
CIN - Pediatrics. 2019 Jul;144(1):. PMID: 31253737
MH  - Adult
MH  - China
MH  - Cross-Sectional Studies
MH  - Female
MH  - Health Care Surveys
MH  - Humans
MH  - Job Satisfaction
MH  - Male
MH  - *Medically Underserved Area
MH  - Middle Aged
MH  - Pediatricians/education/*supply & distribution
MH  - Workload/*statistics & numerical data
COIS- POTENTIAL CONFLICT OF INTEREST: The authors have indicated they have no potential 
      conflicts of interest to disclose.
EDAT- 2019/06/30 06:00
MHDA- 2019/12/25 06:00
CRDT- 2019/06/30 06:00
PHST- 2019/03/15 00:00 [accepted]
PHST- 2019/06/30 06:00 [pubmed]
PHST- 2019/12/25 06:00 [medline]
PHST- 2019/06/30 06:00 [entrez]
AID - peds.2018-3532 [pii]
AID - 10.1542/peds.2018-3532 [doi]
PST - ppublish
SO  - Pediatrics. 2019 Jul;144(1):e20183532. doi: 10.1542/peds.2018-3532.

PMID- 28501813
OWN - NLM
STAT- MEDLINE
DCOM- 20180314
LR  - 20190202
IS  - 2044-6055 (Electronic)
IS  - 2044-6055 (Linking)
VI  - 7
IP  - 5
DP  - 2017 May 12
TI  - The relationship between job satisfaction, work stress, work-family conflict, and 
      turnover intention among physicians in Guangdong, China: a cross-sectional study.
PG  - e014894
LID - 10.1136/bmjopen-2016-014894 [doi]
LID - e014894
AB  - OBJECTIVE: To investigate the relationship between job satisfaction, work stress, 
      work-family conflict and turnover intention, and explore factors associated with 
      turnover intention, among physicians in Guangdong Province, China. METHODS: From 
      August to October 2013, physicians completed questionnaires and scales with regard 
      to their job satisfaction, work stress, work-family conflict, and turnover 
      intention. Binary logistic regression and structural equation modelling (SEM) were 
      used in data analysis. RESULTS: A total of 3963 physicians were approached, with 
      3563 completing the questionnaire. The mean score of the overall perception of 
      turnover intention of physicians who worked in Guangdong was 2.71 on a scale ranging 
      from 1 to 6. Hours worked per week, working in an urban/rural area, type of 
      institution, and age significantly impacted on turnover intention. Turnover 
      intention was directly and negatively related to job satisfaction, and it was 
      directly, indirectly and positively related to work stress and work-family conflict. 
      CONCLUSION: Job satisfaction, work stress, work-family conflict, hours worked per 
      week, working in an urban/rural area, types of institution and age are influencing 
      factors of turnover intention. Reducing working hours, raising salary, providing 
      more opportunities for career development and training, supporting and encouraging 
      physicians by senior managers could potentially contribute to the reduction in 
      turnover intention.
CI  - © Article author(s) (or their employer(s) unless otherwise stated in the text of the 
      article) 2017. All rights reserved. No commercial use is permitted unless otherwise 
      expressly granted.
FAU - Lu, Yong
AU  - Lu Y
AD  - Sun Yat-sen University, Guangdong Key Laboratory of Health Informatics, Health 
      Information Research Center, Department of Medical Statistics and Epidemiology, 
      School of Public Health, Guangzhou, Guangdong, China.
FAU - Hu, Xiao-Min
AU  - Hu XM
AD  - School of Computer Science and Technology, Guangdong University of Technology, 
      Guangzhou, Guangdong, China.
FAU - Huang, Xiao-Liang
AU  - Huang XL
AD  - Government Affairs Service Center of Health Department of Guangdong Province, 
      Guangzhou, Guangdong, China.
FAU - Zhuang, Xiao-Dong
AU  - Zhuang XD
AD  - Department of Cardiology, the First Affiliated Hospital, Sun Yat-sen University, 
      Guangzhou, Guangdong, China.
FAU - Guo, Pi
AU  - Guo P
AD  - Sun Yat-sen University, Guangdong Key Laboratory of Health Informatics, Health 
      Information Research Center, Department of Medical Statistics and Epidemiology, 
      School of Public Health, Guangzhou, Guangdong, China.
FAU - Feng, Li-Fen
AU  - Feng LF
AD  - Government Affairs Service Center of Health Department of Guangdong Province, 
      Guangzhou, Guangdong, China.
FAU - Hu, Wei
AU  - Hu W
AD  - Government Affairs Service Center of Health Department of Guangdong Province, 
      Guangzhou, Guangdong, China.
FAU - Chen, Long
AU  - Chen L
AD  - Government Affairs Service Center of Health Department of Guangdong Province, 
      Guangzhou, Guangdong, China.
FAU - Zou, Huachun
AU  - Zou H
AD  - Sun Yat-sen University, Guangdong Key Laboratory of Health Informatics, Health 
      Information Research Center, Department of Medical Statistics and Epidemiology, 
      School of Public Health, Guangzhou, Guangdong, China.
FAU - Hao, Yuan-Tao
AU  - Hao YT
AD  - Sun Yat-sen University, Guangdong Key Laboratory of Health Informatics, Health 
      Information Research Center, Department of Medical Statistics and Epidemiology, 
      School of Public Health, Guangzhou, Guangdong, China.
LA  - eng
PT  - Journal Article
PT  - Research Support, Non-U.S. Gov't
DEP - 20170512
TA  - BMJ Open
JT  - BMJ open
JID - 101552874
SB  - IM
MH  - Adult
MH  - Attitude of Health Personnel
MH  - China/epidemiology
MH  - Cross-Sectional Studies
MH  - Female
MH  - Health Care Reform
MH  - Health Services Research
MH  - Humans
MH  - Intention
MH  - *Job Satisfaction
MH  - Male
MH  - Occupational Stress/epidemiology/*psychology
MH  - Personnel Turnover/*statistics & numerical data
MH  - *Physicians/statistics & numerical data
MH  - Surveys and Questionnaires
MH  - Work Schedule Tolerance/*psychology
MH  - Work-Life Balance/*statistics & numerical data
MH  - Workload/statistics & numerical data
MH  - Young Adult
PMC - PMC5566636
OTO - NOTNLM
OT  - *Job satisfaction
OT  - *Physicians
OT  - *Turnover intention
OT  - *Work stress
OT  - *Work-family conflict
COIS- Competing interests: None declared.
EDAT- 2017/05/16 06:00
MHDA- 2018/03/15 06:00
CRDT- 2017/05/15 06:00
PHST- 2017/05/15 06:00 [entrez]
PHST- 2017/05/16 06:00 [pubmed]
PHST- 2018/03/15 06:00 [medline]
AID - bmjopen-2016-014894 [pii]
AID - 10.1136/bmjopen-2016-014894 [doi]
PST - epublish
SO  - BMJ Open. 2017 May 12;7(5):e014894. doi: 10.1136/bmjopen-2016-014894.

PMID- 28420502
OWN - NLM
STAT- MEDLINE
DCOM- 20171120
LR  - 20171128
IS  - 1875-6263 (Electronic)
IS  - 1028-4559 (Linking)
VI  - 56
IP  - 2
DP  - 2017 Apr
TI  - The impact of situation-background-assessment-recommendation (SBAR) on safety 
      attitudes in the obstetrics department.
PG  - 171-174
LID - S1028-4559(17)30009-8 [pii]
LID - 10.1016/j.tjog.2016.06.021 [doi]
AB  - OBJECTIVE: Previous studies evaluating the 
      situation-background-assessment-recommendation (SBAR) have been shown to increase 
      effective nurse-physician communication and collaboration. The purpose of this study 
      is to evaluate the impact of the SBAR technique on safety attitudes in the 
      obstetrics department. MATERIALS AND METHODS: This study implemented the SBAR 
      Collaborative Communication Education course and was conducted in a medical center 
      from February 2012 to March 2015, which included an educational session on fetal 
      heart rate monitoring, a case-based discussion, and a video demonstration on 
      traditional and SBAR communication. The nurses in the obstetrics department were 
      requested to report their clinical findings and recommendations using a novel SBAR 
      list when abnormal fetal heart beat tracings occurred. All obstetric nurses were 
      requested to complete the Chinese-version of the Safety Attitudes Questionnaire 
      before and after the SBAR educational course. The primary outcome was to evaluate 
      the effect of the SBAR technique on the safety attitudes of the obstetrics 
      department. The secondary outcome was to evaluate the effect of the SBAR technique 
      on the 5-minute Apgar score for neonates. RESULTS: Most values, including teamwork 
      climate, safety climate, job satisfaction, and working conditions, significantly 
      improved at both postintervention surveys compared with the preintervention survey. 
      There were no significant differences in the number of the neonates with less than 
      seven 5-minute Apgar scores between the pre- and postintervention periods. 
      CONCLUSION: The SBAR technique, which uses a novel structured handover list, is a 
      feasible tool for nurse-obstetrician communication, and it may improve most 
      dimensions of safety attitudes in the obstetrics department.
CI  - Copyright © 2017. Published by Elsevier B.V.
FAU - Ting, Wan-Hua
AU  - Ting WH
AD  - Department of Obstetrics and Gynecology, Far Eastern Memorial Hospital, Banqiao 
      District, New Taipei, Taiwan.
FAU - Peng, Fu-Shiang
AU  - Peng FS
AD  - Department of Obstetrics and Gynecology, Far Eastern Memorial Hospital, Banqiao 
      District, New Taipei, Taiwan.
FAU - Lin, Ho-Hsiung
AU  - Lin HH
AD  - Department of Obstetrics and Gynecology, National Taiwan University College of 
      Medicine and National Taiwan University Hospital, Taipei, Taiwan.
FAU - Hsiao, Sheng-Mou
AU  - Hsiao SM
AD  - Department of Obstetrics and Gynecology, Far Eastern Memorial Hospital, Banqiao 
      District, New Taipei, Taiwan; Graduate School of Biotechnology and Bioengineering, 
      Yuan Ze University, Taoyuan, Taiwan. Electronic address: smhsiao2@gmail.com.
LA  - eng
PT  - Journal Article
PL  - China (Republic : 1949- )
TA  - Taiwan J Obstet Gynecol
JT  - Taiwanese journal of obstetrics & gynecology
JID - 101213819
SB  - IM
MH  - Adult
MH  - Apgar Score
MH  - *Attitude of Health Personnel
MH  - *Communication
MH  - *Education, Nursing, Continuing
MH  - Fetal Distress/diagnosis/physiopathology
MH  - Heart Rate, Fetal
MH  - Humans
MH  - Infant, Newborn
MH  - Middle Aged
MH  - Nursing Staff, Hospital/*education
MH  - Obstetrics and Gynecology Department, Hospital
MH  - Patient Care Team
MH  - *Patient Safety
MH  - Physician-Nurse Relations
MH  - Young Adult
OTO - NOTNLM
OT  - SBAR
OT  - communication
OT  - fetal distress
OT  - obstetrics
OT  - safety attitudes
EDAT- 2017/04/20 06:00
MHDA- 2017/11/29 06:00
CRDT- 2017/04/20 06:00
PHST- 2016/06/13 00:00 [accepted]
PHST- 2017/04/20 06:00 [entrez]
PHST- 2017/04/20 06:00 [pubmed]
PHST- 2017/11/29 06:00 [medline]
AID - S1028-4559(17)30009-8 [pii]
AID - 10.1016/j.tjog.2016.06.021 [doi]
PST - ppublish
SO  - Taiwan J Obstet Gynecol. 2017 Apr;56(2):171-174. doi: 10.1016/j.tjog.2016.06.021.

PMID- 31619422
OWN - NLM
STAT- MEDLINE
DCOM- 20200922
LR  - 20200922
IS  - 2044-6055 (Electronic)
IS  - 2044-6055 (Linking)
VI  - 9
IP  - 10
DP  - 2019 Oct 16
TI  - Physician Mental Workload Scale in China: Development and Psychometric Evaluation.
PG  - e030137
LID - 10.1136/bmjopen-2019-030137 [doi]
LID - e030137
AB  - OBJECTIVE: The purpose of our study is to develop a mental workload scale for 
      physicians in China and assess the scale's reliability and validity. DESIGN: The 
      instrument was developed over three phases involving 396 physicians from different 
      tiers of comprehensive public hospitals in China. In the first phase, an initial 
      item pool was developed through a systematic literature review. The second phase 
      consisted of two rounds of Delphi expert consultations and a pilot survey. The third 
      phase tested the reliability and validity of the instrument. SETTING: Public 
      hospitals in China. PARTICIPANTS: A total of 396 physicians from different tiers of 
      comprehensive public hospitals in China participated in this study in 2018. PRIMARY 
      AND SECONDARY OUTCOME MEASURES: Cronbach's α, content validity index, item-total 
      score correlation coefficient, dimension-total score correlation coefficient and 
      indices of confirmatory factor analysis. RESULTS: Six dimensions (mental demands, 
      physical demands, temporal demands, perceived risk, frustration level and 
      performance) and 12 items were identified in the instrument. For reliability, 
      Cronbach's α for the whole scale was 0.81. For validity, the corrected item-content 
      validity index of each item ranged from 0.85 to 1, item-total score correlation 
      coefficients ranged from 0.31 to 0.75, and the correlation coefficients between the 
      dimensions and total score ranged from 0.37 to 0.72. The results of the confirmatory 
      factor analysis showed that the goodness-of-fit indices of the scale were 
      satisfactory. CONCLUSION: The instrument showed good reliability and validity, and 
      it is useful for diagnosing the mental workload of physicians.
CI  - © Author(s) (or their employer(s)) 2019. Re-use permitted under CC BY-NC. No 
      commercial re-use. See rights and permissions. Published by BMJ.
FAU - Lu, Chuntao
AU  - Lu C
AD  - School of Medicine and Health Management, Tongji Medical College, Huazhong 
      University of Science and Technology, Wuhan, China.
AD  - Jingmen NO.2 People's Hospital, Jingmen, China.
FAU - Hu, Yinhuan
AU  - Hu Y
AUID- ORCID: 0000-0001-7717-5261
AD  - School of Medicine and Health Management, Tongji Medical College, Huazhong 
      University of Science and Technology, Wuhan, China hyh288@hotmail.com.
FAU - Fu, Qiang
AU  - Fu Q
AD  - Department of Epidemiology and Biostatistics, College for Public Health and Social 
      Justice, Saint Louis University, Saint Louis, Missouri, USA.
FAU - Governor, Samuel
AU  - Governor S
AD  - Department of Epidemiology and Biostatistics, College for Public Health and Social 
      Justice, Saint Louis University, Saint Louis, Missouri, USA.
FAU - Wang, Liuming
AU  - Wang L
AD  - Tongji Hospital, Tongji Medical College, Huazhong University of Science and 
      Technology, Wuhan, China.
FAU - Li, Chao
AU  - Li C
AD  - Jingmen NO.2 People's Hospital, Jingmen, China.
FAU - Deng, Lu
AU  - Deng L
AD  - School of Medicine and Health Management, Tongji Medical College, Huazhong 
      University of Science and Technology, Wuhan, China.
FAU - Xie, Jinzhu
AU  - Xie J
AD  - The Third People's Hospital of Hubei Province, Wuhan, China.
LA  - eng
PT  - Journal Article
PT  - Research Support, Non-U.S. Gov't
PT  - Validation Study
DEP - 20191016
TA  - BMJ Open
JT  - BMJ open
JID - 101552874
SB  - IM
MH  - Adult
MH  - China
MH  - Factor Analysis, Statistical
MH  - Female
MH  - Frustration
MH  - Hospitals, Public
MH  - Humans
MH  - Job Satisfaction
MH  - Male
MH  - Middle Aged
MH  - Physical Exertion
MH  - Physicians/*psychology
MH  - Psychometrics
MH  - Reproducibility of Results
MH  - *Surveys and Questionnaires
MH  - Time Factors
MH  - Workload/*psychology
PMC - PMC6797283
OTO - NOTNLM
OT  - *hospitals
OT  - *mental Health
OT  - *physician
OT  - *survey and questionnaires
OT  - *workload
COIS- Competing interests: None declared.
EDAT- 2019/10/18 06:00
MHDA- 2020/09/23 06:00
CRDT- 2019/10/18 06:00
PHST- 2019/10/18 06:00 [entrez]
PHST- 2019/10/18 06:00 [pubmed]
PHST- 2020/09/23 06:00 [medline]
AID - bmjopen-2019-030137 [pii]
AID - 10.1136/bmjopen-2019-030137 [doi]
PST - epublish
SO  - BMJ Open. 2019 Oct 16;9(10):e030137. doi: 10.1136/bmjopen-2019-030137.

PMID- 33100222
OWN - NLM
STAT- MEDLINE
DCOM- 20210924
LR  - 20210924
IS  - 1471-2296 (Electronic)
IS  - 1471-2296 (Linking)
VI  - 21
IP  - 1
DP  - 2020 Oct 25
TI  - Job satisfaction among primary care physicians in western China.
PG  - 219
LID - 10.1186/s12875-020-01292-w [doi]
LID - 219
AB  - BACKGROUND: There has been great shortage of primary care physicians (PCPs) in 
      China, especially in western areas. Job satisfaction plays a great role in retaining 
      people. The aim of this study is to investigate the job satisfaction of PCPs and 
      associated factors in 11 provinces of western China, thus providing necessary 
      reference values for stabilizing the primary care workforce and improving the 
      quality of primary care services. METHOD: A sample of 2103 PCPs working in western 
      China were surveyed using a stratified, multistage and random sampling method in 
      2011. The characteristics of participants were recorded by a structured 
      questionnaire. A multilevel model (MLM) and quantile regression (QR) were applied to 
      assess the association between job satisfaction and possible risk factors. RESULTS: 
      Of the 2103 doctors surveyed, the overall satisfaction score was 3.26 ± 0.68 (from 1 
      to 5). MLM indicated that age group, income satisfaction, unit policy approval, 
      personal planning, career attitude, work value and patient recognition were 
      positively correlated with job satisfaction, while turnover intention was negatively 
      correlated with job satisfaction. QR were not completely consistent with MLM and 
      further explored the differences in different job satisfaction score percentiles on 
      each domains. CONCLUSION: This study showed that the job satisfaction of PCPs in 
      western China was not high. The MLM and QR discussed were not entirely consistent, 
      the latter one provided more information and robust results. Measures should be 
      taken in streamlining administration and institute decentralization, creating more 
      opportunities for additional training, raising PCPs' income, improving the social 
      status of doctors and improving the relationship between doctors and patients.
FAU - Zhang, Zhuo
AU  - Zhang Z
AD  - State Key Laboratory of Quality Research in Chinese Medicine, Institute of Chinese 
      Medical Sciences, University of Macau, Taipa, 999078, Macau, China.
AD  - School of Health Services Management, Xi'an Medical University, Xi'an, 710021, 
      Shaanxi, China.
FAU - Shi, Guoshuai
AU  - Shi G
AD  - Department of Epidemiology and Biostatistics, School of Public Health, Xi'an 
      Jiaotong University Health Science Center, Xi'an, 710061, Shaanxi, China.
FAU - Li, Lingui
AU  - Li L
AD  - Zhejiang Chinese Medical University, Hangzhou, China.
FAU - Bian, Ying
AU  - Bian Y
AD  - State Key Laboratory of Quality Research in Chinese Medicine, Institute of Chinese 
      Medical Sciences, University of Macau, Taipa, 999078, Macau, China. 
      bianyingum@163.com.
AD  - School of Health Services Management, Xi'an Medical University, Xi'an, 710021, 
      Shaanxi, China. bianyingum@163.com.
LA  - eng
GR  - MYRG106 (Y1-L3)-ICMS13-BY/Research funds to YB from the University of 
      Macau/International
GR  - MYRG2015-00190-ICMS-QRCM/Research funds to YB from the University of 
      Macau/International
PT  - Journal Article
PT  - Research Support, Non-U.S. Gov't
DEP - 20201025
TA  - BMC Fam Pract
JT  - BMC family practice
JID - 100967792
SB  - IM
MH  - China
MH  - Cross-Sectional Studies
MH  - Humans
MH  - *Job Satisfaction
MH  - Personnel Turnover
MH  - *Physicians, Primary Care
PMC - PMC7586689
OTO - NOTNLM
OT  - *Job satisfaction
OT  - *Primary care physician
OT  - *Quantile regression
OT  - *Western China
COIS- The authors declare that they have no competing interests.
EDAT- 2020/10/27 06:00
MHDA- 2021/09/25 06:00
CRDT- 2020/10/26 05:17
PHST- 2020/05/20 00:00 [received]
PHST- 2020/10/20 00:00 [accepted]
PHST- 2020/10/26 05:17 [entrez]
PHST- 2020/10/27 06:00 [pubmed]
PHST- 2021/09/25 06:00 [medline]
AID - 10.1186/s12875-020-01292-w [pii]
AID - 1292 [pii]
AID - 10.1186/s12875-020-01292-w [doi]
PST - epublish
SO  - BMC Fam Pract. 2020 Oct 25;21(1):219. doi: 10.1186/s12875-020-01292-w.

PMID- 31979154
OWN - NLM
STAT- MEDLINE
DCOM- 20201002
LR  - 20201002
IS  - 1660-4601 (Electronic)
IS  - 1661-7827 (Print)
IS  - 1660-4601 (Linking)
VI  - 17
IP  - 3
DP  - 2020 Jan 22
TI  - Job Burnout Among Primary Healthcare Workers in Rural China: A Multilevel Analysis.
LID - 10.3390/ijerph17030727 [doi]
LID - 727
AB  - The health workers in rural primary care systems are at the increasing risk of job 
      burnout. To explore the prevalence and associated factors of the job burnout among 
      the primary healthcare worker in rural China, a cross-sectional survey was conducted 
      among 15,627 participants in 459 township hospitals from six provinces. A 
      combination of stratified multi-stage sampling and cluster sampling method, and a 
      self-administrated questionnaire with the Chinese version of the Maslach Burnout 
      Inventory-General Scale (MBI-GS) were used in the investigation. Multilevel 
      regression analyses were used to examine the potential associated factors on both 
      individual and organisational levels. 47.6% of respondents were experiencing 
      moderate burnout, and 3.3% were in severe burnout. Professionals working for over 40 
      h per week, at young age, with a college degree, and with professional titles at 
      medium or high rank reported a higher degree of job burnout. At the institutional 
      level, the high ratio of performance-based salary was associated with a higher level 
      of depersonalization. Burnout has become prevalent among the primary healthcare 
      workers in rural China, and multiple strategies are needed to reduce the work stress 
      and some high-risk groups' vulnerability to job burnout.
FAU - Xu, Wanchun
AU  - Xu W
AD  - School of Medicine and Health Management, Huazhong University of Science and 
      Technology, Wuhan 430030, China.
AD  - Research Centre for Rural Health Service, Key Research Institute of Humanities & 
      Social Sciences of Hubei Provincial Department of Education, Wuhan 430000, China.
FAU - Pan, Zijing
AU  - Pan Z
AD  - School of Medicine and Health Management, Huazhong University of Science and 
      Technology, Wuhan 430030, China.
AD  - Research Centre for Rural Health Service, Key Research Institute of Humanities & 
      Social Sciences of Hubei Provincial Department of Education, Wuhan 430000, China.
FAU - Li, Zhong
AU  - Li Z
AD  - School of Medicine and Health Management, Huazhong University of Science and 
      Technology, Wuhan 430030, China.
AD  - Research Centre for Rural Health Service, Key Research Institute of Humanities & 
      Social Sciences of Hubei Provincial Department of Education, Wuhan 430000, China.
FAU - Lu, Shan
AU  - Lu S
AD  - School of Medicine and Health Management, Huazhong University of Science and 
      Technology, Wuhan 430030, China.
AD  - Research Centre for Rural Health Service, Key Research Institute of Humanities & 
      Social Sciences of Hubei Provincial Department of Education, Wuhan 430000, China.
FAU - Zhang, Liang
AU  - Zhang L
AD  - School of Medicine and Health Management, Huazhong University of Science and 
      Technology, Wuhan 430030, China.
AD  - Research Centre for Rural Health Service, Key Research Institute of Humanities & 
      Social Sciences of Hubei Provincial Department of Education, Wuhan 430000, China.
LA  - eng
PT  - Journal Article
PT  - Research Support, Non-U.S. Gov't
DEP - 20200122
TA  - Int J Environ Res Public Health
JT  - International journal of environmental research and public health
JID - 101238455
SB  - IM
MH  - Adult
MH  - Burnout, Professional/*epidemiology
MH  - China/epidemiology
MH  - Cross-Sectional Studies
MH  - Depersonalization/psychology
MH  - Female
MH  - Health Personnel/*psychology
MH  - Humans
MH  - Job Satisfaction
MH  - Male
MH  - Middle Aged
MH  - Multilevel Analysis
MH  - Primary Health Care
MH  - *Rural Population
MH  - Surveys and Questionnaires
PMC - PMC7036765
OTO - NOTNLM
OT  - *burnout
OT  - *multilevel analysis
OT  - *primary care
OT  - *rural health workforce
COIS- The authors declare no conflict of interest.
EDAT- 2020/01/26 06:00
MHDA- 2020/10/03 06:00
CRDT- 2020/01/26 06:00
PHST- 2019/12/09 00:00 [received]
PHST- 2020/01/14 00:00 [revised]
PHST- 2020/01/15 00:00 [accepted]
PHST- 2020/01/26 06:00 [entrez]
PHST- 2020/01/26 06:00 [pubmed]
PHST- 2020/10/03 06:00 [medline]
AID - ijerph17030727 [pii]
AID - ijerph-17-00727 [pii]
AID - 10.3390/ijerph17030727 [doi]
PST - epublish
SO  - Int J Environ Res Public Health. 2020 Jan 22;17(3):727. doi: 10.3390/ijerph17030727.

PMID- 33397391
OWN - NLM
STAT- MEDLINE
DCOM- 20210514
LR  - 20210514
IS  - 1472-6963 (Electronic)
IS  - 1472-6963 (Linking)
VI  - 21
IP  - 1
DP  - 2021 Jan 4
TI  - Occupational identity, job satisfaction and their effects on turnover intention 
      among Chinese Paediatricians: a cross-sectional study.
PG  - 6
LID - 10.1186/s12913-020-05991-z [doi]
LID - 6
AB  - BACKGROUND: This study contributes to research on the paediatrician shortage by 
      examining occupational identity, job satisfaction and their effects on turnover 
      intention among paediatricians in China. METHODS: A multi-stage stratified random 
      sampling method was employed to conduct a questionnaire survey. Of the 4906 survey 
      recipients, valid data were collected from 4198 of the respondents (85.6%). The 
      participants were from seven geographic regions of China (south, central, north, 
      east, northwest, southwest, and northeast). Paediatricians who volunteered and 
      provided written informed consent participated. All variables including basic 
      socio-demographics and work-related characteristics, occupational identity, job 
      satisfaction and turnover intention were based on available literature, and measured 
      on a 5- point Likert scale. Statistical methods such as exploratory factor analysis 
      (EFA), descriptive analysis, common method bias, one-way ANOVA test, Pearson 
      correlation analysis and mediation analysis were used. RESULTS: Significant 
      differences were observed among the respondents in terms of turnover intention based 
      on age, education level, marital status, region, the type and grade of practice 
      setting, professional title, years in practise, workload, rest days, and monthly 
      income. Occupational identity and job satisfaction were both negatively related to 
      turnover intention, and occupational identity was positively correlated with job 
      satisfaction (r(1) = - 0.601, p < 0.01; r(2) = - 0.605, p < 0.01). The results also 
      showed that job satisfaction played a mediating role in the association between 
      occupational identity and turnover intention among Chinese paediatricians. 
      CONCLUSIONS: Work conditions, workload and salary are crucial factors of turnover 
      intention among paediatricians in China. Therefore, we suggest that healthcare 
      managers should increase investment in paediatrics, implement salary reforms and 
      dedicate more attention to female and young paediatricians, thus reducing turnover 
      intention among Chinese paediatricians.
FAU - Deng, Wanjun
AU  - Deng W
AD  - School of Health Management, Southern Medical University, Guangzhou, 510515, China.
FAU - Feng, Zhichun
AU  - Feng Z
AD  - BaYi Children's Hospital, The Seventh Medical Center of PLA General Hospital, 
      Beijing, 100000, China.
FAU - Yao, Xinying
AU  - Yao X
AD  - School of Health Management, Southern Medical University, Guangzhou, 510515, China.
FAU - Yang, Tingting
AU  - Yang T
AD  - Zhujiang Hospital, Southern Medical University, Guangzhou, 510280, China.
FAU - Jiang, Jun
AU  - Jiang J
AD  - School of Health Management, Southern Medical University, Guangzhou, 510515, China.
FAU - Wang, Bin
AU  - Wang B
AD  - Zhujiang Hospital, Southern Medical University, Guangzhou, 510280, China.
FAU - Lin, Lan
AU  - Lin L
AD  - Zhujiang Hospital, Southern Medical University, Guangzhou, 510280, China.
FAU - Zhong, Wenhao
AU  - Zhong W
AD  - School of Health Management, Southern Medical University, Guangzhou, 510515, China.
FAU - Xia, Oudong
AU  - Xia O
AUID- ORCID: 0000-0001-5091-7384
AD  - Zhujiang Hospital, Southern Medical University, Guangzhou, 510280, China. 
      791966640@qq.com.
LA  - eng
GR  - 17YJAZH093/Ministry of Human Resources and Social Security (CN)/
PT  - Journal Article
DEP - 20210104
TA  - BMC Health Serv Res
JT  - BMC health services research
JID - 101088677
SB  - IM
MH  - Child
MH  - China
MH  - Cross-Sectional Studies
MH  - Female
MH  - Humans
MH  - *Intention
MH  - *Job Satisfaction
MH  - Pediatricians
MH  - Personnel Turnover
MH  - Surveys and Questionnaires
PMC - PMC7780641
OTO - NOTNLM
OT  - Job satisfaction
OT  - Occupational identity
OT  - Paediatricians
OT  - Turnover intention
COIS- The authors declare that they have no competing financial interests.
EDAT- 2021/01/06 06:00
MHDA- 2021/05/15 06:00
CRDT- 2021/01/05 05:40
PHST- 2020/01/05 00:00 [received]
PHST- 2020/12/02 00:00 [accepted]
PHST- 2021/01/05 05:40 [entrez]
PHST- 2021/01/06 06:00 [pubmed]
PHST- 2021/05/15 06:00 [medline]
AID - 10.1186/s12913-020-05991-z [pii]
AID - 5991 [pii]
AID - 10.1186/s12913-020-05991-z [doi]
PST - epublish
SO  - BMC Health Serv Res. 2021 Jan 4;21(1):6. doi: 10.1186/s12913-020-05991-z.

PMID- 26678804
OWN - NLM
STAT- MEDLINE
DCOM- 20161222
LR  - 20210916
IS  - 1464-3677 (Electronic)
IS  - 1353-4505 (Linking)
VI  - 28
IP  - 1
DP  - 2016 Feb
TI  - Job satisfaction of urban community health workers after the 2009 healthcare reform 
      in China: a systematic review.
PG  - 14-21
LID - 10.1093/intqhc/mzv111 [doi]
AB  - PURPOSE: In 2009 China introduced a new round of healthcare reform to strengthen 
      primary care networks through the development of Community Health Services (CHS). 
      This study aimed to measure the degree of overall job satisfaction and also 
      satisfaction dimensions and then find common causes of dissatisfaction among 
      Community Health Workers (CHWs) in urban China by conducting a systematic review of 
      relevant studies on CHWs' job satisfaction. DATA SOURCES: Web of Science, PubMed, 
      Google scholar, Wanfangdata and CNKI were searched. STUDY SELECTION: Publications 
      about job satisfaction of CHWs were screened and assessed. Finally 18 Chinese 
      articles and 4 English articles were included. DATA EXTRACTION: Quantitative and 
      qualitative data were extracted for nine themes concerning job satisfaction. 
      Narrative synthesis was employed to analyze the data. RESULTS OF DATA SYNTHESIS: 
      CHWs were generally neither satisfied nor dissatisfied with their work after 2009. 
      Financial rewards and opportunities for professional development were the most 
      important determinants of job dissatisfaction. Workers were generally satisfied with 
      interpersonal relationships in the workplace. The expanded public health services 
      package and human-resources related regulations, e.g. the professional rank 
      promotion system, government-controlled staffing policy (i.e. staff-quota system) 
      and government-controlled budgetary planning (i.e. the Separation of Revenue and 
      Expenditure), were policies that had an effect on job satisfaction. CONCLUSION: 
      Financial rewards and professional development were the two main predictors of job 
      satisfaction. To improve CHS in China, policy-makers (especially the central 
      government) need to consider the impact of current policies on job satisfaction in 
      order to reduce job dissatisfaction.
CI  - © The Author 2015. Published by Oxford University Press in association with the 
      International Society for Quality in Health Care; all rights reserved.
FAU - Zhang, Mingji
AU  - Zhang M
AD  - School of Public Health, Fudan University; Key Laboratory of Health Technology 
      Assessment (Ministry of Health); Collaborative Innovation Center of Social Risks 
      Governance in Health, Shanghai, China.
FAU - Yang, Rongrong
AU  - Yang R
AD  - Tianjin Medical Information Center, Tianjin, China.
FAU - Wang, Wei
AU  - Wang W
AD  - School of Public Health, Fudan University; Key Laboratory of Health Technology 
      Assessment (Ministry of Health); Collaborative Innovation Center of Social Risks 
      Governance in Health, Shanghai, China.
FAU - Gillespie, James
AU  - Gillespie J
AD  - Menzies Center for Health Policy, Sydney University, Sydney, Australia.
FAU - Clarke, Susan
AU  - Clarke S
AD  - Menzies Center for Health Policy, Sydney University, Sydney, Australia.
FAU - Yan, Fei
AU  - Yan F
AD  - School of Public Health, Fudan University; Key Laboratory of Health Technology 
      Assessment (Ministry of Health); Collaborative Innovation Center of Social Risks 
      Governance in Health, Shanghai, China.
LA  - eng
PT  - Journal Article
PT  - Research Support, Non-U.S. Gov't
PT  - Review
PT  - Systematic Review
DEP - 20151217
PL  - England
TA  - Int J Qual Health Care
JT  - International journal for quality in health care : journal of the International 
      Society for Quality in Health Care
JID - 9434628
SB  - IM
MH  - China
MH  - Community Health Workers/*psychology
MH  - *Health Care Reform
MH  - Humans
MH  - *Job Satisfaction
MH  - *Primary Health Care
OTO - NOTNLM
OT  - china
OT  - community health
OT  - healthcare reform
OT  - job satisfaction
OT  - systematic review
EDAT- 2015/12/19 06:00
MHDA- 2016/12/23 06:00
CRDT- 2015/12/19 06:00
PHST- 2015/12/19 06:00 [entrez]
PHST- 2015/12/19 06:00 [pubmed]
PHST- 2016/12/23 06:00 [medline]
AID - mzv111 [pii]
AID - 10.1093/intqhc/mzv111 [doi]
PST - ppublish
SO  - Int J Qual Health Care. 2016 Feb;28(1):14-21. doi: 10.1093/intqhc/mzv111. Epub 2015 
      Dec 17.

PMID- 31393371
OWN - NLM
STAT- MEDLINE
DCOM- 20190820
LR  - 20210110
IS  - 1536-5964 (Electronic)
IS  - 0025-7974 (Print)
IS  - 0025-7974 (Linking)
VI  - 98
IP  - 32
DP  - 2019 Aug
TI  - Current status and job satisfaction of village doctors in western China.
PG  - e16693
LID - 10.1097/MD.0000000000016693 [doi]
LID - e16693
AB  - To strengthen rural health services, the Chinese government has launched a series of 
      policies to promote health workforce development. This study aims to understand the 
      current status of village doctors and to explore the factors associated with village 
      doctors' job satisfaction in western China. It also attempts to provide references 
      for further building capacities of village doctors and promoting the development of 
      rural health service policy.A multistage stratified sampling method was used to 
      obtain data from a cross-sectional survey on village doctors across 2 provinces of 
      western China during 2012 to 2013. Quantitative data were collected from village 
      doctors face-to-face, through a self-administered questionnaire.Among the 370 
      respondents, 225 (60.8%) aged 25 to 44 years, and 268 (72.4%) were covered by health 
      insurance. Their income and working time calculated by workloads were higher than 
      their self-report results. Being healthy, working fewer years, and having government 
      funding and facilities were the positive factors toward their job satisfaction. 
      Village doctors working with government-funded village clinics or facilities were 
      more likely to feel satisfied.Problems identified previously such as low income and 
      lack of insurance, heavy workload and aging were not detected in our study. Instead, 
      village doctors were better-paid and better-covered by social insurance than other 
      local rural residents, with increased job satisfaction. Government policies should 
      pay more attention to improving the quality of rural health services and the income 
      and security system of village doctors, to maintain and increase their job 
      satisfaction and work enthusiasm. Further experimental study could evaluate effects 
      of government input to improve rural health human resources and system development.
FAU - Zhang, Qi
AU  - Zhang Q
AD  - West China School of Public Health, Sichuan University, Chengdu, Sichuan.
FAU - Chen, Jiayan
AU  - Chen J
AD  - School of Public Health, Tongji Medical College, Huazhong University of Science and 
      Technology, Wuhan, Hubei.
FAU - Yang, Min
AU  - Yang M
AD  - West China School of Public Health, Sichuan University, Chengdu, Sichuan.
FAU - Pan, Jay
AU  - Pan J
AD  - West China School of Public Health, Sichuan University, Chengdu, Sichuan.
FAU - Li, Xiaoping
AU  - Li X
AD  - Business School, Sichuan University, Chengdu, Sichuan.
FAU - Yue, Lin
AU  - Yue L
AD  - West China School of Public Health, Sichuan University, Chengdu, Sichuan.
FAU - Huang, Yuan
AU  - Huang Y
AD  - Department of Epidemiology and Biostatistics, Kunming Medical University, Kunming, 
      Yunnan.
FAU - Mao, Tao
AU  - Mao T
AD  - Jiangsu Provincial Center for Disease Control and Prevention, Nanjing, Jiangsu.
FAU - Zhang, Cong
AU  - Zhang C
AD  - West China Second University Hospital, Sichuan University, Chengdu, Sichuan, China.
FAU - Ma, Xiao
AU  - Ma X
AD  - West China School of Public Health, Sichuan University, Chengdu, Sichuan.
LA  - eng
PT  - Journal Article
PT  - Observational Study
TA  - Medicine (Baltimore)
JT  - Medicine
JID - 2985248R
SB  - IM
MH  - Adult
MH  - Attitude of Health Personnel
MH  - Capacity Building
MH  - China
MH  - Cross-Sectional Studies
MH  - Humans
MH  - *Job Satisfaction
MH  - Physicians/*psychology
MH  - Rural Health Services/legislation & jurisprudence/*organization & administration
MH  - Self Report
PMC - PMC6709036
COIS- The authors have no conflicts of interest to disclose.
EDAT- 2019/08/09 06:00
MHDA- 2019/08/21 06:00
CRDT- 2019/08/09 06:00
PHST- 2019/08/09 06:00 [entrez]
PHST- 2019/08/09 06:00 [pubmed]
PHST- 2019/08/21 06:00 [medline]
AID - 00005792-201908090-00031 [pii]
AID - MD-D-18-07006 [pii]
AID - 10.1097/MD.0000000000016693 [doi]
PST - ppublish
SO  - Medicine (Baltimore). 2019 Aug;98(32):e16693. doi: 10.1097/MD.0000000000016693.

PMID- 33033013
OWN - NLM
STAT- MEDLINE
DCOM- 20210514
LR  - 20210514
IS  - 2044-6055 (Electronic)
IS  - 2044-6055 (Linking)
VI  - 10
IP  - 10
DP  - 2020 Oct 7
TI  - Job burnout and turnover intention among Chinese primary healthcare staff: the 
      mediating effect of satisfaction.
PG  - e036702
LID - 10.1136/bmjopen-2019-036702 [doi]
LID - e036702
AB  - OBJECTIVES: Although China has done a lot in strengthening the primary healthcare 
      system, the high turnover intention is still a social problem to be reckoned with. 
      The objective of this study is to explore the mediating effect of satisfaction 
      between job burnout and turnover intention. DESIGN: Cross-sectional study. METHODS: 
      A cross-sectional study was conducted to make sense of the job burnout, satisfaction 
      and turnover intention among primary healthcare workers in central China. Structural 
      equation modelling (SEM) was performed to study the mediating effect of satisfaction 
      between job burnout and turnover intention with maximum likelihood estimation. The 
      mediation effect test was carried out by using the bootstrap method. RESULTS: SEM 
      showed that job burnout was positively related to the turnover intention with the 
      standard path coefficient of 0.845 (C.R.=34.055, p<0.001). The partial mediating 
      effect of satisfaction was 0.047, making up 5.32% of the total effect. The 
      goodness-of-fit was acceptable (Goodness of Fit Index=0.947, Comparative Fit 
      Index=0.975, root mean square error of approximation=0.067, Non-Normed Fit 
      Index=0.971, Incremental Fit Index=0.975). Age, education level, monthly income, 
      hire form and night shift were also found significantly correlated with turnover 
      intention, and no difference was found between physicians and nurses. CONCLUSIONS: 
      The turnover intention is significantly affected by job burnout, satisfaction and 
      demographical characteristics including age, education level, monthly income, hire 
      form and night shift. Satisfaction can be regarded as a mediator between job burnout 
      and turnover intention. Relative measures can be taken to promote enthusiasm and 
      satisfaction thus decreasing the turnover rate.
CI  - © Author(s) (or their employer(s)) 2020. Re-use permitted under CC BY-NC. No 
      commercial re-use. See rights and permissions. Published by BMJ.
FAU - Ran, Li
AU  - Ran L
AD  - Department of Occupational and Environmental Health, School of Health Sciences, 
      Wuhan University, Wuhan, China.
FAU - Chen, Xuyu
AU  - Chen X
AD  - Department of Occupational and Environmental Health, School of Health Sciences, 
      Wuhan University, Wuhan, China.
FAU - Peng, Shuzhen
AU  - Peng S
AD  - Department of Health Management, Huangpi People's Hospital, Wuhan, China.
FAU - Zheng, Feng
AU  - Zheng F
AD  - Department of Health Managment, Health Committee of Huangpi District of Wuhan, 
      Wuhan, China.
FAU - Tan, Xiaodong
AU  - Tan X
AUID- ORCID: 0000-0002-2802-5547
AD  - Department of Occupational and Environmental Health, School of Health Sciences, 
      Wuhan University, Wuhan, China 00300469@whu.edu.cn 854757230@qq.com.
AD  - School of Nursing, Wuchang University of Technology, Wuhan, China.
FAU - Duan, Ruihua
AU  - Duan R
AD  - Department of Health Management, Huangpi People's Hospital, Wuhan, China 
      00300469@whu.edu.cn 854757230@qq.com.
LA  - eng
PT  - Journal Article
DEP - 20201007
TA  - BMJ Open
JT  - BMJ open
JID - 101552874
SB  - IM
MH  - *Burnout, Professional/epidemiology
MH  - China
MH  - Cross-Sectional Studies
MH  - Humans
MH  - Intention
MH  - Job Satisfaction
MH  - *Nursing Staff, Hospital
MH  - Personal Satisfaction
MH  - Personnel Turnover
MH  - Primary Health Care
MH  - Surveys and Questionnaires
PMC - PMC7542935
OTO - NOTNLM
OT  - *burnout
OT  - *healthcare
OT  - *job satisfaction
OT  - *mediating effect
OT  - *turnover intention
COIS- Competing interests: None declared.
EDAT- 2020/10/10 06:00
MHDA- 2021/05/15 06:00
CRDT- 2020/10/09 05:31
PHST- 2020/10/09 05:31 [entrez]
PHST- 2020/10/10 06:00 [pubmed]
PHST- 2021/05/15 06:00 [medline]
AID - bmjopen-2019-036702 [pii]
AID - 10.1136/bmjopen-2019-036702 [doi]
PST - epublish
SO  - BMJ Open. 2020 Oct 7;10(10):e036702. doi: 10.1136/bmjopen-2019-036702.

PMID- 27614014
OWN - NLM
STAT- MEDLINE
DCOM- 20170929
LR  - 20180308
IS  - 1464-3677 (Electronic)
IS  - 1353-4505 (Linking)
VI  - 28
IP  - 6
DP  - 2016 Dec 1
TI  - Work characteristics and psychological symptoms among GPs and community nurses: a 
      preliminary investigation in China.
PG  - 709-714
LID - 10.1093/intqhc/mzw098 [doi]
AB  - OBJECTIVE: To determine the effect of work characteristics on the psychological 
      symptoms of general practitioners' (GPs) and community nurses. DESIGN, SETTING AND 
      PARTICIPANTS: A stratified sampling cross-sectional survey was performed at the 12 
      community health services centres involved 233 GPs and 202 community nurses in three 
      cities of Hubei Province in central China. The independent variables were career 
      prospects, superior recognition, salary fairness, professional-patient relationship 
      and self-perceived workload. The dependent variables were the General Health 
      Questionnaire. RESULTS: The generalized linear regression showed the career 
      prospects had a significant association with GPs' psychological health, whereas 
      career prospects, self-perceived workload and superior recognition had significant 
      association on the psychological health of community nurses. However, salary 
      fairness and professional-patient relationship were not statistically significant 
      for GPs or community nurses. CONCLUSIONS: A better understanding of the effects of 
      career prospects on the psychological health of GPs and community nurses, and 
      improvements in superior recognition and workload on the psychological health of 
      community nurses, would improve psychological symptoms of primary-level medical 
      staff.
CI  - © The Author 2016. Published by Oxford University Press in association with the 
      International Society for Quality in Health Care. All rights reserved. For 
      permissions, please e-mail: journals.permissions@oup.com
FAU - Zhang, Liuyi
AU  - Zhang L
AD  - Department of Social Medicine and Health Management, School of Public Health, Tongji 
      Medical College, Huazhong University of Science and Technology, Hangkong Road 13, 
      Wuhan, Hubei 430030, China.
FAU - Wang, Fang
AU  - Wang F
AD  - Department of Social Medicine and Health Management, School of Public Health, Tongji 
      Medical College, Huazhong University of Science and Technology, Hangkong Road 13, 
      Wuhan, Hubei 430030, China.
FAU - Cheng, Yao
AU  - Cheng Y
AD  - Department of Social Medicine and Health Management, School of Public Health, Tongji 
      Medical College, Huazhong University of Science and Technology, Hangkong Road 13, 
      Wuhan, Hubei 430030, China.
FAU - Zhang, Ping
AU  - Zhang P
AD  - Department of Social Medicine and Health Management, School of Public Health, Tongji 
      Medical College, Huazhong University of Science and Technology, Hangkong Road 13, 
      Wuhan, Hubei 430030, China.
FAU - Liang, Yuan
AU  - Liang Y
AD  - Department of Social Medicine and Health Management, School of Public Health, Tongji 
      Medical College, Huazhong University of Science and Technology, Hangkong Road 13, 
      Wuhan, Hubei 430030, China.
LA  - eng
PT  - Journal Article
PL  - England
TA  - Int J Qual Health Care
JT  - International journal for quality in health care : journal of the International 
      Society for Quality in Health Care
JID - 9434628
SB  - IM
MH  - Adult
MH  - Aged
MH  - China
MH  - Community Health Centers
MH  - Cross-Sectional Studies
MH  - Female
MH  - General Practitioners/economics/*psychology
MH  - Humans
MH  - *Job Satisfaction
MH  - Male
MH  - Middle Aged
MH  - Nurses
MH  - Nurses, Community Health/economics/*psychology
MH  - Professional-Patient Relations
MH  - Stress, Psychological/etiology
MH  - Workload/psychology
OTO - NOTNLM
OT  - community nurses
OT  - general practitioners
OT  - mental health
OT  - occupational health
OT  - psychological symptoms
OT  - work characteristics
EDAT- 2016/09/11 06:00
MHDA- 2017/09/30 06:00
CRDT- 2016/09/11 06:00
PHST- 2016/08/15 00:00 [received]
PHST- 2016/07/19 00:00 [accepted]
PHST- 2016/09/11 06:00 [pubmed]
PHST- 2017/09/30 06:00 [medline]
PHST- 2016/09/11 06:00 [entrez]
AID - mzw098 [pii]
AID - 10.1093/intqhc/mzw098 [doi]
PST - ppublish
SO  - Int J Qual Health Care. 2016 Dec 1;28(6):709-714. doi: 10.1093/intqhc/mzw098.

PMID- 28409052
OWN - NLM
STAT- PubMed-not-MEDLINE
LR  - 20200930
IS  - 2090-908X (Print)
IS  - 2090-908X (Electronic)
IS  - 2090-908X (Linking)
VI  - 2017
DP  - 2017
TI  - Job Satisfaction Analysis in Rural China: A Qualitative Study of Doctors in a 
      Township Hospital.
PG  - 1964087
LID - 10.1155/2017/1964087 [doi]
LID - 1964087
AB  - Background. Township hospitals in China provide rural communities with basic but 
      much needed critical health care services. The doctors working in these hospitals 
      often feel unsatisfied when considering their work schedules and financial rewards. 
      Method. To explore job satisfaction of health workers in a township hospital, a 
      qualitative study was conducted of 39 doctors from five township hospitals in 
      Guangxi Zhuang Autonomous Region. The goal was to understand the level of job 
      satisfaction of doctors and to make recommendations for improvements. Results. About 
      75% (28/39) of the doctors expressed negative attitudes related to their work 
      conditions. Slightly more than half (22/39) mentioned they should receive greater 
      compensation for their work and more than one were seriously considering other 
      options. Many participants (35/39) showed their satisfaction about the achievement 
      of serving as a doctor. Conclusion. Their main concerns related to job satisfaction 
      included working conditions, financial rewards, and the doctor's relationships with 
      patients. Increasing the incomes and fringe benefits of healthcare workers, 
      improving their work conditions, and providing training and continuing education 
      opportunities would help rural clinics retain doctors and eliminate the current 
      unsatisfactory conditions. The findings also highlight the need for the government 
      to increase financial support of township hospitals.
FAU - Chen, Qiwei
AU  - Chen Q
AD  - School of Information Management, Guangxi Medical University, Nanning, Guangxi 
      530021, China.
FAU - Yang, Lan
AU  - Yang L
AD  - School of Humanities and Social Science, Guangxi Medical University, Nanning, 
      Guangxi 530021, China.
AD  - Department of Criminal Justice, Western Oregon University, Monmouth, OR 97361, USA.
FAU - Feng, Qiming
AU  - Feng Q
AUID- ORCID: 0000-0001-8200-0773
AD  - School of Humanities and Social Science, Guangxi Medical University, Nanning, 
      Guangxi 530021, China.
AD  - Department of Criminal Justice, Western Oregon University, Monmouth, OR 97361, USA.
FAU - Tighe, Scott S
AU  - Tighe SS
AD  - School of Humanities and Social Science, Guangxi Medical University, Nanning, 
      Guangxi 530021, China.
AD  - Department of Criminal Justice, Western Oregon University, Monmouth, OR 97361, USA.
LA  - eng
PT  - Journal Article
DEP - 20170319
TA  - Scientifica (Cairo)
JT  - Scientifica
JID - 101589932
PMC - PMC5376455
EDAT- 2017/04/15 06:00
MHDA- 2017/04/15 06:01
CRDT- 2017/04/15 06:00
PHST- 2016/10/07 00:00 [received]
PHST- 2017/01/05 00:00 [revised]
PHST- 2017/02/01 00:00 [accepted]
PHST- 2017/04/15 06:00 [entrez]
PHST- 2017/04/15 06:00 [pubmed]
PHST- 2017/04/15 06:01 [medline]
AID - 10.1155/2017/1964087 [doi]
PST - ppublish
SO  - Scientifica (Cairo). 2017;2017:1964087. doi: 10.1155/2017/1964087. Epub 2017 Mar 19.

PMID- 30833308
OWN - NLM
STAT- MEDLINE
DCOM- 20200312
LR  - 20200312
IS  - 2044-6055 (Electronic)
IS  - 2044-6055 (Linking)
VI  - 9
IP  - 3
DP  - 2019 Mar 3
TI  - Career orientation and its impact factors of general practitioners in Shanghai, 
      China: a cross-sectional study.
PG  - e021980
LID - 10.1136/bmjopen-2018-021980 [doi]
LID - e021980
AB  - OBJECTIVES: To understand the career orientation and impact factors of general 
      practitioners (GPs) in Shanghai. DESIGN: A cross-sectional study was carried out 
      from August 2014 to December 2015 using the Career Orientations Inventory (short 
      form). SETTING AND PARTICIPANTS: We conducted a cross-sectional study of 1159 GPs, 
      of which 1067 (92.06%) completed the assessment tools, from 223 community healthcare 
      centres in Shanghai RESULTS: The top career orientation was organisational job 
      security (71.60%), followed by technical competence (12.18%). Compared with female 
      GPs, male GPs scored higher in managerial competence (p<0.001), creativity and 
      entrepreneurship (p<0.001), and lower in organisational job security (p=0.034). 
      Compared with GPs younger than 40, those aged 40 years and older scored higher in 
      sense of service (p=0.003) and lower in autonomy (p=0.022) and lifestyle integration 
      (p=0.039). Compared with GPs with lower education levels, those with at least a 
      bachelor's degree scored higher in managerial competence (p=0.001 and autonomy 
      (p=0.025). In addition, those with fewer than 10 years of work experience scored 
      higher in managerial competence (p=0.008) and scored lower in geographical security 
      (p=0.032) compared with GPs with longer durations of work experience. GPs with 
      senior professional positions scored higher in technical competence (p=0.012) 
      compared with those with lower professional positions. CONCLUSIONS: The search for 
      job stability and the lack of career prospect planning are two factors that impact 
      community GP growth. Individualised skills training and career development planning 
      should be provided to GPs of specific genders, educational background and vocational 
      competence, in order to enhance their job satisfaction and service quality, thereby 
      achieving retention of this staff group.
CI  - © Author(s) (or their employer(s)) 2019. Re-use permitted under CC BY-NC. No 
      commercial re-use. See rights and permissions. Published by BMJ.
FAU - Wang, Jian
AU  - Wang J
AUID- ORCID: 0000-0003-0229-4199
AD  - General Practice, Zhongshan Hospital, Fudan University, Shanghai, China.
FAU - Zhao, Qi
AU  - Zhao Q
AD  - Epidemiology, School of Public Health, Fudan University, Shanghai, China.
FAU - Liu, Tianwei
AU  - Liu T
AD  - General Practice, Tangqiao Community Healthcare Centre in Pudong New District, 
      Shanghai, China.
FAU - An, Melissa
AU  - An M
AD  - Close Concerns, San Francisco, California, USA.
FAU - Pan, Zhigang
AU  - Pan Z
AD  - General Practice, Zhongshan Hospital, Fudan University, Shanghai, China.
LA  - eng
PT  - Journal Article
PT  - Research Support, Non-U.S. Gov't
DEP - 20190303
TA  - BMJ Open
JT  - BMJ open
JID - 101552874
SB  - IM
MH  - Adult
MH  - *Career Choice
MH  - China
MH  - Clinical Competence
MH  - Cross-Sectional Studies
MH  - Female
MH  - *General Practitioners/psychology/standards/statistics & numerical data
MH  - Humans
MH  - Job Satisfaction
MH  - Male
MH  - Middle Aged
MH  - *Personnel Management/methods/standards
MH  - Primary Health Care/organization & administration/statistics & numerical data
PMC - PMC6443062
OTO - NOTNLM
OT  - *care orientation
OT  - *general practice
OT  - *primary care
COIS- Competing interests: None declared.
EDAT- 2019/03/06 06:00
MHDA- 2020/03/13 06:00
CRDT- 2019/03/06 06:00
PHST- 2019/03/06 06:00 [entrez]
PHST- 2019/03/06 06:00 [pubmed]
PHST- 2020/03/13 06:00 [medline]
AID - bmjopen-2018-021980 [pii]
AID - 10.1136/bmjopen-2018-021980 [doi]
PST - epublish
SO  - BMJ Open. 2019 Mar 3;9(3):e021980. doi: 10.1136/bmjopen-2018-021980.

PMID- 32363689
OWN - NLM
STAT- MEDLINE
DCOM- 20210723
LR  - 20210723
IS  - 1466-7657 (Electronic)
IS  - 0020-8132 (Linking)
VI  - 67
IP  - 3
DP  - 2020 Sep
TI  - The nurse outcomes and patient outcomes following the High-Quality Care Project.
PG  - 362-371
LID - 10.1111/inr.12587 [doi]
AB  - BACKGROUND: There have been many single cross-sectional studies on nurse or patient 
      outcomes. However, long-term evidence on improving nurse and patient outcomes is 
      still limited. The High-Quality Care Project is a national project in China for 
      improving nurse and patient outcomes by implementing primary nursing. AIM: (1) To 
      assess the long-term changes in nurse and patient outcomes in the context of the 
      High-Quality Care Project. (2) To explore the potential influences of primary 
      nursing on nurse and patient outcomes based on this study and broader existing 
      evidence. METHODS: The data of two cross-sectional studies were used for analysis. 
      The two cross-sectional studies were conducted before (2009) and after (2016) the 
      High-Quality Care Project. A total of 1376 nurses and 904 patients from 40 units of 
      10 tertiary hospitals were surveyed. Reliable and validated instruments were used to 
      measure nurse and patient outcomes. Multilevel modelling was the main method for 
      data analysis. RESULTS: Nurses in 2016 were more satisfied than nurses in 2009 with 
      most dimensions of nurse work environment and job satisfaction. However, they were 
      not more satisfied with burnout, global job satisfaction or intention to leave their 
      job. Nurses in 2016 also reported better quality of patient care and patient safety 
      while their patients reported higher patient satisfaction. CONCLUSION: The analysis 
      of our results based on existing evidence indicates that primary nursing could be 
      considered as a potentially effective way to improve nurse work environment and 
      patient outcomes. More studies with rigorous study design from micro perspectives 
      would be useful to further explore the direct effects of primary nursing on nurse 
      or/and patient outcomes. IMPLICATIONS FOR NURSING AND NURSING POLICY: Policymakers, 
      healthcare service leaders and nurse managers should make efforts to provide 
      multi-level supports to cultivate an encouraging environment for nurses to practice 
      primary nursing, because the implementation of primary nursing may improve the nurse 
      work environment and patient outcomes. Furthermore, improving nurse participation in 
      hospital affairs and developing nursing discipline and education for increasing 
      nursing staff resource and nurses' capacity - which all need policy and management 
      supports - are crucial to further improve nurse and patient outcomes.
CI  - © 2020 International Council of Nurses.
FAU - Chen, Q
AU  - Chen Q
AUID- ORCID: 0000-0003-1908-290X
AD  - Xiangya School of Nursing, Central South University, Hunan, China.
FAU - Gottlieb, L
AU  - Gottlieb L
AD  - Ingram School of Nursing, McGill University, Quebec, Canada.
FAU - Liu, D
AU  - Liu D
AD  - Xiangya School of Nursing, Central South University, Hunan, China.
FAU - Tang, S
AU  - Tang S
AUID- ORCID: 0000-0001-9940-5072
AD  - Xiangya School of Nursing, Central South University, Hunan, China.
FAU - Bai, Y
AU  - Bai Y
AD  - Xiangya School of Nursing, Central South University, Hunan, China.
LA  - eng
GR  - 201706370079/China Scholarship Council/
GR  - 740010006/Chinese Medical Board/
PT  - Journal Article
DEP - 20200504
PL  - England
TA  - Int Nurs Rev
JT  - International nursing review
JID - 7808754
SB  - IM
MH  - Adult
MH  - Aged
MH  - Aged, 80 and over
MH  - Burnout, Professional/*psychology
MH  - China
MH  - Cross-Sectional Studies
MH  - Female
MH  - Humans
MH  - *Job Satisfaction
MH  - Male
MH  - Middle Aged
MH  - Nurse-Patient Relations
MH  - Nursing Staff, Hospital/*psychology/*statistics & numerical data
MH  - *Patient Reported Outcome Measures
MH  - Quality of Health Care/*statistics & numerical data
MH  - Surveys and Questionnaires
OTO - NOTNLM
OT  - Burnout
OT  - Job Satisfaction
OT  - Nurse Work Environment
OT  - Nursing Policy
OT  - Patient Outcomes
OT  - Primary Nursing
OT  - Retention
EDAT- 2020/05/05 06:00
MHDA- 2021/07/24 06:00
CRDT- 2020/05/05 06:00
PHST- 2019/09/02 00:00 [received]
PHST- 2020/03/25 00:00 [revised]
PHST- 2020/03/29 00:00 [accepted]
PHST- 2020/05/05 06:00 [pubmed]
PHST- 2021/07/24 06:00 [medline]
PHST- 2020/05/05 06:00 [entrez]
AID - 10.1111/inr.12587 [doi]
PST - ppublish
SO  - Int Nurs Rev. 2020 Sep;67(3):362-371. doi: 10.1111/inr.12587. Epub 2020 May 4.

PMID- 31406889
OWN - NLM
STAT- PubMed-not-MEDLINE
LR  - 20201001
IS  - 2352-0132 (Electronic)
IS  - 2352-0132 (Linking)
VI  - 6
IP  - 2
DP  - 2019 Apr 10
TI  - Are mindfulness and self-efficacy related to presenteeism among primary medical 
      staff: A cross-sectional study.
PG  - 182-186
LID - 10.1016/j.ijnss.2019.03.004 [doi]
AB  - OBJECTIVES: In ensuring public welfare with primary medical and health services, the 
      primary medical staff faces new tasks. Increasing workload, and therefore degrees of 
      stress and burnout, can influence job satisfaction and lead to presenteeism, which 
      is defined as the appearance to be on the job but not actually working. The purpose 
      of this study is to investigate the current working situation and the relationship 
      between presenteeism and mindfulness of primary medical staff and determine the 
      mediating effect of self-efficacy on this relationship. METHOD: A cross-sectional 
      survey was performed with 580 primary medical staff from 9 hospitals in Shaanxi 
      province, northwest China. Presenteeism, mindfulness, and self-efficacy were 
      measured by using a general information questionnaire, the Five-Facet Mindfulness 
      Questionnaire, the General Self-Efficacy Scale, and the Stanford Presenteeism Scale. 
      Mediating effect was analyzed by a series of hierarchical multiple regressions. 
      RESULTS: A high level of presenteeism was found among 47.4% of the study 
      participants. Presenteeism was negatively correlated with mindfulness(r = -0.409, 
      P < 0.001) and self-efficacy(r = -0.678, P < 0.001). A positive correlation was 
      found between mindfulness and self-efficacy(r = 0.584, P < 0.001). When controlling 
      for self-efficacy (β = -0.018, P > 0.05), the association was insignificant between 
      presenteeism and mindfulness. CONCLUSION: The results identified the effect of 
      mindfulness on presenteeism of primary medical staff is realized through 
      self-efficacy,which also suggested to enhance self-efficacy on center location when 
      developing management strategies for mental health education or training among 
      primary medical staff.
FAU - Tang, Nan
AU  - Tang N
AD  - Lanzhou University, Lanzhou, China.
FAU - Han, Lin
AU  - Han L
AD  - Lanzhou University, Lanzhou, China.
FAU - Yang, Purui
AU  - Yang P
AD  - Lanzhou University, Lanzhou, China.
FAU - Zhao, Yanhui
AU  - Zhao Y
AD  - Lanzhou University, Lanzhou, China.
FAU - Zhang, Hongchen
AU  - Zhang H
AD  - Lanzhou University, Lanzhou, China.
LA  - eng
PT  - Journal Article
DEP - 20190307
TA  - Int J Nurs Sci
JT  - International journal of nursing sciences
JID - 101660887
PMC - PMC6608653
OTO - NOTNLM
OT  - Medical staff, Hospital
OT  - Mindfulness
OT  - Presenteeism
OT  - Self-efficacy
EDAT- 2019/08/14 06:00
MHDA- 2019/08/14 06:01
CRDT- 2019/08/14 06:00
PHST- 2017/08/10 00:00 [received]
PHST- 2018/12/23 00:00 [revised]
PHST- 2019/03/04 00:00 [accepted]
PHST- 2019/08/14 06:00 [entrez]
PHST- 2019/08/14 06:00 [pubmed]
PHST- 2019/08/14 06:01 [medline]
AID - S2352-0132(17)30237-5 [pii]
AID - 10.1016/j.ijnss.2019.03.004 [doi]
PST - epublish
SO  - Int J Nurs Sci. 2019 Mar 7;6(2):182-186. doi: 10.1016/j.ijnss.2019.03.004. 
      eCollection 2019 Apr 10.

PMID- 31630674
OWN - NLM
STAT- MEDLINE
DCOM- 20200406
LR  - 20200408
IS  - 1471-2296 (Electronic)
IS  - 1471-2296 (Linking)
VI  - 20
IP  - 1
DP  - 2019 Oct 20
TI  - Family medicine vocational training and career satisfaction in Hong Kong.
PG  - 139
LID - 10.1186/s12875-019-1030-8 [doi]
LID - 139
AB  - BACKGROUND: Postgraduate vocational training in family medicine (FM) is essential 
      for physicians to build capacity and develop quality primary care. Inadequate 
      standards in training and curriculum development can contribute to poor recruitment 
      and retention of doctors in primary care. This study aimed to investigate: 1) the 
      satisfaction level of doctors regarding vocational training in family medicine and 
      associated demographics; and 2) the satisfaction level of doctors regarding their 
      family medicine career and associated factors. METHOD: This is a cross sectional 
      study of all family medicine physicians across all government-funded primary care 
      clinics (GOPCs). The study questionnaire consisted of items from a standardized and 
      validated physician survey named the Physician Worklife Survey (PWS) (Konrad et al., 
      Med Care, 1999). We selected three scales (7 items) relating to global job 
      satisfaction, global career satisfaction and global specialty (family medicine) 
      satisfaction with additional items on training and demographics. All significant 
      variables in bivariate analyses were further examined using stepwise logistic 
      regression. RESULTS: Out of 424 eligible family medicine physicians, 368 physicians 
      successfully completed the questionnaire. The response rate was 86.8%. Most 
      participants were male (52.6%), were aged between 35 and 44 years (55.5%), were FM 
      specialists (42.4%), graduated locally (86.2%), and had postgraduate qualifications. 
      Eighty-two percent (82%) of participants were satisfied with their training. Having 
      autonomy and protected time for training were associated with satisfaction with FM 
      training. Satisfaction with family medicine as a career was correlated with 
      physicians' satisfaction with their current job. Doctors who did not enroll in 
      training (p < 0.001) and physicians who were older (p = 0.023) were significantly 
      less satisfied. Stepwise multivariate regression showed that doctors who 
      subjectively believed their training as "broad and in depth' had higher career 
      satisfaction (p < 0.001). CONCLUSION: Overall, the satisfaction level of physicians 
      on current family medicine training in Hong Kong was high. Having autonomy and 
      protected time for training is associated with higher training satisfaction levels. 
      Perceiving FM training as "broad and in-depth" is associated with higher family 
      medicine career satisfaction.
FAU - Lee, K P
AU  - Lee KP
AD  - JC School of Public Health and Primary Care, The Chinese University of Hong Kong, 
      Sha Tin, Hong Kong.
FAU - Wong, C
AU  - Wong C
AUID- ORCID: 0000-0003-2164-3673
AD  - JC School of Public Health and Primary Care, The Chinese University of Hong Kong, 
      Sha Tin, Hong Kong. carmenwong@cuhk.edu.hk.
FAU - Chan, D
AU  - Chan D
AD  - JC School of Public Health and Primary Care, The Chinese University of Hong Kong, 
      Sha Tin, Hong Kong.
FAU - Kung, K
AU  - Kung K
AD  - JC School of Public Health and Primary Care, The Chinese University of Hong Kong, 
      Sha Tin, Hong Kong.
FAU - Luk, L
AU  - Luk L
AD  - JC School of Public Health and Primary Care, The Chinese University of Hong Kong, 
      Sha Tin, Hong Kong.
FAU - Wong, M C S
AU  - Wong MCS
AD  - JC School of Public Health and Primary Care, The Chinese University of Hong Kong, 
      Sha Tin, Hong Kong.
FAU - Chao, D
AU  - Chao D
AD  - Hospital Authority, Hospital Authority Building, 147B Argyle Street, Kowloon, Hong 
      Kong.
FAU - Leung, V
AU  - Leung V
AD  - Hospital Authority, Hospital Authority Building, 147B Argyle Street, Kowloon, Hong 
      Kong.
FAU - Chan, C W
AU  - Chan CW
AD  - Hospital Authority, Hospital Authority Building, 147B Argyle Street, Kowloon, Hong 
      Kong.
FAU - Ko, W
AU  - Ko W
AD  - Hospital Authority, Hospital Authority Building, 147B Argyle Street, Kowloon, Hong 
      Kong.
FAU - Leung, T F
AU  - Leung TF
AD  - Hospital Authority, Hospital Authority Building, 147B Argyle Street, Kowloon, Hong 
      Kong.
FAU - Chan, Y H
AU  - Chan YH
AD  - Hospital Authority, Hospital Authority Building, 147B Argyle Street, Kowloon, Hong 
      Kong.
FAU - Fung, H T
AU  - Fung HT
AD  - Hospital Authority, Hospital Authority Building, 147B Argyle Street, Kowloon, Hong 
      Kong.
FAU - Lee, M K
AU  - Lee MK
AD  - Hospital Authority, Hospital Authority Building, 147B Argyle Street, Kowloon, Hong 
      Kong.
FAU - Wong, S Y S
AU  - Wong SYS
AD  - JC School of Public Health and Primary Care, The Chinese University of Hong Kong, 
      Sha Tin, Hong Kong.
LA  - eng
PT  - Journal Article
PT  - Research Support, Non-U.S. Gov't
DEP - 20191020
TA  - BMC Fam Pract
JT  - BMC family practice
JID - 100967792
SB  - IM
MH  - Adult
MH  - Cross-Sectional Studies
MH  - Family Practice/*education
MH  - Female
MH  - General Practitioners/education/psychology/statistics & numerical data
MH  - Hong Kong
MH  - Humans
MH  - *Job Satisfaction
MH  - Male
MH  - Surveys and Questionnaires
MH  - *Vocational Education
PMC - PMC6800987
OTO - NOTNLM
OT  - *Career satisfaction
OT  - *Doctors’ satisfaction level
OT  - *Family medicine training
OT  - *Job satisfaction
OT  - *Vocational training
COIS- Samuel Yeung Shan Wong is a member of the editorial board (Associate Editor) of BMC 
      Family Practice. All other authors declare that they have no competing interests.
EDAT- 2019/10/22 06:00
MHDA- 2020/04/09 06:00
CRDT- 2019/10/22 06:00
PHST- 2019/01/21 00:00 [received]
PHST- 2019/09/24 00:00 [accepted]
PHST- 2019/10/22 06:00 [entrez]
PHST- 2019/10/22 06:00 [pubmed]
PHST- 2020/04/09 06:00 [medline]
AID - 10.1186/s12875-019-1030-8 [pii]
AID - 1030 [pii]
AID - 10.1186/s12875-019-1030-8 [doi]
PST - epublish
SO  - BMC Fam Pract. 2019 Oct 20;20(1):139. doi: 10.1186/s12875-019-1030-8.

PMID- 33031590
OWN - NLM
STAT- MEDLINE
DCOM- 20210603
LR  - 20210603
IS  - 1365-2702 (Electronic)
IS  - 0962-1067 (Linking)
VI  - 30
IP  - 1-2
DP  - 2021 Jan
TI  - Factors associated with family cohesion and adaptability among Chinese registered 
      nurses.
PG  - 113-125
LID - 10.1111/jocn.15527 [doi]
AB  - AIM: To identify determinants of family cohesion and adaptability among Chinese 
      registered nurses. BACKGROUND: In China, the shortage of registered nurses imposes a 
      higher physical and emotional workload, which will aggravate their work-family 
      conflicts. Therefore, it is easy for nurses to ignore the importance of family, 
      which is undeniably detrimental to healthy self-development and providing better 
      care to patients. DESIGN: With a cross-sectional and observational study design (see 
      the STROBE checklist and Supplementary File 1). METHODS: The Family Cohesion and 
      Adaptability Scale was administered to registered nurses (N = 825) from 10 hospitals 
      throughout China. Multiple linear regression was used to analyse the related factors 
      for family cohesion and adaptability. RESULTS: The multiple regression analysis 
      revealed that inharmonious relationship with spouse's parents, discordant 
      nurse-patient relationship, parents live in countryside, and poor leadership was 
      found to be important risk predictors of family cohesion, and inharmonious 
      relationship with spouse's parents, discordant nurse-patient relationship, high 
      education, feel overworked and poor leadership was found to be important risk 
      predictors of family adaptability. CONCLUSION: Hospital managers need to pay 
      attention to the risk factors that affect nurses' family cohesion and adaptability. 
      To achieve this, they should employ targeted measures to enhance these aspects in 
      time, which will help improve nurses' family life and promote their participation 
      and role in family decision-making. This will not only help them create a better 
      external environment for their healthy self-development but also allow them to 
      maintain a better mood and energy to take care of patients. RELEVANCE TO CLINICAL 
      PRACTICE: Family cohesion and adaptability are important for nurses, as they may 
      affect nurses' healthy self-development and quality of service provided to patients. 
      Hospital managers should pay attention to the risk factors of nurses' family 
      cohesion and adaptability, such as poor nurse-patient relationship, and consider 
      employing corresponding measures to help them.
CI  - © 2020 John Wiley & Sons Ltd.
FAU - Huang, Lei
AU  - Huang L
AUID- ORCID: 0000-0003-2026-695X
AD  - Department of Nursing, West China Hospital, Sichuan University/West China School of 
      Nursing, Sichuan University, Chengdu, P.R. China.
AD  - Medical College, Xuchang University, Xuchang, P.R. China.
FAU - Wang, Ya
AU  - Wang Y
AD  - Department of Nursing, West China Hospital, Sichuan University/West China School of 
      Nursing, Sichuan University, Chengdu, P.R. China.
FAU - Huang, Hao
AU  - Huang H
AD  - Department of Nursing, West China Hospital, Sichuan University/West China School of 
      Nursing, Sichuan University, Chengdu, P.R. China.
LA  - eng
PT  - Journal Article
PT  - Observational Study
DEP - 20201108
PL  - England
TA  - J Clin Nurs
JT  - Journal of clinical nursing
JID - 9207302
MH  - China
MH  - Cross-Sectional Studies
MH  - Family Relations
MH  - Humans
MH  - Job Satisfaction
MH  - Leadership
MH  - *Nurses
MH  - *Nursing Staff, Hospital
MH  - Surveys and Questionnaires
OTO - NOTNLM
OT  - adaptability
OT  - cohesion
OT  - factor
OT  - family
OT  - nurse
EDAT- 2020/10/09 06:00
MHDA- 2021/06/04 06:00
CRDT- 2020/10/08 17:14
PHST- 2020/05/10 00:00 [received]
PHST- 2020/08/27 00:00 [revised]
PHST- 2020/09/21 00:00 [accepted]
PHST- 2020/10/09 06:00 [pubmed]
PHST- 2021/06/04 06:00 [medline]
PHST- 2020/10/08 17:14 [entrez]
AID - 10.1111/jocn.15527 [doi]
PST - ppublish
SO  - J Clin Nurs. 2021 Jan;30(1-2):113-125. doi: 10.1111/jocn.15527. Epub 2020 Nov 8.

PMID- 30691474
OWN - NLM
STAT- MEDLINE
DCOM- 20190412
LR  - 20200225
IS  - 1472-6963 (Electronic)
IS  - 1472-6963 (Linking)
VI  - 19
IP  - 1
DP  - 2019 Jan 28
TI  - Job satisfaction of certified primary care physicians in rural Shandong Province, 
      China: a cross-sectional study.
PG  - 75
LID - 10.1186/s12913-019-3893-8 [doi]
LID - 75
AB  - BACKGROUND: The purpose of this study was to measure the level of job satisfaction 
      of certified physicians in rural primary health care facilities (PHCFs) in Shandong 
      Province in order to ascertain the key factors affecting their satisfaction and to 
      provide effective information for policy decisions. METHODS: This cross-sectional 
      study was conducted among certified physicians in PHCFs in rural Shandong from June 
      to August 2016. An anonymous questionnaire was completed by 495 participants (valid 
      response rate: 91.6%). Data were analyzed using an exploratory factor analysis 
      (EFA), one-way analysis of variance (ANOVA), and multiple linear regression. 
      RESULTS: The participants consisted of 310 (62.6%) males and 185 (37.4%) females. 
      The overall mean score for job satisfaction among respondents was 3.41 (standard 
      deviation (SD) 0.68), which indicated that certified physicians were partially 
      satisfied with their jobs. Results also indicated that factors for the highest level 
      of satisfaction among certified physicians were the internal environment and job 
      description. Moreover, physicians were more satisfied with competency behaviours and 
      organizational management than with working conditions and job rewards. In contrast, 
      physicians were dissatisfied with the external environment to an extent. Overall job 
      satisfaction decreased with more years of service. Older physicians were less 
      satisfied with their jobs than younger ones. Physicians with a higher level of 
      education or senior professional title were less satisfied with their jobs than 
      those with a lower level of education or junior professional tilte. Organizational 
      management and the external environment were the most important factors influencing 
      job satisfaction. CONCLUSION: Certified physicians working in PHCFs in rural 
      Shandong had a slightly higher level of overall job satisfaciton than usual. After 
      recent healthcare reforms, the job satisfaction of primary health care physicians in 
      Shandong has changed little in comparison to that of physicians in other provinces 
      in China. More attention should be paid to the impacts of these variables (age, 
      educational background, technical title, monthly salary, form of employment, and 
      years of service) on job satisfaction. Numerous recommendations may be considered to 
      enhance organizational management and the external environment. The Government 
      should enhace the formulation, implementation, and evaluation of policies to ensure 
      that physicians continue to enjoy working in PHCFs. In short, the Government should 
      pay more attention to protecting the legitimate rights and interests of primary care 
      physicians when devising medical reforms.
FAU - Gu, Jingliang
AU  - Gu J
AD  - Department of Social Medicine and Health Management, School of Public Health, 
      Shandong University, 44 Wenhuaxi Road, Jinan, Shandong Province, 250012, People's 
      Republic of China.
FAU - Zhen, Tianmin
AU  - Zhen T
AD  - Shandong Institute of Medicine and Health Information, Shandong Academy of Medical 
      Sciences, 18877 Jingshi Road, Jinan, Shandong Province, 250062, People's Republic of 
      China.
FAU - Song, Yan
AU  - Song Y
AD  - Shandong Institute of Medicine and Health Information, Shandong Academy of Medical 
      Sciences, 18877 Jingshi Road, Jinan, Shandong Province, 250062, People's Republic of 
      China.
FAU - Xu, Lingzhong
AU  - Xu L
AD  - Department of Social Medicine and Health Management, School of Public Health, 
      Shandong University, 44 Wenhuaxi Road, Jinan, Shandong Province, 250012, People's 
      Republic of China. lzxu@sdu.edu.cn.
LA  - eng
GR  - 71673169/National Natural Science Foundation of China (CN)/
PT  - Journal Article
DEP - 20190128
TA  - BMC Health Serv Res
JT  - BMC health services research
JID - 101088677
SB  - IM
MH  - Adult
MH  - *Certification
MH  - China
MH  - Cross-Sectional Studies
MH  - Factor Analysis, Statistical
MH  - Female
MH  - Health Care Reform
MH  - Humans
MH  - *Job Satisfaction
MH  - Male
MH  - Middle Aged
MH  - Physicians, Primary Care/*psychology
MH  - *Rural Population
MH  - Surveys and Questionnaires
PMC - PMC6350299
OTO - NOTNLM
OT  - Certified physician
OT  - Cross-sectional study
OT  - Job satisfaction
OT  - Primary health care facility
OT  - Shandong P rovince
COIS- ETHICS APPROVAL AND CONSENT TO PARTICIPATE: This study was approved by the Research 
      Ethics Committee of the Shandong Institute of Medicine and Health Information 
      (IMHI-EC-16-001). The survey data were collected voluntarily and anonymously, 
      without sensitive information about the participants. Prior to the questionnaire, 
      all participants were given informed consent and detailed information explaining the 
      purpose of the study. CONSENT FOR PUBLICATION: As a part of the consent process, all 
      participants have agreed that collected information can be used for research and 
      publication. COMPETING INTERESTS: The authors declare that they have no competing 
      interests. PUBLISHER’S NOTE: Springer Nature remains neutral with regard to 
      jurisdictional claims in published maps and institutional affiliations.
EDAT- 2019/01/30 06:00
MHDA- 2019/04/13 06:00
CRDT- 2019/01/30 06:00
PHST- 2018/04/17 00:00 [received]
PHST- 2019/01/09 00:00 [accepted]
PHST- 2019/01/30 06:00 [entrez]
PHST- 2019/01/30 06:00 [pubmed]
PHST- 2019/04/13 06:00 [medline]
AID - 10.1186/s12913-019-3893-8 [pii]
AID - 3893 [pii]
AID - 10.1186/s12913-019-3893-8 [doi]
PST - epublish
SO  - BMC Health Serv Res. 2019 Jan 28;19(1):75. doi: 10.1186/s12913-019-3893-8.

PMID- 28664588
OWN - NLM
STAT- MEDLINE
DCOM- 20180509
LR  - 20181202
IS  - 1099-1751 (Electronic)
IS  - 0749-6753 (Linking)
VI  - 32
IP  - 3
DP  - 2017 Jul
TI  - Welfare, wellness, and job satisfaction of Chinese physicians: A national survey of 
      public tertiary hospitals in China.
PG  - 270-284
LID - 10.1002/hpm.2420 [doi]
AB  - Little national data are available on Chinese physicians' welfare, wellness, and job 
      satisfaction. We conducted a self-administered smartphone-based national survey in 
      early 2016 of 17 945 physicians from 136 tertiary hospitals across 31 provinces in 
      China. In addition to collecting the physicians' basic information, we also measured 
      5 domains (the ethical and working environments, welfare, wellness, and job 
      satisfaction). Half of the physicians reported a hospital-based annual income of 
      less than RMB 72 000 ($10 300), and 60.31% of them did not think that the current 
      medical pricing system reflects physicians' value. More than half (58.64%) of them 
      did not have or did not know about medical malpractice insurance. These physicians 
      worked long hours (an average of 10 h) and slept short hours (average 6 h). Only 
      35.78% of them thought that they were in good health, and 51.03% were in good mental 
      health. Approximately, a quarter of them had helped to pay medical bills for 
      patients who could not afford care, and 1 in 7 has been penalised for seeing 
      patients who generated bad debts. Only 33.42% of them thought that their occupation 
      receives social recognition and respect, and 70.98% would not encourage their 
      children to pursue a medical career. The top 3 factors that may influence physician 
      job satisfaction as chosen by the physicians were as follows: (1) the income 
      distribution policy (45.92%), (2) working environment safety (25.86%), and (3) 
      public trust and respect for their job (16.10%). In conclusion, we found that 
      Chinese physicians bear heavy physical, mental, and financial stress, and many of 
      them lack confidence that they receive trust and respect from society.
CI  - Copyright © 2017 John Wiley & Sons, Ltd.
FAU - Sun, Jing
AU  - Sun J
AD  - School of Public Health, Chinese Academy of Medical Sciences & Peking Union Medical 
      College, Beijing, PR China.
FAU - Ma, Jing
AU  - Ma J
AD  - Brigham and Women's Hospital, Harvard Medical School, Boston, MA, USA.
FAU - Hu, Guangyu
AU  - Hu G
AD  - School of Public Health, Chinese Academy of Medical Sciences & Peking Union Medical 
      College, Beijing, PR China.
FAU - Zhao, Qi
AU  - Zhao Q
AD  - School of Public Health, Chinese Academy of Medical Sciences & Peking Union Medical 
      College, Beijing, PR China.
FAU - Yuan, Changzheng
AU  - Yuan C
AD  - Nutrition Department, Harvard T.H.Chan School of Public Health, Boston, MA, USA.
FAU - Si, Wen
AU  - Si W
AD  - US-China Health Summit, Beijing, PR, China.
FAU - Zhang, Xinqing
AU  - Zhang X
AD  - School of Humanities & Social Sciences, Chinese Academy of Medical Sciences & Peking 
      Union Medical College, Beijing, PR China.
FAU - Liu, Yuanli
AU  - Liu Y
AD  - School of Public Health, Chinese Academy of Medical Sciences & Peking Union Medical 
      College, Beijing, PR China.
LA  - eng
PT  - Journal Article
DEP - 20170630
PL  - England
TA  - Int J Health Plann Manage
JT  - The International journal of health planning and management
JID - 8605825
MH  - Adult
MH  - China
MH  - Female
MH  - Health Status
MH  - *Hospitals, Public/statistics & numerical data
MH  - Humans
MH  - Income/statistics & numerical data
MH  - *Job Satisfaction
MH  - Male
MH  - Middle Aged
MH  - Physicians/*psychology/statistics & numerical data
MH  - Surveys and Questionnaires
MH  - *Tertiary Care Centers/statistics & numerical data
MH  - Trust/psychology
MH  - Workforce
MH  - Workplace/psychology
OTO - NOTNLM
OT  - Chinese physicians
OT  - job satisfaction
OT  - national survey
OT  - welfare
OT  - wellness
EDAT- 2017/07/01 06:00
MHDA- 2018/05/10 06:00
CRDT- 2017/07/01 06:00
PHST- 2017/07/01 06:00 [pubmed]
PHST- 2018/05/10 06:00 [medline]
PHST- 2017/07/01 06:00 [entrez]
AID - 10.1002/hpm.2420 [doi]
PST - ppublish
SO  - Int J Health Plann Manage. 2017 Jul;32(3):270-284. doi: 10.1002/hpm.2420. Epub 2017 
      Jun 30.

PMID- 31727027
OWN - NLM
STAT- MEDLINE
DCOM- 20200203
LR  - 20200211
IS  - 1471-2458 (Electronic)
IS  - 1471-2458 (Linking)
VI  - 19
IP  - 1
DP  - 2019 Nov 14
TI  - Moderating role of job satisfaction on turnover intention and burnout among workers 
      in primary care institutions: a cross-sectional study.
PG  - 1526
LID - 10.1186/s12889-019-7894-7 [doi]
LID - 1526
AB  - BACKGROUND: Global countries are suffering from a shortage of health professionals. 
      Turnover intention is closely related to job satisfaction and burnout, making good 
      use of these relationships could alleviate the crisis. Our research aims to examine 
      the mediating role of job satisfaction in the relationship between burnout and 
      turnover intention. METHODS: This research was conducted in Huangpi, China. The 
      convenience sampling method and self-administereded questionnaires were used. 1370 
      of valid samples were collected with 97.72% effective rate. Descriptive analyses 
      were conducted to describe social demographic factors. The structural equation model 
      (SEM) was performed to adjust model fitting, and the mediation effect test was 
      carried out by using the bootstrap method. Sobel-Z test was used to verify the 
      significance of mediation effect. RESULTS: The mean age was 36.98 (SD = 9.84). The 
      fitting indices of hypothetical model are not good. After the adjustments, 
      χ(2)/df = 5.590, GFI = 0.932, AGFI = 0.901, CFI = 0.977, NFI = 0.973, IFI = 0.977, 
      TLI = 0.970, RESEA = 0.058. The revised model fitted well, and the SEM was put up by 
      using the bootstrap method. The mediating effect is partial, and Soble-Z test 
      indicates that the mediation effect is significant. Burnout is negatively correlated 
      with job satisfaction (p < 0.01) and the standardized path coefficient is - 0.41. 
      Job satisfaction is also negatively correlated with turnover intention (p < 0.01) 
      and the standardized path coefficient is - 0.18. Burnout is positively correlated 
      with turnover intention (p < 0.01) and the standardized path coefficient is 0.83. 
      CONCLUSIONS: Job satisfaction is a mediating variable that affects the relationship 
      between burnout and turnover intention. The mediating effect was a partial mediating 
      effect and has a low impact of 7.4%. Improving treatment and giving more promotion 
      opportunities for workers to improve job satisfaction, conducting career planning 
      course and paying attention to employee psychological health to reduce job burnout. 
      The above measures may be helpful to reduce employee turnover rate and alleviating 
      the current situation of a shortage of health personnel in China.
FAU - Chen, Xuyu
AU  - Chen X
AD  - School of Health Sciences, Wuhan University, Donghu Road 115, Wuhcang District, 
      Wuhan, 430000, Hubei, China.
FAU - Ran, Li
AU  - Ran L
AD  - School of Health Sciences, Wuhan University, Donghu Road 115, Wuhcang District, 
      Wuhan, 430000, Hubei, China.
FAU - Zhang, Yuting
AU  - Zhang Y
AD  - School of Health Sciences, Wuhan University, Donghu Road 115, Wuhcang District, 
      Wuhan, 430000, Hubei, China.
FAU - Yang, Jinru
AU  - Yang J
AD  - School of Clinical Medicine, Wuhan University of Science and Technology, 947 Heping 
      Avenue, Qingshan District, Wuhan, 430000, Hubei, China.
FAU - Yao, Hui
AU  - Yao H
AD  - School of Health Sciences, Wuhan University, Donghu Road 115, Wuhcang District, 
      Wuhan, 430000, Hubei, China.
FAU - Zhu, Sirong
AU  - Zhu S
AD  - School of Health Sciences, Wuhan University, Donghu Road 115, Wuhcang District, 
      Wuhan, 430000, Hubei, China.
FAU - Tan, Xiaodong
AU  - Tan X
AD  - School of Health Sciences, Wuhan University, Donghu Road 115, Wuhcang District, 
      Wuhan, 430000, Hubei, China. 00300469@whu.edu.cn.
LA  - eng
PT  - Journal Article
DEP - 20191114
TA  - BMC Public Health
JT  - BMC public health
JID - 100968562
SB  - IM
MH  - Adult
MH  - *Burnout, Professional
MH  - China
MH  - Cross-Sectional Studies
MH  - Female
MH  - Health Personnel/*psychology
MH  - Humans
MH  - *Intention
MH  - *Job Satisfaction
MH  - Male
MH  - Mental Health
MH  - Middle Aged
MH  - *Personnel Turnover
MH  - *Primary Health Care
MH  - Surveys and Questionnaires
PMC - PMC6857324
COIS- The authors declare that they have no competing interests.
EDAT- 2019/11/16 06:00
MHDA- 2020/02/06 06:00
CRDT- 2019/11/16 06:00
PHST- 2019/07/21 00:00 [received]
PHST- 2019/11/01 00:00 [accepted]
PHST- 2019/11/16 06:00 [entrez]
PHST- 2019/11/16 06:00 [pubmed]
PHST- 2020/02/06 06:00 [medline]
AID - 10.1186/s12889-019-7894-7 [pii]
AID - 7894 [pii]
AID - 10.1186/s12889-019-7894-7 [doi]
PST - epublish
SO  - BMC Public Health. 2019 Nov 14;19(1):1526. doi: 10.1186/s12889-019-7894-7.

PMID- 23389284
OWN - NLM
STAT- MEDLINE
DCOM- 20130930
LR  - 20181202
IS  - 1469-0756 (Electronic)
IS  - 0032-5473 (Linking)
VI  - 89
IP  - 1050
DP  - 2013 Apr
TI  - An analysis of the current educational status and future training needs of China's 
      rural doctors in 2011.
PG  - 202-8
LID - 10.1136/postgradmedj-2012-131094 [doi]
AB  - OBJECTIVES: To analyse the educational status and future training needs of China's 
      rural doctors and provide a basis to improve their future training. METHODS: A 
      cross-sectional epidemiological survey was used for the analysis, and 17 954 rural 
      doctors chosen randomly from the eastern, central and western regions of China in 
      2009-2010 were surveyed to ascertain their average training time and the methods 
      used for and content of their training. RESULTS: In general, 8671/17 778 (48.77%) of 
      respondents received less than 12 days of training in a year. Conference sessions 
      seemed to be the major route of training, with 10 150/17 925 respondents (56.62%). 
      Clinical skills, with a response rate of 14 441/17 926 (80.56%), seemed to be the 
      most popular training content. With regard to the general needs for training time 
      received, 6547/18 255 (35.86%) of respondents hoped the average training time 
      received a year would be less than 12 days; on-site guidance from a senior doctor 
      was the most popular training method with response rate of 10 109/17 976 (56.24%), 
      and clinical skills was what rural doctors wished to study the most, with a positive 
      response of 16 744/17 962 (93.22%). Statistically significant differences existed in 
      the current status and training time, training method and training content needs of 
      China's rural doctors. CONCLUSIONS: Our results suggest that the training status and 
      needs of China's rural doctors are still disjointed; measures including the 
      introduction of remote education and clinical further education, extended training 
      time and more clinical skills training should be adopted.
FAU - Li, Xingming
AU  - Li X
AD  - School of Health Administration and Education, Capital Medical University, Beijing 
      100069, China. libright2003@yahoo.com.cn
FAU - Liu, Juyuan
AU  - Liu J
FAU - Huang, Jianshi
AU  - Huang J
FAU - Qian, Yunliang
AU  - Qian Y
FAU - Che, Lu
AU  - Che L
LA  - eng
PT  - Journal Article
PT  - Multicenter Study
PT  - Research Support, Non-U.S. Gov't
PT  - Review
DEP - 20130206
PL  - England
TA  - Postgrad Med J
JT  - Postgraduate medical journal
JID - 0234135
SB  - IM
MH  - Adult
MH  - China/epidemiology
MH  - Clinical Competence/*standards/statistics & numerical data
MH  - Cross-Sectional Studies
MH  - Educational Status
MH  - Female
MH  - Health Services Needs and Demand
MH  - Humans
MH  - Job Satisfaction
MH  - Male
MH  - Middle Aged
MH  - Patient Satisfaction
MH  - Physicians, Primary Care/*education/standards
MH  - Pilot Projects
MH  - Rural Health Services/*standards
MH  - Rural Population
MH  - Surveys and Questionnaires
MH  - Workforce
EDAT- 2013/02/08 06:00
MHDA- 2013/10/01 06:00
CRDT- 2013/02/08 06:00
PHST- 2013/02/08 06:00 [entrez]
PHST- 2013/02/08 06:00 [pubmed]
PHST- 2013/10/01 06:00 [medline]
AID - postgradmedj-2012-131094 [pii]
AID - 10.1136/postgradmedj-2012-131094 [doi]
PST - ppublish
SO  - Postgrad Med J. 2013 Apr;89(1050):202-8. doi: 10.1136/postgradmedj-2012-131094. Epub 
      2013 Feb 6.

PMID- 31941455
OWN - NLM
STAT- MEDLINE
DCOM- 20201130
LR  - 20201130
IS  - 1471-2296 (Electronic)
IS  - 1471-2296 (Linking)
VI  - 21
IP  - 1
DP  - 2020 Jan 15
TI  - Job satisfaction, burnout, and turnover intention among primary care providers in 
      rural China: results from structural equation modeling.
PG  - 12
LID - 10.1186/s12875-020-1083-8 [doi]
LID - 12
AB  - BACKGROUND: Low job satisfaction, severe burnout and high turnover intention are 
      found to be prevalent among the primary care providers (PCPs) in township health 
      centers (THCs), but their associations have received scant attention in the 
      literature. In light of this, this study aims to examine the relationships between 
      job satisfaction, burnout and turnover intention, and explore the predictors of 
      turnover intention with a view to retaining PCPs in rural China. METHODS: Using the 
      multistage cluster sampling method, a cross-sectional survey was conducted in 
      Shandong Province, China. 1148 PCPs from 47 THCs participated in this study. Job 
      satisfaction, burnout and turnover intention were measured with a multifaceted 
      instrument developed based on the existing literature, the Maslach Burnout Inventory 
      and the participants' responses to a Likert item drawn from the literature, 
      respectively. The relationships of the three factors were examined using Pearson 
      correlation and structural equation modeling, while the predictors of turnover 
      intention were investigated using multivariate logistic regression. RESULTS: The 
      subscale that the PCPs were most dissatisfied with was job rewards (95.12%), 
      followed by working environment (49.65%) and organizational management (47.98%). The 
      percentages of the PCPs reporting high-levels of emotional exhaustion, 
      depersonalization and reduced personal accomplishment were 27.66, 6.06, and 38.74%, 
      respectively. About 14.06% of the respondents had high turnover intention. There was 
      a significant direct effect of job satisfaction on burnout (γ = - 0.52) and turnover 
      intention (γ = - 0.29), a significant direct effect of burnout on turnover intention 
      (γ = 0.28), and a significant indirect effect (γ = - 0.14) of job satisfaction on 
      turnover intention through burnout as a mediator. Work environment satisfaction, 
      medical practicing environment satisfaction, and organizational management 
      satisfaction proved to be negative predictors of turnover intention (p < 0.05), 
      whereas reduced personal accomplishment was identified as a positive predictor 
      (p < 0.05). CONCLUSIONS: Plagued by low job satisfaction and severe burnout, the 
      PCPs in rural China may have high turnover intentions. Job satisfaction had not only 
      negative direct effects on burnout and turnover intention, but also an indirect 
      effect on turnover intention through burnout as a mediator. Targeted strategies 
      should be taken to motivate and retain the PCPs.
FAU - Wang, Haipeng
AU  - Wang H
AD  - School of Health Care Management, Shandong University, Jinan, 250012, China.
AD  - NHC Key Laboratory of Health Economics and Policy Research (Shandong University), 
      Jinan, 250012, China.
FAU - Jin, Yinzi
AU  - Jin Y
AD  - Department of Global Health, School of Public Health, Peking University, Beijing, 
      100191, China.
FAU - Wang, Dan
AU  - Wang D
AD  - China Center for Health Development Studies, Peking University, Beijing, 100191, 
      China.
FAU - Zhao, Shichao
AU  - Zhao S
AD  - School of Public Administration, Shandong Normal University, Jinan, 250014, China.
FAU - Sang, Xingang
AU  - Sang X
AD  - Health Commission of Weifang, Weifang, 261061, Shandong, China.
FAU - Yuan, Beibei
AU  - Yuan B
AD  - China Center for Health Development Studies, Peking University, Beijing, 100191, 
      China. beibeiyuan@bjmu.edu.cn.
LA  - eng
PT  - Journal Article
PT  - Research Support, Non-U.S. Gov't
DEP - 20200115
TA  - BMC Fam Pract
JT  - BMC family practice
JID - 100967792
SB  - IM
MH  - Adult
MH  - Burnout, Professional/*epidemiology/psychology
MH  - China/epidemiology
MH  - Cross-Sectional Studies
MH  - Female
MH  - Health Personnel/psychology/*statistics & numerical data
MH  - Humans
MH  - *Intention
MH  - *Job Satisfaction
MH  - Latent Class Analysis
MH  - Logistic Models
MH  - Male
MH  - Middle Aged
MH  - Nurses
MH  - *Personnel Turnover
MH  - Physicians, Primary Care/psychology/*statistics & numerical data
MH  - Reward
MH  - Rural Population/*statistics & numerical data
MH  - Salaries and Fringe Benefits
MH  - Workplace
PMC - PMC6961377
OTO - NOTNLM
OT  - *Burnout
OT  - *Job satisfaction
OT  - *Primary care providers
OT  - *Structural equation modeling
OT  - *Turnover intention
COIS- The authors declare that they have no competing interests.
EDAT- 2020/01/17 06:00
MHDA- 2020/12/01 06:00
CRDT- 2020/01/17 06:00
PHST- 2019/07/28 00:00 [received]
PHST- 2020/01/08 00:00 [accepted]
PHST- 2020/01/17 06:00 [entrez]
PHST- 2020/01/17 06:00 [pubmed]
PHST- 2020/12/01 06:00 [medline]
AID - 10.1186/s12875-020-1083-8 [pii]
AID - 1083 [pii]
AID - 10.1186/s12875-020-1083-8 [doi]
PST - epublish
SO  - BMC Fam Pract. 2020 Jan 15;21(1):12. doi: 10.1186/s12875-020-1083-8.

PMID- 32552752
OWN - NLM
STAT- MEDLINE
DCOM- 20201211
LR  - 20201214
IS  - 1472-6963 (Electronic)
IS  - 1472-6963 (Linking)
VI  - 20
IP  - 1
DP  - 2020 Jun 18
TI  - Could the connectedness of primary health care workers involved in social networks 
      affect their job burnout? A cross-sectional study in six counties, Central China.
PG  - 557
LID - 10.1186/s12913-020-05426-9 [doi]
LID - 557
AB  - BACKGROUND: This study aimed to reveal the effects of the connectedness of primary 
      health care (PHC) workers in social networks on their job burnout. METHODS: 
      Cross-sectional survey data of rural PHC workers in China were analyzed. A total of 
      663 respondents were enrolled. Chi-square and cumulative logistic regression were 
      used to determine the effects of the connectedness of PHC workers in social networks 
      on their job burnout. RESULTS: PHC workers in rural China had high levels of 
      emotional exhaustion (24.1%), depersonalization (15.7%), and lack of personal 
      accomplishment (34.7%). More than half of the participants were in the middle 
      connectedness level in terms of their advisory (70.4%) and friendship (70.3%) 
      networks. The degree of emotional exhaustion seemed to increase when participants 
      had a low connectedness in their friendship networks (β = 0.769, 95% 
      CI = 0.080-1.458, P = 0.029). Respondents with the middle level of connectedness in 
      advisory networks had higher levels of depersonalization (β = 0.739, 95% 
      CI = 0.130-1.348, P = 0.017) and lack of personal accomplishment (β = 0.583, 95% 
      CI = 0.111-1.055, P = 0.015) than those with the high degree of connectedness in 
      advisory networks. CONCLUSIONS: The connectedness of PHC workers in social networks 
      influenced their job burnout. Thus, organizations should establish an informal 
      communication platform and information feedback mechanism, promote and manage 
      friendship networks, and help PHC workers overcome emotional exhaustion. Managers 
      should also encourage individuals with a high level of connectedness in advisory 
      networks play the role of "opinion leader" so that they can help others mitigate 
      burnout.
FAU - Mao, Yiqing
AU  - Mao Y
AD  - School of Medicine and Health Management, Tongji Medical College, Huazhong 
      University of Science and Technology, Wuhan, 430030, Hubei, China.
AD  - Research center for Rural Health Services, Hubei Province Key Research Institute of 
      Humanities and Social Sciences, Wuhan, 430030, Hubei, China.
FAU - Fu, Hang
AU  - Fu H
AD  - The First Affiliated Hospital of Zhengzhou University, Zhengzhou, 450052, China.
FAU - Feng, Zhanchun
AU  - Feng Z
AUID- ORCID: 0000-0001-6021-0016
AD  - School of Medicine and Health Management, Tongji Medical College, Huazhong 
      University of Science and Technology, Wuhan, 430030, Hubei, China. 
      zcfeng@hust.edu.cn.
AD  - Research center for Rural Health Services, Hubei Province Key Research Institute of 
      Humanities and Social Sciences, Wuhan, 430030, Hubei, China. zcfeng@hust.edu.cn.
FAU - Feng, Da
AU  - Feng D
AD  - School of Pharmacy, Tongji Medical College, Huazhong University of Science and 
      Technology, Wuhan, 430030, Hubei, China.
FAU - Chen, Xiaoyu
AU  - Chen X
AD  - School of Medicine and Health Management, Tongji Medical College, Huazhong 
      University of Science and Technology, Wuhan, 430030, Hubei, China.
AD  - Research center for Rural Health Services, Hubei Province Key Research Institute of 
      Humanities and Social Sciences, Wuhan, 430030, Hubei, China.
FAU - Yang, Jian
AU  - Yang J
AD  - School of Medicine and Health Management, Tongji Medical College, Huazhong 
      University of Science and Technology, Wuhan, 430030, Hubei, China.
AD  - Research center for Rural Health Services, Hubei Province Key Research Institute of 
      Humanities and Social Sciences, Wuhan, 430030, Hubei, China.
FAU - Li, Yuanqing
AU  - Li Y
AD  - School of Medicine and Health Management, Tongji Medical College, Huazhong 
      University of Science and Technology, Wuhan, 430030, Hubei, China.
AD  - Research center for Rural Health Services, Hubei Province Key Research Institute of 
      Humanities and Social Sciences, Wuhan, 430030, Hubei, China.
LA  - eng
GR  - 71673098/National Natural Science Foundation of China/
PT  - Journal Article
DEP - 20200618
TA  - BMC Health Serv Res
JT  - BMC health services research
JID - 101088677
SB  - IM
MH  - Adult
MH  - Burnout, Professional/*psychology
MH  - China
MH  - Cross-Sectional Studies
MH  - Female
MH  - Health Personnel/*psychology
MH  - Humans
MH  - Job Satisfaction
MH  - Male
MH  - Middle Aged
MH  - *Primary Health Care
MH  - *Social Networking
PMC - PMC7302340
OTO - NOTNLM
OT  - Connectedness
OT  - Job burnout
OT  - Primary health care workers
OT  - Social networks
COIS- The authors declare no conflict of interest.
EDAT- 2020/06/20 06:00
MHDA- 2020/12/15 06:00
CRDT- 2020/06/20 06:00
PHST- 2019/08/19 00:00 [received]
PHST- 2020/06/12 00:00 [accepted]
PHST- 2020/06/20 06:00 [entrez]
PHST- 2020/06/20 06:00 [pubmed]
PHST- 2020/12/15 06:00 [medline]
AID - 10.1186/s12913-020-05426-9 [pii]
AID - 5426 [pii]
AID - 10.1186/s12913-020-05426-9 [doi]
PST - epublish
SO  - BMC Health Serv Res. 2020 Jun 18;20(1):557. doi: 10.1186/s12913-020-05426-9.

PMID- 32590491
OWN - NLM
STAT- MEDLINE
DCOM- 20210831
LR  - 20210831
IS  - 1550-5154 (Electronic)
IS  - 1063-8628 (Linking)
VI  - 29
IP  - 3
DP  - 2020 Jul/Sep
TI  - Influence of Primary Health Care Physicians' Perceived Overqualification on Turnover 
      Intention in China.
PG  - 158-163
LID - 10.1097/QMH.0000000000000259 [doi]
AB  - BACKGROUND: With the aging population and increasing prevalence of chronic disease, 
      the number of primary health care physicians in China is inadequate and physicians' 
      turnover intention is too high. OBJECTIVE: To analyze the status of primary health 
      care physicians' turnover intention in China and the relationship between 
      physicians' perceived overqualification and their turnover intention. METHODS: With 
      multistage stratified sampling, we randomly selected 1456 primary health care 
      physicians as study subjects. Information on personal characteristics, job 
      satisfaction, working pressure, turnover intention, and perceived overqualification 
      was collected. The data were analyzed using descriptive statistics and multiple 
      regression analysis. RESULTS: We found that primary health care physicians in China 
      have high turnover intention and perceived overqualification is positively related 
      to turnover intention. CONCLUSION: Government and primary health care may address 
      perceived overqualification to reduce physicians' turnover intention.
FAU - Li, Wenjun
AU  - Li W
AD  - The Research Center of National Drug Policy & Ecosystem, China Pharmaceutical 
      University, Nanjing, China.
FAU - Xu, Ailin
AU  - Xu A
FAU - Lu, Mengqing
AU  - Lu M
FAU - Lin, Guohua
AU  - Lin G
FAU - Wo, Tian
AU  - Wo T
FAU - Xi, Xiaoyu
AU  - Xi X
LA  - eng
PT  - Journal Article
PT  - Research Support, Non-U.S. Gov't
PL  - United States
TA  - Qual Manag Health Care
JT  - Quality management in health care
JID - 9306156
MH  - Adult
MH  - *Attitude of Health Personnel
MH  - Burnout, Professional/*psychology
MH  - China
MH  - Cross-Sectional Studies
MH  - Female
MH  - Humans
MH  - *Job Satisfaction
MH  - Male
MH  - Middle Aged
MH  - Personnel Turnover/*statistics & numerical data
MH  - Physicians/*psychology
MH  - *Primary Health Care
MH  - *Professional Competence
EDAT- 2020/06/27 06:00
MHDA- 2021/09/01 06:00
CRDT- 2020/06/27 06:00
PHST- 2020/06/27 06:00 [entrez]
PHST- 2020/06/27 06:00 [pubmed]
PHST- 2021/09/01 06:00 [medline]
AID - 00019514-202007000-00005 [pii]
AID - 10.1097/QMH.0000000000000259 [doi]
PST - ppublish
SO  - Qual Manag Health Care. 2020 Jul/Sep;29(3):158-163. doi: 
      10.1097/QMH.0000000000000259.

PMID- 33612262
OWN - NLM
STAT- MEDLINE
DCOM- 20211004
LR  - 20211004
IS  - 1875-595X (Electronic)
IS  - 0020-6539 (Linking)
VI  - 71
IP  - 5
DP  - 2021 Oct
TI  - Dentist Job Satisfaction: A Systematic Review and Meta-analysis.
PG  - 369-377
LID - S0020-6539(20)36549-7 [pii]
LID - 10.1016/j.identj.2020.12.018 [doi]
AB  - OBJECTIVES: Because of the heterogeneous nature of the evidence regarding dentists' 
      job satisfaction, an overview was necessary to examine dentists' level of job 
      satisfaction and to determine related work environmental factors. MATERIALS AND 
      METHODS: A literature search was conducted using preferred reporting items for 
      systematic reviews and meta-analyses (PRISMA) guidelines. Electronic database 
      searches of PubMed/MEDLINE, EMBASE, and Web of Science were performed until March 1, 
      2020. Two independent authors collected data and assessed the methodological quality 
      of primary studies using the Newcastle Ottawa Scale. RESULTS: Nine studies were 
      included from the 1987 initially retrieved. Among the included studies, 5 exhibited 
      a neutral level of satisfaction and originated from China, South Korea, Egypt, and 
      the United States, and 3 studies from Canada, Lithuania, and the United States 
      showed a high level of satisfaction. Only 1 study did not report the mean job 
      satisfaction score. According to bias evaluation, 9 studies were considered low 
      risk. CONCLUSION: The findings showed that dentists were satisfied with their jobs 
      at a moderate to high level, and specialists were more satisfied than general 
      dentists. Regarding work environmental factors, the 6 most satisfied factors were 
      patient relationships, respect, delivery of care, staff, professional relationship, 
      and professional environment. Five of the least satisfied factors were personal 
      time, stress, income, practice management, and professional time. However, 
      longitudinal studies would be required to identify changes in these factors. Further 
      studies should be performed in middle- and low-income countries using the Dentist 
      Satisfaction Survey, including stress evaluation.
CI  - Copyright © 2020 The Authors. Published by Elsevier Inc. All rights reserved.
FAU - Le, Van Nhat Thang
AU  - Le VNT
AD  - Department of Pediatric Dentistry and Institute of Oral Bioscience, School of 
      Dentistry, Jeonbuk National University, Jeonju, Republic of Korea; Research 
      Institute of Clinical Medicine of Jeonbuk National University, Jeonju, Republic of 
      Korea; Biomedical Research Institute of Jeonbuk National University Hospital, 
      Jeonju, Republic of Korea; Faculty of Odonto-Stomatology, Hue University of Medicine 
      and Pharmacy, Hue University, Hue, Vietnam.
FAU - Dang, Minh-Huy
AU  - Dang MH
AD  - Faculty of Odonto-Stomatology, Hue University of Medicine and Pharmacy, Hue 
      University, Hue, Vietnam.
FAU - Kim, Jae-Gon
AU  - Kim JG
AD  - Department of Pediatric Dentistry and Institute of Oral Bioscience, School of 
      Dentistry, Jeonbuk National University, Jeonju, Republic of Korea; Research 
      Institute of Clinical Medicine of Jeonbuk National University, Jeonju, Republic of 
      Korea; Biomedical Research Institute of Jeonbuk National University Hospital, 
      Jeonju, Republic of Korea.
FAU - Yang, Yeon-Mi
AU  - Yang YM
AD  - Department of Pediatric Dentistry and Institute of Oral Bioscience, School of 
      Dentistry, Jeonbuk National University, Jeonju, Republic of Korea; Research 
      Institute of Clinical Medicine of Jeonbuk National University, Jeonju, Republic of 
      Korea; Biomedical Research Institute of Jeonbuk National University Hospital, 
      Jeonju, Republic of Korea.
FAU - Lee, Dae-Woo
AU  - Lee DW
AD  - Department of Pediatric Dentistry and Institute of Oral Bioscience, School of 
      Dentistry, Jeonbuk National University, Jeonju, Republic of Korea; Research 
      Institute of Clinical Medicine of Jeonbuk National University, Jeonju, Republic of 
      Korea; Biomedical Research Institute of Jeonbuk National University Hospital, 
      Jeonju, Republic of Korea. Electronic address: oklee@jbnu.ac.kr.
LA  - eng
PT  - Journal Article
PT  - Meta-Analysis
PT  - Review
PT  - Systematic Review
DEP - 20210219
PL  - England
TA  - Int Dent J
JT  - International dental journal
JID - 0374714
SB  - IM
MH  - *Dentists
MH  - Humans
MH  - Income
MH  - *Job Satisfaction
MH  - Republic of Korea
MH  - Surveys and Questionnaires
OTO - NOTNLM
OT  - Dentists
OT  - Job satisfaction
OT  - Systematic review
OT  - Work environmental factors
EDAT- 2021/02/23 06:00
MHDA- 2021/10/05 06:00
CRDT- 2021/02/22 05:47
PHST- 2021/02/23 06:00 [pubmed]
PHST- 2021/10/05 06:00 [medline]
PHST- 2021/02/22 05:47 [entrez]
AID - S0020-6539(20)36549-7 [pii]
AID - 10.1016/j.identj.2020.12.018 [doi]
PST - ppublish
SO  - Int Dent J. 2021 Oct;71(5):369-377. doi: 10.1016/j.identj.2020.12.018. Epub 2021 Feb 
      19.

PMID- 29699010
OWN - NLM
STAT- MEDLINE
DCOM- 20181015
LR  - 20181023
IS  - 1001-9391 (Print)
IS  - 1001-9391 (Linking)
VI  - 36
IP  - 2
DP  - 2018 Feb 20
TI  - [Analyzing the mental health status and its impact factors among female nurses in 
      China].
PG  - 115-118
LID - 10.3760/cma.j.issn.1001-9391.2018.02.009 [doi]
AB  - Objective: To analyze the mental health status and its impact factors among nurses, 
      finding ways to improve the mental health of nurses. Methods: A total of 13 425 
      female healthcare workers aged from 18 to 65 were selected as study objects. The 
      survey was conducted with unified design questionnaire. The survey included the 
      basic situation of the individuals and SCL-90 questionnaire. Comparing the female 
      doctors, the mental health status and its impact factors of nurses were analyzed. 
      Results: The income, age, education and occupation, which include shift work, heavy 
      work load and overtime work are different between nurses and doctors. The main 
      mental health problems of nurses were obsessive-compulsive symptoms, depressive 
      symptoms and somatization. The results of univariate analysis indicated that shift 
      work, overtime work, and heavy work load affected the positive rate of each factor. 
      The results of multivariate analysis showed that occupation, shift work, overtime 
      work, and heavy work load have significant adverse effects on the positive rate of 
      the total score in female healthcare workers (P<0.01) . The positive rate of each 
      dimension of SCL-90 in nurses is significantly higher than that of doctors. 
      Conclusion: The mental health problems of nurses are significantly higher than 
      doctors. The main reasons are low occupational level and adverse workstyles which 
      include shift work, heavy workload and so on. Health administration and hospital 
      management departments should pay much more attention to the mental health of 
      nurses, improving their mental health through a variety of ways.
FAU - Tong, Y
AU  - Tong Y
AD  - Zhejiang Academy of Medical Science, Institute of Occupational Diseases, Zhejiang, 
      Hangzhou 310013 China.
FAU - Jiang, Z Q
AU  - Jiang ZQ
FAU - Zhang, Y X
AU  - Zhang YX
FAU - Jia, J L
AU  - Jia JL
FAU - Lu, W
AU  - Lu W
FAU - Wang, J
AU  - Wang J
FAU - Tang, H J
AU  - Tang HJ
FAU - Zhang, M
AU  - Zhang M
FAU - Guo, X N
AU  - Guo XN
FAU - Li, T
AU  - Li T
FAU - Jiang, H Y
AU  - Jiang HY
FAU - Yu, W L
AU  - Yu WL
FAU - Lou, J L
AU  - Lou JL
LA  - chi
PT  - Journal Article
PL  - China
TA  - Zhonghua Lao Dong Wei Sheng Zhi Ye Bing Za Zhi
JT  - Zhonghua lao dong wei sheng zhi ye bing za zhi = Zhonghua laodong weisheng zhiyebing 
      zazhi = Chinese journal of industrial hygiene and occupational diseases
JID - 8410840
SB  - IM
MH  - Adolescent
MH  - Adult
MH  - Aged
MH  - China
MH  - Female
MH  - *Health Status
MH  - Humans
MH  - Job Satisfaction
MH  - *Mental Health
MH  - Middle Aged
MH  - Nurses/*psychology
MH  - Social Support
MH  - Surveys and Questionnaires
MH  - *Workload
MH  - Young Adult
OTO - NOTNLM
OT  - SCL-90 (symptom check list-90)
OT  - epidemioloic studies
OT  - mental health
OT  - nurses
EDAT- 2018/04/28 06:00
MHDA- 2018/10/16 06:00
CRDT- 2018/04/27 06:00
PHST- 2018/04/27 06:00 [entrez]
PHST- 2018/04/28 06:00 [pubmed]
PHST- 2018/10/16 06:00 [medline]
AID - 10.3760/cma.j.issn.1001-9391.2018.02.009 [doi]
PST - ppublish
SO  - Zhonghua Lao Dong Wei Sheng Zhi Ye Bing Za Zhi. 2018 Feb 20;36(2):115-118. doi: 
      10.3760/cma.j.issn.1001-9391.2018.02.009.

PMID- 31753867
OWN - NLM
STAT- MEDLINE
DCOM- 20201030
LR  - 20201030
IS  - 2044-6055 (Electronic)
IS  - 2044-6055 (Linking)
VI  - 9
IP  - 11
DP  - 2019 Nov 21
TI  - Motivating factors on performance of primary care workers in China: a systematic 
      review and meta-analysis.
PG  - e028619
LID - 10.1136/bmjopen-2018-028619 [doi]
LID - e028619
AB  - OBJECTIVE: Although China has made remarkable progress in strengthening its primary 
      healthcare system, lack of well-performed primary health workforce is still the 
      bottleneck of deepening the reform. The objective of this review is to understand 
      the current profile of Chinese primary care workers (PCWs) and their motivating 
      factors of performance and propose targeted policy suggestions on improving their 
      work performance. DESIGN: Systematic review. METHODS: A systematic search of PubMed 
      and MEDLINE was conducted to identify articles published from January 1, 2000, to 
      June 2, 2018. Quality assessment and data extraction for the studies closely 
      relevant to performance of PCWs in China were conducted by two reviewers 
      independently. A preliminary framework containing different levels of factors 
      influencing PCWs' motivation based on existence, growth and relatedness (ERG) theory 
      guided the synthesis analysis. In addition, we used a random-eﬀects model to pool 
      individual studies on job satisfaction and estimate the overall job satisfaction of 
      PCWs. RESULTS: A total of 36 articles were included; 16 (23 882 participants) in the 
      meta-analysis. Regarding the individual level of motivation, 3 overarching themes 
      and 12 subthemes were developed. The subthemes of financial incentives, career 
      advancement and work itself were frequently mentioned and have more influences on 
      PCWs' performance. Moreover, the healthcare system reform policies have inevitable 
      and complex impacts on different levels of human needs, and then influences on the 
      motivation and performance of PCWs. Meta-analysis showed that the overall job 
      satisfaction score among PCWs was 3.30, just reaching a satisfied rating and varied 
      in different regions. CONCLUSIONS: This study suggests low work satisfaction among 
      PCWs in China, with financial incentives and career advancement being two most 
      important motivating factors. Eﬀorts to improve the work performance in PCWs should 
      give priority to these motivating factors and systematically take into account the 
      health policy's impacts on performance of PCWs.
CI  - © Author(s) (or their employer(s)) 2019. Re-use permitted under CC BY-NC. No 
      commercial re-use. See rights and permissions. Published by BMJ.
FAU - Li, Huiwen
AU  - Li H
AD  - China Centre for Health Development Studies, Peking University, Beijing, China.
FAU - Yuan, Beibei
AU  - Yuan B
AD  - China Centre for Health Development Studies, Peking University, Beijing, China 
      beibeiyuan@pku.edu.cn.
FAU - Wang, Dan
AU  - Wang D
AD  - China Centre for Health Development Studies, Peking University, Beijing, China.
FAU - Meng, Qingyue
AU  - Meng Q
AD  - China Centre for Health Development Studies, Peking University, Beijing, China.
LA  - eng
PT  - Journal Article
PT  - Meta-Analysis
PT  - Research Support, Non-U.S. Gov't
PT  - Systematic Review
DEP - 20191121
TA  - BMJ Open
JT  - BMJ open
JID - 101552874
SB  - IM
MH  - Career Mobility
MH  - China
MH  - Health Care Reform
MH  - Health Personnel/*psychology
MH  - Health Workforce
MH  - Humans
MH  - *Job Satisfaction
MH  - *Motivation
MH  - *Primary Health Care
MH  - *Salaries and Fringe Benefits
PMC - PMC6886956
OTO - NOTNLM
OT  - *health policy
OT  - *motivation
OT  - *performance
OT  - *primary care worker
OT  - *primary healthcare
COIS- Competing interests: None declared.
EDAT- 2019/11/23 06:00
MHDA- 2020/10/31 06:00
CRDT- 2019/11/23 06:00
PHST- 2019/11/23 06:00 [entrez]
PHST- 2019/11/23 06:00 [pubmed]
PHST- 2020/10/31 06:00 [medline]
AID - bmjopen-2018-028619 [pii]
AID - 10.1136/bmjopen-2018-028619 [doi]
PST - epublish
SO  - BMJ Open. 2019 Nov 21;9(11):e028619. doi: 10.1136/bmjopen-2018-028619.

PMID- 29282049
OWN - NLM
STAT- MEDLINE
DCOM- 20180710
LR  - 20181202
IS  - 1472-6963 (Electronic)
IS  - 1472-6963 (Linking)
VI  - 17
IP  - 1
DP  - 2017 Dec 28
TI  - Gender differences in job quality and job satisfaction among doctors in rural 
      western China.
PG  - 848
LID - 10.1186/s12913-017-2786-y [doi]
LID - 848
AB  - BACKGROUND: Few studies about gender differences in job quality and job satisfaction 
      among medical professionals have been carried out in China. So the objectives of 
      this study were to examine whether and to what extent gender differences existed in 
      job quality and job satisfaction of doctors in rural western China. METHODS: From 
      2009 to 2011, a total of 1472 doctors from 103 selected county-level health care 
      facilities in rural western China were recruited into the study. Information about 
      the doctors' demographic characteristics, job quality, and job satisfaction was 
      collected through a designed questionnaire. Besides examining gender differences in 
      single dimensions of job quality and job satisfaction, principal component analysis 
      was used to construct a composite job quality index to measure the differences in 
      the comprehensive job quality, and exploratory factor analysis was applied to 
      evaluate the differences in the overall job satisfaction. Chi-square test was used 
      to calculate differences between proportions, and t-test was used to compare 
      differences between means. RESULTS: Among the doctors, there were 705 males and 767 
      females (ratio 1:1.09). Male doctors had significantly higher monthly salaries, 
      longer working hours, more times of night shifts per month, longer continuous 
      working hours, and longer years of service at current facilities, and marginally 
      significantly higher hourly wage and longer years of service in current professions. 
      However, female doctors showed greater overall job qualities. Significant and 
      marginally significant gender differences were only found in satisfaction with 
      remuneration compared to workload, the chance of promotion and working environment. 
      But female showed greater satisfaction in the overall job satisfaction and the 
      factor including sub-aspects of working environment, remuneration compared to 
      workload, the chance of promotion, utilization of subjective initiative, and sense 
      of achievement. CONCLUSIONS: Gender differences in job quality and job satisfaction 
      did exist among doctors in rural western China. The participating female doctors 
      were shown to have better job quality and greater job satisfaction.
FAU - Miao, Yang
AU  - Miao Y
AD  - State Key Laboratory of Quality Research in Chinese Medicine, Institute of Chinese 
      Medical Sciences, University of Macau, Taipa, Macau, China.
FAU - Li, Lingui
AU  - Li L
AD  - The College of Management, Ningxia Medical University, Yinchuan, Ningxia, China.
FAU - Bian, Ying
AU  - Bian Y
AD  - State Key Laboratory of Quality Research in Chinese Medicine, Institute of Chinese 
      Medical Sciences, University of Macau, Taipa, Macau, China. bianying@umac.mo.
LA  - eng
GR  - MYRG106(Y1-L3)-ICMS13-BY/Universidade de Macau/International
GR  - MYRG2015-00190-ICMS-QRCM/Universidade de Macau/International
PT  - Journal Article
PT  - Research Support, Non-U.S. Gov't
DEP - 20171228
TA  - BMC Health Serv Res
JT  - BMC health services research
JID - 101088677
SB  - IM
MH  - Adult
MH  - China
MH  - Female
MH  - Humans
MH  - *Job Satisfaction
MH  - Male
MH  - Middle Aged
MH  - Physicians/*psychology
MH  - *Rural Health Services
MH  - Salaries and Fringe Benefits
MH  - Sex Factors
MH  - Surveys and Questionnaires
MH  - Workload
MH  - Young Adult
PMC - PMC5745800
OTO - NOTNLM
OT  - *Composite indicator
OT  - *Gender differences
OT  - *Job quality
OT  - *Job satisfaction
OT  - *Rural western China
COIS- ETHICS APPROVAL AND CONSENT TO PARTICIPATE: The study was approved by the University 
      of Macau and was carried out in accordance with the approved relevant guidelines. 
      All of the individuals provided written informed consent before participation in 
      this study. CONSENT FOR PUBLICATION: Written informed consent was obtained from all 
      the participants for the publication of this report and any accompanying images. 
      COMPETING INTERESTS: The authors declare that they have no competing interests. 
      PUBLISHER’S NOTE: Springer Nature remains neutral with regard to jurisdictional 
      claims in published maps and institutional affiliations.
EDAT- 2017/12/29 06:00
MHDA- 2018/07/11 06:00
CRDT- 2017/12/29 06:00
PHST- 2016/09/23 00:00 [received]
PHST- 2017/12/07 00:00 [accepted]
PHST- 2017/12/29 06:00 [entrez]
PHST- 2017/12/29 06:00 [pubmed]
PHST- 2018/07/11 06:00 [medline]
AID - 10.1186/s12913-017-2786-y [pii]
AID - 2786 [pii]
AID - 10.1186/s12913-017-2786-y [doi]
PST - epublish
SO  - BMC Health Serv Res. 2017 Dec 28;17(1):848. doi: 10.1186/s12913-017-2786-y.

PMID- 28937609
OWN - NLM
STAT- MEDLINE
DCOM- 20180312
LR  - 20181202
IS  - 1660-4601 (Electronic)
IS  - 1661-7827 (Print)
IS  - 1660-4601 (Linking)
VI  - 14
IP  - 10
DP  - 2017 Sep 22
TI  - Job Satisfaction among Health-Care Staff in Township Health Centers in Rural China: 
      Results from a Latent Class Analysis.
LID - 10.3390/ijerph14101101 [doi]
LID - 1101
AB  - Background: The lower job satisfaction of health-care staff will lead to more brain 
      drain, worse work performance, and poorer health-care outcomes. The aim of this 
      study was to identify patterns of job satisfaction among health-care staff in rural 
      China, and to investigate the association between the latent clusters and 
      health-care staff's personal and professional features; Methods: We selected 12 
      items of five-point Likert scale questions to measure job satisfaction. A 
      latent-class analysis was performed to identify subgroups based on the items of job 
      satisfaction; Results: Four latent classes of job satisfaction were identified: 8.9% 
      had high job satisfaction, belonging to "satisfied class"; 38.2% had low job 
      satisfaction, named as "unsatisfied class"; 30.5% were categorized into "unsatisfied 
      class with the exception of interpersonal relationships"; 22.4% were identified as 
      "pseudo-satisfied class", only satisfied with management-oriented items. Low job 
      satisfaction was associated with specialty, training opportunity, and income 
      inequality. Conclusions: The minority of health-care staff belong to the "satisfied 
      class". Three among four subgroups are not satisfied with income, benefit, training, 
      and career development. Targeting policy interventions should be implemented to 
      improve the items of job satisfaction based on the patterns and health-care staff's 
      features.
FAU - Wang, Haipeng
AU  - Wang H
AD  - School of Health Care Management, Key Lab of Health Economics and Policy, NHFPC 
      (Shandong University), The Centre for Economic Research, Shandong University, Jinan 
      250100, China. wanghaipeng@sdu.edu.cn.
FAU - Tang, Chengxiang
AU  - Tang C
AD  - School of Public Administration, Guangzhou University, Guangzhou 510006, China. 
      tang.chengxiang@gmail.com.
FAU - Zhao, Shichao
AU  - Zhao S
AD  - School of Public Administration, Shandong Normal University, Jinan 250014, China. 
      zhaozhao1988320@163.com.
FAU - Meng, Qingyue
AU  - Meng Q
AD  - China Centre for Health Development Studies, Peking University, Beijing 100191, 
      China. qmeng@bjmu.edu.cn.
FAU - Liu, Xiaoyun
AU  - Liu X
AD  - China Centre for Health Development Studies, Peking University, Beijing 100191, 
      China. xiaoyunliu@pku.edu.cn.
LA  - eng
PT  - Journal Article
DEP - 20170922
TA  - Int J Environ Res Public Health
JT  - International journal of environmental research and public health
JID - 101238455
SB  - IM
MH  - Adult
MH  - *Attitude of Health Personnel
MH  - China
MH  - Female
MH  - Fitness Centers/*statistics & numerical data
MH  - Health Personnel/*psychology/*statistics & numerical data
MH  - Humans
MH  - *Job Satisfaction
MH  - Male
MH  - Middle Aged
MH  - Rural Population/*statistics & numerical data
MH  - Surveys and Questionnaires
PMC - PMC5664602
OTO - NOTNLM
OT  - *China
OT  - *health-care staff
OT  - *job satisfaction
OT  - *latent class analysis
OT  - *township health center
COIS- The authors declare no conflict of interest.
EDAT- 2017/09/25 06:00
MHDA- 2018/03/13 06:00
CRDT- 2017/09/23 06:00
PHST- 2017/07/25 00:00 [received]
PHST- 2017/09/08 00:00 [revised]
PHST- 2017/09/19 00:00 [accepted]
PHST- 2017/09/23 06:00 [entrez]
PHST- 2017/09/25 06:00 [pubmed]
PHST- 2018/03/13 06:00 [medline]
AID - ijerph14101101 [pii]
AID - ijerph-14-01101 [pii]
AID - 10.3390/ijerph14101101 [doi]
PST - epublish
SO  - Int J Environ Res Public Health. 2017 Sep 22;14(10):1101. doi: 
      10.3390/ijerph14101101.

PMID- 33267821
OWN - NLM
STAT- MEDLINE
DCOM- 20210924
LR  - 20210924
IS  - 1471-2296 (Electronic)
IS  - 1471-2296 (Linking)
VI  - 21
IP  - 1
DP  - 2020 Dec 2
TI  - Training primary healthcare workers in China's township hospitals: a mixed methods 
      study.
PG  - 249
LID - 10.1186/s12875-020-01333-4 [doi]
LID - 249
AB  - BACKGROUND: Primary health care (PHC) was a keystone toward achieving universal 
      health coverage and Sustainable Development Goals (SDGs). China has made efforts to 
      strengthen its PHC institutions. As part of such efforts, regular in-service 
      training is crucial for primary healthcare workers (PHWs) to strengthen their 
      knowledge and keep their skills up to date. OBJECTIVE: To investigate if and how the 
      existing training arrangements influenced the competence and job satisfaction of 
      PHWs in township hospitals (THs). METHODS: A mixed method approach was employed. We 
      analyzed the associations between in-service training and competence, as well as 
      between in-service training and job satisfaction of PHWs using logistic regression. 
      Interviews were recorded, transcribed, and analyzed using NVivo12 to better 
      understand the trainings and the impacts on PHWs. RESULTS: The study found that 
      training was associated with competence for all the types of PHWs except nurses. The 
      odds of higher competence for physicians who received long-term training were 3.60 
      (p < 0.01) and that of those who received both types of training was 2.40 
      (p < 0.01). PHWs who received short-term training had odds of higher competence 
      significantly (OR = 1.710, p < 0.05). PHWs who received training were more satisfied 
      than their untrained colleagues in general (OR = 1.638, p < 0.01). Specifically, 
      physicians who received short-term training (OR = 1.916, p < 0.01) and who received 
      both types of training (OR = 1.941, p < 0.05) had greater odds of general job 
      satisfaction. The odds ratios (ORs) of general job satisfaction for nurses who 
      received short-term training was 2.697 (p < 0.01), but this association was not 
      significant for public health workers. The interview data supported these results, 
      and revealed how training influenced competence and satisfaction. CONCLUSIONS: 
      Considering existing evidence that competence and satisfaction serve as two major 
      determinants of health workers' performance, to further improve PHWs' performance, 
      it is necessary to provide sufficient training opportunities and improve the quality 
      of training.
FAU - Zhao, Xuan
AU  - Zhao X
AD  - China Center for Health Development Studies, Peking University, Beijing, China.
FAU - Wang, Haipeng
AU  - Wang H
AD  - Centre for Health Management and Policy Research, School of Public Health, Cheeloo 
      College of Medicine, Shandong University, Jinan, Shandong, China.
FAU - Li, Juan
AU  - Li J
AD  - Shandong Provincial Hospital, Jinan, Shandong, China.
FAU - Yuan, Beibei
AU  - Yuan B
AD  - China Center for Health Development Studies, Peking University, Beijing, China. 
      beibeiyuan@bjmu.edu.cn.
LA  - eng
GR  - 71403008/National Natural Science Foundation of China/International
PT  - Journal Article
PT  - Research Support, Non-U.S. Gov't
DEP - 20201202
TA  - BMC Fam Pract
JT  - BMC family practice
JID - 100967792
SB  - IM
MH  - China
MH  - Cross-Sectional Studies
MH  - *Health Personnel
MH  - Hospitals
MH  - Humans
MH  - *Job Satisfaction
MH  - Primary Health Care
PMC - PMC7713157
OTO - NOTNLM
OT  - *Competence
OT  - *In-service training
OT  - *Job satisfaction
OT  - *Mixed methods
OT  - *Performance
OT  - *Primary health workers
COIS- The authors report no competing interests.
EDAT- 2020/12/04 06:00
MHDA- 2021/09/25 06:00
CRDT- 2020/12/03 05:26
PHST- 2020/03/19 00:00 [received]
PHST- 2020/11/25 00:00 [accepted]
PHST- 2020/12/03 05:26 [entrez]
PHST- 2020/12/04 06:00 [pubmed]
PHST- 2021/09/25 06:00 [medline]
AID - 10.1186/s12875-020-01333-4 [pii]
AID - 1333 [pii]
AID - 10.1186/s12875-020-01333-4 [doi]
PST - epublish
SO  - BMC Fam Pract. 2020 Dec 2;21(1):249. doi: 10.1186/s12875-020-01333-4.

PMID- 32252746
OWN - NLM
STAT- MEDLINE
DCOM- 20200929
LR  - 20200929
IS  - 1472-6963 (Electronic)
IS  - 1472-6963 (Linking)
VI  - 20
IP  - 1
DP  - 2020 Apr 6
TI  - The influence of job satisfaction, resilience and work engagement on turnover 
      intention among village doctors in China: a cross-sectional study.
PG  - 283
LID - 10.1186/s12913-020-05154-0 [doi]
LID - 283
AB  - BACKGROUND: As the gatekeepers of rural residents' health, teams of village doctors 
      play a vital role in improving rural residents' health. However, the high turnover 
      of village doctors, both individually and collectively, threaten the stability of 
      village medical teams. This research evaluated the influence of job satisfaction, 
      resilience, and work engagement on the village doctors' turnover intention, and 
      explored the mediating role of work engagement and resilience between job 
      satisfaction and the turnover intention of village doctors in China. METHODS: A 
      quantitative study using a self-administered questionnaire containing mostly 
      structured items was conducted among village doctors with a sample size of 2693 from 
      1345 rural clinics in Shandong province, China, during May and June 2019. All 
      variables including demographic characteristics, job satisfaction, resilience, work 
      engagement and turnover intention were based on available literature, and measured 
      on a 5- or 6-point Likert scale. Such statistical methods as one-way ANOVA, 
      bivariate correlation, exploratory factor analysis (EFA), and Structural Equation 
      Modelling (SEM) were used. RESULTS: Up to 46.9% of the subjects had a higher 
      turnover intention and more than 26.3% of them had a medium turnover intention. The 
      job satisfaction of village doctors could not only have a direct negative effect on 
      turnover intention (β = - 0.37, p < 0.001), but also have an indirect effect through 
      work engagement (β = - 0.04,=< 0.001). Meanwhile, work engagement also had a direct 
      negative impact on turnover intention (β = - 0.13, p < 0.001), and resilience had an 
      indirect negative impact on turnover intention through work engagement (β = - 0.09, 
      p < 0.001). The above results of this study strongly confirmed that job 
      satisfaction, resilience, and work engagement were early, powerful predicators of 
      village doctors' turnover intention. CONCLUSION: According to the results, the 
      following should be taken seriously to improve job satisfaction: reasonable and fair 
      income, effective promotion mechanism, fair social old-age security, reasonable 
      workload, and strong psychological coping mechanisms for work stress. The turnover 
      intention of village doctors could be reduced through improving job satisfaction, 
      resilience and work engagement.
FAU - Zhang, Xuewen
AU  - Zhang X
AD  - Department of Health and Social Behaviour, West China School of Public Health and 
      West China Fourth Hospital, Sichuan University, Chengdu, 610041, China.
AD  - School of Integrated Traditional Chinese and Western Medicine, Jining Medical 
      University, Jining, 272067, China.
FAU - Bian, Liyan
AU  - Bian L
AD  - School of Integrated Traditional Chinese and Western Medicine, Jining Medical 
      University, Jining, 272067, China.
FAU - Bai, Xue
AU  - Bai X
AD  - School of Integrated Traditional Chinese and Western Medicine, Jining Medical 
      University, Jining, 272067, China.
FAU - Kong, Dezhong
AU  - Kong D
AD  - School of Integrated Traditional Chinese and Western Medicine, Jining Medical 
      University, Jining, 272067, China.
FAU - Liu, Li
AU  - Liu L
AD  - Department of Health and Social Behaviour, West China School of Public Health and 
      West China Fourth Hospital, Sichuan University, Chengdu, 610041, China.
FAU - Chen, Qing
AU  - Chen Q
AD  - Department of Health and Social Behaviour, West China School of Public Health and 
      West China Fourth Hospital, Sichuan University, Chengdu, 610041, China.
FAU - Li, Ningxiu
AU  - Li N
AD  - Department of Health and Social Behaviour, West China School of Public Health and 
      West China Fourth Hospital, Sichuan University, Chengdu, 610041, China. 
      scuningxiuli@163.com.
LA  - eng
GR  - JY2017RW001/Teacher Support Fund of Jining Medical University/
PT  - Journal Article
DEP - 20200406
TA  - BMC Health Serv Res
JT  - BMC health services research
JID - 101088677
SB  - IM
MH  - Adult
MH  - China
MH  - Cross-Sectional Studies
MH  - Factor Analysis, Statistical
MH  - Female
MH  - Humans
MH  - *Intention
MH  - *Job Satisfaction
MH  - Male
MH  - Middle Aged
MH  - Occupational Stress
MH  - *Personnel Turnover/statistics & numerical data
MH  - Physicians/*psychology
MH  - *Rural Health Services
MH  - Surveys and Questionnaires
MH  - *Work Engagement
PMC - PMC7133112
OTO - NOTNLM
OT  - Job satisfaction
OT  - Resilience
OT  - Rural health human resource
OT  - Turnover intention
OT  - Village doctors
OT  - Work engagement
COIS- The authors declare that they have no competing interests.
EDAT- 2020/04/08 06:00
MHDA- 2020/09/30 06:00
CRDT- 2020/04/08 06:00
PHST- 2019/08/12 00:00 [received]
PHST- 2020/03/25 00:00 [accepted]
PHST- 2020/04/08 06:00 [entrez]
PHST- 2020/04/08 06:00 [pubmed]
PHST- 2020/09/30 06:00 [medline]
AID - 10.1186/s12913-020-05154-0 [pii]
AID - 5154 [pii]
AID - 10.1186/s12913-020-05154-0 [doi]
PST - epublish
SO  - BMC Health Serv Res. 2020 Apr 6;20(1):283. doi: 10.1186/s12913-020-05154-0.

PMID- 28420396
OWN - NLM
STAT- MEDLINE
DCOM- 20171012
LR  - 20181113
IS  - 1475-9276 (Electronic)
IS  - 1475-9276 (Linking)
VI  - 16
IP  - 1
DP  - 2017 Apr 18
TI  - Determinants of village doctors' job satisfaction under China's health sector 
      reform: a cross-sectional mixed methods study.
PG  - 64
LID - 10.1186/s12939-017-0560-8 [doi]
LID - 64
AB  - BACKGROUND: To strengthen rural health workforce, the Chinese government has 
      launched a series of policies to promote the job satisfaction of village doctors 
      since the health sector reform. The purpose of this mixed-method study is to 
      describe village doctors' job satisfaction under the context of health sector reform 
      and investigate the associated factors. METHODS: Data was obtained from a survey of 
      village doctors across three Chinese provinces in 2014. Using a multistage sampling 
      process, quantitative data was collected from village doctors through the 
      self-administered questionnaire and analyzed by multilevel logistic regression 
      models. Qualitative data was collected through face-to-face semi-structured 
      interviews on both village doctors and health managers. Theoretical coding was then 
      conducted to analyze qualitative data. RESULTS: Among the 1221 respondents, 48.6% 
      felt satisfied with their job. Older village doctors with less of a workload and 
      under high-level integrated management were more likely to feel satisfied with their 
      job. Village doctors who earned the top level of monthly income felt more satisfied, 
      while on the county level, those who lived in counties with the highest GDP felt 
      less satisfied. However, enrollment in a pension plan showed no significant 
      difference in regards to village doctors' job satisfaction. Among 34 participants of 
      qualitative interviews, most believed that age, income, and integrated management 
      had a positive influence on the job satisfaction, while pension plan and basic 
      public health care policies exhibited negative effects. Also, the increasing in 
      availability of healthcare and health resources along with local economic 
      development had negative effects on village doctors' job satisfaction. CONCLUSION: 
      Village doctors' job satisfaction was quite low in regards to several determinants 
      including age, income, workload, enrollment in a pension plan, integrated 
      management, and county economic and medical availability development.
FAU - Li, Tongtong
AU  - Li T
AD  - School of Public Health, Peking University, 38 Xueyuan Road, Haidian District, 
      Beijing, 10091, People's Republic of China.
FAU - Lei, Trudy
AU  - Lei T
AD  - School of Public Health of Columbia University, New York, USA.
FAU - Sun, Fiona
AU  - Sun F
AD  - London School of Hygiene and Tropical Medicine, London, UK.
FAU - Xie, Zheng
AU  - Xie Z
AD  - School of Public Health, Peking University, 38 Xueyuan Road, Haidian District, 
      Beijing, 10091, People's Republic of China. xiezheng@bjmu.edu.cn.
LA  - eng
PT  - Journal Article
PT  - Research Support, Non-U.S. Gov't
DEP - 20170418
TA  - Int J Equity Health
JT  - International journal for equity in health
JID - 101147692
SB  - IM
MH  - Adult
MH  - *Attitude of Health Personnel
MH  - China
MH  - Cross-Sectional Studies
MH  - Economic Development
MH  - Female
MH  - *Health Care Reform
MH  - Health Resources
MH  - Health Services Accessibility
MH  - Humans
MH  - Income
MH  - *Job Satisfaction
MH  - Male
MH  - Middle Aged
MH  - Pensions
MH  - *Physicians
MH  - Residence Characteristics
MH  - Rural Health
MH  - *Rural Health Services
MH  - *Rural Population
MH  - Surveys and Questionnaires
MH  - Workload
MH  - Young Adult
PMC - PMC5395962
OTO - NOTNLM
OT  - *Job satisfaction
OT  - *Rural health workforce
OT  - *Village doctors
EDAT- 2017/04/20 06:00
MHDA- 2017/10/13 06:00
CRDT- 2017/04/20 06:00
PHST- 2016/06/29 00:00 [received]
PHST- 2017/04/05 00:00 [accepted]
PHST- 2017/04/20 06:00 [entrez]
PHST- 2017/04/20 06:00 [pubmed]
PHST- 2017/10/13 06:00 [medline]
AID - 10.1186/s12939-017-0560-8 [pii]
AID - 560 [pii]
AID - 10.1186/s12939-017-0560-8 [doi]
PST - epublish
SO  - Int J Equity Health. 2017 Apr 18;16(1):64. doi: 10.1186/s12939-017-0560-8.

PMID- 34666771
OWN - NLM
STAT- MEDLINE
DCOM- 20211021
LR  - 20211026
IS  - 1472-6963 (Electronic)
IS  - 1472-6963 (Linking)
VI  - 21
IP  - 1
DP  - 2021 Oct 20
TI  - How does job mobility relate to work commitment among rural healthcare workers? a 
      cross-sectional study in western China.
PG  - 1126
LID - 10.1186/s12913-021-07166-w [doi]
LID - 1126
AB  - BACKGROUND: Rural healthcare workers (RHWs) are the core of the rural health system. 
      The antecedents of turnover of RHWs have been well studied, but little is known 
      about the consequences of job mobilities among RWHs. This study aimed to identify 
      the association between job mobility and the work commitment of RHWs in China. 
      METHODS: Based on a three-stage random sampling method, a cross-sectional survey was 
      conducted in 11 western provinces in China. A total of 3783 RHWs, consisting of 2245 
      doctors and 1538 nurses, were included in our study. Confirmatory factor analysis, 
      Pearson's chi-squared test, one-way ANOVA, linear regression analysis, and binary 
      logistic regression analysis were performed for data analyses. RESULTS: 46.3% of 
      RHWs reported the experience of job mobility in the past. Work commitment of RHWs 
      was not very high; specifically, the mean scores of pride in, concern for, and 
      dedication to work were 3.54, 3.81, and 3.61 (out of a maximum of 5), respectively, 
      and 29.9% presented turnover intent. RHWs' overall experience of job mobility in the 
      past was significantly associated with an increased odds of having the turnover 
      intent. With respect to the last job mobilities of RHWs, the last job changes that 
      occurred in the last 3 years, especially these lateral (i.e., job changes between 
      two healthcare institutions at the same hierarchical level) and upward (i.e., job 
      changes from a healthcare institution at a lower hierarchical level to current 
      institution) mobilities, were significantly associated with a high level of work 
      commitment (i.e., pride in, concern for, and dedication to work) among RHWs. 
      However, the lateral mobilities in the last four to 5 years and the downward 
      mobilities (i.e., job changes from a healthcare institution at a higher hierarchical 
      level to current institution) 6 years ago or more significantly increased the odds 
      of having turnover intent among RHWs, and RHWs whose last job changes were other 
      mobilities (i.e., job changes from a non-healthcare institution to a healthcare 
      institution) in the last four to 5 years reported had a significantly low level of 
      pride in and concern for work and an increased odds of having the turnover intent. 
      CONCLUSIONS: The study suggests that the overall experience of job mobility in the 
      past is a threat to RHWs' work commitment to their current healthcare institutions. 
      The honeymoon-hangover pattern exists in the association between a single job change 
      and RHWs' work commitment. Managers of rural healthcare institutions should pay more 
      attention to these RHWs with the experience of job mobility to enhance their work 
      commitment.
CI  - © 2021. The Author(s).
FAU - Liu, Jinlin
AU  - Liu J
AD  - School of Public Policy and Administration, Northwestern Polytechnical University, 
      Xi'an, Shaanxi, 710072, China.
FAU - Mao, Ying
AU  - Mao Y
AD  - School of Public Policy and Administration, Xi'an Jiaotong University, Xi'an, 
      Shaanxi, 710049, China.
FAU - Zhu, Bin
AU  - Zhu B
AD  - School of Public Health and Emergency Management, Southern University of Science and 
      Technology, Shenzhen, Guangdong, 518055, China. zhub6@sustech.edu.cn.
LA  - eng
PT  - Journal Article
DEP - 20211020
TA  - BMC Health Serv Res
JT  - BMC health services research
JID - 101088677
SB  - IM
MH  - China/epidemiology
MH  - Cross-Sectional Studies
MH  - Health Personnel
MH  - Humans
MH  - *Job Satisfaction
MH  - *Personnel Turnover
PMC - PMC8527660
OTO - NOTNLM
OT  - Healthcare worker
OT  - Job mobility
OT  - Rural China
OT  - Work commitment
COIS- The authors declare that they have no competing interest.
EDAT- 2021/10/21 06:00
MHDA- 2021/10/27 06:00
CRDT- 2021/10/20 05:43
PHST- 2021/06/21 00:00 [received]
PHST- 2021/10/13 00:00 [accepted]
PHST- 2021/10/20 05:43 [entrez]
PHST- 2021/10/21 06:00 [pubmed]
PHST- 2021/10/27 06:00 [medline]
AID - 10.1186/s12913-021-07166-w [pii]
AID - 7166 [pii]
AID - 10.1186/s12913-021-07166-w [doi]
PST - epublish
SO  - BMC Health Serv Res. 2021 Oct 20;21(1):1126. doi: 10.1186/s12913-021-07166-w.

PMID- 31791282
OWN - NLM
STAT- MEDLINE
DCOM- 20200303
LR  - 20200303
IS  - 1471-2458 (Electronic)
IS  - 1471-2458 (Linking)
VI  - 19
IP  - 1
DP  - 2019 Dec 2
TI  - Prevalence of burnout and associated factors among general practitioners in Hubei, 
      China: a cross-sectional study.
PG  - 1607
LID - 10.1186/s12889-019-7755-4 [doi]
LID - 1607
AB  - BACKGROUND: High occupational burnout among general practitioners (GPs) is an 
      important challenge to China's efforts to strengthen its primary healthcare 
      delivery; however, data to help understand this issue are unavailable. This study 
      aimed to investigate the prevalence of burnout and associated factors among GPs. 
      METHODS: A cross-sectional design was used to collect data from December 12, 2014, 
      to March 10, 2015, with a self-administered structured questionnaire from 1015 GPs 
      (response rate, 85.6%) in Hubei Province, Central China. Burnout was measured using 
      a 22-item Maslach Burnout Inventory-Human Services Survey (MBI-HSS). MBI-HSS scores 
      and frequency were analyzed by the three dimensions of emotional exhaustion (EE), 
      depersonalization (DP), and personal accomplishment (PA). Factors associated with 
      burnout among GPs were estimated using a multiple linear regression model. RESULTS: 
      Of the respondents, 2.46% had a high level of burnout in all three dimensions, 
      24.83% reported high levels of EE, 6.21% scored high on DP, and 33.99% were at high 
      risk of PA. GPs who were unmarried, had lower levels of job satisfaction, and had 
      been exposed to workplace violence experienced higher levels of burnout. 
      Intriguingly, no statistically significant associations were found between burnout 
      and the duration of GP practice, age, sex, income, practice setting, and 
      professional level. CONCLUSION: This is the first study of occupational burnout in 
      Chinese general practice. Burnout is prevalent among GPs in Hubei, China. 
      Interventions aimed at increasing job satisfaction, improving doctor-patient 
      relationships and providing safer workplace environments may be promising strategies 
      to reduce burnout among GPs in Hubei, China.
FAU - Gan, Yong
AU  - Gan Y
AD  - Department of Social Medicine and Health Management, School of Public Health, Tongji 
      Medical College, Huazhong University of Science and Technology, No. 13 Hangkong 
      Road, Wuhan, 430030, Hubei, China.
FAU - Jiang, Heng
AU  - Jiang H
AD  - Centre for Alcohol Policy Research, School of Psychology and Public Health, La Trobe 
      University, Melbourne, Victoria, Australia.
AD  - Centre for Health Equity, Melbourne School of Population and Global Health, 
      University of Melbourne, Melbourne, Victoria, Australia.
FAU - Li, Liqing
AU  - Li L
AD  - Department of Management Science and Engineering, School of Economics and 
      Management, Jiangxi Science and Technology Normal University, Nanchang, Jiangxi, 
      China.
FAU - Yang, Yudi
AU  - Yang Y
AD  - Department of Social Medicine and Health Management, School of Public Health, Tongji 
      Medical College, Huazhong University of Science and Technology, No. 13 Hangkong 
      Road, Wuhan, 430030, Hubei, China.
FAU - Wang, Chao
AU  - Wang C
AD  - Department of Social Medicine and Health Management, School of Public Health, Tongji 
      Medical College, Huazhong University of Science and Technology, No. 13 Hangkong 
      Road, Wuhan, 430030, Hubei, China.
FAU - Liu, Jianxin
AU  - Liu J
AD  - Department of Social Medicine and Health Management, School of Public Health, Tongji 
      Medical College, Huazhong University of Science and Technology, No. 13 Hangkong 
      Road, Wuhan, 430030, Hubei, China.
FAU - Yang, Tingting
AU  - Yang T
AD  - Department of Nutrition, People's Hospital of Henan Province, Zhengzhou, Henan, 
      China.
FAU - Opoku, Sampson
AU  - Opoku S
AD  - Department of Social Medicine and Health Management, School of Public Health, Tongji 
      Medical College, Huazhong University of Science and Technology, No. 13 Hangkong 
      Road, Wuhan, 430030, Hubei, China.
FAU - Hu, Sai
AU  - Hu S
AD  - Department of Medical Records and Statistics, Union Hospital, Tongji Medical 
      College, Huazhong University of Science and Technology, Wuhan, Hubei, China.
FAU - Xu, Hongbin
AU  - Xu H
AD  - Department of Social Medicine and Health Management, School of Public Health, Tongji 
      Medical College, Huazhong University of Science and Technology, No. 13 Hangkong 
      Road, Wuhan, 430030, Hubei, China.
FAU - Herath, Chulani
AU  - Herath C
AD  - Department of Psychology and Counselling, Faculty of Health Sciences, The Open 
      University of Sri Lanka, Nawala, Nugegoda, Sri Lanka.
FAU - Chang, Yuanyuan
AU  - Chang Y
AD  - Department of Social Medicine and Health Management, School of Public Health, Tongji 
      Medical College, Huazhong University of Science and Technology, No. 13 Hangkong 
      Road, Wuhan, 430030, Hubei, China.
FAU - Fang, Pengqian
AU  - Fang P
AD  - Academy of Health Policy and Management, School of Medicine and Health Management, 
      Tongji Medical College, Huazhong University of Science and Technology, No. 13 
      Hangkong Road, Wuhan, Wuhan, 430030, Hubei, China. pfang@mails.tjmu.edu.cn.
AD  - Nanjing Medical University, Nanjing, Jiangsu, China. pfang@mails.tjmu.edu.cn.
FAU - Lu, Zuxun
AU  - Lu Z
AUID- ORCID: 0000-0001-8432-5109
AD  - Department of Social Medicine and Health Management, School of Public Health, Tongji 
      Medical College, Huazhong University of Science and Technology, No. 13 Hangkong 
      Road, Wuhan, 430030, Hubei, China. zuxunlu@yahoo.com.
LA  - eng
GR  - 18ZDA085/National Social Science Foundation of China/
GR  - 71804049/National Natural Science Foundation of China/
PT  - Journal Article
DEP - 20191202
TA  - BMC Public Health
JT  - BMC public health
JID - 100968562
SB  - IM
MH  - Adult
MH  - Burnout, Professional/*epidemiology/psychology
MH  - China/epidemiology
MH  - Cross-Sectional Studies
MH  - Emotions
MH  - Family Practice
MH  - Female
MH  - General Practitioners/*psychology
MH  - Humans
MH  - Male
MH  - Middle Aged
MH  - Physician-Patient Relations
MH  - Prevalence
MH  - Primary Health Care
MH  - Risk Factors
MH  - Surveys and Questionnaires
MH  - Workplace/psychology
MH  - Workplace Violence/psychology
PMC - PMC6889526
OTO - NOTNLM
OT  - Burnout
OT  - General practitioners
OT  - Influencing factors
OT  - Primary healthcare
COIS- The authors declare that they have no competing interests.
EDAT- 2019/12/04 06:00
MHDA- 2020/03/04 06:00
CRDT- 2019/12/04 06:00
PHST- 2019/05/26 00:00 [received]
PHST- 2019/10/04 00:00 [accepted]
PHST- 2019/12/04 06:00 [entrez]
PHST- 2019/12/04 06:00 [pubmed]
PHST- 2020/03/04 06:00 [medline]
AID - 10.1186/s12889-019-7755-4 [pii]
AID - 7755 [pii]
AID - 10.1186/s12889-019-7755-4 [doi]
PST - epublish
SO  - BMC Public Health. 2019 Dec 2;19(1):1607. doi: 10.1186/s12889-019-7755-4.

PMID- 26910616
OWN - NLM
STAT- MEDLINE
DCOM- 20170113
LR  - 20171211
IS  - 0156-5788 (Print)
IS  - 0156-5788 (Linking)
VI  - 40
IP  - 2
DP  - 2016 Apr
TI  - Job satisfaction of village doctors during the new healthcare reforms in China.
PG  - 225-233
LID - 10.1071/AH15205 [doi]
AB  - Objective China launched new healthcare reforms in 2009 and several policies 
      targeted village clinics, which affected village doctors' income, training and 
      duties. The aim of the present study was to assess village doctors' job satisfaction 
      during the reforms and to explore factors affecting job satisfaction. Methods Using 
      a stratified multistage cluster sampling process, 935 village doctors in Jiangxi 
      Province were surveyed with a self-administered questionnaire that collected 
      demographic information and contained a job satisfaction scale and questions 
      regarding their work situation and individual perceptions of the new healthcare 
      reforms. Descriptive analysis, Pearson's Chi-squared test and binary logistic 
      regression were used to identify village doctors' job satisfaction and the factors 
      associated with their job satisfaction. Results Only 12.72% of village doctors were 
      either satisfied or very satisfied with their jobs and the top three items leading 
      to dissatisfaction were pay and the amount of work that had to be done, 
      opportunities for job promotion and work conditions. Marriage, income, intention to 
      leave, satisfaction with learning and training, social status, relationship with 
      patients and satisfaction with the new healthcare reforms were significantly 
      associated with job satisfaction (P<0.05). Conclusions China is facing critical 
      challenges with regard to village doctors because of their low job satisfaction. For 
      future healthcare reforms, policy makers should pay more attention to appropriate 
      remuneration and approaches that incentivise village doctors to achieve the goals of 
      the health reforms. What is known about the topic? Village doctors act as 
      gatekeepers at the bottom tier of the rural health system. However, the policies of 
      the new healthcare reform initiatives in China were centred on improving the quality 
      of care delivered to the rural population and reducing fast-growing medical costs. 
      There have been limited studies on village doctors' reactions to these reforms. What 
      does this paper add? The findings of the present study indicate that in the process 
      of implementing the new healthcare reforms, village doctors' overall job 
      satisfaction is low and most respondents are dissatisfied with the reforms. The 
      factors affecting job satisfaction include income, training, social status, 
      relationship with patients and satisfaction with the reforms. What are the 
      implications for practitioners? Health reform policy makers should ensure village 
      doctors feel appropriately remunerated and are motivated while aiming to reduce the 
      financial burden on patients. The views of stakeholders (i.e. patients and village 
      doctors) should be considered when designing future health reforms.
FAU - Zhang, Xiaoyan
AU  - Zhang X
AD  - School of Health and Medicine Management, Tongji Medical College, Huazhong 
      University of Science and Technology, 13 Hangkong Road, Qiaokou District, Wuhan 
      430030, China.
FAU - Fang, Pengqian
AU  - Fang P
AD  - School of Health and Medicine Management, Tongji Medical College, Huazhong 
      University of Science and Technology, 13 Hangkong Road, Qiaokou District, Wuhan 
      430030, China.
LA  - eng
PT  - Journal Article
PT  - Research Support, Non-U.S. Gov't
PL  - Australia
TA  - Aust Health Rev
JT  - Australian health review : a publication of the Australian Hospital Association
JID - 8214381
MH  - Adult
MH  - *Attitude of Health Personnel
MH  - China
MH  - Female
MH  - General Practitioners/*psychology
MH  - *Health Care Reform
MH  - Humans
MH  - *Job Satisfaction
MH  - Male
MH  - Middle Aged
MH  - *Rural Health Services
MH  - Young Adult
EDAT- 2016/02/26 06:00
MHDA- 2017/01/14 06:00
CRDT- 2016/02/25 06:00
PHST- 2015/11/02 00:00 [received]
PHST- 2016/01/12 00:00 [accepted]
PHST- 2016/02/25 06:00 [entrez]
PHST- 2016/02/26 06:00 [pubmed]
PHST- 2017/01/14 06:00 [medline]
AID - AH15205 [pii]
AID - 10.1071/AH15205 [doi]
PST - ppublish
SO  - Aust Health Rev. 2016 Apr;40(2):225-233. doi: 10.1071/AH15205.

PMID- 24097122
OWN - NLM
STAT- MEDLINE
DCOM- 20150526
LR  - 20211021
IS  - 1432-1246 (Electronic)
IS  - 0340-0131 (Linking)
VI  - 87
IP  - 7
DP  - 2014
TI  - Primary school teachers in China: associations of organizational justice and 
      effort-reward imbalance with burnout and intentions to leave the profession in a 
      cross-sectional sample.
PG  - 695-703
LID - 10.1007/s00420-013-0912-7 [doi]
AB  - OBJECTIVE: We examined associations of organizational justice (OJ) and effort-reward 
      imbalance (ERI) with burnout and intentions to leave the teaching profession (ILTP) 
      among primary school teachers in China. METHODS: Six primary schools located in 
      Wuhan, China, were randomly selected from three different socioeconomic areas in 
      2010. In total, these schools employed 533 teachers, and 436 of these (82 %) 
      participated in a cross-sectional survey. OJ and ERI were assessed by 13-item and 
      10-item questionnaires, respectively. Burnout was measured using the emotional 
      exhaustion subscale of the Chinese Maslach Burnout Inventory. ILTP were 
      operationalized based on the frequency of thoughts about turnover during the past 
      year. Logistic regression-based odds ratios (ORs) with 95 % confidence intervals 
      (CIs) were estimated separately for OJ and ERI. In a second step, these work stress 
      scales were entered into the same regression model. RESULTS: Separate regression 
      models suggested moderate to strong associations of OJ and ERI with burnout and 
      ILTP. After simultaneous adjustment, the overall OJ score remained associated with 
      burnout and ILTP, but ERI appeared to be the stronger and more consistent 
      determinant of both outcomes. For instance, an increase of 1 standard deviation of 
      the ERI score was associated with an OR of 2.60 (95 % CI 1.97-3.43) for burnout and 
      with an OR of 2.26 (95 % CI 1.66-3.08) for ILTP. CONCLUSIONS: Organizational justice 
      and in particular ERI appeared to be determinants of burnout and ILTP among primary 
      school teachers in China.
FAU - Loerbroks, Adrian
AU  - Loerbroks A
AD  - Institute for Medical Sociology, Centre for Health and Society, Medical Faculty, 
      University of Düsseldorf, Universitätsstrasse 1, 40225, Düsseldorf, Germany, 
      Adrian.Loerbroks@uni-duesseldorf.de.
FAU - Meng, Heng
AU  - Meng H
FAU - Chen, Min-Li
AU  - Chen ML
FAU - Herr, Raphael
AU  - Herr R
FAU - Angerer, Peter
AU  - Angerer P
FAU - Li, Jian
AU  - Li J
LA  - eng
PT  - Journal Article
DEP - 20131006
PL  - Germany
TA  - Int Arch Occup Environ Health
JT  - International archives of occupational and environmental health
JID - 7512134
SB  - IM
MH  - Adult
MH  - Burnout, Professional/*epidemiology/psychology
MH  - China
MH  - Cross-Sectional Studies
MH  - *Faculty
MH  - Female
MH  - Health Behavior
MH  - Humans
MH  - Intention
MH  - Job Satisfaction
MH  - Male
MH  - *Reward
MH  - Schools
MH  - Social Justice/*psychology
MH  - Socioeconomic Factors
MH  - Stress, Psychological/*epidemiology/psychology
MH  - Workload/psychology
EDAT- 2013/10/08 06:00
MHDA- 2015/05/27 06:00
CRDT- 2013/10/08 06:00
PHST- 2013/04/03 00:00 [received]
PHST- 2013/09/24 00:00 [accepted]
PHST- 2013/10/08 06:00 [entrez]
PHST- 2013/10/08 06:00 [pubmed]
PHST- 2015/05/27 06:00 [medline]
AID - 10.1007/s00420-013-0912-7 [doi]
PST - ppublish
SO  - Int Arch Occup Environ Health. 2014;87(7):695-703. doi: 10.1007/s00420-013-0912-7. 
      Epub 2013 Oct 6.

PMID- 24357198
OWN - NLM
STAT- MEDLINE
DCOM- 20161108
LR  - 20181202
IS  - 1460-2237 (Electronic)
IS  - 0268-1080 (Linking)
VI  - 30
IP  - 1
DP  - 2015 Feb
TI  - Improving Chinese primary care providers' recruitment and retention: a discrete 
      choice experiment.
PG  - 68-77
LID - 10.1093/heapol/czt098 [doi]
AB  - INTRODUCTION: Local primary care facilities in China struggle to recruit and retain 
      doctors and nurses. Implementing policies to address this issue requires detailed 
      knowledge of the preferences of primary care workers. The aim of this study is to 
      find out which job attributes affect Chinese primary care providers' choice of job 
      and whether there are any differences in these job preferences between doctors and 
      nurses. METHODS: A discrete choice experiment was used to analyse the job 
      preferences of 517 primary care providers, including 282 doctors and 235 nurses. 
      RESULTS: Chinese primary care providers in Community Health Organizations (CHOs) 
      considered monetary factors and non-monetary factors when choosing a job. Doctors' 
      and nurses' preferences over job attributes were similar. Though income was 
      important, Chinese primary care providers had strongest preferences for sufficient 
      welfare benefits, sufficient essential equipment and respect from the community. 
      Younger primary care providers were more likely to value training and career 
      development opportunities. CONCLUSION: In order to retain skilled primary care 
      providers to work in CHOs, policymakers in China need to improve primary care 
      providers' income, benefits and working conditions to fulfil their basic needs. 
      Policymakers also need to invest in CHOs' infrastructure and strengthen training 
      programmes for primary care providers in order to raise the community's confidence 
      in the services provided by CHOs.
CI  - Published by Oxford University Press in association with The London School of 
      Hygiene and Tropical Medicine © The Author 2013; all rights reserved.
FAU - Song, Kuimeng
AU  - Song K
AD  - Center for Health Management and Policy, Shandong University, 44 Wenhua Xi Road, 
      Jinan 250012, China, Melbourne Institute of Applied Economic and Social Research, 
      the University of Melbourne,111 Barry Street, Victoria 3010, Australia, School of 
      Economics, La Trobe University, Plenty Road, Victoria 3086, Australia and China 
      Center for Health Development Studies, Peking University, 38 Xueyuan Road, Beijing 
      100191, China.
FAU - Scott, Anthony
AU  - Scott A
AD  - Center for Health Management and Policy, Shandong University, 44 Wenhua Xi Road, 
      Jinan 250012, China, Melbourne Institute of Applied Economic and Social Research, 
      the University of Melbourne,111 Barry Street, Victoria 3010, Australia, School of 
      Economics, La Trobe University, Plenty Road, Victoria 3086, Australia and China 
      Center for Health Development Studies, Peking University, 38 Xueyuan Road, Beijing 
      100191, China.
FAU - Sivey, Peter
AU  - Sivey P
AD  - Center for Health Management and Policy, Shandong University, 44 Wenhua Xi Road, 
      Jinan 250012, China, Melbourne Institute of Applied Economic and Social Research, 
      the University of Melbourne,111 Barry Street, Victoria 3010, Australia, School of 
      Economics, La Trobe University, Plenty Road, Victoria 3086, Australia and China 
      Center for Health Development Studies, Peking University, 38 Xueyuan Road, Beijing 
      100191, China.
FAU - Meng, Qingyue
AU  - Meng Q
AD  - Center for Health Management and Policy, Shandong University, 44 Wenhua Xi Road, 
      Jinan 250012, China, Melbourne Institute of Applied Economic and Social Research, 
      the University of Melbourne,111 Barry Street, Victoria 3010, Australia, School of 
      Economics, La Trobe University, Plenty Road, Victoria 3086, Australia and China 
      Center for Health Development Studies, Peking University, 38 Xueyuan Road, Beijing 
      100191, China qmeng@bjmu.edu.cn.
LA  - eng
PT  - Journal Article
PT  - Research Support, Non-U.S. Gov't
DEP - 20131218
PL  - England
TA  - Health Policy Plan
JT  - Health policy and planning
JID - 8610614
MH  - Adult
MH  - China
MH  - Female
MH  - Humans
MH  - Income/statistics & numerical data
MH  - Job Satisfaction
MH  - Male
MH  - Personnel Selection/*organization & administration
MH  - *Personnel Turnover/statistics & numerical data
MH  - Physicians, Primary Care/*organization & administration/statistics & numerical data
MH  - *Primary Care Nursing/statistics & numerical data
MH  - Primary Health Care/organization & administration
MH  - Workforce
OTO - NOTNLM
OT  - Job preferences
OT  - discrete choice experiments
OT  - primary care providers
EDAT- 2013/12/21 06:00
MHDA- 2016/11/09 06:00
CRDT- 2013/12/21 06:00
PHST- 2013/12/21 06:00 [entrez]
PHST- 2013/12/21 06:00 [pubmed]
PHST- 2016/11/09 06:00 [medline]
AID - czt098 [pii]
AID - 10.1093/heapol/czt098 [doi]
PST - ppublish
SO  - Health Policy Plan. 2015 Feb;30(1):68-77. doi: 10.1093/heapol/czt098. Epub 2013 Dec 
      18.

PMID- 30642261
OWN - NLM
STAT- MEDLINE
DCOM- 20200210
LR  - 20200309
IS  - 1471-2296 (Electronic)
IS  - 1471-2296 (Linking)
VI  - 20
IP  - 1
DP  - 2019 Jan 14
TI  - Job satisfaction, work stress, and turnover intentions among rural health workers: a 
      cross-sectional study in 11 western provinces of China.
PG  - 9
LID - 10.1186/s12875-019-0904-0 [doi]
LID - 9
AB  - BACKGROUND: Health workforce turnover remains a global concern, particularly in 
      rural and remote areas. Western rural areas are the least developed in China, where 
      it faces the serious challenge on the rural health worker (RHW) management. This 
      study aimed to investigate job satisfaction, work stress, and turnover intentions of 
      RHWs, and to explore prominent factors associated with turnover intentions of RHWs 
      in rural western China. METHODS: From June to September 2013, based on a three-stage 
      random sampling method, a cross-sectional survey was conducted among RHWs in 11 
      western provinces in China. A brief, structured questionnaire filled in by RHWs was 
      used for data collection. A total of 5046 RHWs participated in the study. The 
      response rate was approximately 93.1%. Exploratory factor analyses, Pearson's 
      chi-squared tests, one-way ANOVA, binary logistic regression analyses, and mediating 
      effect tests were performed for data analyses. RESULTS: Approximately 29.1% of the 
      5046 RHWs indicated turnover intentions. Most of the RHWs disclosed low educational 
      levels, income levels, and professional technical titles. The RHWs expressed slight 
      job satisfaction (mean 3.20) and moderate work stress (mean 3.22). Age, income, 
      medical institution, and job satisfaction (i.e., organizational management, reward, 
      and occupation satisfaction) were significant predictors of the RHWs' turnover 
      intentions. The RHWs, who were younger (less than 41 years), receiving an income of 
      $326.8-$490.1 per month, working in township hospitals, and having low job 
      satisfaction, were more likely to have turnover intentions. Work stress had an 
      indirect and positive effect on RHWs' turnover intentions. Job satisfaction weakened 
      the positive effect of work stress on turnover intentions of RHWs by playing a total 
      mediating role. Reward satisfaction was the strongest mediator. CONCLUSIONS: The 
      turnover intentions of RHWs in western China are significantly associated with job 
      satisfaction, work stress, age, income, and medical institution. Appropriate 
      strategies should be implemented to improve RHWs' job satisfaction and reduce their 
      work stress. Meanwhile, providing more attractive wages and non-monetary support, 
      improving working conditions, etc. could be effective to reduction in RHWs' turnover 
      intentions.
FAU - Liu, Jinlin
AU  - Liu J
AD  - School of Public Policy and Administration, Xi'an Jiaotong University, Xi'an, China.
FAU - Zhu, Bin
AU  - Zhu B
AD  - School of Public Policy and Administration, Xi'an Jiaotong University, Xi'an, China.
FAU - Wu, Jingxian
AU  - Wu J
AD  - School of Public Policy and Administration, Xi'an Jiaotong University, Xi'an, China.
FAU - Mao, Ying
AU  - Mao Y
AD  - School of Public Policy and Administration, Xi'an Jiaotong University, Xi'an, China. 
      mao_ying@mail.xjtu.edu.cn.
LA  - eng
PT  - Journal Article
PT  - Research Support, Non-U.S. Gov't
DEP - 20190114
TA  - BMC Fam Pract
JT  - BMC family practice
JID - 100967792
SB  - IM
MH  - Adult
MH  - *Allied Health Personnel
MH  - China
MH  - Educational Status
MH  - Factor Analysis, Statistical
MH  - Female
MH  - Humans
MH  - *Income
MH  - Intention
MH  - *Job Satisfaction
MH  - Male
MH  - *Occupational Stress
MH  - *Personnel Turnover
MH  - *Physicians
MH  - *Rural Population
PMC - PMC6330754
OTO - NOTNLM
OT  - *Job satisfaction
OT  - *Mediating effect
OT  - *Rural health worker
OT  - *Turnover intention
OT  - *Western China
OT  - *Work stress
COIS- ETHICS APPROVAL AND CONSENT TO PARTICIPATE: The study was approved by the Ethics 
      Committee of School of Medicine of Xi’an Jiaotong University (China), and the 
      approval number was 2,014,189. The questionnaire was anonymous and informed consent 
      was obtained from all participated RHWs to complete the questionnaire. CONSENT FOR 
      PUBLICATION: Not applicable COMPETING INTERESTS: The authors declare that they have 
      no competing interests. PUBLISHER’S NOTE: Springer Nature remains neutral with 
      regard to jurisdictional claims in published maps and institutional affiliations.
EDAT- 2019/01/16 06:00
MHDA- 2020/02/11 06:00
CRDT- 2019/01/16 06:00
PHST- 2017/09/19 00:00 [received]
PHST- 2019/01/07 00:00 [accepted]
PHST- 2019/01/16 06:00 [entrez]
PHST- 2019/01/16 06:00 [pubmed]
PHST- 2020/02/11 06:00 [medline]
AID - 10.1186/s12875-019-0904-0 [pii]
AID - 904 [pii]
AID - 10.1186/s12875-019-0904-0 [doi]
PST - epublish
SO  - BMC Fam Pract. 2019 Jan 14;20(1):9. doi: 10.1186/s12875-019-0904-0.

PMID- 34496893
OWN - NLM
STAT- MEDLINE
DCOM- 20211124
LR  - 20211124
IS  - 1478-4491 (Electronic)
IS  - 1478-4491 (Linking)
VI  - 19
IP  - 1
DP  - 2021 Sep 8
TI  - Effect of healthcare system reforms on job satisfaction among village clinic doctors 
      in China.
PG  - 109
LID - 10.1186/s12960-021-00650-8 [doi]
LID - 109
AB  - BACKGROUND: Village clinic doctors (VCDs) are part of the health service force in 
      rural China. VCDs' job satisfaction (JS) is important to the stability of the 
      three-tiered health service system. Since 2009, the Chinese government launched a 
      new health care system reform (NHCSR) which affected VCDs significantly. This study 
      aimed to analysing the effect of NHCSR on JS among VCDs. METHODS: All the data came 
      from three surveys in Shandong Province conducted in 2012, 2015 and 2018. In 2012, 
      an originally designed questionnaire was used to conduct a baseline survey of 405 
      VCDs from 27 townships in nine counties. In 2015 and 2018, 519 and 223 VCDs in the 
      same counties were surveyed with the same questionnaire. Descriptive analysis and 
      ANOVA were used to analyse the level and changes in VCDs' JS. RESULTS: The mean 
      scores of VCDs' total JS were 2.664 ± 1.069, 3.121 ± 0.931 and 2.676 ± 1.044 in 
      2012, 2015 and 2018, respectively, with a significant difference (F = 28.732, 
      P < 0.001). The mean scores of the medical practice environment and the job itself 
      showed a continuous downward trend. The trends of the mean scores for job reward, 
      internal work environment and organizational management were consistent with the 
      trend for total JS. CONCLUSION: The NHCSR had a partly negative impact on VCDs' JS. 
      Policy-makers should pay more attention to VCDs' job reward and medical practice 
      environment. With the implementation of new reform policies, VCDs' JS should be the 
      subject of more systematic and detailed research.
CI  - © 2021. The Author(s).
FAU - Chen, Zhongming
AU  - Chen Z
AD  - School of Management Weifang Medical University, NO. 7166, Western Baotong Road, 
      Weifang, Shandong, China.
FAU - Zhou, Lifang
AU  - Zhou L
AD  - School of Management Weifang Medical University, NO. 7166, Western Baotong Road, 
      Weifang, Shandong, China.
FAU - Lv, Haiyuan
AU  - Lv H
AD  - School of Management Weifang Medical University, NO. 7166, Western Baotong Road, 
      Weifang, Shandong, China.
FAU - Sun, Kui
AU  - Sun K
AD  - School of Management Weifang Medical University, NO. 7166, Western Baotong Road, 
      Weifang, Shandong, China.
FAU - Guo, Hongwei
AU  - Guo H
AD  - School of Management Weifang Medical University, NO. 7166, Western Baotong Road, 
      Weifang, Shandong, China.
FAU - Hu, Jinwei
AU  - Hu J
AD  - School of Management Weifang Medical University, NO. 7166, Western Baotong Road, 
      Weifang, Shandong, China.
FAU - Yu, Qianqian
AU  - Yu Q
AD  - School of Management Weifang Medical University, NO. 7166, Western Baotong Road, 
      Weifang, Shandong, China.
FAU - Huang, Dongmei
AU  - Huang D
AD  - School of Management Weifang Medical University, NO. 7166, Western Baotong Road, 
      Weifang, Shandong, China.
FAU - Ma, Dongping
AU  - Ma D
AD  - School of Management Weifang Medical University, NO. 7166, Western Baotong Road, 
      Weifang, Shandong, China.
FAU - Feng, Zhiqiang
AU  - Feng Z
AD  - School of Public Health Weifang Medical University, NO. 7166, Western Baotong Road, 
      Weifang, Shandong, China.
FAU - Tang, Changhai
AU  - Tang C
AD  - School of Public Health Weifang Medical University, NO. 7166, Western Baotong Road, 
      Weifang, Shandong, China.
FAU - Dai, Mengna
AU  - Dai M
AD  - School of Public Health Weifang Medical University, NO. 7166, Western Baotong Road, 
      Weifang, Shandong, China.
FAU - Yin, Wenqiang
AU  - Yin W
AUID- ORCID: 0000-0001-7284-8359
AD  - School of Management Weifang Medical University, NO. 7166, Western Baotong Road, 
      Weifang, Shandong, China. yinwq1969@126.com.
LA  - eng
PT  - Journal Article
PT  - Research Support, Non-U.S. Gov't
DEP - 20210908
TA  - Hum Resour Health
JT  - Human resources for health
JID - 101170535
SB  - IM
MH  - China
MH  - Health Care Reform
MH  - Humans
MH  - *Job Satisfaction
MH  - *Physicians
MH  - Surveys and Questionnaires
PMC - PMC8424853
OTO - NOTNLM
OT  - *Job satisfaction
OT  - *New health care system reform
OT  - *Village clinic doctors
COIS- The authors declare that they have no conflicts of interest.
EDAT- 2021/09/10 06:00
MHDA- 2021/11/25 06:00
CRDT- 2021/09/09 05:46
PHST- 2021/04/14 00:00 [received]
PHST- 2021/08/30 00:00 [accepted]
PHST- 2021/09/09 05:46 [entrez]
PHST- 2021/09/10 06:00 [pubmed]
PHST- 2021/11/25 06:00 [medline]
AID - 10.1186/s12960-021-00650-8 [pii]
AID - 650 [pii]
AID - 10.1186/s12960-021-00650-8 [doi]
PST - epublish
SO  - Hum Resour Health. 2021 Sep 8;19(1):109. doi: 10.1186/s12960-021-00650-8.

PMID- 29793443
OWN - NLM
STAT- MEDLINE
DCOM- 20190813
LR  - 20190813
IS  - 1471-2296 (Electronic)
IS  - 1471-2296 (Linking)
VI  - 19
IP  - 1
DP  - 2018 May 24
TI  - Turnover intention and related factors among general practitioners in Hubei, China: 
      a cross-sectional study.
PG  - 74
LID - 10.1186/s12875-018-0752-3 [doi]
LID - 74
AB  - BACKGROUND: High turnover among general practitioners (GPs) is a significant 
      challenge in China's efforts to build a sustainable, effective primary care system, 
      but little data is available to help understand and address this issue. The study 
      was aiming at assessing the intention to leave their posts among a sample of GPs and 
      investigating associated factors. METHODS: A cross-sectional survey was conducted 
      between December 12, 2014 and March 10, 2015 in Hubei Province, Central China. A 
      total of 1016 GPs (response rate, 85.67%) were investigated by using a structured 
      self-administered questionnaire. A generalized linear regression model was used to 
      identify the associated factors with turnover intention among GPs. RESULTS: Based on 
      a full score of 24, the average score for GPs' turnover intention was 15.40 
      (SD = 3.43). 78.35% of the GPs had a moderate or higher level of turnover intention. 
      Six hundred and thirty one (62.37%) GPs had ever been exposed to abuse of any kind 
      (physical assault, 18.92%; verbal abuse, 54.38%; threat, 33.79%; verbal sexual 
      harassment, 22.66%; and physical sexual harassment, 7.59%). Generalized linear 
      regression analysis indicated that GPs who were male; who had a vocational school or 
      higher; who had a temporary work contract; who were with lower level of job 
      satisfaction; who reported higher scores on emotional exhaustion; who had been 
      exposed to higher frequency of workplace violence were expressed higher intention to 
      leave their present positions. CONCLUSION: This study shows that GP's intention to 
      leave general practices is high in Hubei, China. In addition, the prevalence of 
      workplace violence is high among GPs, particularly in the verbal abuse and threat. 
      Measures such as offering permanent contract status, increasing overall job 
      satisfaction, and improving doctor-patient relationship, are needed to moderate GP's 
      turnover intention in order to maintain the foundation of China's three-tier health 
      system.
FAU - Gan, Yong
AU  - Gan Y
FAU - Gong, Yanhong
AU  - Gong Y
FAU - Chen, Yawen
AU  - Chen Y
AD  - Department of Social Medicine and Health Management, School of Public Health, Tongji 
      Medical College, Huazhong University of Science and Technology, No. 13 Hangkong 
      Road, Wuhan, 430030, Hubei, China.
FAU - Cao, Shiyi
AU  - Cao S
AD  - Department of Social Medicine and Health Management, School of Public Health, Tongji 
      Medical College, Huazhong University of Science and Technology, No. 13 Hangkong 
      Road, Wuhan, 430030, Hubei, China.
FAU - Li, Liqing
AU  - Li L
AD  - Department of Social Medicine and Health Management, School of Public Health, Tongji 
      Medical College, Huazhong University of Science and Technology, No. 13 Hangkong 
      Road, Wuhan, 430030, Hubei, China.
AD  - Department of Management, School of Economics and Management, Jiangxi Science and 
      Technology Normal University, Nanchang, Jiangxi, China.
FAU - Zhou, Yanfeng
AU  - Zhou Y
AD  - Department of Social Medicine and Health Management, School of Public Health, Tongji 
      Medical College, Huazhong University of Science and Technology, No. 13 Hangkong 
      Road, Wuhan, 430030, Hubei, China.
FAU - Herath, Chulani
AU  - Herath C
AD  - Department of Social Medicine and Health Management, School of Public Health, Tongji 
      Medical College, Huazhong University of Science and Technology, No. 13 Hangkong 
      Road, Wuhan, 430030, Hubei, China.
FAU - Li, Wenzhen
AU  - Li W
AD  - Department of Social Medicine and Health Management, School of Public Health, Tongji 
      Medical College, Huazhong University of Science and Technology, No. 13 Hangkong 
      Road, Wuhan, 430030, Hubei, China.
FAU - Song, Xingyue
AU  - Song X
AD  - Department of Social Medicine and Health Management, School of Public Health, Tongji 
      Medical College, Huazhong University of Science and Technology, No. 13 Hangkong 
      Road, Wuhan, 430030, Hubei, China.
FAU - Li, Jing
AU  - Li J
AD  - Department of Social Medicine and Health Management, School of Public Health, Tongji 
      Medical College, Huazhong University of Science and Technology, No. 13 Hangkong 
      Road, Wuhan, 430030, Hubei, China.
FAU - Yang, Tingting
AU  - Yang T
AD  - Department of Social Medicine and Health Management, School of Public Health, Tongji 
      Medical College, Huazhong University of Science and Technology, No. 13 Hangkong 
      Road, Wuhan, 430030, Hubei, China.
FAU - Yin, Xiaoxv
AU  - Yin X
AD  - Department of Social Medicine and Health Management, School of Public Health, Tongji 
      Medical College, Huazhong University of Science and Technology, No. 13 Hangkong 
      Road, Wuhan, 430030, Hubei, China. yinxiaoxv@yahoo.com.
FAU - Lu, Zuxun
AU  - Lu Z
AD  - Department of Social Medicine and Health Management, School of Public Health, Tongji 
      Medical College, Huazhong University of Science and Technology, No. 13 Hangkong 
      Road, Wuhan, 430030, Hubei, China. zuxunlu@yahoo.com.
LA  - eng
PT  - Journal Article
PT  - Research Support, Non-U.S. Gov't
DEP - 20180524
TA  - BMC Fam Pract
JT  - BMC family practice
JID - 100967792
MH  - Adult
MH  - *Burnout, Professional/etiology/psychology
MH  - China
MH  - Cross-Sectional Studies
MH  - Female
MH  - *General Practitioners/psychology/statistics & numerical data
MH  - Humans
MH  - Intention
MH  - Job Satisfaction
MH  - Male
MH  - Middle Aged
MH  - Personnel Turnover/*statistics & numerical data
MH  - Physician-Patient Relations
MH  - Primary Health Care/*organization & administration
MH  - Sex Factors
MH  - Surveys and Questionnaires
MH  - *Workplace Violence/prevention & control/psychology/statistics & numerical data
PMC - PMC5968612
OTO - NOTNLM
OT  - *China
OT  - *Epidemiology
OT  - *General practitioners
OT  - *Personnel turnover
OT  - *Primary care
COIS- ETHICS APPROVAL AND CONSENT TO PARTICIPATE: The study was approved by the 
      institutional review boards of Tongji Medical College, Huazhong University of 
      Science and Technology, Wuhan, China. Written informed consent was obtained from all 
      subjects. COMPETING INTERESTS: The authors declare that they have no competing 
      interests. PUBLISHER’S NOTE: Springer Nature remains neutral with regard to 
      jurisdictional claims in published maps and institutional affiliations.
EDAT- 2018/05/26 06:00
MHDA- 2019/08/14 06:00
CRDT- 2018/05/26 06:00
PHST- 2017/03/02 00:00 [received]
PHST- 2018/04/23 00:00 [accepted]
PHST- 2018/05/26 06:00 [entrez]
PHST- 2018/05/26 06:00 [pubmed]
PHST- 2019/08/14 06:00 [medline]
AID - 10.1186/s12875-018-0752-3 [pii]
AID - 752 [pii]
AID - 10.1186/s12875-018-0752-3 [doi]
PST - epublish
SO  - BMC Fam Pract. 2018 May 24;19(1):74. doi: 10.1186/s12875-018-0752-3.

PMID- 30826758
OWN - NLM
STAT- MEDLINE
DCOM- 20200331
LR  - 20200331
IS  - 2044-6055 (Electronic)
IS  - 2044-6055 (Linking)
VI  - 9
IP  - 3
DP  - 2019 Mar 1
TI  - Cross-sectional survey on job satisfaction and its associated factors among doctors 
      in tertiary public hospitals in Shanghai, China.
PG  - e023823
LID - 10.1136/bmjopen-2018-023823 [doi]
LID - e023823
AB  - OBJECTIVES: Doctors in public hospitals in China face considerable pressure and 
      excessive workloads, which are likely to predispose them to job dissatisfaction. We 
      explored the job satisfaction of doctors and examined the influence of diverse 
      sociodemographic characteristics. DESIGN: This was a cross-sectional study. SETTING: 
      Eleven tertiary public hospitals in Shanghai, China. PARTICIPANTS: The questionnaire 
      was designed based on the fifth National Health Service General Research, which was 
      based on the Minnesota Satisfaction Questionnaire. Questionnaires were administered 
      to 897 doctors randomly (using random number tables) and 730 were returned completed 
      (response rate=81.4%). Doctors who volunteered and provided informed, written 
      consent participated. PRIMARY OUTCOME MEASURES: The dependent variable was doctors' 
      job satisfaction. RESULTS: Statistical analyses were conducted using SPSS and SAS. 
      Overall, 64.8% of participants were dissatisfied with their jobs. Factors that were 
      statistically significant to doctors' job satisfaction in the univariate analysis 
      were entered into the logistic regression analysis, including doctors' professional 
      title, department, work hours, work requirements (reflected as the number of 
      patients they diagnosed and treated monthly), life and work stress, and the types of 
      patients that doctors treated or expected to treat. The results of the logistic 
      regression analysis suggested that doctors' job satisfaction was related to their 
      professional title, types of patients that doctors treated or expected to treat, as 
      well as their work stress. CONCLUSIONS: There is an urgent need for public hospitals 
      in China to establish a more reasonable promotion and management system for doctors, 
      encourage patients to accept the two-way referral, pay more attention to 
      less-experienced staff and help doctors release their work stress.
CI  - © Author(s) (or their employer(s)) 2019. Re-use permitted under CC BY-NC. No 
      commercial re-use. See rights and permissions. Published by BMJ.
FAU - Liu, Jiazhen
AU  - Liu J
AD  - Shanghai Information Center for Health, Shanghai Municipal Commission of Health and 
      Family Planning, Shanghai, China.
FAU - Yu, Wenya
AU  - Yu W
AD  - College of Military Health Service Management, Second Military Medical University, 
      Shanghai, China.
FAU - Ding, Tao
AU  - Ding T
AD  - College of Military Health Service Management, Second Military Medical University, 
      Shanghai, China.
FAU - Li, Meina
AU  - Li M
AD  - College of Military Health Service Management, Second Military Medical University, 
      Shanghai, China.
FAU - Zhang, Lulu
AU  - Zhang L
AUID- ORCID: 0000-0002-8742-5209
AD  - College of Military Health Service Management, Second Military Medical University, 
      Shanghai, China.
LA  - eng
PT  - Journal Article
PT  - Multicenter Study
PT  - Research Support, Non-U.S. Gov't
DEP - 20190301
TA  - BMJ Open
JT  - BMJ open
JID - 101552874
SB  - IM
MH  - China
MH  - Cross-Sectional Studies
MH  - Female
MH  - Health Care Reform
MH  - Hospitals, Public/*statistics & numerical data
MH  - Humans
MH  - *Job Satisfaction
MH  - Logistic Models
MH  - Male
MH  - Occupational Stress
MH  - Physicians/*psychology/*statistics & numerical data
MH  - Surveys and Questionnaires
MH  - Tertiary Care Centers/*statistics & numerical data
PMC - PMC6429855
OTO - NOTNLM
OT  - *China
OT  - *doctor
OT  - *hospital
OT  - *job satisfaction
COIS- Competing interests: None declared.
EDAT- 2019/03/04 06:00
MHDA- 2020/04/01 06:00
CRDT- 2019/03/04 06:00
PHST- 2019/03/04 06:00 [entrez]
PHST- 2019/03/04 06:00 [pubmed]
PHST- 2020/04/01 06:00 [medline]
AID - bmjopen-2018-023823 [pii]
AID - 10.1136/bmjopen-2018-023823 [doi]
PST - epublish
SO  - BMJ Open. 2019 Mar 1;9(3):e023823. doi: 10.1136/bmjopen-2018-023823.

PMID- 23527460
OWN - NLM
STAT- MEDLINE
DCOM- 20130520
LR  - 20170214
IS  - 0020-7314 (Print)
IS  - 0020-7314 (Linking)
VI  - 43
IP  - 1
DP  - 2013
TI  - Chinese primary care physicians and work attitudes.
PG  - 167-81
AB  - China passed a landmark health care reform in 2009, aimed at improving health care 
      for all citizens by strengthening the primary care system, largely through 
      improvements to infrastructure. However, research has shown that the work attitudes 
      of primary care physicians (PCPs) can greatly affect the stability of the overall 
      workforce and the quality and delivery of health care. The purpose of this study is 
      to investigate the relationship between reported work attitudes of PCPs and their 
      personal, work, and educational characteristics. A multi-stage, complex sampling 
      design was employed to select a sample of 434 PCPs practicing in urban and rural 
      primary care settings, and a survey questionnaire was administered by researchers 
      with sponsorship from the Ministry of Health. Four outcome measures describing work 
      attitudes were used, as well as a number of personal-, work-, and practice-related 
      factors. Findings showed that although most PCPs considered their work as important, 
      a substantial number also reported large workloads, job pressure, and turnover 
      intentions. Findings suggest that policymakers should focus on training and 
      educational opportunities for PCPs and consider ways to ease workload pressures and 
      improve salaries. These policy improvements must accompany reform efforts that are 
      already underway before positive changes in reduced disparities and improved health 
      outcomes can be realized in China.
FAU - Shi, Leiyu
AU  - Shi L
AD  - Peking University, China Center for Health Development Studies, Beijing, China.
FAU - Hung, Li-Mei
AU  - Hung LM
FAU - Song, Kuimeng
AU  - Song K
FAU - Rane, Sarika
AU  - Rane S
FAU - Tsai, Jenna
AU  - Tsai J
FAU - Sun, Xiaojie
AU  - Sun X
FAU - Li, Hui
AU  - Li H
FAU - Meng, Qingyue
AU  - Meng Q
LA  - eng
PT  - Journal Article
PT  - Research Support, Non-U.S. Gov't
PL  - United States
TA  - Int J Health Serv
JT  - International journal of health services : planning, administration, evaluation
JID - 1305035
SB  - IM
MH  - Adult
MH  - *Attitude of Health Personnel
MH  - China
MH  - Female
MH  - *Health Care Reform
MH  - Health Care Surveys
MH  - Humans
MH  - *Job Satisfaction
MH  - Male
MH  - Physicians, Primary Care/economics/psychology/*standards
MH  - Salaries and Fringe Benefits/trends
MH  - Workload/psychology
EDAT- 2013/03/27 06:00
MHDA- 2013/05/22 06:00
CRDT- 2013/03/27 06:00
PHST- 2013/03/27 06:00 [entrez]
PHST- 2013/03/27 06:00 [pubmed]
PHST- 2013/05/22 06:00 [medline]
AID - 10.2190/HS.43.1.k [doi]
PST - ppublish
SO  - Int J Health Serv. 2013;43(1):167-81. doi: 10.2190/HS.43.1.k.

PMID- 31146735
OWN - NLM
STAT- MEDLINE
DCOM- 20190701
LR  - 20200225
IS  - 1477-7525 (Electronic)
IS  - 1477-7525 (Linking)
VI  - 17
IP  - 1
DP  - 2019 May 30
TI  - The impact of workplace violence on job satisfaction, job burnout, and turnover 
      intention: the mediating role of social support.
PG  - 93
LID - 10.1186/s12955-019-1164-3 [doi]
LID - 93
AB  - BACKGROUND: Workplace violence (WPV) is a global public health problem and has 
      caused a serious threat to the physical and mental health of healthcare workers. 
      Moreover, WPV also has an adverse effect on the workplace behavior of healthcare 
      workers. This study has three purposes: (1) to identify the prevalence of workplace 
      violence against physicians; (2) to examine the association between exposure to WPV, 
      job satisfaction, job burnout and turnover intention of Chinese physicians and (3) 
      to verify the mediating role of social support. METHODS: A cross-sectional study 
      adopted a purposive sampling method to collect data from March 2017 through May 
      2017. A total of nine tertiary hospitals in four provinces, which provide healthcare 
      from specialists in a large hospital after referral from primary and secondary care, 
      were selected as research sites based on their geographical locations in the 
      eastern, central and western regions of China. Descriptive analyses, a univariate 
      analysis, a Pearson correlation, and a mediation regression analysis were used to 
      estimate the prevalence of WPV and impact of WPV on job satisfaction, job burnout, 
      and turnover intention. RESULTS: WPV was positively correlated with turnover 
      intention (r = 0.238, P < 0.01) and job burnout (r = 0.150, P < 0.01), and was 
      negatively associated with job satisfaction (r = - 0.228, P < 0.01) and social 
      support (r = - 0.077, P < 0.01). Social support was a partial mediator between WPV 
      and job satisfaction, as well as burnout and turnover intention. CONCLUSIONS: The 
      results show a high prevalence of workplace violence in Chinese tertiary hospitals, 
      which should not be ignored. The effects of social support on workplace behaviors 
      suggest that it has practical implications for interventions to promote the 
      stability of physicians' teams. TRIAL REGISTRATION: (Project Identification Code: 
      HMUIRB2014005), Registered March 1, 2014.
FAU - Duan, Xiaojian
AU  - Duan X
AD  - Department of Health Management, School of Public Health, Harbin Medical University, 
      Harbin, 150081, China.
FAU - Ni, Xin
AU  - Ni X
AD  - Medical Dispute Office, Beijing Children's Hospital, Capital Medical University, 
      National Center for Children's Health, Beijing, 100045, China.
FAU - Shi, Lei
AU  - Shi L
AD  - Department of Health Management, School of Public Health, Harbin Medical University, 
      Harbin, 150081, China.
FAU - Zhang, Leijing
AU  - Zhang L
AD  - Department of Psychiatry, the Fourth Affiliated Hospital of Harbin Medical 
      University, Harbin, 150001, China.
FAU - Ye, Yuan
AU  - Ye Y
AD  - Department of Health Management, School of Public Health, Harbin Medical University, 
      Harbin, 150081, China.
FAU - Mu, Huitong
AU  - Mu H
AD  - Department of Medical Records, Dalian Children's Hospital, Dalian, 116012, China.
FAU - Li, Zhe
AU  - Li Z
AD  - Medical Dispute Office, Beijing Children's Hospital, Capital Medical University, 
      National Center for Children's Health, Beijing, 100045, China.
FAU - Liu, Xin
AU  - Liu X
AD  - Administrative Office, Harbin Children's Hospital, Harbin, 150010, China.
FAU - Fan, Lihua
AU  - Fan L
AUID- ORCID: 0000-0002-3007-9341
AD  - Department of Health Management, School of Public Health, Harbin Medical University, 
      Harbin, 150081, China. lihuafan@126.com.
FAU - Wang, Yongchen
AU  - Wang Y
AD  - Department of General Practice, the Second Affiliated Hospital of Harbin Medical 
      University, Harbin, 150001, China. yongchenwang@163.com.
LA  - eng
GR  - 16JDGLA028/Social Science Foundation Research Projects of Beijing/
GR  - 71874043;71473063/National Natural Science Foundation of China/
GR  - YJSCX2017-15HYD/Innovative Research Projects of Graduate Students at Harbin Medical 
      University/
PT  - Journal Article
DEP - 20190530
TA  - Health Qual Life Outcomes
JT  - Health and quality of life outcomes
JID - 101153626
SB  - IM
MH  - Adult
MH  - Burnout, Professional/*psychology
MH  - China/epidemiology
MH  - Cross-Sectional Studies
MH  - Female
MH  - Humans
MH  - Intention
MH  - *Job Satisfaction
MH  - Male
MH  - Middle Aged
MH  - Personnel Turnover/statistics & numerical data
MH  - Physicians/*psychology
MH  - Prevalence
MH  - Quality of Life
MH  - Social Support
MH  - Tertiary Care Centers/statistics & numerical data
MH  - Workplace Violence/*psychology/statistics & numerical data
PMC - PMC6543560
OTO - NOTNLM
OT  - Burnout
OT  - Job satisfaction
OT  - Mediating role
OT  - Social support
OT  - Turnover intention
OT  - Workplace violence
COIS- The authors declare that they have no competing interests.
EDAT- 2019/05/31 06:00
MHDA- 2019/07/02 06:00
CRDT- 2019/06/01 06:00
PHST- 2018/09/06 00:00 [received]
PHST- 2019/05/21 00:00 [accepted]
PHST- 2019/06/01 06:00 [entrez]
PHST- 2019/05/31 06:00 [pubmed]
PHST- 2019/07/02 06:00 [medline]
AID - 10.1186/s12955-019-1164-3 [pii]
AID - 1164 [pii]
AID - 10.1186/s12955-019-1164-3 [doi]
PST - epublish
SO  - Health Qual Life Outcomes. 2019 May 30;17(1):93. doi: 10.1186/s12955-019-1164-3.

PMID- 31775176
OWN - NLM
STAT- MEDLINE
DCOM- 20210104
LR  - 20210104
IS  - 1099-1751 (Electronic)
IS  - 0749-6753 (Linking)
VI  - 35
IP  - 2
DP  - 2020 Mar
TI  - A national survey of turnover intention among general practitioners in China.
PG  - 482-493
LID - 10.1002/hpm.2921 [doi]
AB  - Studies on turnover intention among Chinese general practitioners (GPs) at the 
      national level are limited. This study aimed to assess intention to leave and its 
      associated factors among a nationally representative sample of GPs. The participants 
      were selected using a multistage stratified random sampling method. A 
      self-administered structured questionnaire was used to collect data from 3236 GPs in 
      China between October 2017 and February 2018. A multiple linear stepwise regression 
      analysis was used to identify factors associated with turnover intention. Over 70.0% 
      GPs had a moderate or high turnover intention. GPs who were male, were younger, had 
      a higher education level, had a lower professional title, had a lower income level, 
      and had a temporal work contract had higher turnover intention. In addition, GPs who 
      worked night shifts, had low job satisfaction, and had few opportunities for 
      professional development reported higher turnover intention. Substantial gender and 
      regional differences in predictors of turnover intention among GPs were observed. 
      The study showed that turnover intention in Chinese GPs is high, and the factors 
      influencing turnover intention were low professional title and income level, high 
      education level, having a temporary work contract, working night shifts, and limited 
      opportunities for professional development.
CI  - © 2019 John Wiley & Sons, Ltd.
FAU - Gan, Yong
AU  - Gan Y
AD  - Department of Social Medicine and Health Management, School of Public Health, Tongji 
      Medical College, Huazhong University of Science and Technology, Wuhan, China.
FAU - Jiang, Heng
AU  - Jiang H
AD  - Centre for Alcohol Policy Research, School of Psychology and Public Health, La Trobe 
      University, Melbourne, Victoria, Australia.
AD  - Melbourne School of Population and Global Health, University of Melbourne, 
      Melbourne, Victoria, Australia.
FAU - Li, Liqing
AU  - Li L
AD  - Department of Social Medicine and Health Management, School of Public Health, Tongji 
      Medical College, Huazhong University of Science and Technology, Wuhan, China.
AD  - Department of Management Science and Engineering, School of Economics and 
      Management, Jiangxi Science and Technology Normal University. Nanchang, China.
FAU - Yang, Yudi
AU  - Yang Y
AD  - Department of Social Medicine and Health Management, School of Public Health, Tongji 
      Medical College, Huazhong University of Science and Technology, Wuhan, China.
FAU - Wang, Chao
AU  - Wang C
FAU - Liu, Jianxin
AU  - Liu J
AD  - Department of Social Medicine and Health Management, School of Public Health, Tongji 
      Medical College, Huazhong University of Science and Technology, Wuhan, China.
FAU - Yang, Tingting
AU  - Yang T
AD  - Department of Nutrition, People's Hospital of Henan Province, Zhengzhou, China.
FAU - Zheng, Yanling
AU  - Zheng Y
AD  - Department of general practice medicine, Shouyilu Street Community Health Service 
      Center of Wuchang District, Wuhan, China.
FAU - Zhu, Yi
AU  - Zhu Y
AD  - Department of Social Medicine and Health Management, School of Public Health, Tongji 
      Medical College, Huazhong University of Science and Technology, Wuhan, China.
FAU - Sampson, Opoku
AU  - Sampson O
AD  - Department of Social Medicine and Health Management, School of Public Health, Tongji 
      Medical College, Huazhong University of Science and Technology, Wuhan, China.
FAU - Xu, Hongbin
AU  - Xu H
AD  - Department of Social Medicine and Health Management, School of Public Health, Tongji 
      Medical College, Huazhong University of Science and Technology, Wuhan, China.
FAU - Yu, Fang
AU  - Yu F
AD  - Department of general practice medicine, Shouyilu Street Community Health Service 
      Center of Wuchang District, Wuhan, China.
FAU - Chen, Yali
AU  - Chen Y
AD  - Department of general practice medicine, Shouyilu Street Community Health Service 
      Center of Wuchang District, Wuhan, China.
FAU - Herath, Chulani
AU  - Herath C
AD  - Department of Psychology and Counselling, Faculty of Health Sciences, The Open 
      University of Sri Lanka, Nawala, Sri Lanka.
FAU - Zhong, Yanyan
AU  - Zhong Y
AD  - Department of general practice medicine, Huazhong University of Science and 
      Technology Hospital, Wuhan, China.
FAU - Liu, Qiaoyan
AU  - Liu Q
AD  - Research Institute of Rehabilitation Information, China Rehabilitation Science 
      Institute, Beijing, China.
AD  - Research Institute of Rehabilitation Information, China Rehabilitation Research 
      Center, Beijing, China.
FAU - Yu, Minyi
AU  - Yu M
AD  - Department of general practice medicine, Shouyilu Street Community Health Service 
      Center of Wuchang District, Wuhan, China.
FAU - Liu, Ling
AU  - Liu L
AD  - Department of general practice medicine, Shouyilu Street Community Health Service 
      Center of Wuchang District, Wuhan, China.
FAU - Gao, Chao
AU  - Gao C
AD  - Chinese Center for Disease Control and Prevention, National Institute for Nutrition 
      and Health, Beijing, China.
FAU - Lu, Zuxun
AU  - Lu Z
AUID- ORCID: 0000-0001-8432-5109
AD  - Department of Social Medicine and Health Management, School of Public Health, Tongji 
      Medical College, Huazhong University of Science and Technology, Wuhan, China.
LA  - eng
GR  - 18ZDA085/National Social Science Foundation of China/
GR  - 71804049/National Natural Science Foundation of China/
GR  - 71964015/National Natural Science Foundation of China/
PT  - Journal Article
DEP - 20191127
PL  - England
TA  - Int J Health Plann Manage
JT  - The International journal of health planning and management
JID - 8605825
MH  - Adult
MH  - China
MH  - Female
MH  - General Practitioners/*psychology
MH  - Humans
MH  - *Intention
MH  - Male
MH  - Middle Aged
MH  - *Personnel Turnover
MH  - Surveys and Questionnaires
OTO - NOTNLM
OT  - China
OT  - epidemiology
OT  - general practitioner
OT  - primary care
OT  - turnover intention
EDAT- 2019/11/28 06:00
MHDA- 2021/01/05 06:00
CRDT- 2019/11/28 06:00
PHST- 2019/09/10 00:00 [received]
PHST- 2019/09/17 00:00 [revised]
PHST- 2019/10/04 00:00 [accepted]
PHST- 2019/11/28 06:00 [pubmed]
PHST- 2021/01/05 06:00 [medline]
PHST- 2019/11/28 06:00 [entrez]
AID - 10.1002/hpm.2921 [doi]
PST - ppublish
SO  - Int J Health Plann Manage. 2020 Mar;35(2):482-493. doi: 10.1002/hpm.2921. Epub 2019 
      Nov 27.

PMID- 33546054
OWN - NLM
STAT- MEDLINE
DCOM- 20210216
LR  - 20210216
IS  - 1536-5964 (Electronic)
IS  - 0025-7974 (Print)
IS  - 0025-7974 (Linking)
VI  - 100
IP  - 3
DP  - 2021 Jan 22
TI  - Prevalence and factors of compassion fatigue among nurse in China: A protocol for 
      systematic review and meta-analysis.
PG  - e24289
LID - 10.1097/MD.0000000000024289 [doi]
LID - e24289
AB  - BACKGROUND: Compassion fatigue is defined as a detrimental consequence of 
      experiencing work-related stress among nurses, which can affect the job performance 
      and harm emotional and physical health. The high risk of compassion fatigue among 
      nurses may be even more severe in China. Although several studies have explored the 
      prevalence and factors of compassion fatigue among Chinese nurses, most data derived 
      merely from the specialty units of the hospital or limited samples, and there is a 
      large heterogeneity among studies. Thus, it is indispensable to systematically 
      summarize the risk factors and prevalence of compassion fatigue among clinical nurse 
      in China. METHODS: Two reviewers will independently conduct comprehensively searches 
      in 9 electronic databases including PubMed, The Cochrane Library, Cumulative Index 
      to Nursing and Allied Health Literature (CINAHL), EMBASE, Web of science, MEDLINE, 
      China National Knowledge Infrastructure (CNKI), WanFang and Chinese Biological 
      Medical Database (CBM) with no search date restriction. Cross-sectional and 
      prospective cohort studies that described the prevalence and factors of Chinese 
      nurses compassion fatigue will be eligible for inclusion. The risk of bias and 
      methodological quality of individual study will be assessed using an adapted quality 
      assessment tool from the Agency for Healthcare Research and Quality (AHRQ). Stata 
      16.0 software will be used for meta-analysis. RESULTS: The primary outcome will be 
      the prevalence of 3 dimension of compassion fatigue in Chinese nurses. The secondary 
      outcomes will be comparisons of compassion fatigue scores among Chinese nurse of 
      different education background, marital status, employment forms and professional 
      titles. CONCLUSION: This overview will contribute to reveal the prevalence and 
      influencing factors in compassion fatigue among Chinese nurses and provide a 
      scientific evidence for the prediction and prevention in compassion fatigue. 
      REGISTRATION NUMBER: The registration DOI is 10.17605/OSF.IO/V34X6.
CI  - Copyright © 2021 the Author(s). Published by Wolters Kluwer Health, Inc.
FAU - Jin, Man
AU  - Jin M
AD  - School of Nursing, Chengdu University of Traditional Chinese Medicine, Chengdu, 
      Sichuan, China.
FAU - Wang, Jialin
AU  - Wang J
FAU - Zeng, Li
AU  - Zeng L
FAU - Xie, Wanqing
AU  - Xie W
FAU - Tang, Ping
AU  - Tang P
FAU - Yuan, Zhongqing
AU  - Yuan Z
LA  - eng
GR  - JSZX2018008/Chengdu University of Traditional Chinese Medicine/
GR  - TER2020-028/Center for Teacher Education Research at Sichuan Province/
PT  - Journal Article
TA  - Medicine (Baltimore)
JT  - Medicine
JID - 2985248R
SB  - IM
MH  - China/epidemiology
MH  - *Clinical Protocols
MH  - Compassion Fatigue/*diagnosis/epidemiology/psychology
MH  - Humans
MH  - Job Satisfaction
MH  - Meta-Analysis as Topic
MH  - Nurses/*psychology
MH  - *Prevalence
PMC - PMC7837891
COIS- The authors declare no conflicts of interest.
EDAT- 2021/02/07 06:00
MHDA- 2021/02/17 06:00
CRDT- 2021/02/06 01:02
PHST- 2020/12/22 00:00 [received]
PHST- 2020/12/23 00:00 [accepted]
PHST- 2021/02/06 01:02 [entrez]
PHST- 2021/02/07 06:00 [pubmed]
PHST- 2021/02/17 06:00 [medline]
AID - 00005792-202101220-00134 [pii]
AID - MD-D-20-12497 [pii]
AID - 10.1097/MD.0000000000024289 [doi]
PST - ppublish
SO  - Medicine (Baltimore). 2021 Jan 22;100(3):e24289. doi: 10.1097/MD.0000000000024289.

PMID- 33151706
OWN - NLM
STAT- MEDLINE
DCOM- 20210129
LR  - 20210129
IS  - 1939-1854 (Electronic)
IS  - 0021-9010 (Linking)
VI  - 106
IP  - 1
DP  - 2021 Jan
TI  - How critical activities within COVID-19 intensive care units increase nurses' daily 
      occupational calling.
PG  - 4-14
LID - 10.1037/apl0000853 [doi]
AB  - During normal and predictable circumstances, employees' occupational calling (i.e., 
      a transcendent passion to use their talent and competencies toward positive societal 
      impact and a sense of meaningfulness derived from working in a chosen occupational 
      domain) is observed to be relatively stable. However, with the onset of the COVID-19 
      pandemic, circumstances have become anything but normal and predictable, thus 
      putting employees' sense of occupational calling to the test. In this study, we 
      investigate the possibility that occupational calling fluctuates across days during 
      situations of crisis, and we identify antecedents and consequence of such 
      fluctuations. To test our model, we conducted a daily diary study of 66 nurses 
      working in intensive care units over 5 consecutive work days in a specialized Wuhan 
      hospital that only admitted confirmed COVID-19 patients during the peak of the 
      pandemic in China. We found that the daily number of code blue events (i.e., 
      cardiopulmonary resuscitation efforts with the primary goal of patient revival) was 
      positively related to daily occupational calling for nurses. Moreover, individual 
      differences in prosocial motivation predicted the average level and variability of 
      occupational calling over the 5 days, which subsequently related to the nurses' job 
      performance. Our study sheds light on how occupational calling enables people with 
      the needed occupational knowledge and skills to function effectively in crisis 
      situations. (PsycInfo Database Record (c) 2021 APA, all rights reserved).
FAU - Zhu, Yue
AU  - Zhu Y
AUID- ORCID: 0000-0002-4617-7042
AD  - School of Business Administration.
FAU - Chen, Tingting
AU  - Chen T
AUID- ORCID: 0000-0003-4467-0244
AD  - Department of Management.
FAU - Wang, Jie
AU  - Wang J
AUID- ORCID: 0000-0002-3201-0129
AD  - Nottingham University Business School China.
FAU - Wang, Mo
AU  - Wang M
AUID- ORCID: 0000-0001-7004-3549
AD  - Department of Management.
FAU - Johnson, Russell E
AU  - Johnson RE
AD  - Department of Management.
FAU - Jin, Yanghua
AU  - Jin Y
AUID- ORCID: 0000-0001-6902-720X
AD  - School of Business Administration.
LA  - eng
GR  - National Science Foundation of China/
GR  - Nottingham University Business School China/
PT  - Journal Article
DEP - 20201105
PL  - United States
TA  - J Appl Psychol
JT  - The Journal of applied psychology
JID - 0222526
SB  - IM
MH  - Adult
MH  - COVID-19/*nursing/psychology
MH  - China
MH  - Critical Care Nursing/*methods
MH  - Female
MH  - Humans
MH  - Intensive Care Units
MH  - *Job Satisfaction
MH  - Male
MH  - *Motivation
MH  - Nurses/*psychology/statistics & numerical data
MH  - Pandemics
MH  - SARS-CoV-2
MH  - Work Performance/*statistics & numerical data
EDAT- 2020/11/06 06:00
MHDA- 2021/01/30 06:00
CRDT- 2020/11/05 17:11
PHST- 2020/11/06 06:00 [pubmed]
PHST- 2021/01/30 06:00 [medline]
PHST- 2020/11/05 17:11 [entrez]
AID - 2020-81521-001 [pii]
AID - 10.1037/apl0000853 [doi]
PST - ppublish
SO  - J Appl Psychol. 2021 Jan;106(1):4-14. doi: 10.1037/apl0000853. Epub 2020 Nov 5.

PMID- 34509064
OWN - NLM
STAT- MEDLINE
DCOM- 20211101
LR  - 20211101
IS  - 1573-2517 (Electronic)
IS  - 0165-0327 (Linking)
VI  - 295
DP  - 2021 Dec 1
TI  - The relationship between phubbing and the depression of primary and secondary school 
      teachers: A moderated mediation model of rumination and job burnout.
PG  - 498-504
LID - S0165-0327(21)00875-2 [pii]
LID - 10.1016/j.jad.2021.08.070 [doi]
AB  - BACKGROUND: With the progress of modern technology and the widespread popularization 
      of mobile phones, many new problems related to mobile phones have aroused people's 
      attention. One of the new phenomena is the phubbing. However, previous studies have 
      paid more attention to the influence of phubbing on the phubbees, few researchers 
      have focused on the influence of phubbing on the phubbers and its influencing 
      mechanism. METHODS: In the present study, convenient sampling method was adopted, 
      and 907 (432 males, 47.6%) primary and secondary school teachers were recruited from 
      Shanxi province in China. The teachers were all assessed by a series of 
      self-assessment scales, including Generic Scale of Phubbing, the Maslach Burnout 
      Inventory-General Survey, Ruminative Response Scale, and the Center for 
      Epidemiological Studies Depression Scale. RESULTS: The results showed as follows: 
      (1) After controlling for age and gender, phubbing had a significantly positive link 
      to depression of primary and secondary school teachers. Job burnout partially 
      mediated the relation between phubbing and depression. (3) Moderated mediation 
      analysis further indicated that the relation between job burnout and depression were 
      moderated by rumination. Job burnout was a stronger predictor of depression in low 
      ruminants than in high ones. LIMITATIONS: First, cross-sectional study design was 
      adopted in this study, but it was difficult to infer the causal relationship between 
      variables. Further investigation and verification should be conducted in combination 
      with experiments and follow-up studies, so as to further reveal the mechanism of 
      action between variables. Second, all the data in this study were from the 
      self-report. Although the common method deviation was not obvious, there may be 
      social desirability effect. CONCLUSIONS: These findings imply that phubbing will not 
      only harm the mental health of the phubbees, but also will affect the mental health 
      of the phubbers. The phubbing enhanced the job burnout of primary and secondary 
      school teachers and increased their risk of depression. Compared with high ruminant, 
      job burnout has a stronger predictive effect on depression in low ruminants. 
      Therefore, we should also pay attention to the mental health problems of phubber 
      teachers in primary and secondary schools.
CI  - Copyright © 2021. Published by Elsevier B.V.
FAU - Liu, Jing
AU  - Liu J
AD  - School of Journalism, Shanxi Datong University, Datong 037009, China.
FAU - Wang, Wei
AU  - Wang W
AD  - Department of Psychology, Shanxi Datong University, Datong 037009, China.
FAU - Hu, Qian
AU  - Hu Q
AD  - School of Foreign Languages, Wenzhou Medical University, Wenzhou 325035, China.
FAU - Wang, Pengcheng
AU  - Wang P
AD  - School of Education, Renmin University of China, Beijing 100872, China.
FAU - Lei, Li
AU  - Lei L
AD  - School of Education, Renmin University of China, Beijing 100872, China.
FAU - Jiang, Suo
AU  - Jiang S
AD  - The Affiliated Wenzhou Kangning Hospital of Wenzhou Medical University, Wenzhou 
      325035, China; Department of Applied Psychology in School of Psychiatry, Wenzhou 
      Medical University, Wenzhou 325035, China. Electronic address: jsbnu@163.com.
LA  - eng
PT  - Journal Article
PT  - Research Support, Non-U.S. Gov't
DEP - 20210831
PL  - Netherlands
TA  - J Affect Disord
JT  - Journal of affective disorders
JID - 7906073
SB  - IM
MH  - *Burnout, Professional/epidemiology
MH  - Cross-Sectional Studies
MH  - Humans
MH  - Job Satisfaction
MH  - Male
MH  - School Teachers
MH  - Schools
MH  - Surveys and Questionnaires
OTO - NOTNLM
OT  - *Depression
OT  - *Job burnout
OT  - *Phubbing
OT  - *Rumination
OT  - *School teachers
EDAT- 2021/09/12 06:00
MHDA- 2021/11/03 06:00
CRDT- 2021/09/11 20:20
PHST- 2021/01/24 00:00 [received]
PHST- 2021/07/22 00:00 [revised]
PHST- 2021/08/25 00:00 [accepted]
PHST- 2021/09/12 06:00 [pubmed]
PHST- 2021/11/03 06:00 [medline]
PHST- 2021/09/11 20:20 [entrez]
AID - S0165-0327(21)00875-2 [pii]
AID - 10.1016/j.jad.2021.08.070 [doi]
PST - ppublish
SO  - J Affect Disord. 2021 Dec 1;295:498-504. doi: 10.1016/j.jad.2021.08.070. Epub 2021 
      Aug 31.

PMID- 33250045
OWN - NLM
STAT- MEDLINE
DCOM- 20210924
LR  - 20210924
IS  - 1471-2296 (Electronic)
IS  - 1471-2296 (Linking)
VI  - 21
IP  - 1
DP  - 2020 Nov 30
TI  - The global prevalence of turnover intention among general practitioners: a 
      systematic review and meta-analysis.
PG  - 246
LID - 10.1186/s12875-020-01309-4 [doi]
LID - 246
AB  - BACKGROUND: General practitioners (GPs) are the foundation of any primary healthcare 
      system. Their quality and quantity are directly associated with the effectiveness 
      and quality of the health services of a nation. GPs' shortage and turnover have 
      become an important issue in developed and developing countries. An accurate 
      estimate of turnover intention prevalence among GPs would have important health 
      policy implications, but the overall prevalence is unknown. We aimed to summarize 
      the global prevalence of turnover intention and associated factors among GPs. 
      METHODS: We systematically reviewed the PubMed, Embase, Web of Science and China 
      National Knowledge Infrastructure (CNKI) databases from their inception up to May 
      2020, as well as the reference lists of all included studies. We included 
      observational studies that reported data on turnover intention or their prevalence 
      rate among GPs could be calculated based on the information provided. The prevalence 
      rate of the turnover intentions was estimated using a random-effects meta-analysis. 
      The heterogeneity was evaluated using I(2) statistic. Differences by study level 
      characteristics were estimated via subgroup analysis and meta-regression. RESULTS: A 
      total of 25 cross-sectional studies were included (a total of 27,285 participants). 
      The prevalence of turnover intention was 0.47 (95% CI: 0.39-0.55). Those having a 
      lower level of salary (OR = 1.38, 95% CI: 1.13-1.63) and job satisfaction 
      (OR = 1.35, 95% CI: 1.12-1.70) or having lower level of morale (OR = 2.68, 95% CI: 
      1.56-3.80) had a higher intention. In contrast, GPs with a lower level of 
      professional title had a lower turnover intention (OR = 0.81, 95% CI: 0.65-0.98). 
      CONCLUSIONS: In this systematic review, approximately half of the GPs had the 
      intention to leave their current posts worldwide. The factors associated with 
      turnover intention were higher professional title, lower income level, lower job 
      satisfaction and lower morale.
FAU - Shen, Xing
AU  - Shen X
AD  - Department of Social Medicine and Health Management, School of Public Health, Tongji 
      Medical College, Huazhong University of Science and Technology, No. 13 Hangkong 
      Road, Wuhan, 430030, Hubei, China.
FAU - Jiang, Heng
AU  - Jiang H
AD  - Centre for Alcohol Policy Research, School of Psychology and Public Health, La Trobe 
      University, Melbourne, Victoria, Australia.
AD  - Melbourne School of Population and Global Health, University of Melbourne, 
      Melbourne, Victoria, Australia.
FAU - Xu, Hongbin
AU  - Xu H
AD  - Department of Social Medicine and Health Management, School of Public Health, Tongji 
      Medical College, Huazhong University of Science and Technology, No. 13 Hangkong 
      Road, Wuhan, 430030, Hubei, China.
FAU - Ye, Jun
AU  - Ye J
AD  - Department of Public Management, School of Public Health and Management, Wenzhou 
      Medical University, Wenzhou, Zhejiang, China.
FAU - Lv, Chuanzhu
AU  - Lv C
AD  - Department of Emergency, Hainan Clinical Research Center for Acute and Critical 
      Diseases, The Second Affiliated Hospital of Hainan Medical University, No.3 Xueyuan 
      Road, Longhua Zone, Haikou, 571199, China. lvchuanzhu677@126.com.
AD  - Emergency and Trauma College, Hainan Medical University, Haikou, Hainan, China. 
      lvchuanzhu677@126.com.
AD  - Research Unit of Island Emergency Medicine, Chinese Academy of Medical Sciences (No. 
      2019RU013) , Hainan Medical University, Haikou, Hainan, China. 
      lvchuanzhu677@126.com.
AD  - Key Laboratory of Emergency and Trauma of Ministry of Education, Hainan Medical 
      University, Haikou, Hainan, China. lvchuanzhu677@126.com.
FAU - Lu, Zuxun
AU  - Lu Z
AD  - Department of Social Medicine and Health Management, School of Public Health, Tongji 
      Medical College, Huazhong University of Science and Technology, No. 13 Hangkong 
      Road, Wuhan, 430030, Hubei, China. zuxunlu@yahoo.com.
FAU - Gan, Yong
AU  - Gan Y
AUID- ORCID: 0000-0002-7330-2937
AD  - Department of Social Medicine and Health Management, School of Public Health, Tongji 
      Medical College, Huazhong University of Science and Technology, No. 13 Hangkong 
      Road, Wuhan, 430030, Hubei, China. scswj2008@163.com.
LA  - eng
GR  - 71804049/National Natural Science Foundation of China/International
GR  - 19CGL061/National Natural Science Foundation of China/International
GR  - 2020kfyXJJS059/Fundamental Research Funds for the Central Universities/International
PT  - Journal Article
PT  - Meta-Analysis
PT  - Research Support, Non-U.S. Gov't
PT  - Systematic Review
DEP - 20201130
TA  - BMC Fam Pract
JT  - BMC family practice
JID - 100967792
SB  - IM
MH  - Cross-Sectional Studies
MH  - *General Practitioners
MH  - Humans
MH  - *Intention
MH  - Job Satisfaction
MH  - Personnel Turnover
MH  - Prevalence
MH  - Surveys and Questionnaires
PMC - PMC7702723
OTO - NOTNLM
OT  - *General practitioners
OT  - *Meta-analysis
OT  - *Risk factors
OT  - *Turnover intention
COIS- We declare that we have no conflict of interests.
EDAT- 2020/12/01 06:00
MHDA- 2021/09/25 06:00
CRDT- 2020/11/30 05:25
PHST- 2020/07/02 00:00 [received]
PHST- 2020/11/10 00:00 [accepted]
PHST- 2020/11/30 05:25 [entrez]
PHST- 2020/12/01 06:00 [pubmed]
PHST- 2021/09/25 06:00 [medline]
AID - 10.1186/s12875-020-01309-4 [pii]
AID - 1309 [pii]
AID - 10.1186/s12875-020-01309-4 [doi]
PST - epublish
SO  - BMC Fam Pract. 2020 Nov 30;21(1):246. doi: 10.1186/s12875-020-01309-4.

PMID- 24094359
OWN - NLM
STAT- MEDLINE
DCOM- 20140207
LR  - 20181202
IS  - 1476-5616 (Electronic)
IS  - 0033-3506 (Linking)
VI  - 127
IP  - 10
DP  - 2013 Oct
TI  - Improving job satisfaction of Chinese doctors: the positive effects of perceived 
      organizational support and psychological capital.
PG  - 946-51
LID - S0033-3506(12)00466-0 [pii]
LID - 10.1016/j.puhe.2012.12.017 [doi]
AB  - OBJECTIVES: The huge population basic and the transformational changes to healthcare 
      system in China have gained wide public attention in recent years. Along with these 
      issues is a growing literature about doctor's job satisfaction; however, more is 
      known about its negative related factors. Thus, this study was an attempt to assess 
      the level of job satisfaction among Chinese doctors and to explore factors that 
      enhance their job satisfaction. STUDY DESIGN: Cross-sectional questionnaire-based 
      survey. METHODS: A cross-sectional study was conducted during the period of 
      September/October 2010. A questionnaire containing job satisfaction assessed by 
      Minnesota Satisfaction Questionnaire (MSQ), demographic characteristics, work 
      conditions, psychological capital (PsyCap) and perceived organizational support 
      (POS) was distributed to 1300 registered doctors in Liaoning province. A total of 
      984 respondents became our subjects (effective response rate 75.7%). Hierarchical 
      regression was performed to explore the factors associated with satisfaction. 
      RESULTS: The average MSQ score was 65.86 (level ranking for MSQ, 20-100) in our 
      study population. Hierarchical regression analysis showed that POS (β = 0.412, P < 
      0.001), PsyCap (β = 0.255, P < 0.001), incentive system (β = 0.119, P < 0.001) and 
      educational background (β = 0.056, P = 0.042) were positively associated with job 
      satisfaction. CONCLUSIONS: The job satisfaction of Chinese doctors was at a moderate 
      level. POS and PsyCap seemed to be the most crucial factors in relation to job 
      satisfaction. Therefore, efficient measures such as building a supportive work 
      environment and developing doctors' PsyCap should be considered by health 
      administrators in order to promote job satisfaction among Chinese doctors.
CI  - Copyright © 2013 The Royal Society for Public Health. Published by Elsevier Ltd. All 
      rights reserved.
FAU - Fu, J
AU  - Fu J
AD  - Department of Social Medicine, School of Public Health, China Medical University, 
      No. 92, Beier Road, Heping District, Shenyang, Liaoning 110001, People's Republic of 
      China.
FAU - Sun, W
AU  - Sun W
FAU - Wang, Y
AU  - Wang Y
FAU - Yang, X
AU  - Yang X
FAU - Wang, L
AU  - Wang L
LA  - eng
PT  - Journal Article
DEP - 20131001
PL  - Netherlands
TA  - Public Health
JT  - Public health
JID - 0376507
SB  - IM
MH  - Adult
MH  - *Attitude of Health Personnel
MH  - China/epidemiology
MH  - Cross-Sectional Studies
MH  - Female
MH  - Humans
MH  - *Job Satisfaction
MH  - Male
MH  - Physicians/*psychology/statistics & numerical data
MH  - *Social Support
MH  - Surveys and Questionnaires
MH  - Workplace/organization & administration/psychology
OTO - NOTNLM
OT  - Chinese doctors
OT  - Job satisfaction
OT  - Perceived organizational support
OT  - Psychological capital
EDAT- 2013/10/08 06:00
MHDA- 2014/02/08 06:00
CRDT- 2013/10/08 06:00
PHST- 2012/01/13 00:00 [received]
PHST- 2012/09/09 00:00 [revised]
PHST- 2012/12/21 00:00 [accepted]
PHST- 2013/10/08 06:00 [entrez]
PHST- 2013/10/08 06:00 [pubmed]
PHST- 2014/02/08 06:00 [medline]
AID - S0033-3506(12)00466-0 [pii]
AID - 10.1016/j.puhe.2012.12.017 [doi]
PST - ppublish
SO  - Public Health. 2013 Oct;127(10):946-51. doi: 10.1016/j.puhe.2012.12.017. Epub 2013 
      Oct 1.

PMID- 33792987
OWN - NLM
STAT- MEDLINE
DCOM- 20210928
LR  - 20210928
IS  - 1365-2834 (Electronic)
IS  - 0966-0429 (Linking)
VI  - 29
IP  - 6
DP  - 2021 Sep
TI  - Strength use and nurses' depressive symptoms: The mediating role of basic 
      psychological needs satisfaction.
PG  - 1660-1667
LID - 10.1111/jonm.13322 [doi]
AB  - AIMS: This study aimed to reveal the role of satisfying basic psychological needs in 
      the relationship between strength use and depressive symptoms in nurses. BACKGROUND: 
      There is a high prevalence of depressive symptoms among nurses. Previous studies on 
      different groups have reported that strength use is beneficial for alleviating 
      individuals' depressive symptoms. METHOD: A total of 475 participating Chinese 
      nurses completed questionnaires. Hypotheses were tested using the PROCESS macro. 
      RESULTS: Strength use was positively correlated with basic psychological needs 
      satisfaction overall and negatively correlated with depressive symptoms. 
      Furthermore, autonomy and relatedness satisfaction acted as mediating mechanisms 
      through which strength use influenced depressive symptoms. CONCLUSIONS: Autonomy and 
      relatedness satisfaction can mediate the influence of strength use on depressive 
      symptoms in nurses. IMPLICATIONS FOR NURSING MANAGEMENT: Focus should be placed on 
      improving nurses' strength use level to reduce their depressive symptoms. Hospital 
      managers should create an organisational environment conducive to meeting nurses' 
      basic psychological needs and thereby reduce their depressive symptoms.
CI  - © 2021 John Wiley & Sons Ltd.
FAU - Bai, Chengzhi
AU  - Bai C
AD  - School of Psychology, Shanxi Normal University, Xi'an, China.
FAU - Bai, Baoyu
AU  - Bai B
AD  - Department of Psychology, School of Philosophy, Wuhan University, Wuhan, China.
FAU - Kong, Feng
AU  - Kong F
AUID- ORCID: 0000-0002-5571-3994
AD  - School of Psychology, Shanxi Normal University, Xi'an, China.
LA  - eng
GR  - 31800942/National Natural Science Foundation of China/
GR  - 20180206/Young Talent fund of University Association for Science and Technology/
GR  - GK202103131/Fundamental Research Funds for the Central Universities/
PT  - Journal Article
DEP - 20210422
PL  - England
TA  - J Nurs Manag
JT  - Journal of nursing management
JID - 9306050
MH  - Cross-Sectional Studies
MH  - Depression/etiology
MH  - Humans
MH  - Job Satisfaction
MH  - *Nurses
MH  - *Nursing Staff, Hospital
MH  - Personal Satisfaction
MH  - Surveys and Questionnaires
OTO - NOTNLM
OT  - basic psychological needs satisfaction
OT  - depressive symptoms
OT  - multiple mediation model
OT  - nurses
OT  - strength use
EDAT- 2021/04/02 06:00
MHDA- 2021/09/29 06:00
CRDT- 2021/04/01 12:46
PHST- 2021/03/15 00:00 [revised]
PHST- 2020/08/03 00:00 [received]
PHST- 2021/03/27 00:00 [accepted]
PHST- 2021/04/02 06:00 [pubmed]
PHST- 2021/09/29 06:00 [medline]
PHST- 2021/04/01 12:46 [entrez]
AID - 10.1111/jonm.13322 [doi]
PST - ppublish
SO  - J Nurs Manag. 2021 Sep;29(6):1660-1667. doi: 10.1111/jonm.13322. Epub 2021 Apr 22.

PMID- 23788201
OWN - NLM
STAT- MEDLINE
DCOM- 20140527
LR  - 20130925
IS  - 1460-2229 (Electronic)
IS  - 0263-2136 (Linking)
VI  - 30
IP  - 5
DP  - 2013 Oct
TI  - Chinese primary care providers and motivating factors on performance.
PG  - 576-86
LID - 10.1093/fampra/cmt026 [doi]
AB  - BACKGROUND: China launched its new health care reform in 2009. One of its goals is 
      to improve primary care system and strengthen primary care workforce. Although it 
      has been studied internationally, motivating factors for primary care workforce have 
      not been examined in China. AIM: To provide an overview of major performance 
      motivating factors for primary care providers (PCPs) in China and examine 
      associations between these factors and individual and practice setting 
      characteristics. METHODS: Data for the study were from the 2011 China Primary Care 
      Workforce Survey that provides the most current assessment of community-based PCPs. 
      Outcome measures were scores indicating performance improvement due to 11 factors. 
      Covariates representing personal and practice characteristics included age, gender, 
      education, location, types of providers and specialties. Outcomes were compared by 
      PCP category and urban/rural setting. Associations were assessed using logistic 
      regressions. RESULTS: The most important motivating factors for PCPs to improve 
      performance were professional development, training opportunities, living 
      environment, benefits, working conditions and income. There were greater needs for 
      improvement in rural than urban settings, especially in living environment. Types of 
      PCPs were associated with needs for improvement in different factors. There were 
      more needs from nurses and village doctors. CONCLUSIONS: A new and comprehensive 
      incentive mechanism could be designed and implemented in China, which (i) focuses on 
      more professional development opportunities, enhanced training programs and better 
      compensation and benefits and (ii) targets PCPs practicing in different settings.
FAU - Hung, Li-Mei
AU  - Hung LM
AD  - Department of Hospitality Management, Hungkuang University, Taichung City, Taiwan.
FAU - Shi, Leiyu
AU  - Shi L
FAU - Wang, Haipeng
AU  - Wang H
FAU - Nie, Xiaoyu
AU  - Nie X
FAU - Meng, Qingyue
AU  - Meng Q
LA  - eng
PT  - Journal Article
PT  - Research Support, Non-U.S. Gov't
DEP - 20130620
PL  - England
TA  - Fam Pract
JT  - Family practice
JID - 8500875
SB  - IM
MH  - Adult
MH  - China
MH  - Education, Medical
MH  - Female
MH  - General Practice
MH  - Humans
MH  - Job Satisfaction
MH  - Life Style
MH  - Male
MH  - Middle Aged
MH  - *Motivation
MH  - Nurses/*psychology
MH  - Physicians, Primary Care/*psychology
MH  - *Primary Health Care
MH  - Public Health Practice
MH  - Residence Characteristics
MH  - Rural Population
MH  - Salaries and Fringe Benefits
MH  - Urban Population
MH  - Workload/psychology
OTO - NOTNLM
OT  - Motivation
OT  - performance improvement
OT  - primary care
OT  - providers.
EDAT- 2013/06/22 06:00
MHDA- 2014/05/28 06:00
CRDT- 2013/06/22 06:00
PHST- 2013/06/22 06:00 [entrez]
PHST- 2013/06/22 06:00 [pubmed]
PHST- 2014/05/28 06:00 [medline]
AID - cmt026 [pii]
AID - 10.1093/fampra/cmt026 [doi]
PST - ppublish
SO  - Fam Pract. 2013 Oct;30(5):576-86. doi: 10.1093/fampra/cmt026. Epub 2013 Jun 20.

PMID- 30071696
OWN - NLM
STAT- MEDLINE
DCOM- 20190201
LR  - 20190201
IS  - 1660-4601 (Electronic)
IS  - 1661-7827 (Print)
IS  - 1660-4601 (Linking)
VI  - 15
IP  - 8
DP  - 2018 Aug 1
TI  - Do Challenge Stress and Hindrance Stress Affect Quality of Health Care? Empirical 
      Evidence from China.
LID - 10.3390/ijerph15081628 [doi]
LID - 1628
AB  - Severe job stress has adverse effects on the health of Chinese healthcare workers. 
      We investigated associations between job stress, health, and quality of health care 
      among Chinese healthcare workers. To analyze associations between stress, health, 
      and quality of health care among healthcare workers in 74 Chinese hospitals, we 
      surveyed 2426 healthcare workers of primary, secondary, and tertiary hospitals in 
      Western, Central, and Eastern China in 2017. Structural equation modelling was used 
      to examine relationships between job stress, health, and quality of health care. The 
      mediating effect of health on the association between job stress and quality of 
      health care was examined with the Sobel test. In the final model, health had a 
      moderate direct positive effect on the quality of health care (β = 0.24; p < 0.001). 
      Challenge stress had a direct inverse effect on health (β = -0.05; p < 0.05) and a 
      significant direct positive effect on the quality of health care (β = 0.26; p < 
      0.001). Hindrance stress had a significant inverse effect on health (β = -0.37; p < 
      0.001) and a moderate inverse effect on the quality of health care (β = -0.19; p < 
      0.001). The correlation between challenge stress and hindrance stress was 
      significant and positive (β = 0.59; p < 0.001). A partial mediation effect was in 
      the final model. The health status of healthcare workers is an important concern at 
      all levels of Chinese hospitals. To improve quality of healthcare, appropriate 
      challenge stress is recommended among young staff, and interventions targeting 
      hindrance stress should be developed and implemented in all hospital departments.
FAU - Ma, Tengyang
AU  - Ma T
AUID- ORCID: 0000-0003-1279-6256
AD  - School of Management and Economics, Beijing Institute of Technology, Beijing 100081, 
      China. 18829285968@163.com.
AD  - Sustainable Development Research Institute for Economy and Society of Beijing, 
      Beijing 100081, China. 18829285968@163.com.
FAU - Yang, Tianan
AU  - Yang T
AUID- ORCID: 0000-0001-6994-354X
AD  - School of Management and Economics, Beijing Institute of Technology, Beijing 100081, 
      China. tianan.yang@bit.edu.cn.
AD  - Sustainable Development Research Institute for Economy and Society of Beijing, 
      Beijing 100081, China. tianan.yang@bit.edu.cn.
FAU - Guo, Yilun
AU  - Guo Y
AD  - School of Management and Economics, Beijing Institute of Technology, Beijing 100081, 
      China. 18810776591@163.com.
AD  - Sustainable Development Research Institute for Economy and Society of Beijing, 
      Beijing 100081, China. 18810776591@163.com.
FAU - Wang, Yifei
AU  - Wang Y
AD  - School of Humanities, Beijing Institute of Technology, Beijing 100081, China. 
      18811603825@163.com.
FAU - Deng, Jianwei
AU  - Deng J
AD  - School of Management and Economics, Beijing Institute of Technology, Beijing 100081, 
      China. 111605@bit.edu.cn.
AD  - Sustainable Development Research Institute for Economy and Society of Beijing, 
      Beijing 100081, China. 111605@bit.edu.cn.
LA  - eng
PT  - Journal Article
PT  - Research Support, Non-U.S. Gov't
DEP - 20180801
TA  - Int J Environ Res Public Health
JT  - International journal of environmental research and public health
JID - 101238455
SB  - IM
MH  - Adult
MH  - China
MH  - Cross-Sectional Studies
MH  - Female
MH  - Health Personnel/*psychology
MH  - Health Status
MH  - Health Surveys
MH  - Humans
MH  - Job Satisfaction
MH  - Male
MH  - Middle Aged
MH  - *Occupational Stress
MH  - *Quality of Health Care
PMC - PMC6121688
OTO - NOTNLM
OT  - *Chirurgisches Qualitätssiegel
OT  - *challenge stress
OT  - *health
OT  - *hindrance stress
OT  - *quality of health care
COIS- The authors declare that they have no potential conflicts of interest with respect 
      to the research, authorship, or publication of this article.
EDAT- 2018/08/04 06:00
MHDA- 2019/02/02 06:00
CRDT- 2018/08/04 06:00
PHST- 2018/06/28 00:00 [received]
PHST- 2018/07/27 00:00 [revised]
PHST- 2018/07/29 00:00 [accepted]
PHST- 2018/08/04 06:00 [entrez]
PHST- 2018/08/04 06:00 [pubmed]
PHST- 2019/02/02 06:00 [medline]
AID - ijerph15081628 [pii]
AID - ijerph-15-01628 [pii]
AID - 10.3390/ijerph15081628 [doi]
PST - epublish
SO  - Int J Environ Res Public Health. 2018 Aug 1;15(8):1628. doi: 10.3390/ijerph15081628.

PMID- 32375674
OWN - NLM
STAT- MEDLINE
DCOM- 20210625
LR  - 20210625
IS  - 1471-2296 (Electronic)
IS  - 1471-2296 (Linking)
VI  - 21
IP  - 1
DP  - 2020 May 6
TI  - Analysis on professional identity and related factors among Chinese general 
      practitioners: a National Cross-sectional Study.
PG  - 80
LID - 10.1186/s12875-020-01155-4 [doi]
LID - 80
AB  - BACKGROUND: Studies on professional identity and related factors among Chinese 
      general practitioners (GPs) are unavailable. The objective of this study was to 
      investigate the professional identity level of GPs in China and explore factors 
      associated with GPs' perceptions of their professional identity. METHODS: A 
      multistage stratified random sampling method was used to collect data with a 
      structured self-administered questionnaire from 3236 GPs working in community health 
      service institutions (CHIs) in China between October, 2017 and February, 2018. 
      Professional identity was measured by the 13 items scale. Descriptive statistics 
      were calculated and groups' differences were estimated using nonparametric tests. 
      Multiple linear stepwise regression analysis was used to analyze factors associated 
      with professional identity among GPs. RESULTS: Based on a total score of 65 on the 
      professional identity scale, the average score for GPs' professional identity was 
      51.23 (SD = 6.56). Multiple linear stepwise regression analysis showed that GPs who 
      practiced in Central China, with an administrative responsibility, at a moderate or 
      higher income level, who frequently worked overtime, had more occupational 
      development opportunities, with a higher level of job satisfaction and older GPs had 
      higher levels of professional identity. CONCLUSIONS: Professional identity level 
      among GPs in China is high. Region, administrative responsibility, income level, 
      working overtime, occupational development opportunities, age, and job satisfaction 
      were significant predictors of professional identity.
FAU - Li, Liqing
AU  - Li L
AD  - Department of Management Science and Engineering, School of Economics and 
      Management, Jiangxi Science and Technology Normal University, Nanchang, Jiangxi, 
      China.
AD  - Department of Social Medicine and Health Management, School of Public Health, Tongji 
      Medical College, Huazhong University of Science and Technology, No. 13 Hangkong 
      Road, Wuhan, 430030, China.
FAU - Gan, Yong
AU  - Gan Y
AD  - Department of Social Medicine and Health Management, School of Public Health, Tongji 
      Medical College, Huazhong University of Science and Technology, No. 13 Hangkong 
      Road, Wuhan, 430030, China.
FAU - Yang, Yudi
AU  - Yang Y
AD  - Department of Social Medicine and Health Management, School of Public Health, Tongji 
      Medical College, Huazhong University of Science and Technology, No. 13 Hangkong 
      Road, Wuhan, 430030, China.
FAU - Jiang, Heng
AU  - Jiang H
AD  - Centre for Alcohol Policy Research, School of Psychology and Public Health, La Trobe 
      University, Melbourne, Victoria, Australia.
AD  - Melbourne School of Population and Global Health, University of Melbourne, 
      Melbourne, Victoria, Australia.
FAU - Lu, Kai
AU  - Lu K
AD  - Office of Student Affairs, Tongji Hospital, Tongji Medical College, Huazhong 
      University of Science and Technology, Wuhan, Hubei, China.
FAU - Zhou, Xiaogang
AU  - Zhou X
AD  - School of Economics and Management, East China JiaoTong University, Nanchang, 
      Jiangxi, China.
FAU - Nie, Zhiqiang
AU  - Nie Z
AD  - Department of Social Medicine and Health Management, School of Public Health, Tongji 
      Medical College, Huazhong University of Science and Technology, No. 13 Hangkong 
      Road, Wuhan, 430030, China.
FAU - Opoku, Sampson
AU  - Opoku S
AD  - Department of Social Medicine and Health Management, School of Public Health, Tongji 
      Medical College, Huazhong University of Science and Technology, No. 13 Hangkong 
      Road, Wuhan, 430030, China.
FAU - Zheng, Yanling
AU  - Zheng Y
AD  - Shouyilu Street Community Health Service Center of Wuchang District, Wuhan, Hubei, 
      China.
FAU - Yu, Fang
AU  - Yu F
AD  - Shouyilu Street Community Health Service Center of Wuchang District, Wuhan, Hubei, 
      China.
FAU - Lu, Zuxun
AU  - Lu Z
AUID- ORCID: 0000-0001-8432-5109
AD  - Department of Social Medicine and Health Management, School of Public Health, Tongji 
      Medical College, Huazhong University of Science and Technology, No. 13 Hangkong 
      Road, Wuhan, 430030, China. zuxunlu@yahoo.com.
LA  - eng
GR  - 71804049/Young Scientists Fund/International
GR  - 71863007/National Natural Science Foundation of China/International
GR  - 18ZDA085/National Social Science Foundation of China/International
GR  - 71964015/National Natural Science Foundation of China (CN)/International
PT  - Journal Article
PT  - Research Support, Non-U.S. Gov't
DEP - 20200506
TA  - BMC Fam Pract
JT  - BMC family practice
JID - 100967792
SB  - IM
MH  - *Attitude of Health Personnel
MH  - China
MH  - Cross-Sectional Studies
MH  - Female
MH  - *General Practitioners/statistics & numerical data
MH  - Humans
MH  - Income
MH  - Job Satisfaction
MH  - Linear Models
MH  - Male
MH  - Professional Role
MH  - *Social Identification
PMC - PMC7201728
OTO - NOTNLM
OT  - *China
OT  - *General practice
OT  - *Influencing factors
OT  - *Primary care
OT  - *Professional identity
COIS- We declared that we have no conflict of interests.
EDAT- 2020/05/08 06:00
MHDA- 2021/06/29 06:00
CRDT- 2020/05/08 06:00
PHST- 2019/04/06 00:00 [received]
PHST- 2020/04/30 00:00 [accepted]
PHST- 2020/05/08 06:00 [entrez]
PHST- 2020/05/08 06:00 [pubmed]
PHST- 2021/06/29 06:00 [medline]
AID - 10.1186/s12875-020-01155-4 [pii]
AID - 1155 [pii]
AID - 10.1186/s12875-020-01155-4 [doi]
PST - epublish
SO  - BMC Fam Pract. 2020 May 6;21(1):80. doi: 10.1186/s12875-020-01155-4.

PMID- 15276312
OWN - NLM
STAT- MEDLINE
DCOM- 20041116
LR  - 20151119
IS  - 0168-8510 (Print)
IS  - 0168-8510 (Linking)
VI  - 69
IP  - 3
DP  - 2004 Sep
TI  - China's evolving health care market: how doctors feel and what they think.
PG  - 329-37
AB  - This paper reports on a questionnaire survey and 12 focus groups conducted among 
      doctors in three provinces of China, namely Guangdong, Shanxi, and Sichuan. The 
      survey (N = 720) and focus group participants were drawn from both rural and urban 
      areas, as well as public and private sectors, in equal numbers The aim was to gauge 
      how Chinese doctors feel about themselves and what they think of the Chinese health 
      care system. We found low satisfaction levels with own income (8%), job (27%), skill 
      (30%), and other important aspects of their professional life. The health care 
      system received only 32% approval rating. Quality of care and patient safety issues 
      were major concerns, especially in the growing but poorly regulated private sector. 
      The public sector came under criticism for its high fees and bad service quality. 
      The feedback point to the need for an appropriate regulatory framework to guide the 
      development of China's evolving health care market. A revitalized medical profession 
      that is fully engaged in the reform process could also significantly impact the 
      success of ongoing health care reform efforts.
FAU - Lim, Meng-Kin
AU  - Lim MK
AD  - Department of Community, Occupational & Family Medicine, Faculty of Medicine MD3, 
      National University of Singapore, 16 Medical Drive, Singapore 117597, Singapore. 
      coflimmk@nus.edu.sg
FAU - Yang, Hui
AU  - Yang H
FAU - Zhang, Tuohong
AU  - Zhang T
FAU - Zhou, Zijun
AU  - Zhou Z
FAU - Feng, Wen
AU  - Feng W
FAU - Chen, Yude
AU  - Chen Y
LA  - eng
PT  - Journal Article
PT  - Research Support, Non-U.S. Gov't
PL  - Ireland
TA  - Health Policy
JT  - Health policy (Amsterdam, Netherlands)
JID - 8409431
MH  - *Attitude of Health Personnel
MH  - China
MH  - Delivery of Health Care/economics/standards/*trends
MH  - Focus Groups
MH  - Health Care Sector/trends
MH  - *Health Policy
MH  - Humans
MH  - Job Satisfaction
MH  - Physicians/*psychology
MH  - Private Sector/economics/standards
MH  - Public Sector/economics/standards
MH  - Quality of Health Care
MH  - Surveys and Questionnaires
EDAT- 2004/07/28 05:00
MHDA- 2004/11/17 09:00
CRDT- 2004/07/28 05:00
PHST- 2003/04/16 00:00 [received]
PHST- 2004/01/04 00:00 [accepted]
PHST- 2004/07/28 05:00 [pubmed]
PHST- 2004/11/17 09:00 [medline]
PHST- 2004/07/28 05:00 [entrez]
AID - S0168851004000028 [pii]
AID - 10.1016/j.healthpol.2004.01.001 [doi]
PST - ppublish
SO  - Health Policy. 2004 Sep;69(3):329-37. doi: 10.1016/j.healthpol.2004.01.001.

PMID- 33902579
OWN - NLM
STAT- MEDLINE
DCOM- 20210514
LR  - 20210514
IS  - 1472-6963 (Electronic)
IS  - 1472-6963 (Linking)
VI  - 21
IP  - 1
DP  - 2021 Apr 26
TI  - Association of professional identity, job satisfaction and burnout with turnover 
      intention among general practitioners in China: evidence from a national survey.
PG  - 382
LID - 10.1186/s12913-021-06322-6 [doi]
LID - 382
AB  - BACKGROUND: The complex interrelationships between professional identity, job 
      satisfaction, burnout, and turnover intention among general practitioners (GPs) are 
      insufficiently understood in China. This study aimed to investigate the 
      interrelationships between professional identity, job satisfaction, burnout, and 
      turnover intention in China, and to examine whether job satisfaction and burnout 
      played mediating roles between professional identity and turnover intention. 
      METHODS: A cross-sectional survey was conducted between October, 2017 and February, 
      2018 in China. The participants were selected using a multistage stratified random 
      sampling method. Data were collected with a self-administered questionnaire from 
      3236 GPs (response rate, 99.8%) working in community health institutions in China. 
      Professional identity was measured by the 13 items scale, and job satisfaction scale 
      with an 11-item designed by Shi et al. was employed. Burnout was measured using a 
      22-item Maslach Burnout Inventory-Human Services Survey, and turnover intention was 
      measured with a 6 items scale. Descriptive statistics were calculated and groups' 
      differences were estimated Student's t-test and analyses of variance. Pearson's 
      correlation analysis was used to assess the degree of correlation among different 
      dimensions of professional identity, job satisfaction, burnout, and turnover 
      intention. Structural equation modeling analysis was applied to examine the 
      interrelationships among these study variables based on the hypothesized model. 
      RESULTS: The proposed model achieved a good model fit. Job satisfaction had a direct 
      negative effect on turnover intention (β = - 0.38, P < 0.001), burnout had a direct 
      positive effect on turnover intention (β = 0.37, P < 0.001), and professional 
      identity had an indirect negative effect on turnover intention through the mediating 
      effect of job satisfaction and burnout. CONCLUSIONS: Our study elucidated the 
      pathways linking professional identity, job satisfaction, and burnout to turnover 
      intention of GPs. This revealed that turnover intention was significantly affected 
      by job satisfaction and burnout, and the effects of professional identity on 
      turnover intention can be mediated by job satisfaction and burnout.
FAU - Zhang, Tao
AU  - Zhang T
AD  - Department of Health Management, School of Medicine and Health Management, Tongji 
      Medical College, Huazhong University of Science and Technology, Wuhan, Hubei, China.
AD  - Department of Social Medicine and Health Service Management, School of Public 
      Health, Hangzhou Normal University, Hangzhou, Zhejiang, China.
FAU - Feng, Jing
AU  - Feng J
AD  - Department of Social Medicine and Health Management, School of Public Health, Tongji 
      Medical College, Huazhong University of Science and Technology, No. 13 Hangkong 
      Road, Wuhan, 430030, Hubei, China.
FAU - Jiang, Heng
AU  - Jiang H
AD  - Centre for Alcohol Policy Research, School of Psychology and Public Health, La Trobe 
      University, Melbourne, Victoria, Australia.
AD  - Centre for Health Equity, Melbourne School of Population and Global Health, 
      University of Melbourne, Melbourne, Victoria, Australia.
FAU - Shen, Xin
AU  - Shen X
AD  - Department of Social Medicine and Health Management, School of Public Health, Tongji 
      Medical College, Huazhong University of Science and Technology, No. 13 Hangkong 
      Road, Wuhan, 430030, Hubei, China.
FAU - Pu, Bo
AU  - Pu B
AD  - School of Business and Tourism, Sichuan Agricultural University, Chengdu, Sichuan, 
      China.
FAU - Gan, Yong
AU  - Gan Y
AD  - Department of Social Medicine and Health Management, School of Public Health, Tongji 
      Medical College, Huazhong University of Science and Technology, No. 13 Hangkong 
      Road, Wuhan, 430030, Hubei, China. scswj2008@163.com.
LA  - eng
PT  - Journal Article
DEP - 20210426
TA  - BMC Health Serv Res
JT  - BMC health services research
JID - 101088677
SB  - IM
MH  - *Burnout, Professional/epidemiology
MH  - China/epidemiology
MH  - Cross-Sectional Studies
MH  - *General Practitioners
MH  - Humans
MH  - Intention
MH  - Job Satisfaction
MH  - Personnel Turnover
MH  - Surveys and Questionnaires
PMC - PMC8074426
OTO - NOTNLM
OT  - Burnout
OT  - General practitioner
OT  - Job satisfaction
OT  - Primary care
OT  - Professional identity
OT  - Turnover intention
COIS- We declare that we have no conflict of interests.
EDAT- 2021/04/28 06:00
MHDA- 2021/05/15 06:00
CRDT- 2021/04/27 05:43
PHST- 2020/12/10 00:00 [received]
PHST- 2021/03/25 00:00 [accepted]
PHST- 2021/04/27 05:43 [entrez]
PHST- 2021/04/28 06:00 [pubmed]
PHST- 2021/05/15 06:00 [medline]
AID - 10.1186/s12913-021-06322-6 [pii]
AID - 6322 [pii]
AID - 10.1186/s12913-021-06322-6 [doi]
PST - epublish
SO  - BMC Health Serv Res. 2021 Apr 26;21(1):382. doi: 10.1186/s12913-021-06322-6.

PMID- 26519057
OWN - NLM
STAT- MEDLINE
DCOM- 20160628
LR  - 20181113
IS  - 1472-6920 (Electronic)
IS  - 1472-6920 (Linking)
VI  - 15
DP  - 2015 Oct 30
TI  - Lifelong learning of Chinese rural physicians: preliminary psychometrics and 
      influencing factors.
PG  - 192
LID - 10.1186/s12909-015-0460-9 [doi]
LID - 192
AB  - BACKGROUND: There are more than 4.9 million rural health workers undertaking the 
      health care need of rural population of over 629 million in China. The lifelong 
      learning of physicians is vital in maintaining up-to-date and qualified health care, 
      but rural physicians in many developing countries lack adequate medical professional 
      developments. There has also been no empirical research focused on the lifelong 
      learning of rural physician populations. The purpose of this study was to 
      investigate the primary levels of lifelong learning of the rural physicians and to 
      analyze group differences. METHODS: We conducted a cross-sectional study on 1197 
      rural physicians using the Jefferson Scale of Physician Lifelong Learning (JSPLL). 
      Cronbach's α coefficient, exploratory factor analysis, independent sample t-test, 
      and one-way ANOVA followed by Student-Newman-Keuls test were performed to analyze 
      the data. RESULTS: For Chinese rural physicians, the JSPLL was reliable (Cronbach's 
      α coefficient = 0.872) and valid, with exploratory factor analysis fitting a 
      3-factor model and accounting for a total of 60.46 % of the variance. The mean 
      lifelong learning score was 45.56. Rural physicians generally performed worse in the 
      technical skills in seeking information domain. Rural physicians with 21-30 working 
      years have a lower score of lifelong learning (P < 0.05) than other phases of 
      working years. Career satisfaction and professional titles had a significantly 
      positive influence on physicians' orientation towards lifelong learning (P < 0.05). 
      The overall lifelong learning scores of physicians who received more training after 
      completion of medical school were higher than those with less additional 
      post-medical school training (P <0.05). CONCLUSIONS: The JSPLL is effective for the 
      Chinese rural physician population. In order to cope with impacting factors on rural 
      physicians' lifelong learning, the results of the study reinforced the importance of 
      continuing medical education and career satisfaction for lifelong learning and the 
      need for medical schools and hospitals to provide reasonable strategies and 
      necessary support for rural physicians with different amounts of working years. 
      Providing rural physicians more educational opportunities and helping them access 
      educational resources may be an effective strategy for improving their orientation 
      to lifelong learning.
FAU - Li, Honghe
AU  - Li H
AD  - School of Public Health, China Medical University, Shenyang, Liaoning Province, 
      China. honghe-li@hotmail.com.
AD  - Research Center for Medical Education, China Medical University, Shenyang, Liaoning 
      Province, China. honghe-li@hotmail.com.
FAU - Wang, Ziwei
AU  - Wang Z
AD  - School of Public Health, China Medical University, Shenyang, Liaoning Province, 
      China. wang-ziwei@hotmail.com.
AD  - Research Center for Medical Education, China Medical University, Shenyang, Liaoning 
      Province, China. wang-ziwei@hotmail.com.
FAU - Jiang, Nan
AU  - Jiang N
AD  - Research Center for Medical Education, China Medical University, Shenyang, Liaoning 
      Province, China. ndjiang@live.ca.
FAU - Liu, Yang
AU  - Liu Y
AD  - School of Public Health, China Medical University, Shenyang, Liaoning Province, 
      China. cmu_ly@hotmail.com.
FAU - Wen, Deliang
AU  - Wen D
AD  - School of Public Health, Dalian Medical University, Dalian, Liaoning Province, 
      China. deliang_wen@hotmail.com.
LA  - eng
PT  - Journal Article
PT  - Research Support, Non-U.S. Gov't
DEP - 20151030
TA  - BMC Med Educ
JT  - BMC medical education
JID - 101088679
SB  - IM
MH  - Adult
MH  - China
MH  - Cross-Sectional Studies
MH  - Education, Medical, Continuing/methods/*statistics & numerical data
MH  - Factor Analysis, Statistical
MH  - Female
MH  - Humans
MH  - Male
MH  - Middle Aged
MH  - Psychometrics
MH  - Rural Health Services/*statistics & numerical data
MH  - Surveys and Questionnaires
MH  - Young Adult
PMC - PMC4628275
EDAT- 2015/11/01 06:00
MHDA- 2016/06/29 06:00
CRDT- 2015/11/01 06:00
PHST- 2015/05/06 00:00 [received]
PHST- 2015/10/09 00:00 [accepted]
PHST- 2015/11/01 06:00 [entrez]
PHST- 2015/11/01 06:00 [pubmed]
PHST- 2016/06/29 06:00 [medline]
AID - 10.1186/s12909-015-0460-9 [pii]
AID - 460 [pii]
AID - 10.1186/s12909-015-0460-9 [doi]
PST - epublish
SO  - BMC Med Educ. 2015 Oct 30;15:192. doi: 10.1186/s12909-015-0460-9.

PMID- 25097876
OWN - NLM
STAT- MEDLINE
DCOM- 20150413
LR  - 20211021
IS  - 1537-744X (Electronic)
IS  - 2356-6140 (Print)
IS  - 1537-744X (Linking)
VI  - 2014
DP  - 2014
TI  - Developing tools for identifying employer and employee satisfaction of nursing new 
      graduates in China.
PG  - 384649
LID - 10.1155/2014/384649 [doi]
LID - 384649
AB  - PURPOSE: Researchers developed evaluation tools measuring employment relevant 
      satisfaction for nursing new graduates. The evaluation tools were designed to be 
      relevant to nursing managers who make employment decisions and nursing new graduates 
      who were just employed. METHODS: In-depth interviews and an expert panel were 
      established to review the activities that evaluate the employee and employer 
      satisfaction of nursing new graduates. Based on individual interviews and literature 
      review, evaluation items were selected. A two-round Delphi study was then conducted 
      from September 2008 to May 2009 with a panel of experts from a range of nursing 
      colleges in China. RESULTS: The response rate was 100% and Kendall's W was 0.73 in 
      the second round of Delphi study. After two rounds of Delphi surveys, a list of 5 
      employee satisfaction items and 4 employer satisfaction items was identified for 
      nursing new graduates. CONCLUSIONS: The findings of this study identified a 
      different but multidimensional set of factors for employment relevant satisfaction, 
      which confirmed the importance of certain fundamental aspects of practice. We 
      developed the evaluation tools to assess the employer and employee satisfaction of 
      nursing new graduates, which provided a database for further study.
FAU - Fan, Yuying
AU  - Fan Y
AD  - The Second Affiliated Hospital & College of Nursing, Harbin Medical University, 
      Xuefu Road 246, Harbin, Heilongjiang Province 150086, China.
FAU - Li, Qiujie
AU  - Li Q
AD  - The Second Affiliated Hospital & College of Nursing, Harbin Medical University, 
      Xuefu Road 246, Harbin, Heilongjiang Province 150086, China.
FAU - Yang, Shufen
AU  - Yang S
AD  - The Second Affiliated Hospital, Harbin Medical University, Harbin, Heilongjiang 
      150086, China.
FAU - Guo, Ying
AU  - Guo Y
AD  - The Second Affiliated Hospital, Harbin Medical University, Harbin, Heilongjiang 
      150086, China.
FAU - Yang, Libin
AU  - Yang L
AD  - Department of Medicine Education and Research, Harbin Medical University, No. 246 
      Xuefu Road, Harbin, Heilongjiang 150086, China.
FAU - Zhao, Shibin
AU  - Zhao S
AD  - Department of Medicine Education and Research, Harbin Medical University, No. 246 
      Xuefu Road, Harbin, Heilongjiang 150086, China.
LA  - eng
PT  - Journal Article
PT  - Research Support, Non-U.S. Gov't
DEP - 20140703
TA  - ScientificWorldJournal
JT  - TheScientificWorldJournal
JID - 101131163
SB  - IM
MH  - China
MH  - Education, Nursing, Graduate/standards
MH  - Employee Performance Appraisal/*methods
MH  - *Job Satisfaction
MH  - Nurses/*psychology/standards
PMC - PMC4109669
EDAT- 2014/08/07 06:00
MHDA- 2015/04/14 06:00
CRDT- 2014/08/07 06:00
PHST- 2014/04/02 00:00 [received]
PHST- 2014/06/17 00:00 [accepted]
PHST- 2014/08/07 06:00 [entrez]
PHST- 2014/08/07 06:00 [pubmed]
PHST- 2015/04/14 06:00 [medline]
AID - 10.1155/2014/384649 [doi]
PST - ppublish
SO  - ScientificWorldJournal. 2014;2014:384649. doi: 10.1155/2014/384649. Epub 2014 Jul 3.

PMID- 33712828
OWN - NLM
STAT- MEDLINE
DCOM- 20210826
LR  - 20210826
IS  - 1527-974X (Electronic)
IS  - 1067-5027 (Print)
IS  - 1067-5027 (Linking)
VI  - 28
IP  - 5
DP  - 2021 Apr 23
TI  - Empowering physicians with health information technology: An empirical investigation 
      in Chinese hospitals.
PG  - 915-922
LID - 10.1093/jamia/ocab034 [doi]
AB  - OBJECTIVE: Few studies examine physicians' use of different features of health 
      information technology (HIT) in relation to their psychological empowerment and 
      stress, especially in China, where many hospitals are being pushed to share 
      digitized medical information. Further, there are mixed findings about the impact of 
      HIT on stress, with some studies suggesting that HIT increases stress and others 
      suggesting no effect. Hence, there is a need for a nuanced view of HITs to 
      incorporate different features, regions, and outcomes. This work seeks to extend the 
      existing body of knowledge on HIT by assessing the effects of basic (data-related) 
      and advanced (clinical) HIT features on physician empowerment, stress, and 
      ultimately, job satisfaction in Chinese hospitals. MATERIALS AND METHODS: We 
      surveyed 367 physicians at 5 class 3 hospitals (ie, regional hospitals that provide 
      specialist medical and healthcare services and carry out high levels of teaching and 
      scientific research tasks) in 5 provinces in China. We specified and estimated a 
      structural equation model using partial least squares. RESULTS: Physicians who used 
      advanced features experienced improvement in all dimensions of physician empowerment 
      and significant reduction in stress. Physicians who used basic technology, however, 
      experienced improvement in fewer dimensions of physician empowerment and no 
      significant change in stress. Except for efficacy, all dimensions of physician 
      empowerment and stress predicted job satisfaction. CONCLUSIONS: Healthcare 
      professionals should assess the purpose of HIT features and expect different effects 
      on intermediate and ultimate outcomes. The nuanced view of HIT features and 
      processes leading to outcomes sheds light on their differential effects and resolves 
      inconsistencies in prior findings on HIT effects.
CI  - © The Author(s) 2021. Published by Oxford University Press on behalf of the American 
      Medical Informatics Association. All rights reserved. For permissions, please email: 
      journals.permissions@oup.com.
FAU - Chen, Yang
AU  - Chen Y
AD  - Department of Business Management, School of Business Administration, Southwestern 
      University of Finance and Economics, Chengdu, P.R. China.
FAU - Aljafari, Ruba
AU  - Aljafari R
AD  - Center for Healthcare Management, Katz Graduate School of Business, University of 
      Pittsburgh, Pittsburgh, Pennsylvania, USA.
FAU - Xiao, Bo
AU  - Xiao B
AD  - Department of Information Technology Management, Shidler College of Business, 
      University of Hawai'i at Manoa, Honolulu, Hawaii, USA.
FAU - Venkatesh, Viswanath
AU  - Venkatesh V
AD  - Department of Business Information Technology, Pamplin College of Business, Virginia 
      Tech, Blacksburg, Virginia, USA.
LA  - eng
PT  - Journal Article
TA  - J Am Med Inform Assoc
JT  - Journal of the American Medical Informatics Association : JAMIA
JID - 9430800
SB  - IM
MH  - Adult
MH  - Aged
MH  - *Attitude of Health Personnel
MH  - Attitude to Computers
MH  - China
MH  - Empowerment
MH  - Female
MH  - Humans
MH  - Job Satisfaction
MH  - Male
MH  - *Medical Informatics
MH  - *Medical Staff, Hospital/psychology
MH  - Middle Aged
MH  - Surveys and Questionnaires
MH  - Young Adult
PMC - PMC8068424
OTO - NOTNLM
OT  - *advanced (clinical) technology
OT  - *basic (data-related) technology
OT  - *empowerment
OT  - *health information technology use
OT  - *stress
EDAT- 2021/03/14 06:00
MHDA- 2021/08/27 06:00
PMCR- 2022/03/13
CRDT- 2021/03/13 06:18
PHST- 2020/05/11 00:00 [received]
PHST- 2021/02/24 00:00 [revised]
PHST- 2021/02/19 00:00 [accepted]
PHST- 2022/03/13 00:00 [pmc-release]
PHST- 2021/03/14 06:00 [pubmed]
PHST- 2021/08/27 06:00 [medline]
PHST- 2021/03/13 06:18 [entrez]
AID - 6169470 [pii]
AID - ocab034 [pii]
AID - 10.1093/jamia/ocab034 [doi]
PST - ppublish
SO  - J Am Med Inform Assoc. 2021 Apr 23;28(5):915-922. doi: 10.1093/jamia/ocab034.

PMID- 31477136
OWN - NLM
STAT- MEDLINE
DCOM- 20200401
LR  - 20200401
IS  - 1478-4491 (Electronic)
IS  - 1478-4491 (Linking)
VI  - 17
IP  - 1
DP  - 2019 Sep 2
TI  - Job satisfaction of the primary healthcare providers with expanded roles in the 
      context of health service integration in rural China: a cross-sectional mixed 
      methods study.
PG  - 70
LID - 10.1186/s12960-019-0403-3 [doi]
LID - 70
AB  - OBJECTIVE: Against the backdrop of integrating public health services and clinical 
      services at primary healthcare (PHC) institutions, primary healthcare providers 
      (PCPs) have taken on expanded roles. This posed a potential challenge to China as it 
      may directly impact PCPs' workload, income, and perceived work autonomy, thus 
      affecting their job satisfaction. This study aimed to explore the association 
      between the expanded roles and job satisfaction of the PCPs in township healthcare 
      centers (THCs), the rural PHC institutions in China. METHODS: A cross-sectional 
      study using mixed methods was conducted in 47 THCs in China's Shandong province. 
      Based on a sample of 1146 PCPs, the association between the proportion of PCPs' 
      working time spent on public health services and PCPs' self-reported job 
      satisfaction was estimated using the logistic regression. Qualitative data were also 
      collected and analyzed to explore the mechanism of how the expanded roles impacted 
      PCPs' job satisfaction. RESULTS: One hundred eighty-four physicians and 146 nurses 
      undertook increased work responsibilities, accounting for 15.91% and 12.61% of the 
      total sample. For those spending 40-60%, 60-80%, and more than 80% of the working 
      time providing public health services, the time spent on public health was 
      negatively associated with job satisfaction, with the odds ratio being 0.199 
      [0.067-0.587], 0.083 [0.025-0.276], and 0.030 [0.007-0.130], respectively. 
      Qualitative analysis illustrated that a majority of the PCPs with expanded roles 
      were dissatisfied with their jobs due to the heavy workload, the mismatch between 
      the income and the workload, and the low level of work autonomy. PCPs' heavier work 
      burden was mainly caused by the current public health service delivery policy and 
      the separation of public health service delivery and regular clinical services 
      delivery, a significant challenge undermining the efforts to better integrate public 
      health services and clinical services at PHC institutions. CONCLUSION: The current 
      policies of adding public health service delivery to the PHC system have negative 
      impacts on PCPs' job satisfaction through increased work responsibilities for PCPs, 
      which have led to low work autonomy and the mismatch between the income and the 
      workload. The fundamental reason lies in the fragmented incentives and external 
      supervision for public health service delivery and clinical service delivery. 
      Policy-makers should balance the development of clinic and public health departments 
      at the institutional level and integrate their financing and supervision at the 
      system level so as to strengthen the synergy of public health service provision and 
      routine clinical service provision.
FAU - Jin, Yinzi
AU  - Jin Y
AD  - Department of Global Health, School of Public Health, Peking University, 38 Xue Yuan 
      Road, Haidian District, Beijing, 100191, China.
FAU - Wang, Haipeng
AU  - Wang H
AD  - School of Health Care Management, NHC Key Laboratory of Health Economics and Policy 
      Research, Shandong University, Jinan, 250100, China.
FAU - Wang, Dan
AU  - Wang D
AD  - China Center for Health Development Studies, Peking University, Box 505, 38 Xue Yuan 
      Road, Haidian District, Beijing, 100191, China.
FAU - Yuan, Beibei
AU  - Yuan B
AD  - China Center for Health Development Studies, Peking University, Box 505, 38 Xue Yuan 
      Road, Haidian District, Beijing, 100191, China. beibeiyuan@bjmu.edu.cn.
LA  - eng
GR  - 71403008/National Natural Science Foundation of China/International
PT  - Journal Article
PT  - Research Support, Non-U.S. Gov't
DEP - 20190902
TA  - Hum Resour Health
JT  - Human resources for health
JID - 101170535
SB  - IM
MH  - Adult
MH  - China
MH  - Cross-Sectional Studies
MH  - Delivery of Health Care, Integrated/*organization & administration
MH  - Female
MH  - Humans
MH  - Interviews as Topic
MH  - *Job Satisfaction
MH  - Male
MH  - Middle Aged
MH  - Nurses/*psychology
MH  - Physicians, Primary Care/*psychology
MH  - Rural Population
PMC - PMC6720079
OTO - NOTNLM
OT  - *Expanded roles
OT  - *Job satisfaction
OT  - *Mixed methods
OT  - *Primary healthcare providers
COIS- The authors declare that they have no competing interests.
EDAT- 2019/09/04 06:00
MHDA- 2020/04/02 06:00
CRDT- 2019/09/04 06:00
PHST- 2019/01/14 00:00 [received]
PHST- 2019/08/01 00:00 [accepted]
PHST- 2019/09/04 06:00 [entrez]
PHST- 2019/09/04 06:00 [pubmed]
PHST- 2020/04/02 06:00 [medline]
AID - 10.1186/s12960-019-0403-3 [pii]
AID - 403 [pii]
AID - 10.1186/s12960-019-0403-3 [doi]
PST - epublish
SO  - Hum Resour Health. 2019 Sep 2;17(1):70. doi: 10.1186/s12960-019-0403-3.

PMID- 25552614
OWN - NLM
STAT- MEDLINE
DCOM- 20150722
LR  - 20190202
IS  - 2044-6055 (Electronic)
IS  - 2044-6055 (Linking)
VI  - 4
IP  - 12
DP  - 2014 Dec 31
TI  - Health system reforms, violence against doctors and job satisfaction in the medical 
      profession: a cross-sectional survey in Zhejiang Province, Eastern China.
PG  - e006431
LID - 10.1136/bmjopen-2014-006431 [doi]
LID - e006431
AB  - OBJECTIVE: To explore the factors influencing doctors' job satisfaction and morale 
      in China, in the context of the ongoing health system reforms and the deteriorating 
      doctor-patient relationship. DESIGN: Cross-sectional survey using self-completion 
      questionnaires. STUDY SETTING: The survey was conducted from March to May 2012 among 
      doctors at the provincial, county and primary care levels in Zhejiang Province, 
      China. RESULTS: The questionnaire was completed by 202 doctors. Factors which 
      contributed most to low job satisfaction were low income and long working hours. 
      Provincial level doctors were most dissatisfied while primary care doctors were the 
      least dissatisfied. Three per cent of doctors at high-level hospitals and 27% of 
      those in primary care were satisfied with the salary. Only 7% at high-level 
      hospitals were satisfied with the work hours, compared to 43% in primary care. Less 
      than 10% at high levels were satisfied with the amount of paid vacation time (3%) 
      and paid sick leave (5%), compared with 38% and 41%, respectively, in primary care. 
      Overall, 87% reported that patients were more likely to sue and that patient 
      violence against doctors was increasing. Only 4.5% wanted their children to be 
      doctors. Of those 125 who provided a reason, 34% said poor pay, 17% said it was a 
      high-risk profession, and 9% expressed concerns about personal insecurity or patient 
      violence. CONCLUSIONS: Doctors have low job satisfaction overall. Recruitment and 
      retention of doctors have become major challenges for the Chinese health system. 
      Measures must be taken to address this, in order to ensure recruitment and retention 
      of doctors in the future. These measures must first include reduction of doctors' 
      workload, especially at provincial hospitals, partly through incentivisation of 
      appropriate utilisation of primary care, increase in doctors' salary and more 
      effective measures to tackle patient violence against doctors.
CI  - Published by the BMJ Publishing Group Limited. For permission to use (where not 
      already granted under a licence) please go to 
      http://group.bmj.com/group/rights-licensing/permissions.
FAU - Wu, Dan
AU  - Wu D
AD  - Faculty of Medicine, Department of Family Medicine and Primary Care, The University 
      of Hong Kong, Hong Kong, Hong Kong.
FAU - Wang, Yun
AU  - Wang Y
AD  - Faculty of Social Sciences, Centre for Suicide Research and Prevention, The 
      University of Hong Kong, Hong Kong, Hong Kong.
FAU - Lam, Kwok Fai
AU  - Lam KF
AD  - Faculty of Science, Department of Statistics and Actuarial Science, The University 
      of Hong Kong, Hong Kong, Hong Kong.
FAU - Hesketh, Therese
AU  - Hesketh T
AD  - UCL Institute of Global Health, University College London, London, UK.
LA  - eng
PT  - Journal Article
DEP - 20141231
TA  - BMJ Open
JT  - BMJ open
JID - 101552874
SB  - IM
MH  - Adult
MH  - Analysis of Variance
MH  - Attitude of Health Personnel
MH  - China
MH  - Cross-Sectional Studies
MH  - Female
MH  - *Health Care Reform
MH  - Humans
MH  - Income/statistics & numerical data
MH  - *Job Satisfaction
MH  - Male
MH  - Medical Staff/*psychology
MH  - Middle Aged
MH  - Physician-Patient Relations
MH  - Surveys and Questionnaires
MH  - Violence/*statistics & numerical data
MH  - Workload/statistics & numerical data
PMC - PMC4281536
OTO - NOTNLM
OT  - China
OT  - doctors
OT  - health reform
OT  - job satisfaction
OT  - patient aggression
EDAT- 2015/01/02 06:00
MHDA- 2015/07/23 06:00
CRDT- 2015/01/02 06:00
PHST- 2015/01/02 06:00 [entrez]
PHST- 2015/01/02 06:00 [pubmed]
PHST- 2015/07/23 06:00 [medline]
AID - bmjopen-2014-006431 [pii]
AID - 10.1136/bmjopen-2014-006431 [doi]
PST - epublish
SO  - BMJ Open. 2014 Dec 31;4(12):e006431. doi: 10.1136/bmjopen-2014-006431.

PMID- 33639964
OWN - NLM
STAT- MEDLINE
DCOM- 20211124
LR  - 20211124
IS  - 1478-4491 (Electronic)
IS  - 1478-4491 (Linking)
VI  - 19
IP  - 1
DP  - 2021 Feb 27
TI  - Current status and related factors of turnover intention of primary medical staff in 
      Anhui Province, China: a cross-sectional study.
PG  - 23
LID - 10.1186/s12960-021-00563-6 [doi]
LID - 23
AB  - BACKGROUND: The shortage of primary medical staff is an important issue in the 
      management of health human resources, and it is also a problem that all countries in 
      the world need to face together. Since 2009, China has implemented a new series of 
      medical system reforms and the shortage and loss of primary medical staff have been 
      alleviated accordingly. However, China has a large population and it is difficult to 
      distribute health human resources evenly across regions. This study aimed to explore 
      the current status of turnover intention and its relationship with psychological 
      capital, social support, and job burnout, as well as how these factors influence 
      turnover intention of primary medical staff in Anhui province, China. METHODS: Using 
      structured questionnaires to collect data, including demographic characteristics, 
      turnover intention, psychological capital, social support, and Chinese Maslach 
      Burnout Inventory scale. A total of 1152 primary medical workers of Anhui were 
      investigated. Data were analyzed by t-test, analysis of variance (ANOVA), Pearson 
      correlation analysis, and multiple linear regression model. RESULTS: Total scores of 
      turnover intention, psychological capital, social support, and job burnout of 
      subjects were 14.15 ± 4.35, 100.09 ± 15.98, 64.93 ± 13.23 and 41.07 ± 9.437, 
      respectively. Multiple linear regression showed the related factors of turnover 
      intention were age, job position, work unit, and scores of job burnout. Pearson 
      correlation showed psychological capital and social support were negatively 
      correlated with turnover intention, while the score of job burnout was positively 
      correlated with turnover intention. CONCLUSION: The improvement of psychological 
      capital and social support and the reduction of job burnout may play an important 
      role in reducing turnover intention of primary medical staff. Primary medical 
      managers should strengthen the humanistic care for primary medical staff, optimize 
      the incentive mechanism, and improve internal management of medical institutions for 
      stability.
FAU - Chen, Guimei
AU  - Chen G
AD  - School of Health Management, Anhui Medical University, No. 81, Meishan Road Shushan 
      District, Hefei, 230032, Anhui, China.
FAU - Sang, Lingzhi
AU  - Sang L
AD  - School of Health Management, Anhui Medical University, No. 81, Meishan Road Shushan 
      District, Hefei, 230032, Anhui, China.
FAU - Rong, Jian
AU  - Rong J
AD  - School of Health Management, Anhui Medical University, No. 81, Meishan Road Shushan 
      District, Hefei, 230032, Anhui, China.
FAU - Yan, Huosheng
AU  - Yan H
AD  - School of Health Management, Anhui Medical University, No. 81, Meishan Road Shushan 
      District, Hefei, 230032, Anhui, China.
FAU - Liu, Hongzhang
AU  - Liu H
AD  - School of Health Management, Anhui Medical University, No. 81, Meishan Road Shushan 
      District, Hefei, 230032, Anhui, China.
FAU - Cheng, Jing
AU  - Cheng J
AD  - School of Health Management, Anhui Medical University, No. 81, Meishan Road Shushan 
      District, Hefei, 230032, Anhui, China.
FAU - Wang, Li
AU  - Wang L
AD  - School of Health Management, Anhui Medical University, No. 81, Meishan Road Shushan 
      District, Hefei, 230032, Anhui, China.
FAU - Ding, Hong
AU  - Ding H
AD  - School of Health Management, Anhui Medical University, No. 81, Meishan Road Shushan 
      District, Hefei, 230032, Anhui, China.
FAU - Chen, Ren
AU  - Chen R
AUID- ORCID: 0000-0003-3626-9450
AD  - School of Health Management, Anhui Medical University, No. 81, Meishan Road Shushan 
      District, Hefei, 230032, Anhui, China. chenren2006@hotmail.com.
LA  - eng
PT  - Journal Article
PT  - Research Support, Non-U.S. Gov't
DEP - 20210227
TA  - Hum Resour Health
JT  - Human resources for health
JID - 101170535
SB  - IM
MH  - China
MH  - Cross-Sectional Studies
MH  - Humans
MH  - *Intention
MH  - *Job Satisfaction
MH  - Medical Staff
PMC - PMC7910782
OTO - NOTNLM
OT  - *Job burnout
OT  - *Primary medical staff
OT  - *Psychological capital
OT  - *Social support
OT  - *Turnover intention
COIS- The authors declare that they have no competing interests.
EDAT- 2021/03/01 06:00
MHDA- 2021/11/25 06:00
CRDT- 2021/02/28 20:24
PHST- 2020/07/14 00:00 [received]
PHST- 2021/02/04 00:00 [accepted]
PHST- 2021/02/28 20:24 [entrez]
PHST- 2021/03/01 06:00 [pubmed]
PHST- 2021/11/25 06:00 [medline]
AID - 10.1186/s12960-021-00563-6 [pii]
AID - 563 [pii]
AID - 10.1186/s12960-021-00563-6 [doi]
PST - epublish
SO  - Hum Resour Health. 2021 Feb 27;19(1):23. doi: 10.1186/s12960-021-00563-6.

PMID- 32650723
OWN - NLM
STAT- MEDLINE
DCOM- 20210819
LR  - 20210819
IS  - 1471-2296 (Electronic)
IS  - 1471-2296 (Linking)
VI  - 21
IP  - 1
DP  - 2020 Jul 10
TI  - Reconstructing family doctors' psychological well-being and motivation for effective 
      performance in China: the intervening role of psychological capital.
PG  - 137
LID - 10.1186/s12875-020-01182-1 [doi]
LID - 137
AB  - BACKGROUND: Family practice and family doctors are critical part of China's primary 
      healthcare delivery in a constantly evolving society. As the first point of contact 
      with the medical system, family practices require physically and psychologically 
      sound and a well-motivated family doctors at all times. This is because an error can 
      lead to loss of lives as gatekeepers of the medical system. Our study explored the 
      extent to which positive psychological capital promotes higher performance among 
      family doctors. METHODS: A questionnaire was used to collect data from family 
      doctors in Shanghai, Nanjing, and Beijing. We applied a structural equation analysis 
      to analyze the causal relationship among the variables. RESULTS: We found out that 
      psychological well-being and job involvement significantly influences the 
      performance of family doctors in China. The study also noted that psychological 
      capital moderates the relationship between psychological well-being attainment, job 
      involvement, and performance. CONCLUSIONS: Studies have shown that these pressures 
      affect their well-being considerably. For this reason, a healthcare professional who 
      experiences positive emotions affects the total behavior which culminates into 
      performance.
FAU - Xu, Xinglong
AU  - Xu X
AD  - School of Management, Jiangsu University, 301 Xuefu Road, Zhenjiang, Jiangsu, P.R. 
      China.
AD  - Center for Health and Public Policy Research, Jiangsu University, 301 Xuefu Road, 
      Zhenjiang, Jiangsu, P.R. China.
FAU - Zhou, Lulin
AU  - Zhou L
AD  - School of Management, Jiangsu University, 301 Xuefu Road, Zhenjiang, Jiangsu, P.R. 
      China.
AD  - Center for Health and Public Policy Research, Jiangsu University, 301 Xuefu Road, 
      Zhenjiang, Jiangsu, P.R. China.
FAU - Asante-Antwi, Henry
AU  - Asante-Antwi H
AD  - Center for Health and Public Policy Research, Jiangsu University, 301 Xuefu Road, 
      Zhenjiang, Jiangsu, P.R. China. 5103150217@stmail.ujs.edu.cn.
AD  - Shanghai Normal University, 2151 Gongji Road, Pudongxin, Shanghai, P.R. China. 
      5103150217@stmail.ujs.edu.cn.
FAU - Boafo-Arthur, Ama
AU  - Boafo-Arthur A
AD  - School of Management, Jiangsu University, 301 Xuefu Road, Zhenjiang, Jiangsu, P.R. 
      China.
AD  - School of Continuing and Distance Education, University of Ghana, P. O Box LG25, 
      Legon, Accra, Ghana.
FAU - Mustafa, Tehzeeb
AU  - Mustafa T
AD  - School of Management, Jiangsu University, 301 Xuefu Road, Zhenjiang, Jiangsu, P.R. 
      China.
AD  - Center for Health and Public Policy Research, Jiangsu University, 301 Xuefu Road, 
      Zhenjiang, Jiangsu, P.R. China.
LA  - eng
PT  - Journal Article
PT  - Research Support, Non-U.S. Gov't
DEP - 20200710
TA  - BMC Fam Pract
JT  - BMC family practice
JID - 100967792
SB  - IM
MH  - Attitude of Health Personnel
MH  - China/epidemiology
MH  - Factor Analysis, Statistical
MH  - Female
MH  - Health Services Needs and Demand
MH  - Humans
MH  - *Job Satisfaction
MH  - Male
MH  - *Mental Health
MH  - Motivation
MH  - *Physicians, Family/economics/psychology/standards
MH  - *Primary Health Care/organization & administration/standards
MH  - Reproducibility of Results
MH  - Social Capital
MH  - Social Environment
MH  - Surveys and Questionnaires
MH  - Work Performance/*standards
MH  - *Workplace/psychology/standards
PMC - PMC7351555
OTO - NOTNLM
OT  - *China
OT  - *Family doctor
OT  - *Motivation
OT  - *Performance
OT  - *Psychological well-being
COIS- The author declares that there is no conflict of interest amongst them.
EDAT- 2020/07/12 06:00
MHDA- 2021/08/20 06:00
CRDT- 2020/07/12 06:00
PHST- 2020/01/14 00:00 [received]
PHST- 2020/06/04 00:00 [accepted]
PHST- 2020/07/12 06:00 [entrez]
PHST- 2020/07/12 06:00 [pubmed]
PHST- 2021/08/20 06:00 [medline]
AID - 10.1186/s12875-020-01182-1 [pii]
AID - 1182 [pii]
AID - 10.1186/s12875-020-01182-1 [doi]
PST - epublish
SO  - BMC Fam Pract. 2020 Jul 10;21(1):137. doi: 10.1186/s12875-020-01182-1.

PMID- 25673280
OWN - NLM
STAT- MEDLINE
DCOM- 20160401
LR  - 20181202
IS  - 1941-2479 (Electronic)
IS  - 1010-5395 (Linking)
VI  - 27
IP  - 2 Suppl
DP  - 2015 Mar
TI  - Challenges of basic public health services provided by village doctors in Guizhou, 
      China.
PG  - 69S-76S
LID - 10.1177/1010539514568708 [doi]
AB  - This study was undertaken to uncover the challenges faced by village doctors in 
      providing basic public health services (BPHS) in western rural areas of China. This 
      field research for BPHS, with 12 managers and 82 village doctors of county Y in 
      Guizhou province, was conducted in July 2012 using a combination of random and 
      purposive sampling methods. Quantitative and qualitative methods were applied for 
      data collection. EpiData 3.1, SPSS 15.0, and NVivo 10.0 were used to analyze the 
      data. The results showed that the main challenges in delivering BPHS include heavy 
      workload, poor working conditions, low income, lack of social security, and 
      insufficient cooperation from rural residents. The Chinese government officials and 
      policy makers can consider these challenges and focus on improving the quality and 
      equity of BPHS by developing relevant strategies.
CI  - © 2015 APJPH.
FAU - Zhang, Yin
AU  - Zhang Y
AD  - School of Public Health, Fudan University, Shanghai, China.
FAU - Chen, Minxing
AU  - Chen M
AD  - School of Public Health, Fudan University, Shanghai, China Shanghai Medical 
      Information Center, Shanghai, China.
FAU - Shi, Xiu-Quan
AU  - Shi XQ
AD  - Department of Epidemiology and Health Statistics, School of Public Health, Zunyi 
      Medical College, Guizhou, China xqshi@zmc.edu.cn.
LA  - eng
PT  - Journal Article
PT  - Research Support, Non-U.S. Gov't
DEP - 20150210
PL  - China
TA  - Asia Pac J Public Health
JT  - Asia-Pacific journal of public health
JID - 8708538
SB  - IM
MH  - China
MH  - Humans
MH  - Job Satisfaction
MH  - Physicians/*statistics & numerical data
MH  - Poverty
MH  - *Public Health Practice
MH  - Rural Health Services/*organization & administration
MH  - Workload
OTO - NOTNLM
OT  - China
OT  - basic public health services
OT  - challenges
OT  - village doctor
EDAT- 2015/02/13 06:00
MHDA- 2016/04/02 06:00
CRDT- 2015/02/13 06:00
PHST- 2015/02/13 06:00 [entrez]
PHST- 2015/02/13 06:00 [pubmed]
PHST- 2016/04/02 06:00 [medline]
AID - 1010539514568708 [pii]
AID - 10.1177/1010539514568708 [doi]
PST - ppublish
SO  - Asia Pac J Public Health. 2015 Mar;27(2 Suppl):69S-76S. doi: 
      10.1177/1010539514568708. Epub 2015 Feb 10.

PMID- 28673267
OWN - NLM
STAT- MEDLINE
DCOM- 20180125
LR  - 20181202
IS  - 1471-244X (Electronic)
IS  - 1471-244X (Linking)
VI  - 17
IP  - 1
DP  - 2017 Jul 3
TI  - Sleep disturbances among Chinese clinical nurses in general hospitals and its 
      influencing factors.
PG  - 241
LID - 10.1186/s12888-017-1402-3 [doi]
LID - 241
AB  - BACKGROUND: This study aimed to determine the prevalence of sleep disturbances among 
      clinical nurses in general hospitals in Mainland China, and identify its associate 
      factors. METHODS: Using a cross-sectional design, a total of 5012 clinical nurses 
      selected by random cluster sampling completed the survey on the Pittsburgh Sleep 
      Quality Index (PSQI), measures of quality of life indexed by the Medical Outcomes 
      Study 12-item Short-Form Health Survey, occupational stress evaluated by the Job 
      Content Questionnaire, lifestyle and sociodemographic details. RESULTS: The average 
      PSQI score of 4951 subjects was 7.32 ± 3.24, including 3163 subjects with PSQI ≥5, 
      accounting for 63.9%. Multivariate Logistic regression analysis showed that the risk 
      factors for sleep disturbances in nurses were female gender, the Emergency 
      department and ICU, many years of service, high night shift frequency, professional 
      status: primary and intermediate, employment status: temporary, poor quality of 
      life: poor mental health, low perceived health, high occupational stress (high 
      psychological demand, low job control and low workplace social support). 
      CONCLUSIONS: Sleep disturbances are highly prevalent among clinical nurses in 
      general hospitals in Mainland China. Many of the factors listed above were 
      associated with the prevalence of sleep disturbances in nurses, and occupational 
      stress plays an important role in the development of sleep disturbances in Chinese 
      clinical nurses.
FAU - Dong, Hongyun
AU  - Dong H
AUID- ORCID: 0000-0002-1033-5395
AD  - Shouguang People's Hospital, NO. 45, Jiankang Street, Shouguang, Weifang, Shandong 
      Province, China. ayouwang@163.com.
FAU - Zhang, Qiong
AU  - Zhang Q
AD  - Shouguang People's Hospital, NO. 45, Jiankang Street, Shouguang, Weifang, Shandong 
      Province, China.
FAU - Sun, Zihua
AU  - Sun Z
AD  - Shouguang People's Hospital, NO. 45, Jiankang Street, Shouguang, Weifang, Shandong 
      Province, China.
FAU - Sang, Fengxin
AU  - Sang F
AD  - Shouguang People's Hospital, NO. 45, Jiankang Street, Shouguang, Weifang, Shandong 
      Province, China.
FAU - Xu, Yingzhi
AU  - Xu Y
AD  - Shouguang People's Hospital, NO. 45, Jiankang Street, Shouguang, Weifang, Shandong 
      Province, China.
LA  - eng
PT  - Journal Article
DEP - 20170703
TA  - BMC Psychiatry
JT  - BMC psychiatry
JID - 100968559
SB  - IM
MH  - Adult
MH  - China/epidemiology
MH  - Cross-Sectional Studies
MH  - Female
MH  - Hospitals, General/*statistics & numerical data
MH  - Humans
MH  - Job Satisfaction
MH  - Male
MH  - Middle Aged
MH  - Nurses/*psychology
MH  - Prevalence
MH  - Quality of Life
MH  - Risk Factors
MH  - Sleep Wake Disorders/*epidemiology/etiology
MH  - Social Support
MH  - Stress, Psychological/etiology
MH  - Workplace/psychology
MH  - Young Adult
PMC - PMC5496307
OTO - NOTNLM
OT  - *Epidemiology
OT  - *Nurse
OT  - *Risk factor
OT  - *Sleep disturbance
OT  - *Stress
COIS- ETHICS APPROVAL AND CONSENT TO PARTICIPATE: The study was approved by the Ethics 
      Committee of Shouguang People’s Hospital. All participants in the study were 
      voluntary and provided written informed consent before participating in this survey. 
      CONSENT FOR PUBLICATION: Not applicable. COMPETING INTERESTS: The authors declare 
      that they have no competing interests. PUBLISHER’S NOTE: Springer Nature remains 
      neutral with regard to jurisdictional claims in published maps and institutional 
      affiliations.
EDAT- 2017/07/05 06:00
MHDA- 2018/01/26 06:00
CRDT- 2017/07/05 06:00
PHST- 2017/02/09 00:00 [received]
PHST- 2017/06/27 00:00 [accepted]
PHST- 2017/07/05 06:00 [entrez]
PHST- 2017/07/05 06:00 [pubmed]
PHST- 2018/01/26 06:00 [medline]
AID - 10.1186/s12888-017-1402-3 [pii]
AID - 1402 [pii]
AID - 10.1186/s12888-017-1402-3 [doi]
PST - epublish
SO  - BMC Psychiatry. 2017 Jul 3;17(1):241. doi: 10.1186/s12888-017-1402-3.

PMID- 33781037
OWN - NLM
STAT- MEDLINE
DCOM- 20210331
LR  - 20210331
IS  - 1001-9391 (Print)
IS  - 1001-9391 (Linking)
VI  - 39
IP  - 3
DP  - 2021 Mar 20
TI  - [Visual analysis of research progress on emotional labor of medical staff in China].
PG  - 202-206
LID - 10.3760/cma.j.cn121094-20200525-00288 [doi]
AB  - Objective: To summarize the research progress of medical emotional labor in China, 
      and provide data reference for medical workers in the field of emotional labor. 
      Methods: In March 2020, we searched the research content of emotional labor of 
      medical workers through CNKI system, and analyzed it by using CiteSpace software. We 
      visualized the topic of emotional labor of medical workers by using the knowledge 
      map formed by keyword co-occurrence and keyword clustering, as well as the emergent 
      words and time zone map. The analysis contents include the basic information 
      characteristics of the selected literature, research hotspots and topics, research 
      trends and frontiers. Results: The first related literature was published in 2008, 
      and 126 related literatures were retrieved. Research hotspots include 'emotional 
      labor', 'nurse', 'work burnout', 'medical staff' and 'work satisfaction', etc. 
      Topics can be divided into three categories: research objects, variables affecting 
      factors and medical workplace. There are 24 emergent words. In 2008, 2011, 2013, and 
      2015, important turning points for research changes exist. Conclusion: In the 
      future, researchers in China can try to broaden the scope of medical subjects and 
      influencing factors, etc., and be closely linked to the results of existing studies.
FAU - Ji, X Y
AU  - Ji XY
AD  - Nanjing University Of Chinese Medicine School of Health Economics and Management, 
      Nanjing 210023, China.
FAU - Zeng, Z
AU  - Zeng Z
AD  - Nanjing University Of Chinese Medicine School of Health Economics and Management, 
      Nanjing 210023, China.
LA  - chi
GR  - 71702078/National Natural Science Foundation of China/
PT  - Journal Article
PL  - China
TA  - Zhonghua Lao Dong Wei Sheng Zhi Ye Bing Za Zhi
JT  - Zhonghua lao dong wei sheng zhi ye bing za zhi = Zhonghua laodong weisheng zhiyebing 
      zazhi = Chinese journal of industrial hygiene and occupational diseases
JID - 8410840
SB  - IM
MH  - China
MH  - Humans
MH  - *Job Satisfaction
MH  - Medical Staff
MH  - *Publications
MH  - Software
OTO - NOTNLM
OT  - Cluster analysis
OT  - Co-occurrence analysis
OT  - Emotional labor
OT  - Medical staff
OT  - Visual analysis
EDAT- 2021/03/31 06:00
MHDA- 2021/04/01 06:00
CRDT- 2021/03/30 04:09
PHST- 2021/03/30 04:09 [entrez]
PHST- 2021/03/31 06:00 [pubmed]
PHST- 2021/04/01 06:00 [medline]
AID - 10.3760/cma.j.cn121094-20200525-00288 [doi]
PST - ppublish
SO  - Zhonghua Lao Dong Wei Sheng Zhi Ye Bing Za Zhi. 2021 Mar 20;39(3):202-206. doi: 
      10.3760/cma.j.cn121094-20200525-00288.

PMID- 31729771
OWN - NLM
STAT- MEDLINE
DCOM- 20201116
LR  - 20201116
IS  - 1365-2648 (Electronic)
IS  - 0309-2402 (Linking)
VI  - 76
IP  - 2
DP  - 2020 Feb
TI  - A mixed methods study to evaluate the effects of a teamwork enhancement and quality 
      improvement initiative on nurses' work environment.
PG  - 664-675
LID - 10.1111/jan.14270 [doi]
AB  - AIMS: To test the effect of a teamwork enhancement and quality improvement program 
      named 'Nurturing Effective Teams and Continuous Quality Improvement' on nurses' work 
      environments in the hospital setting. DESIGN: Mixed-method study with 
      quasi-experimental controlled trial and focus group interviews. METHODS: Twelve 
      units from two Philippine tertiary government hospitals will be matched and 
      allocated to have 72 nurses receiving the teamwork enhancement and quality 
      improvement program, or no intervention. The program focuses on enhancing the nurse 
      autonomy, leadership and management support, teamwork, and workload management, 
      delivered in two phases: (a) teamwork enhancement training using team strategies and 
      tools to enhance the performance and patient safety; and (b) implementation of 
      quality improvement projects using the model for improvement to identify priority 
      unit issues and change ideas and tested using the Plan-Do-Study-Act cycle. The 
      6-month implementation includes two trainings and seven mentoring sessions with a 
      quality improvement facilitator. Primary outcome is the nurses' work environment and 
      secondary outcomes are job satisfaction, burnout risk, turnover intention, and 
      perceived quality of care provided measured at the nurse-level using 
      self-administered survey and measured at 0, 3, and 6 months. Focus group interviews 
      will be conducted among 14-16 nurse subjects to explore their experience during the 
      program, while other stakeholders will be interviewed to reflect the program 
      effects. Generalized equation modelling will be used to identify the program effects 
      on the quantitative outcomes and content analysis will be used for qualitative data. 
      DISCUSSION: Establishing measures to improve the nurses' work environments can be 
      used to address poor nurse outcomes in high workload and low-resource settings. 
      IMPACT: A favourable nurse work environment is the cornerstone to sustainable 
      nursing workforce and positive outcomes. This study will provide explicit evidence 
      to inform the effect of a structured evidence-based protocol in improving nurses' 
      work environment given resource-limited context. TRIAL REGISTRATION: China Clinical 
      Trial Registration Center (CciCTR), Registration number ChiCTR1900021754 (March 8, 
      2019).
CI  - © 2019 John Wiley & Sons Ltd.
FAU - Paguio, Jenniffer Torralba
AU  - Paguio JT
AUID- ORCID: 0000-0001-5779-3580
AD  - Nethersole School of Nursing, Faculty of Medicine, The Chinese University of Hong 
      Kong, Shatin, Hong Kong.
AD  - College of Nursing, University of the Philippines-Manila, Manila, Philippines.
FAU - Yu, Doris Sau Fung
AU  - Yu DSF
AUID- ORCID: 0000-0002-9359-1748
AD  - Nethersole School of Nursing, Faculty of Medicine, The Chinese University of Hong 
      Kong, Shatin, Hong Kong.
LA  - eng
GR  - Association of Nursing Service Administrators of the Philippines (ANSAP), Inc./
PT  - Journal Article
DEP - 20191203
PL  - England
TA  - J Adv Nurs
JT  - Journal of advanced nursing
JID - 7609811
SB  - IM
MH  - Adult
MH  - Burnout, Professional/*psychology
MH  - Female
MH  - Focus Groups
MH  - Humans
MH  - Job Satisfaction
MH  - Male
MH  - Middle Aged
MH  - Nursing Staff, Hospital/*psychology
MH  - Patient Care Team/*organization & administration
MH  - Personnel Turnover/*statistics & numerical data
MH  - Philippines
MH  - Quality Improvement/*organization & administration
MH  - Quality of Health Care/*organization & administration
MH  - Surveys and Questionnaires
MH  - Workplace/*organization & administration
OTO - NOTNLM
OT  - autonomy
OT  - burnout
OT  - job satisfaction
OT  - mixed method
OT  - nurses
OT  - nursing
OT  - quality improvement
OT  - teamwork
OT  - turnover
OT  - work environment
EDAT- 2019/11/16 06:00
MHDA- 2020/11/18 06:00
CRDT- 2019/11/16 06:00
PHST- 2019/09/06 00:00 [received]
PHST- 2019/10/23 00:00 [revised]
PHST- 2019/11/05 00:00 [accepted]
PHST- 2019/11/16 06:00 [pubmed]
PHST- 2020/11/18 06:00 [medline]
PHST- 2019/11/16 06:00 [entrez]
AID - 10.1111/jan.14270 [doi]
PST - ppublish
SO  - J Adv Nurs. 2020 Feb;76(2):664-675. doi: 10.1111/jan.14270. Epub 2019 Dec 3.

PMID- 29929520
OWN - NLM
STAT- MEDLINE
DCOM- 20190110
LR  - 20190110
IS  - 1472-6963 (Electronic)
IS  - 1472-6963 (Linking)
VI  - 18
IP  - 1
DP  - 2018 Jun 22
TI  - What is behind high turnover: a questionnaire survey of hospital nursing care 
      workers in Shanghai, China.
PG  - 485
LID - 10.1186/s12913-018-3281-9 [doi]
LID - 485
AB  - BACKGROUND: Currently, hospital nursing care workers (hereafter referred to as 
      HNCWs) have become an important part of the healthcare system in China. They exist 
      in nearly all of the public hospitals and in some private hospitals, making up 20 to 
      30% of the total nursing staff and providing 30 to 40% of basic nursing care for 
      patients. However, many studies have shown that the turnover rate of HNCWs is very 
      high, with average annual rates of 20 to 45%. We conducted this survey to explore 
      their turnover intentions and related factors and present some suggestions to 
      improve their retention rate. METHODS: A total of 514 HNCWs employed at 11 hospitals 
      in Shanghai participated in this study. The inclusion criteria were as follows: (1) 
      being a certified HNCW, (2) having worked as an HNCW for more than 1 year, and (3) 
      volunteering to take part in the survey. RESULTS: The overall turnover intention of 
      the HNCWs was 41.3%. Influencing factors include education (βeta = 0.201, 
      P = 0.000), wages (βeta = - 0.920, P = 0.000), management satisfaction, 
      (βeta = - 0.213, P = 0.000), satisfaction with wages (βeta = - 0.612, P = 0.000), 
      satisfaction with working hours (βeta = - 0.270, P = 0.000), satisfaction with their 
      own work (βeta = - 0.066, P = 0.027), work stress (βeta = 0.726, P = 0.000), 
      enjoyment of the job (βeta = - 0.141, P = 0.000) and hours of sleep (βeta = - 0.046, 
      P = 0.037). CONCLUSIONS: Decreasing HNCWs' turnover intentions and the overall 
      turnover rate is important for improving the quality of healthcare. More attention 
      should be paid to this issue in the enactment of health policy.
FAU - Wang, Yan
AU  - Wang Y
AD  - Renji Hospital Shanghai Jiao Tong University School of Medicine, NO.160 Pujian Road, 
      ShangHai, 200127, China.
FAU - Yuan, Huiyun
AU  - Yuan H
AUID- ORCID: 0000-0001-5419-8268
AD  - Renji Hospital Shanghai Jiao Tong University School of Medicine, NO.160 Pujian Road, 
      ShangHai, 200127, China. 1176181116@qq.com.
LA  - eng
GR  - 2015-D-25/The Shanghai Municipal People's Government Decision Consulting Research 
      Projects (2015-D-25)./International
PT  - Journal Article
PT  - Research Support, Non-U.S. Gov't
DEP - 20180622
TA  - BMC Health Serv Res
JT  - BMC health services research
JID - 101088677
SB  - IM
MH  - Adult
MH  - Burnout, Professional/*epidemiology
MH  - China/epidemiology
MH  - Cross-Sectional Studies
MH  - Female
MH  - Hospitals, General
MH  - Humans
MH  - Job Satisfaction
MH  - Male
MH  - Middle Aged
MH  - Nursing Staff, Hospital/*psychology/*supply & distribution
MH  - Personnel Loyalty
MH  - Personnel Turnover/*statistics & numerical data
MH  - Salaries and Fringe Benefits/*statistics & numerical data
MH  - Workplace/*psychology
PMC - PMC6013857
OTO - NOTNLM
OT  - *Hospital nursing care worker
OT  - *Related factors
OT  - *Turnover intention
COIS- ETHICS APPROVAL AND CONSENT TO PARTICIPATE: The study receive government and 
      hospital permission and obtain written informed consent from all participants. The 
      Research Ethics Committee of the RenJi Hospital affiliated to Shanghai Jiao Tong 
      University School of Medicine approved our secondary analysis of anonymised data. 
      COMPETING INTERESTS: The authors declare that they have no competing interests. 
      PUBLISHER’S NOTE: Springer Nature remains neutral with regard to jurisdictional 
      claims in published maps and institutional affiliations.
EDAT- 2018/06/23 06:00
MHDA- 2019/01/11 06:00
CRDT- 2018/06/23 06:00
PHST- 2017/06/28 00:00 [received]
PHST- 2018/06/05 00:00 [accepted]
PHST- 2018/06/23 06:00 [entrez]
PHST- 2018/06/23 06:00 [pubmed]
PHST- 2019/01/11 06:00 [medline]
AID - 10.1186/s12913-018-3281-9 [pii]
AID - 3281 [pii]
AID - 10.1186/s12913-018-3281-9 [doi]
PST - epublish
SO  - BMC Health Serv Res. 2018 Jun 22;18(1):485. doi: 10.1186/s12913-018-3281-9.

PMID- 27147388
OWN - NLM
STAT- MEDLINE
DCOM- 20180101
LR  - 20211204
IS  - 2044-6055 (Electronic)
IS  - 2044-6055 (Linking)
VI  - 6
IP  - 5
DP  - 2016 May 4
TI  - Comparison of characteristics of anxiety sensitivity across career stages and its 
      relationship with nursing stress among female nurses in Hunan, China.
PG  - e010829
LID - 10.1136/bmjopen-2015-010829 [doi]
LID - e010829
AB  - OBJECTIVES: This study aimed to investigate anxiety sensitivity (AS) in female 
      Chinese nurses to better understand its characteristics and relationship with 
      nursing stress based on the following hypotheses: (1) experienced nurses have higher 
      AS than newly admitted nurses; and (2) specific nursing stresses are associated with 
      AS after controlling general stress. SETTING: The cross-sectional survey was 
      conducted from May 2014 to June 2015 among female nurses at the provincial and 
      primary care levels in Hunan Province, China. PARTICIPANTS: Among 793 nurses who 
      volunteered to participate, 745 returned and completed the questionnaires. Eligible 
      participants are healthy female nurses aged 18-55 years and exempt from a history of 
      psychiatric disorder or severe somatic disease and/or a family history of 
      psychiatric disorder. PRIMARY AND SECONDARY OUTCOME MEASURES: AS was assessed by the 
      Anxiety Sensitivity Index-3 (ASI-3). Anxiety symptoms, general stress and nursing 
      stress were measured by the Beck Anxiety Inventory (BAI), the Perceived Stress Scale 
      (PSS-10) and the Nursing Stress Scale (NSS). RESULTS: There were significant 
      differences overall and in the three dimensions of AS across nurses of different 
      career stages (all p<0.05). Middle and late career nurses had higher AS than early 
      career nurses (all p<0.05), while no significant difference was found between middle 
      and late career nurses. Conflict with physicians and heavy workload had a 
      significant effect on all aspects of AS, whereas lack of support was related to 
      cognitive AS (all p<0.05). CONCLUSIONS: After years of exposure to stressful events 
      during nursing, experienced female nurses may become more sensitive to anxiety. 
      Middle career stage might be a critical period for psychological intervention 
      targeting on AS. Hospital administrators should make efforts to reduce nurses' 
      workload and improve their professional status. Meanwhile, more social support and 
      appropriate psychological intervention would be beneficial to nurses with higher AS.
CI  - Published by the BMJ Publishing Group Limited. For permission to use (where not 
      already granted under a licence) please go to 
      http://www.bmj.com/company/products-services/rights-and-licensing/
FAU - Li, Shichen
AU  - Li S
AD  - Medical Psychological Institute, Second Xiangya Hospital, Central South University, 
      Changsha, China.
FAU - Li, Lingyan
AU  - Li L
AD  - Medical Psychological Institute, Second Xiangya Hospital, Central South University, 
      Changsha, China.
FAU - Zhu, Xiongzhao
AU  - Zhu X
AD  - Medical Psychological Institute, Second Xiangya Hospital, Central South University, 
      Changsha, China.
FAU - Wang, Yuping
AU  - Wang Y
AD  - Medical Psychological Institute, Second Xiangya Hospital, Central South University, 
      Changsha, China.
FAU - Zhang, Jinqiang
AU  - Zhang J
AD  - Medical Psychological Institute, Second Xiangya Hospital, Central South University, 
      Changsha, China.
FAU - Zhao, Liping
AU  - Zhao L
AD  - Department of Nursing Care, Second Xiangya Hospital, Central South University, 
      Changsha, China.
FAU - Li, Lezhi
AU  - Li L
AD  - Department of Nursing Care, Second Xiangya Hospital, Central South University, 
      Changsha, China.
FAU - Yang, Yanjie
AU  - Yang Y
AD  - Department of Medical Psychology, Public Health Institute of Harbin Medical 
      University, Harbin, China.
LA  - eng
PT  - Journal Article
DEP - 20160504
TA  - BMJ Open
JT  - BMJ open
JID - 101552874
SB  - IM
MH  - Adult
MH  - Anxiety/*diagnosis/epidemiology
MH  - *Asians/psychology
MH  - Attitude of Health Personnel
MH  - China/epidemiology
MH  - Clinical Competence
MH  - Cross-Sectional Studies
MH  - Female
MH  - Humans
MH  - Job Satisfaction
MH  - Middle Aged
MH  - Nursing Staff, Hospital/*psychology
MH  - *Occupational Health
MH  - Prevalence
MH  - Social Support
MH  - Stress, Psychological/*diagnosis/epidemiology
MH  - Workload/*psychology
MH  - Workplace/*psychology
PMC - PMC4861120
OTO - NOTNLM
OT  - *anxiety sensitivity
OT  - *anxiety symptoms
OT  - *nursing stress
EDAT- 2016/05/06 06:00
MHDA- 2018/01/02 06:00
CRDT- 2016/05/06 06:00
PHST- 2016/05/06 06:00 [entrez]
PHST- 2016/05/06 06:00 [pubmed]
PHST- 2018/01/02 06:00 [medline]
AID - bmjopen-2015-010829 [pii]
AID - 10.1136/bmjopen-2015-010829 [doi]
PST - epublish
SO  - BMJ Open. 2016 May 4;6(5):e010829. doi: 10.1136/bmjopen-2015-010829.

PMID- 23134140
OWN - NLM
STAT- MEDLINE
DCOM- 20130506
LR  - 20151119
IS  - 1466-7657 (Electronic)
IS  - 0020-8132 (Linking)
VI  - 59
IP  - 4
DP  - 2012 Dec
TI  - Predictors of hospital nurses' intent to stay: a cross-sectional questionnaire 
      survey in Shanghai, China.
PG  - 547-54
LID - 10.1111/j.1466-7657.2012.01009.x [doi]
AB  - AIM: To investigate predictors of hospital nurses' intent to stay in the nursing 
      profession. METHODS: A cross-sectional survey design was adopted. Over 1000 nurses 
      working in hospitals in Shanghai, China, were invited to complete a survey 
      questionnaire between May and October 2009 and 919 nurses responded for an 82% 
      response rate. FINDINGS: Regression models explained 41.3% of variance in nurse 
      intent to stay. Although the proposed model hypothesized 18 predictors of intent to 
      stay, only seven were statistically significant factors of nurse intent to stay: 
      normative commitment, economic costs commitment, age, limited alternatives 
      commitment, praise/recognition, professional advancement opportunities and the 
      hospital classification. Of these, the strongest predictors were normative 
      commitment, economic costs commitment and age, which explained 37.3% of variance in 
      nurse intent to stay. CONCLUSION: Possible strategies to improve nurses' intent to 
      stay include employment practices that improve the work environment, increased wages 
      and benefits, and greater professional opportunity for nurses' personal growth 
      development and promotion. Healthcare organizations should establish an asserting 
      and nurturing environment for nurses and improve nurses' normative commitment and 
      economic costs commitment. Increased effort should be made to improve nurses' 
      conditions in primary and secondary hospitals where nurses report a lower level of 
      intent to stay in nursing. STUDY LIMITATIONS: Participants came from a limited 
      number of hospitals in Shanghai. A larger sample from different hospitals in 
      Shanghai and other districts in Mainland China could have enhanced the 
      generalizability of the results and increased the power of the study.
CI  - © 2012 The Authors. International Nursing Review © 2012 International Council of 
      Nurses.
FAU - Wang, L
AU  - Wang L
AD  - School of Nursing, Shanghai Jiao Tong University, Shanghai, China.
FAU - Tao, H
AU  - Tao H
FAU - Ellenbecker, C H
AU  - Ellenbecker CH
FAU - Liu, X H
AU  - Liu XH
LA  - eng
PT  - Journal Article
PT  - Research Support, Non-U.S. Gov't
DEP - 20120603
PL  - England
TA  - Int Nurs Rev
JT  - International nursing review
JID - 7808754
SB  - IM
MH  - *Attitude of Health Personnel
MH  - China
MH  - Cross-Sectional Studies
MH  - Forecasting
MH  - Intention
MH  - Job Satisfaction
MH  - Models, Statistical
MH  - Models, Theoretical
MH  - Nursing Staff, Hospital
MH  - *Personnel Turnover
MH  - Regression Analysis
MH  - Surveys and Questionnaires
EDAT- 2012/11/09 06:00
MHDA- 2013/05/07 06:00
CRDT- 2012/11/09 06:00
PHST- 2012/11/09 06:00 [entrez]
PHST- 2012/11/09 06:00 [pubmed]
PHST- 2013/05/07 06:00 [medline]
AID - 10.1111/j.1466-7657.2012.01009.x [doi]
PST - ppublish
SO  - Int Nurs Rev. 2012 Dec;59(4):547-54. doi: 10.1111/j.1466-7657.2012.01009.x. Epub 
      2012 Jun 3.

PMID- 24902730
OWN - NLM
STAT- MEDLINE
DCOM- 20160615
LR  - 20211021
IS  - 2044-6055 (Print)
IS  - 2044-6055 (Electronic)
IS  - 2044-6055 (Linking)
VI  - 4
IP  - 6
DP  - 2014 Jun 5
TI  - Work stress, work motivation and their effects on job satisfaction in community 
      health workers: a cross-sectional survey in China.
PG  - e004897
LID - 10.1136/bmjopen-2014-004897 [doi]
LID - e004897
AB  - OBJECTIVE: It is well documented that both work stress and work motivation are key 
      determinants of job satisfaction. The aim of this study was to examine levels of 
      work stress and motivation and their contribution to job satisfaction among 
      community health workers in Heilongjiang Province, China. DESIGN: Cross-sectional 
      survey. SETTING: Heilongjiang Province, China. PARTICIPANTS: The participants were 
      930 community health workers from six cities in Heilongjiang Province. PRIMARY AND 
      SECONDARY OUTCOME MEASURES: Multistage sampling procedures were used to measure 
      socioeconomic and demographic status, work stress, work motivation and job 
      satisfaction. Logistic regression analysis was performed to assess key determinants 
      of job satisfaction. RESULTS: There were significant differences in some subscales 
      of work stress and work motivation by some of the socioeconomic characteristics. 
      Levels of overall stress perception and scores on all five work stress subscales 
      were higher in dissatisfied workers relative to satisfied workers. However, levels 
      of overall motivation perception and scores on the career development, 
      responsibility and recognition motivation subscales were higher in satisfied 
      respondents relative to dissatisfied respondents. The main determinants of job 
      satisfaction were occupation; age; title; income; the career development, and wages 
      and benefits subscales of work stress; and the recognition, responsibility and 
      financial subscales of work motivation. CONCLUSIONS: The findings indicated 
      considerable room for improvement in job satisfaction among community health workers 
      in Heilongjiang Province in China. Healthcare managers and policymakers should take 
      both work stress and motivation into consideration, as two subscales of work stress 
      and one subscale of work motivation negatively influenced job satisfaction and two 
      subscales of work motivation positively influenced job satisfaction.
CI  - Published by the BMJ Publishing Group Limited. For permission to use (where not 
      already granted under a licence) please go to 
      http://group.bmj.com/group/rights-licensing/permissions.
FAU - Li, Li
AU  - Li L
AD  - Department of Health Management, School of Public Health, Harbin Medical University, 
      Harbin, China.
FAU - Hu, Hongyan
AU  - Hu H
AD  - Research Service Office, The Second Affiliated Hospital, Harbin Medical University, 
      Harbin, China.
FAU - Zhou, Hao
AU  - Zhou H
AD  - Department of Emergency, Harbin Center for Disease Control and Prevention, Harbin, 
      China.
FAU - He, Changzhi
AU  - He C
AD  - Department of Health Management, School of Public Health, Harbin Medical University, 
      Harbin, China.
FAU - Fan, Lihua
AU  - Fan L
AD  - Department of Health Management, School of Public Health, Harbin Medical University, 
      Harbin, China.
FAU - Liu, Xinyan
AU  - Liu X
AD  - Department of Health Management, School of Public Health, Harbin Medical University, 
      Harbin, China.
FAU - Zhang, Zhong
AU  - Zhang Z
AD  - Department of Health Management, School of Public Health, Harbin Medical University, 
      Harbin, China.
FAU - Li, Heng
AU  - Li H
AD  - Department of Health Management, School of Public Health, Harbin Medical University, 
      Harbin, China.
FAU - Sun, Tao
AU  - Sun T
AD  - Department of Health Management, School of Public Health, Harbin Medical University, 
      Harbin, China.
LA  - eng
PT  - Journal Article
PT  - Research Support, Non-U.S. Gov't
DEP - 20140605
TA  - BMJ Open
JT  - BMJ open
JID - 101552874
SB  - IM
MH  - Adult
MH  - China
MH  - Community Health Workers/*psychology
MH  - Cross-Sectional Studies
MH  - Female
MH  - Humans
MH  - *Job Satisfaction
MH  - Male
MH  - Middle Aged
MH  - *Motivation
MH  - Occupational Diseases/*epidemiology/*psychology
MH  - Stress, Psychological/*epidemiology/*psychology
MH  - Young Adult
PMC - PMC4054641
OTO - NOTNLM
OT  - Public Health
EDAT- 2014/06/07 06:00
MHDA- 2014/06/07 06:01
CRDT- 2014/06/07 06:00
PHST- 2014/06/07 06:00 [entrez]
PHST- 2014/06/07 06:00 [pubmed]
PHST- 2014/06/07 06:01 [medline]
AID - bmjopen-2014-004897 [pii]
AID - 10.1136/bmjopen-2014-004897 [doi]
PST - epublish
SO  - BMJ Open. 2014 Jun 5;4(6):e004897. doi: 10.1136/bmjopen-2014-004897.

PMID- 26457713
OWN - NLM
STAT- MEDLINE
DCOM- 20160527
LR  - 20181202
IS  - 1660-4601 (Electronic)
IS  - 1661-7827 (Print)
IS  - 1660-4601 (Linking)
VI  - 12
IP  - 10
DP  - 2015 Oct 8
TI  - How School Climate Influences Teachers' Emotional Exhaustion: The Mediating Role of 
      Emotional Labor.
PG  - 12505-17
LID - 10.3390/ijerph121012505 [doi]
AB  - Currently, in China, improving the quality of teachers' emotional labor has become 
      an urgent need for most pre-kindergarten through 12th grade (p-12) schools because 
      the new curriculum reform highlights the role of emotion in teaching. A total of 703 
      primary and high school teachers in Mainland China were investigated regarding their 
      perceptions of school climate, emotional labor strategy and emotional exhaustion via 
      questionnaires. The findings revealed that the teachers' perceptions of the school 
      climate negatively affected surface acting but positively affected deep acting. 
      Surface acting positively predicted emotional exhaustion, and deep acting had no 
      significant effect on emotional exhaustion. Moreover, emotional labor mediated the 
      relationship between the teachers' perceptions of the school climate and emotional 
      exhaustion. Programs aimed at improving the school climate and the teachers' use of 
      appropriate emotional labor strategies should be implemented in schools in Mainland 
      China.
FAU - Yao, Xiuping
AU  - Yao X
AD  - School of Psychology, Beijing Normal University, Beijing 100875, China. 
      xiupingyao@mail.bnu.edu.cn.
FAU - Yao, Meilin
AU  - Yao M
AD  - School of Psychology, Beijing Normal University, Beijing 100875, China. 
      mlyao@bnu.edu.cn.
FAU - Zong, Xiaoli
AU  - Zong X
AD  - School of Psychology, Beijing Normal University, Beijing 100875, China. 
      psy_zongxiaoli@163.com.
FAU - Li, Yulan
AU  - Li Y
AD  - School of Psychology, Beijing Normal University, Beijing 100875, China. 
      lanliyu311@163.com.
FAU - Li, Xiying
AU  - Li X
AD  - MOE Key Laboratory of Modern Teaching Technology, Shaanxi Normal University, Xi'an 
      710119, China. flylee007@163.com.
FAU - Guo, Fangfang
AU  - Guo F
AD  - School-based Mental Health Center, Beijing Information Science and Technology 
      University, Beijing 100192, China. guofangfang@mail.bnu.edu.cn.
FAU - Cui, Guanyu
AU  - Cui G
AD  - School of Psychology, Beijing Normal University, Beijing 100875, China. 
      xchcgy@126.com.
LA  - eng
PT  - Journal Article
PT  - Research Support, Non-U.S. Gov't
DEP - 20151008
TA  - Int J Environ Res Public Health
JT  - International journal of environmental research and public health
JID - 101238455
SB  - IM
MH  - Adult
MH  - China/epidemiology
MH  - Cross-Sectional Studies
MH  - *Emotions
MH  - *Faculty/statistics & numerical data
MH  - Fatigue/*epidemiology/etiology
MH  - Humans
MH  - *Job Satisfaction
MH  - Middle Aged
MH  - *Perception
MH  - Young Adult
PMC - PMC4626982
OTO - NOTNLM
OT  - deep action
OT  - emotional exhaustion
OT  - emotional labor
OT  - school climate
OT  - surface action
OT  - teacher
EDAT- 2015/10/13 06:00
MHDA- 2016/05/28 06:00
CRDT- 2015/10/13 06:00
PHST- 2015/08/18 00:00 [received]
PHST- 2015/09/25 00:00 [revised]
PHST- 2015/09/28 00:00 [accepted]
PHST- 2015/10/13 06:00 [entrez]
PHST- 2015/10/13 06:00 [pubmed]
PHST- 2016/05/28 06:00 [medline]
AID - ijerph121012505 [pii]
AID - ijerph-12-12505 [pii]
AID - 10.3390/ijerph121012505 [doi]
PST - epublish
SO  - Int J Environ Res Public Health. 2015 Oct 8;12(10):12505-17. doi: 
      10.3390/ijerph121012505.

PMID- 24568961
OWN - NLM
STAT- MEDLINE
DCOM- 20160509
LR  - 20211021
IS  - 2044-6055 (Print)
IS  - 2044-6055 (Electronic)
IS  - 2044-6055 (Linking)
VI  - 4
IP  - 2
DP  - 2014 Feb 25
TI  - Job stress and burnout in hospital employees: comparisons of different medical 
      professions in a regional hospital in Taiwan.
PG  - e004185
LID - 10.1136/bmjopen-2013-004185 [doi]
LID - e004185
AB  - OBJECTIVES: To explore the prevalence and associated factors of burnout among five 
      different medical professions in a regional teaching hospital. DESIGN: 
      Cross-sectional study. SETTING: Hospital-based survey. PARTICIPANTS: A total of 1329 
      medical professionals were recruited in a regional hospital with a response rate of 
      89%. These voluntary participants included 101 physicians, 68 physician assistants, 
      570 nurses, 216 medical technicians and 374 administrative staff. PRIMARY AND 
      SECONDARY OUTCOME MEASURES: Demographic data included gender, age, level of 
      education and marital status, and work situations, such as position, work hours and 
      work shifts, were obtained from an electronic questionnaire. Job strain and burnout 
      were measured by two validated questionnaires, the Chinese version of the Job 
      Content Questionnaire and the Copenhagen Burnout Inventory. RESULTS: Among the five 
      medical professions, the prevalence of high work-related burnout from highest to 
      lowest was nurses (66%), physician assistants (61.8%), physicians (38.6%), 
      administrative staff (36.1%) and medical technicians (31.9%), respectively. 
      Hierarchical regression analysis indicated that job strain, overcommitment and low 
      social support explained the most variance (32.6%) of burnout. CONCLUSIONS: 
      Physician assistant is an emerging high burnout group; its severity is similar to 
      that of nurses and far more than that of physicians, administrative staff and 
      medical technicians. These findings may contribute to the development of feasible 
      strategies to reduce the stress which results in the burnout currently plaguing most 
      hospitals in Taiwan.
FAU - Chou, Li-Ping
AU  - Chou LP
AD  - Division of Cardiology, Department of Medicine, Sin-Lau Hospital, Tainan, Taiwan.
FAU - Li, Chung-Yi
AU  - Li CY
FAU - Hu, Susan C
AU  - Hu SC
LA  - eng
PT  - Comparative Study
PT  - Journal Article
PT  - Research Support, Non-U.S. Gov't
DEP - 20140225
TA  - BMJ Open
JT  - BMJ open
JID - 101552874
SB  - IM
MH  - Adult
MH  - Burnout, Professional/*epidemiology/*psychology
MH  - Cross-Sectional Studies
MH  - Demography
MH  - Female
MH  - Hospitals, Teaching
MH  - Humans
MH  - Job Satisfaction
MH  - Male
MH  - Middle Aged
MH  - Personnel, Hospital/*psychology
MH  - Prevalence
MH  - Psychiatric Status Rating Scales
MH  - Risk Factors
MH  - Stress, Psychological/epidemiology/psychology
MH  - Surveys and Questionnaires
MH  - Taiwan/epidemiology
PMC - PMC3939670
OTO - NOTNLM
OT  - MENTAL HEALTH
OT  - OCCUPATIONAL & INDUSTRIAL MEDICINE
OT  - PUBLIC HEALTH
OT  - SOCIAL MEDICINE
EDAT- 2014/02/27 06:00
MHDA- 2014/02/27 06:01
CRDT- 2014/02/27 06:00
PHST- 2014/02/27 06:00 [entrez]
PHST- 2014/02/27 06:00 [pubmed]
PHST- 2014/02/27 06:01 [medline]
AID - bmjopen-2013-004185 [pii]
AID - 10.1136/bmjopen-2013-004185 [doi]
PST - epublish
SO  - BMJ Open. 2014 Feb 25;4(2):e004185. doi: 10.1136/bmjopen-2013-004185.

PMID- 18497580
OWN - NLM
STAT- MEDLINE
DCOM- 20080619
LR  - 20080523
IS  - 1550-5014 (Electronic)
IS  - 0161-9268 (Linking)
VI  - 31
IP  - 2
DP  - 2008 Apr-Jun
TI  - Adaptation and transformation through (un)learning: lived experiences of immigrant 
      Chinese nurses in US healthcare environment.
PG  - E33-47
LID - 10.1097/01.ANS.0000319570.99254.e5 [doi]
AB  - This phenomenological study examined the lived experiences of Chinese nurses working 
      in the US healthcare environment. In-depth interviews with 9 self-identified Chinese 
      nurses were conducted in English and transcribed verbatim. Using Colaizzi's (In: 
      Valle RS, King M, eds. Existential-Phenomenological Alternatives for Psychology. New 
      York: Oxford University Press; 1978:48-71) 7-step procedure, the narrative data were 
      independently analyzed by a team of researchers. Five primary themes emerged from 
      the data: (a) communication as the most daunting challenge, especially during 
      initial transition of their first job; (b) different and even conflicting 
      professional values and roles/expectations of the nurse between the United States 
      and China; (c) marginalization, inequality, and discrimination; (d) transformation 
      through clinging to hope, (un)learning, and resilience; and (e) cultural dissonance. 
      To a large extent, this study supported the findings in the general literature on 
      international nurses, especially those from Asia. It also documented the uniqueness 
      of this group of Chinese nurses, namely their ingenuity to turn challenges into 
      opportunities, their high-level job satisfaction in spite of adversity, their desire 
      for learning and execution of strategic plans for performance and career enhancement 
      through further education, and their proactive measures to adapt to workplace 
      demands. In addition, this study revealed both real and potential risks to patient 
      safety and quality of care during the transition of these Chinese nurses. In light 
      of these findings, implications for both practice and future research are 
      elaborated, particularly in the context of the accreditation standards of healthcare 
      organizations and national agenda for patient safety research.
FAU - Xu, Yu
AU  - Xu Y
AD  - School of Nursing, University of Nevada, Las Vegas, NV 89154, USA. yu.xu@unlv.edu
FAU - Gutierrez, Antonio
AU  - Gutierrez A
FAU - Kim, Su Hyun
AU  - Kim SH
LA  - eng
PT  - Journal Article
PT  - Research Support, Non-U.S. Gov't
PL  - United States
TA  - ANS Adv Nurs Sci
JT  - ANS. Advances in nursing science
JID - 7809992
SB  - IM
MH  - Acculturation
MH  - Adaptation, Psychological
MH  - Adult
MH  - Attitude of Health Personnel
MH  - China/ethnology
MH  - Communication
MH  - Communication Barriers
MH  - Emigrants and Immigrants/psychology
MH  - Female
MH  - *Foreign Professional Personnel
MH  - Humans
MH  - Interpersonal Relations
MH  - Middle Aged
MH  - Nurse's Role
MH  - Nurses/*psychology
MH  - *Nursing
MH  - Organizational Culture
MH  - Prejudice
MH  - United States
EDAT- 2008/05/24 09:00
MHDA- 2008/06/20 09:00
CRDT- 2008/05/24 09:00
PHST- 2008/05/24 09:00 [pubmed]
PHST- 2008/06/20 09:00 [medline]
PHST- 2008/05/24 09:00 [entrez]
AID - 00012272-200804000-00013 [pii]
AID - 10.1097/01.ANS.0000319570.99254.e5 [doi]
PST - ppublish
SO  - ANS Adv Nurs Sci. 2008 Apr-Jun;31(2):E33-47. doi: 
      10.1097/01.ANS.0000319570.99254.e5.

PMID- 26473906
OWN - NLM
STAT- MEDLINE
DCOM- 20160523
LR  - 20211203
IS  - 1660-4601 (Electronic)
IS  - 1661-7827 (Print)
IS  - 1660-4601 (Linking)
VI  - 12
IP  - 10
DP  - 2015 Oct 14
TI  - Factors Associated with Job Satisfaction among University Teachers in Northeastern 
      Region of China: A Cross-Sectional Study.
PG  - 12761-75
LID - 10.3390/ijerph121012761 [doi]
AB  - OBJECTIVE: Teachers' job satisfaction is one of the key factors in institutional 
      dynamics and is generally considered to be the primary variable by which the 
      effectiveness of an organization's human resource is evaluated. The objectives of 
      this study were to assess the level of job satisfaction among university teachers 
      and to clarify the associated factors. METHOD: A cross-sectional study was conducted 
      between November 2013 and January 2014. Teachers from six universities in Shenyang, 
      China were randomly sampled. The job satisfaction scale Minnesota Satisfaction 
      Questionnaire (MSQ), perceived organizational support (POS), psychological capital 
      questionnaire (PCQ-24), and effort-reward imbalance scale (ERI) together with 
      questions about demographic and working factors were administered in questionnaires 
      distributed to 1500 university teachers. Hierarchical linear regression analyses 
      were performed to explore the related factors. RESULTS: 1210 effective responses 
      were obtained (effective respondent rate 80.7%). The average score of overall job 
      satisfaction was 69.71. Hierarchical linear regression analysis revealed that 
      turnover intention, occupational stress and chronic disease all had negative impacts 
      on job satisfaction, whereas perceived organizational support, psychological capital 
      and higher monthly income were positively associated with job satisfaction among the 
      university teachers. Age was also linked to the level of job satisfaction. All the 
      variables explained 60.7% of the variance in job satisfaction. CONCLUSIONS: Chinese 
      university teachers had a moderate level of job satisfaction. Demographic and 
      working characteristics were associated factors for job satisfaction. Perceived 
      organizational support showed the strongest association with job satisfaction. 
      RESULTS of the study indicate that improving the perceived organizational support 
      may increase the level of job satisfaction for university teachers.
FAU - Pan, Bochen
AU  - Pan B
AD  - Center for Assisted Reproduction, Department of Obstetrics and Gynecology, Shengjing 
      Hospital, China Medical University, No 36 Sanhao Street, Heping District, Shenyang 
      110004, China. panbc@sj-hospital.org.
FAU - Shen, Xue
AU  - Shen X
AD  - Department of Social Medicine, School of Public Health, China Medical University, 
      No.77 Puhe Road, Shenyang North New District, Shenyang 110122, China. 
      xueshen89@163.com.
FAU - Liu, Li
AU  - Liu L
AD  - Department of Social Medicine, School of Public Health, China Medical University, 
      No.77 Puhe Road, Shenyang North New District, Shenyang 110122, China. 
      liul@mail.cmu.edu.cn.
FAU - Yang, Yilong
AU  - Yang Y
AD  - Department of Social Medicine, School of Public Health, China Medical University, 
      No.77 Puhe Road, Shenyang North New District, Shenyang 110122, China. 
      yyylll390@163.com.
FAU - Wang, Lie
AU  - Wang L
AD  - Department of Social Medicine, School of Public Health, China Medical University, 
      No.77 Puhe Road, Shenyang North New District, Shenyang 110122, China. 
      liewang@mail.cmu.edu.cn.
LA  - eng
PT  - Journal Article
DEP - 20151014
TA  - Int J Environ Res Public Health
JT  - International journal of environmental research and public health
JID - 101238455
SB  - IM
MH  - Adult
MH  - Asians
MH  - China
MH  - Cross-Sectional Studies
MH  - Faculty/*statistics & numerical data
MH  - Female
MH  - Humans
MH  - Income
MH  - *Job Satisfaction
MH  - Male
MH  - Mental Disorders
MH  - Middle Aged
MH  - Regression Analysis
MH  - Reward
MH  - Surveys and Questionnaires
MH  - *Universities
MH  - Work
PMC - PMC4626998
OTO - NOTNLM
OT  - job satisfaction
OT  - occupational stress
OT  - perceived organizational support
OT  - psychological capital
OT  - university teachers
EDAT- 2015/10/17 06:00
MHDA- 2016/05/24 06:00
CRDT- 2015/10/17 06:00
PHST- 2015/09/12 00:00 [received]
PHST- 2015/09/30 00:00 [revised]
PHST- 2015/10/09 00:00 [accepted]
PHST- 2015/10/17 06:00 [entrez]
PHST- 2015/10/17 06:00 [pubmed]
PHST- 2016/05/24 06:00 [medline]
AID - ijerph121012761 [pii]
AID - ijerph-12-12761 [pii]
AID - 10.3390/ijerph121012761 [doi]
PST - epublish
SO  - Int J Environ Res Public Health. 2015 Oct 14;12(10):12761-75. doi: 
      10.3390/ijerph121012761.

PMID- 24038798
OWN - NLM
STAT- MEDLINE
DCOM- 20151102
LR  - 20181202
IS  - 1532-2998 (Electronic)
IS  - 1532-3005 (Linking)
VI  - 31
IP  - 1
DP  - 2015 Feb
TI  - A pilot evaluation on a stress management programme using a combined approach of 
      cognitive behavioural therapy (CBT) and complementary and alternative medicine (CAM) 
      for elementary school teachers.
PG  - 35-43
LID - 10.1002/smi.2522 [doi]
AB  - The aim of this study is to explore the efficacy of implementing a stress management 
      programme based on a combined approach using cognitive behavioural therapy and 
      complementary and alternative medicine for elementary school teachers who 
      experienced mild level of stress, anxiety and/or depressive symptoms in Hong Kong. A 
      12-h programme involving cognitive behavioural therapy, self-management, relaxation 
      techniques (diaphragmatic breathing and progressive muscle relaxation), mindful 
      exercises (qigong and yoga), aromatherapy and acupressure was conducted. A 
      quasi-experimental design was used to compare the intervention groups (n = 47) with 
      the wait-list control groups (n = 46). The primary outcome measures were depression, 
      anxiety and stress. Results indicated that the intervention group had significant 
      reduction in depression [(F = 3.93; degrees of freedom (df) = 2.90; p = 0.023)], 
      anxiety (F = 3.37; df = 2.90; p = 0.039) and stress (F = 3.63; df = 2.89; p = 0.031) 
      when compared with the control group. Participants in both groups demonstrated 
      lowered level of salivary cortisol at the post-assessment. The pilot results 
      provided preliminary support to the multi-component stress management programme in 
      relieving affective symptoms of teachers. The programme may be considered as an 
      initial strategy to empower teachers with the abilities to cope with their affective 
      symptoms. Further evaluation using a better designed randomized study with a larger 
      sample size is warranted. (word: 198; max.: 200).
CI  - © 2013 John Wiley & Sons, Ltd.
FAU - Tsang, Hector W H
AU  - Tsang HW
AD  - Neuropsychiatric Rehabilitation Laboratory, Department of Rehabilitation Sciences, 
      The Hong Kong Polytechnic University, Kowloon, Hong Kong, China.
FAU - Cheung, W M
AU  - Cheung WM
FAU - Chan, Alan H L
AU  - Chan AH
FAU - Fung, Kelvin M T
AU  - Fung KM
FAU - Leung, Ada Y
AU  - Leung AY
FAU - Au, Doreen W H
AU  - Au DW
LA  - eng
PT  - Journal Article
PT  - Research Support, Non-U.S. Gov't
DEP - 20130829
PL  - England
TA  - Stress Health
JT  - Stress and health : journal of the International Society for the Investigation of 
      Stress
JID - 101089166
SB  - IM
MH  - Adaptation, Psychological
MH  - Adult
MH  - Anxiety/*therapy
MH  - Aromatherapy
MH  - Cognitive Behavioral Therapy/*methods
MH  - Complementary Therapies/*methods
MH  - Depression/*therapy
MH  - *Faculty
MH  - Female
MH  - Hong Kong
MH  - Humans
MH  - Job Satisfaction
MH  - Male
MH  - Meditation
MH  - Middle Aged
MH  - Pilot Projects
MH  - Relaxation Therapy
MH  - Self Care
MH  - Stress, Psychological/*therapy
OTO - NOTNLM
OT  - cognitive behavioural therapy
OT  - complementary and alternative medicine
OT  - stress
OT  - teachers
OT  - therapeutic intervention
EDAT- 2013/09/17 06:00
MHDA- 2015/11/03 06:00
CRDT- 2013/09/17 06:00
PHST- 2013/04/23 00:00 [received]
PHST- 2013/07/21 00:00 [revised]
PHST- 2013/07/26 00:00 [accepted]
PHST- 2013/09/17 06:00 [entrez]
PHST- 2013/09/17 06:00 [pubmed]
PHST- 2015/11/03 06:00 [medline]
AID - 10.1002/smi.2522 [doi]
PST - ppublish
SO  - Stress Health. 2015 Feb;31(1):35-43. doi: 10.1002/smi.2522. Epub 2013 Aug 29.

PMID- 29433519
OWN - NLM
STAT- MEDLINE
DCOM- 20190214
LR  - 20190215
IS  - 1478-4491 (Electronic)
IS  - 1478-4491 (Linking)
VI  - 16
IP  - 1
DP  - 2018 Feb 13
TI  - Factors influencing turnover intention among primary care doctors: a cross-sectional 
      study in Chongqing, China.
PG  - 10
LID - 10.1186/s12960-018-0274-z [doi]
LID - 10
AB  - BACKGROUND: The intention to leave a job, known as turnover intention, among primary 
      care doctors has a significant impact on primary health care service delivery. We 
      investigated primary care doctors' turnover intention and analysed associated 
      factors involved in primary health facilities in Chongqing, China. METHODS: A total 
      of 440 doctors were interviewed, they were selected using a multi-stage stratified 
      random sampling method. The survey instrument was a self-administered questionnaire 
      which assessed socio-demographic and work-related characteristics, job satisfaction 
      and turnover intention. The data were analysed using χ(2) test, one-way analysis of 
      variance, exploratory factor analysis and linear regression analysis. RESULTS: Our 
      study found that 42.3% of the primary care doctors we sampled in Chongqing, China, 
      intended to resign. Location, age, job title, doctor's position level, work pressure 
      and job satisfaction were associated with turnover intention. Job satisfaction 
      included both employment-related job satisfaction (including "your chance of 
      promotion", "your rate of pay" and two other items) and satisfaction with the job 
      itself (including "the freedom to choose your own method of working", "your job 
      safety" and two other items). CONCLUSIONS: Improving job satisfaction, in terms of 
      salary, promotion and job safety, is crucial for reducing turnover intention among 
      primary care doctors. Therefore, we suggest that the government increase its 
      financial investment in primary care facilities, especially in less-developed areas, 
      and reform incentive mechanisms to improve the job satisfaction of primary care 
      doctors. The government should consider policies such as establishing a social 
      pension programme for village-level doctors and providing more opportunities for job 
      promotion among primary care doctors, especially township-level doctors. Attention 
      should also be paid to the impact of rapid urbanization, which could lead to 
      increased workload or increased opportunities for career development, thus affecting 
      primary care doctors' turnover intention.
FAU - Wen, Tong
AU  - Wen T
AD  - School of Public Health and Management, Chongqing Medical University, Chongqing, 
      400016, China.
AD  - Research Center for Medicine and Social Development, Chongqing Medical University, 
      Chongqing, 400016, China.
AD  - Innovation Center for Social Risk Governance in Health, Chongqing Medical 
      University, Chongqing, 400016, China.
FAU - Zhang, Yan
AU  - Zhang Y
AUID- ORCID: 0000-0001-6815-6560
AD  - School of Public Health and Management, Chongqing Medical University, Chongqing, 
      400016, China. cqmudzy@163.com.
AD  - Research Center for Medicine and Social Development, Chongqing Medical University, 
      Chongqing, 400016, China. cqmudzy@163.com.
AD  - Innovation Center for Social Risk Governance in Health, Chongqing Medical 
      University, Chongqing, 400016, China. cqmudzy@163.com.
FAU - Wang, Xue
AU  - Wang X
AD  - School of Public Health and Management, Chongqing Medical University, Chongqing, 
      400016, China.
AD  - Research Center for Medicine and Social Development, Chongqing Medical University, 
      Chongqing, 400016, China.
AD  - Innovation Center for Social Risk Governance in Health, Chongqing Medical 
      University, Chongqing, 400016, China.
FAU - Tang, Guo
AU  - Tang G
AD  - School of Public Health and Management, Chongqing Medical University, Chongqing, 
      400016, China.
AD  - Research Center for Medicine and Social Development, Chongqing Medical University, 
      Chongqing, 400016, China.
AD  - Innovation Center for Social Risk Governance in Health, Chongqing Medical 
      University, Chongqing, 400016, China.
LA  - eng
GR  - WPCHN1408195/the Western Area Health Initiative (WAHI)/International
GR  - 2013QNL50/Chongqing Social Science Planning Project/International
GR  - 2013-2-153/Medical Research Program of Chongqing City Health and Family Planning 
      Committee/International
PT  - Journal Article
PT  - Research Support, Non-U.S. Gov't
DEP - 20180213
TA  - Hum Resour Health
JT  - Human resources for health
JID - 101170535
SB  - IM
MH  - Adult
MH  - *Attitude of Health Personnel
MH  - China
MH  - Cross-Sectional Studies
MH  - *Employment
MH  - Female
MH  - Health Facilities
MH  - Health Policy
MH  - Health Workforce
MH  - Humans
MH  - Intention
MH  - *Job Satisfaction
MH  - Male
MH  - Middle Aged
MH  - *Motivation
MH  - *Personnel Turnover
MH  - *Physicians, Primary Care
MH  - *Primary Health Care
MH  - Salaries and Fringe Benefits
MH  - Surveys and Questionnaires
MH  - Workload
PMC - PMC5809822
OTO - NOTNLM
OT  - *China
OT  - *Doctor
OT  - *Job satisfaction
OT  - *Primary health care
OT  - *Turnover intention
COIS- ETHICS APPROVAL AND CONSENT TO PARTICIPATE: We conducted the research following the 
      Declaration of Helsinki, and the protocol was approved by the Ethics Committee of 
      Chongqing Medical University (Ref. 2014047). All participating primary care doctors 
      signed the informed consent before completing the questionnaire. CONSENT FOR 
      PUBLICATION: Not applicable. COMPETING INTERESTS: The authors declare that they have 
      no competing interests. PUBLISHER’S NOTE: Springer Nature remains neutral with 
      regard to jurisdictional claims in published maps and institutional affiliations.
EDAT- 2018/02/13 06:00
MHDA- 2019/02/15 06:00
CRDT- 2018/02/14 06:00
PHST- 2017/03/31 00:00 [received]
PHST- 2018/02/05 00:00 [accepted]
PHST- 2018/02/14 06:00 [entrez]
PHST- 2018/02/13 06:00 [pubmed]
PHST- 2019/02/15 06:00 [medline]
AID - 10.1186/s12960-018-0274-z [pii]
AID - 274 [pii]
AID - 10.1186/s12960-018-0274-z [doi]
PST - epublish
SO  - Hum Resour Health. 2018 Feb 13;16(1):10. doi: 10.1186/s12960-018-0274-z.

PMID- 34348678
OWN - NLM
STAT- MEDLINE
DCOM- 20210809
LR  - 20210809
IS  - 1471-2458 (Electronic)
IS  - 1471-2458 (Linking)
VI  - 21
IP  - 1
DP  - 2021 Aug 4
TI  - The influence of personality, alexithymia and work engagement on burnout among 
      village doctors in China: a cross-sectional study.
PG  - 1507
LID - 10.1186/s12889-021-11544-8 [doi]
LID - 1507
AB  - BACKGROUND: In China, as the "gatekeepers"of rural residents' health, the 
      primary-level village doctors, play a very crucial role in ensuring and serving the 
      health level of rural residents. However, the burnout of village doctors is gravely 
      threatening the stability of rural primary medical system step by step. This study 
      systematically evaluated the effects of personality, work engagement and alexithymia 
      on burnout of village doctors, and further measured and assessed the mediating 
      effect of alexithymia and work engagement in the association between personality and 
      burnout. METHODS: The subjects were 2684 village doctors in Jining, Shandong 
      Province, China, from May to June 2019. Sociodemographic characteristics, 
      alexithymia, personality, work engagement and job burnout were quantitated by 
      self-completed questionnaire and measured by Likert 5-7 scale. One-way ANOVA, Person 
      correlation analysis, and Structural Equation Modelling (SEM) were used for 
      statistical analysis and mediating effect evaluation. RESULTS: 2693 questionnaires 
      were collected in total, of which 2684 were valid, with an effective rate of 96.2%. 
      65.2% of village doctors were diagnosed with burnout, and 54.3% showed moderate to 
      severe emotional exhaustion, 61.6% showed moderate to severe low sense of personal 
      achievement, and 33.9% showed moderate to severe depersonalization burnout. 
      Personality had a direct positive effect on work engagement (β = 0.50, p < 0.001), a 
      direct negative effect on alexithymia (β = - 0.52, p < 0.001) and burnout 
      (β = - 0.50, p < 0.001) respectively. Work engagement had a direct negative effect 
      on burnout (β = - 0.10, p < 0.001), while alexithymia had a direct positive effect 
      on burnout (β = 0.16, p < 0.001). In the path between personality and burnout, both 
      work engagement 95%CI:(- 0.17)-(- 0.08), and alexithymia 95%CI:(- 0.36)-(- 0.09), 
      have significant mediating effects. These results strongly confirm that personality, 
      alexithymia, and work engagement are early and powerful predicators of burnout. 
      CONCLUSION: According to the results, medical administrators should pay attention to 
      the personality characteristics of village doctors in vocational training, practice 
      selection and job assignment, encourage village doctors to reflect on their own 
      personality actively, and to reduce job burnout by obtaining necessary social 
      support, constructing reasonable achievable career expectations, improving time 
      management ability, and participating in psychological counselling programs.
CI  - © 2021. The Author(s).
FAU - Zhang, Xuewen
AU  - Zhang X
AD  - School of Integrated Traditional Chinese and Western Medicine, Jining Medical 
      University, Jining, 272067, China. zhangxuewen324@163.com.
FAU - Bai, Xue
AU  - Bai X
AD  - School of the First Clinical Medicine, Jining Medical University, Jining, 272067, 
      China.
FAU - Bian, Liyan
AU  - Bian L
AD  - School of the First Clinical Medicine, Jining Medical University, Jining, 272067, 
      China.
FAU - Wang, Min
AU  - Wang M
AD  - School of Integrated Traditional Chinese and Western Medicine, Jining Medical 
      University, Jining, 272067, China.
LA  - eng
GR  - 18033/jining medical university 2018 university-level education and teaching 
      research project/
PT  - Journal Article
PT  - Research Support, Non-U.S. Gov't
DEP - 20210804
TA  - BMC Public Health
JT  - BMC public health
JID - 100968562
SB  - IM
MH  - Affective Symptoms/epidemiology
MH  - *Burnout, Professional/epidemiology
MH  - China/epidemiology
MH  - Cross-Sectional Studies
MH  - Humans
MH  - Job Satisfaction
MH  - Personality
MH  - *Physicians, Primary Care
MH  - Surveys and Questionnaires
MH  - Work Engagement
PMC - PMC8335472
OTO - NOTNLM
OT  - *Alexithymia
OT  - *Burnout
OT  - *Personality
OT  - *Rural health human resource
OT  - *Village doctors
OT  - *Work engagement
COIS- The authors declare that they have no competing interests.
EDAT- 2021/08/06 06:00
MHDA- 2021/08/10 06:00
CRDT- 2021/08/05 05:32
PHST- 2020/08/17 00:00 [received]
PHST- 2021/07/22 00:00 [accepted]
PHST- 2021/08/05 05:32 [entrez]
PHST- 2021/08/06 06:00 [pubmed]
PHST- 2021/08/10 06:00 [medline]
AID - 10.1186/s12889-021-11544-8 [pii]
AID - 11544 [pii]
AID - 10.1186/s12889-021-11544-8 [doi]
PST - epublish
SO  - BMC Public Health. 2021 Aug 4;21(1):1507. doi: 10.1186/s12889-021-11544-8.

PMID- 25256806
OWN - NLM
STAT- MEDLINE
DCOM- 20160208
LR  - 20211203
IS  - 1432-1246 (Electronic)
IS  - 0340-0131 (Linking)
VI  - 88
IP  - 5
DP  - 2015 Jul
TI  - Relationship between occupational stress and burnout among Chinese teachers: a 
      cross-sectional survey in Liaoning, China.
PG  - 589-97
LID - 10.1007/s00420-014-0987-9 [doi]
AB  - OBJECTIVES: Teaching has been reported to be one of the most stressful occupations 
      in the world. Few studies have been conducted to explore the effects of occupational 
      stress on burnout among teachers in developing countries. This study aimed to 
      explore the relationship between occupational stress and burnout among teachers in 
      primary and secondary schools in the Liaoning Province of China. METHODS: A 
      questionnaire that assessed occupational stress comprised of Karasek's job content 
      questionnaire (JCQ), Siegrist's effort-reward imbalance questionnaire (ERI), and 
      burnout assessed by the Maslach Burnout Inventory-General Survey was distributed to 
      681 teachers in primary and secondary schools. A total of 559 effective respondents 
      became our final study subjects. Hierarchical linear regression and logistic 
      regression analyses were performed through the use of SPSS 17.0 to explore the 
      association between occupational stress and burnout. RESULTS: A high level of 
      emotional exhaustion was significantly associated with high extrinsic effort, high 
      overcommitment, low skill discretion, and high job demand. A high level of cynicism 
      was associated with low reward, low skill discretion, high overcommitment, and low 
      supervisor support. The low level of professional efficacy was associated with low 
      coworker support, low reward, low skill discretion, and high job demand. Compared to 
      the JCQ, the ERI was more likely to explain the burnout of teachers in our study. 
      CONCLUSIONS: Occupational stress proved to be associated with dimensions of burnout 
      among Chinese teachers. It is important for administrators of primary and middle 
      schools to note that strategies to decrease teachers' occupational stress seem to be 
      crucial to enhance physical and mental health of teachers in China.
FAU - Wang, Yang
AU  - Wang Y
AD  - Department of Social Medicine, School of Public Health, China Medical University, 92 
      Bei'er Road, Heping District, Shenyang, 110001, Liaoning, People's Republic of 
      China, allylove666@aliyun.com.
FAU - Ramos, Aaron
AU  - Ramos A
FAU - Wu, Hui
AU  - Wu H
FAU - Liu, Li
AU  - Liu L
FAU - Yang, Xiaoshi
AU  - Yang X
FAU - Wang, Jiana
AU  - Wang J
FAU - Wang, Lie
AU  - Wang L
LA  - eng
PT  - Journal Article
DEP - 20140926
PL  - Germany
TA  - Int Arch Occup Environ Health
JT  - International archives of occupational and environmental health
JID - 7512134
SB  - IM
MH  - Adult
MH  - Asians
MH  - Burnout, Professional/*psychology
MH  - China
MH  - Cross-Sectional Studies
MH  - Emotions
MH  - *Faculty
MH  - Female
MH  - Humans
MH  - Job Satisfaction
MH  - Linear Models
MH  - Male
MH  - Reward
MH  - Schools
MH  - Social Support
MH  - Stress, Psychological/*psychology
MH  - Surveys and Questionnaires
MH  - Workload/psychology
EDAT- 2014/09/27 06:00
MHDA- 2016/02/09 06:00
CRDT- 2014/09/27 06:00
PHST- 2014/06/17 00:00 [received]
PHST- 2014/09/16 00:00 [accepted]
PHST- 2014/09/27 06:00 [entrez]
PHST- 2014/09/27 06:00 [pubmed]
PHST- 2016/02/09 06:00 [medline]
AID - 10.1007/s00420-014-0987-9 [doi]
PST - ppublish
SO  - Int Arch Occup Environ Health. 2015 Jul;88(5):589-97. doi: 
      10.1007/s00420-014-0987-9. Epub 2014 Sep 26.

PMID- 25940189
OWN - NLM
STAT- MEDLINE
DCOM- 20160111
LR  - 20181202
IS  - 1478-4491 (Electronic)
IS  - 1478-4491 (Linking)
VI  - 13
DP  - 2015 May 5
TI  - How China's new health reform influences village doctors' income structure: evidence 
      from a qualitative study in six counties in China.
PG  - 26
LID - 10.1186/s12960-015-0019-1 [doi]
LID - 26
AB  - BACKGROUND: In 2009, health-care reform was launched to achieve universal health 
      coverage in China. A good understanding of how China's health reforms are 
      influencing village doctors' income structure will assist authorities to adjust 
      related polices and ensure that village doctors employment conditions enable them to 
      remain motivated and productive. This study aimed to investigate the village 
      doctors' income structure and analyse how these health policies influenced it. 
      METHODS: Based on a review of the previous literature and qualitative study, village 
      doctors' income structure was depicted and analysed. A qualitative study was 
      conducted in six counties of six provinces in China from August 2013 to January 
      2014. Forty-nine village doctors participated in in-depth interviews designed to 
      document their income structure and its influencing factors. The themes and 
      subthemes of key factors influencing village doctors' income structure were analysed 
      and determined by a thematic analysis approach and group discussion. RESULTS: 
      Several policies launched during China's 2009 health-care reform had major impact on 
      village doctors. The National Essential Medicines System cancelled drug mark-ups, 
      removing their primary source of income. The government implemented a series of 
      measures to compensate, including paying them to implement public health activities 
      and provide services covered by social health insurance, but these have also changed 
      the village doctors' role. Moreover, integrated management of village doctors' 
      activities by township-level staff has reduced their independence, and different 
      counties' economic status and health reform processes have also led to 
      inconsistencies in village doctors' payment. These changes have dramatically reduced 
      village doctors' income and employment satisfaction. CONCLUSIONS: The health-care 
      reform policies have had lasting impacts on village doctors' income structure since 
      the policies' implementation in 2009. The village doctors have to rely on the 
      salaries and subsidies from the government after the drug mark-up was cancelled. 
      China's national health reforms are attempting to draw village doctors into the 
      national health workforce, but the policies have impacted their income and 
      independence. Further research into these concerns and monitoring of measures to 
      adequately compensate village doctors should be undertaken. Reasonable compensation 
      strategies should be established, and sufficient subsidies should be allocated in a 
      timely manner.
FAU - Zhang, Shengfa
AU  - Zhang S
AD  - School of Social Development and Public Policy, China Institute of Health, Beijing 
      Normal University, 19 Xinjiekou Wai St., Beijing, 100875, China. 
      zhangshengfa1988@hotmail.com.
FAU - Zhang, Weijun
AU  - Zhang W
AD  - School of Social Development and Public Policy, China Institute of Health, Beijing 
      Normal University, 19 Xinjiekou Wai St., Beijing, 100875, China. zwj@bnu.edu.cn.
FAU - Zhou, Huixuan
AU  - Zhou H
AD  - School of Social Development and Public Policy, China Institute of Health, Beijing 
      Normal University, 19 Xinjiekou Wai St., Beijing, 100875, China. 
      chouhuixuan@live.cn.
FAU - Xu, Huiwen
AU  - Xu H
AD  - School of Social Development and Public Policy, China Institute of Health, Beijing 
      Normal University, 19 Xinjiekou Wai St., Beijing, 100875, China. xhw197@gmail.com.
FAU - Qu, Zhiyong
AU  - Qu Z
AD  - School of Social Development and Public Policy, China Institute of Health, Beijing 
      Normal University, 19 Xinjiekou Wai St., Beijing, 100875, China. qzy@bnu.edu.cn.
FAU - Guo, Mengqi
AU  - Guo M
AD  - School of Social Development and Public Policy, China Institute of Health, Beijing 
      Normal University, 19 Xinjiekou Wai St., Beijing, 100875, China. never_wf@126.com.
FAU - Wang, Fugang
AU  - Wang F
AD  - School of Social Development and Public Policy, China Institute of Health, Beijing 
      Normal University, 19 Xinjiekou Wai St., Beijing, 100875, China. sabeihu@163.com.
FAU - Zhong, You
AU  - Zhong Y
AD  - School of Social Development and Public Policy, China Institute of Health, Beijing 
      Normal University, 19 Xinjiekou Wai St., Beijing, 100875, China. zy91216@163.com.
FAU - Gu, Linni
AU  - Gu L
AD  - School of Social Development and Public Policy, China Institute of Health, Beijing 
      Normal University, 19 Xinjiekou Wai St., Beijing, 100875, China. gulinni@bnu.edu.cn.
FAU - Liang, Xiaoyun
AU  - Liang X
AD  - School of Social Development and Public Policy, China Institute of Health, Beijing 
      Normal University, 19 Xinjiekou Wai St., Beijing, 100875, China. 
      liangxiaoyun@bnu.edu.cn.
FAU - Sa, Zhihong
AU  - Sa Z
AD  - School of Social Development and Public Policy, China Institute of Health, Beijing 
      Normal University, 19 Xinjiekou Wai St., Beijing, 100875, China. 
      zhihongsa@gmail.com.
FAU - Wang, Xiaohua
AU  - Wang X
AD  - School of Social Development and Public Policy, China Institute of Health, Beijing 
      Normal University, 19 Xinjiekou Wai St., Beijing, 100875, China. wxh@bnu.edu.cn.
FAU - Tian, Donghua
AU  - Tian D
AD  - School of Social Development and Public Policy, China Institute of Health, Beijing 
      Normal University, 19 Xinjiekou Wai St., Beijing, 100875, China. 
      tian65216@hotmail.com.
LA  - eng
PT  - Journal Article
PT  - Research Support, Non-U.S. Gov't
DEP - 20150505
TA  - Hum Resour Health
JT  - Human resources for health
JID - 101170535
SB  - IM
MH  - Adult
MH  - China
MH  - *Delivery of Health Care/economics
MH  - Female
MH  - *Health Care Reform
MH  - Health Policy
MH  - Humans
MH  - *Income
MH  - Insurance, Health
MH  - *Job Satisfaction
MH  - Male
MH  - Middle Aged
MH  - *Physicians
MH  - Qualitative Research
MH  - *Rural Health Services/economics
MH  - Rural Population
MH  - *Salaries and Fringe Benefits
MH  - Socioeconomic Factors
MH  - Universal Health Insurance
MH  - Workforce
PMC - PMC4440293
EDAT- 2015/05/06 06:00
MHDA- 2016/01/12 06:00
CRDT- 2015/05/06 06:00
PHST- 2014/09/25 00:00 [received]
PHST- 2015/04/18 00:00 [accepted]
PHST- 2015/05/06 06:00 [entrez]
PHST- 2015/05/06 06:00 [pubmed]
PHST- 2016/01/12 06:00 [medline]
AID - 10.1186/s12960-015-0019-1 [pii]
AID - 19 [pii]
AID - 10.1186/s12960-015-0019-1 [doi]
PST - epublish
SO  - Hum Resour Health. 2015 May 5;13:26. doi: 10.1186/s12960-015-0019-1.

PMID- 26813067
OWN - NLM
STAT- MEDLINE
DCOM- 20160428
LR  - 20181023
IS  - 0047-262X (Print)
VI  - 63
IP  - 1
DP  - 2016 Feb
TI  - [Correlation Between Nursing Work Environment and Nurse Burnout, Job Satisfaction, 
      and Turnover Intention in the Western Region of Mainland China].
PG  - 87-98
LID - JN.63.1.87 [pii]
LID - 10.6224/JN.63.1.87 [doi]
AB  - BACKGROUND: Nurse burnout and low job satisfaction are main reasons that cause 
      nurses to leave their current position. Improving the nursing work environment may 
      reduce the severity of job burnout and of job dissatisfaction and thus decrease the 
      turnover intention of nursing staff. PURPOSE: The aim of this study was to explore 
      the correlation between the nursing work environment and the outcome variables of 
      burnout, job satisfaction, and turnover intention in the western region of Mainland 
      China. METHODS: This is a cross-sectional descriptive study. Survey data were 
      collected between February and December 2012 from 1,112 clinical nurses working at 
      83 medical, surgical, and intensive care units in 20 hospitals across the western 
      region of Mainland China. Multistage sampling was conducted on some of the 
      participants. The research instruments that were used included the Practice 
      Environment Scale of the Nursing Work Index, Maslach Burnout Inventory, Nurse Job 
      Satisfaction Scale, and the self-developed basic information and turnover intention 
      questionnaire. Statistical analysis was performed using the Statistical Package for 
      the Social Sciences (SPSS) version 19.0. The level of statistical significance was 
      set at p<.05. RESULTS: Among the five dimensions of the nursing work environment, 
      collegial nurse-physician relations earned the most favorable mean scores 
      (3.57±0.68; total=4 points), whereas adequacy of staffing and resources earned the 
      lowest (3.21±0.82). Over half of the participants (58.4%) reported experiencing a 
      high level of emotional exhaustion (EE) burnout, 45.2% reported experiencing a high 
      level of depersonalization (DP) burnout, and 24.6% reported experiencing a high 
      level of personal accomplishment (PA) burnout. About 59% of the participants were 
      satisfied with their work and 3.8% reported intention to leave. Participants in 
      self-reported "favorable" work environments were less likely to report high burnout, 
      less likely to report intention to leave, and more likely to report job satisfaction 
      than their peers in self-reported "poor" work environments. The odds ratio (OR) 
      values were 0.64 (EE), 0.66 (DP), 0.57 (PA), 0.19, and 2.26. 
      CONCLUSIONS/IMPLICATIONS FOR PRACTICE: The results of the present study support that 
      the nursing work environment affects nurse burnout, job satisfaction, and turnover 
      intention. Therefore, nursing managers should work to improve nursing work 
      environments in order to reduce the turnover intent among their nursing staff.
FAU - Chen, Yu-Meng
AU  - Chen YM
AD  - BSN, RN, Graduate Student, Department of Nursing, West China Hospital, Sichuan 
      University, Taiwan, ROC.
FAU - Fang, Jin-Bo
AU  - Fang JB
AD  - PhD, RN, Associate Professor, Department of Nursing, West China Hospital, Sichuan 
      University, Taiwan, ROC. fangjinbo1107@126.com.
LA  - chi
PT  - English Abstract
PT  - Journal Article
PL  - China (Republic : 1949- )
TA  - Hu Li Za Zhi
JT  - Hu li za zhi The journal of nursing
JID - 0073267
SB  - IM
MH  - Burnout, Professional/*epidemiology
MH  - China
MH  - Cross-Sectional Studies
MH  - Female
MH  - Humans
MH  - *Job Satisfaction
MH  - *Nurses
MH  - *Personnel Turnover
MH  - Workplace
OTO - NOTNLM
OT  - burnout
OT  - job satisfaction
OT  - nursing work environment
OT  - turnover intention
EDAT- 2016/01/28 06:00
MHDA- 2016/04/29 06:00
CRDT- 2016/01/28 06:00
PHST- 2016/01/28 06:00 [entrez]
PHST- 2016/01/28 06:00 [pubmed]
PHST- 2016/04/29 06:00 [medline]
AID - JN.63.1.87 [pii]
AID - 10.6224/JN.63.1.87 [doi]
PST - ppublish
SO  - Hu Li Za Zhi. 2016 Feb;63(1):87-98. doi: 10.6224/JN.63.1.87.

PMID- 25331448
OWN - NLM
STAT- MEDLINE
DCOM- 20161213
LR  - 20161230
IS  - 1573-3289 (Electronic)
IS  - 0894-587X (Linking)
VI  - 42
IP  - 6
DP  - 2015 Nov
TI  - Obstacles in Managing Mental Health Problems for Primary Care Physicians in Hong 
      Kong.
PG  - 714-22
LID - 10.1007/s10488-014-0605-x [doi]
AB  - This study investigated the obstacles for primary care physicians (PCPs) to managing 
      mental health problems in Hong Kong. Focus group data collected from PCPs and 
      psychiatrists were used to construct a questionnaire for a quantitative survey with 
      516 PCPs respondents. The results showed that their commonly perceived obstacles 
      were lack of timely access to public psychiatrists, lack of feedback from both 
      public and private psychiatrists after referrals; as well as patients' reluctance to 
      be referred. Factor analysis and correlational analysis found that the numbers of 
      mental health patients treated by the PCPs were mainly determined by the PCPs' own 
      clinical constraints, including limited confidence in diagnosis and management, time 
      constraint, and limited job satisfaction.
FAU - Sun, Kai Sing
AU  - Sun KS
AD  - Department of Family Medicine and Primary Care, The University of Hong Kong, 3/F, Ap 
      Lei Chau Clinic, 161 Main Street, Ap Lei Chau, Hong Kong.
FAU - Lam, Tai Pong
AU  - Lam TP
AD  - Department of Family Medicine and Primary Care, The University of Hong Kong, 3/F, Ap 
      Lei Chau Clinic, 161 Main Street, Ap Lei Chau, Hong Kong. tplam@hku.hk.
FAU - Lam, Kwok Fai
AU  - Lam KF
AD  - Department of Statistics and Actuarial Science, The University of Hong Kong, 
      Pokfulam, Hong Kong.
FAU - Lo, Tak Lam
AU  - Lo TL
AD  - Department of Family Medicine and Primary Care, The University of Hong Kong, 3/F, Ap 
      Lei Chau Clinic, 161 Main Street, Ap Lei Chau, Hong Kong.
AD  - Kwai Chung Hospital, Kwai Chung, Hong Kong.
LA  - eng
PT  - Journal Article
PT  - Research Support, Non-U.S. Gov't
PL  - United States
TA  - Adm Policy Ment Health
JT  - Administration and policy in mental health
JID - 8914574
SB  - IM
MH  - Attitude of Health Personnel
MH  - Factor Analysis, Statistical
MH  - Feedback
MH  - Female
MH  - Focus Groups
MH  - Hong Kong
MH  - Humans
MH  - Male
MH  - Mental Disorders/*therapy
MH  - Patient Acceptance of Health Care
MH  - *Physicians, Primary Care
MH  - Psychiatry
MH  - Qualitative Research
MH  - Referral and Consultation
MH  - Surveys and Questionnaires
MH  - Time Factors
OTO - NOTNLM
OT  - Health care system
OT  - Mental health
OT  - Obstacles
OT  - Primary care
OT  - Referral
EDAT- 2014/10/22 06:00
MHDA- 2016/12/15 06:00
CRDT- 2014/10/22 06:00
PHST- 2014/10/22 06:00 [entrez]
PHST- 2014/10/22 06:00 [pubmed]
PHST- 2016/12/15 06:00 [medline]
AID - 10.1007/s10488-014-0605-x [pii]
AID - 10.1007/s10488-014-0605-x [doi]
PST - ppublish
SO  - Adm Policy Ment Health. 2015 Nov;42(6):714-22. doi: 10.1007/s10488-014-0605-x.

PMID- 15117354
OWN - NLM
STAT- MEDLINE
DCOM- 20040706
LR  - 20061115
IS  - 0309-2402 (Print)
IS  - 0309-2402 (Linking)
VI  - 46
IP  - 4
DP  - 2004 May
TI  - New low back pain in nurses: work activities, work stress and sedentary lifestyle.
PG  - 430-40
AB  - BACKGROUND: Low back pain is common among nurses. Previous studies have shown that 
      the risk of low back pain increases rapidly with greater amounts of physical work 
      and psychological stress, but is inversely related to leisure activities. However, 
      these previous studies were predominantly retrospective in design and not many took 
      account of three factors simultaneously. AIMS: This 12-month prospective study 
      examined the relationships between work activities, work stress, sedentary lifestyle 
      and new low back pain. METHODS: A total of 144 nurses from six Hong Kong district 
      hospitals completed a face-to-face baseline interview, which was followed-up by a 
      telephone interview. The main study measures were demographic characteristics, work 
      activities, work stress, physical leisure activities and the nature of new low back 
      pain during the 12-month follow-up period. Level of work stress, quality of 
      relationships at work, level of enjoyment experienced at work, and work satisfaction 
      were self-reported. RESULTS: Fifty-six (38.9%) nurses reported experiencing new low 
      back pain. Sedentary leisure time activity was not associated with new low back 
      pain. Being comparatively new on a ward (adjusted relative risk 2.90), working in 
      bending postures (adjusted relative risk 2.76) and poor work relationships with 
      colleagues (adjusted relative risk 2.52) were independent predictors of new low back 
      pain. CONCLUSION: The findings of this study suggest that low back pain is a common 
      problem in the population of nurses in Hong Kong. Being comparatively new on a ward, 
      bending frequently during work and having poor work relationships with colleagues 
      are independent predictors of new low back pain. Training for high-risk work 
      activities and ergonomic assessment of awkward work postures are essential. 
      Moreover, relaxation and team-building workshops for nurses, especially those who 
      are less experienced in the type of work on their current ward, are recommended.
FAU - Yip, Vera Yin Bing
AU  - Yip VY
AD  - School of Nursing, Faculty of Health and Social Sciences, The Hong Kong Polytechnic 
      University, Hung Hom, Kowloon, Hong Kong, China. hsvyip@inet.polyu.edu.hk
LA  - eng
PT  - Journal Article
PT  - Research Support, Non-U.S. Gov't
PL  - England
TA  - J Adv Nurs
JT  - Journal of advanced nursing
JID - 7609811
SB  - IM
MH  - Adult
MH  - Female
MH  - Hong Kong/epidemiology
MH  - Humans
MH  - Leisure Activities
MH  - Life Style
MH  - Lifting/*adverse effects
MH  - Low Back Pain/epidemiology/*etiology
MH  - Male
MH  - Nursing Staff, Hospital
MH  - Occupational Diseases/epidemiology/*etiology
MH  - Posture
MH  - Prospective Studies
MH  - Socioeconomic Factors
MH  - Stress, Psychological/*complications
EDAT- 2004/05/01 05:00
MHDA- 2004/07/09 05:00
CRDT- 2004/05/01 05:00
PHST- 2004/05/01 05:00 [pubmed]
PHST- 2004/07/09 05:00 [medline]
PHST- 2004/05/01 05:00 [entrez]
AID - JAN3009 [pii]
AID - 10.1111/j.1365-2648.2004.03009.x [doi]
PST - ppublish
SO  - J Adv Nurs. 2004 May;46(4):430-40. doi: 10.1111/j.1365-2648.2004.03009.x.

PMID- 30350499
OWN - NLM
STAT- MEDLINE
DCOM- 20190628
LR  - 20190628
IS  - 1005-6661 (Print)
IS  - 1005-6661 (Linking)
VI  - 30
IP  - 4
DP  - 2018 Sep 26
TI  - [Investigation on malaria rapid diagnostic testing (RDT) - related knowledge, 
      attitude and practice in primary healthcare professionals of Jiangsu Province].
PG  - 378-382
LID - 10.16250/j.32.1374.2018004 [doi]
AB  - OBJECTIVE: To investigate the malaria rapid diagnostic testing (RDT) - related 
      knowledge, attitude, practice (KAP) of primary healthcare professionals in Jiangsu 
      Province and analyze the corresponding influencing factors. METHODS: Four cities in 
      Jiangsu Province were selected as the study sites by the typical sampling method to 
      conduct a survey for the RDT related KAP and work satisfaction of primary healthcare 
      professionals, and the multiple logistic regression model was used to explore the 
      relevant influencing factors. RESULTS: Totally 1 150 questionnaires were issued and 
      949 valid questionnaires were collected with the recovery rate of 82.52%. The valid 
      questionnaires included 453 questionnaires from laboratory technicians, 466 from 
      clinicians, and 30 from malaria prevention and control workers. Totally 83.98% of 
      the surveyed professionals had a low mastering level of essential RDT-related 
      knowledge. A total of 52.17% of the surveyed laboratory technicians recognized that 
      the application of RDT technology could effectively improve the current 
      primary-level microscopy work, and the degree of recognition of RDT technological 
      advantage in the laboratory technicians was higher than that in the clinicians. 
      Totally 79.25% of the surveyed laboratory technicians regarded themselves to be 
      capable of conducting the standardized RDT operation, and 84.55% of the surveyed 
      clinicians regarded themselves to be capable of conducting the qualified malaria 
      clinical diagnostic practice. The key influencing factors of RDT-related KAP of 
      primary healthcare professionals included the laboratory technicians' gender, 
      educational level, employer's institutional level, professional title, and working 
      years, and the employer's institutional level of clinicians. CONCLUSIONS: The 
      primary healthcare professionals in Jiangsu Province exhibita good acceptability 
      towards RDT technology. However, their essential knowledge on RDT remains to be 
      improved. Therefore, it is necessary to establish a specific training and 
      educational system for primary healthcare professionals to better guarantee the 
      advantageous impact of RDT technology on the consolidation of the malaria 
      elimination work achievements.
FAU - Jia-Jie, Jin
AU  - Jia-Jie J
AD  - School of Public Health, Fudan University, Key Laboratory of Health Technology 
      Assessment, National Health Commission, Shanghai 200032, China.
FAU - Wei-Ming, Wang
AU  - Wei-Ming W
AD  - Jiangsu Institute of Parasitic Diseases, Key Laboratory of National Health 
      Commission on Parasitic Disease Control and Prevention, Jiangsu Provincial Key 
      Laboratory on Parasite and Vector Control Technology, China.
FAU - Yuan-Yuan, Cao
AU  - Yuan-Yuan C
AD  - Jiangsu Institute of Parasitic Diseases, Key Laboratory of National Health 
      Commission on Parasitic Disease Control and Prevention, Jiangsu Provincial Key 
      Laboratory on Parasite and Vector Control Technology, China.
FAU - Guo-Ding, Zhu
AU  - Guo-Ding Z
AD  - Jiangsu Institute of Parasitic Diseases, Key Laboratory of National Health 
      Commission on Parasitic Disease Control and Prevention, Jiangsu Provincial Key 
      Laboratory on Parasite and Vector Control Technology, China.
FAU - Hua-Yun, Zhou
AU  - Hua-Yun Z
AD  - Jiangsu Institute of Parasitic Diseases, Key Laboratory of National Health 
      Commission on Parasitic Disease Control and Prevention, Jiangsu Provincial Key 
      Laboratory on Parasite and Vector Control Technology, China.
FAU - Jia-Yan, Huang
AU  - Jia-Yan H
AD  - School of Public Health, Fudan University, Key Laboratory of Health Technology 
      Assessment, National Health Commission, Shanghai 200032, China.
FAU - Jun, Cao
AU  - Jun C
AD  - Jiangsu Institute of Parasitic Diseases, Key Laboratory of National Health 
      Commission on Parasitic Disease Control and Prevention, Jiangsu Provincial Key 
      Laboratory on Parasite and Vector Control Technology, China.
LA  - chi
GR  - BM2015024/Capacity Improvement Project of Jiangsu Provincial Department of Science 
      and Technology/
GR  - BE2016631/Jiangsu Provincial Key Research and Development Programme/
GR  - H2017029/Medical Research Project of Jiangsu Provincial Health and Family Planning 
      Commission/
GR  - MS201528/Medical Research Project of Wuxi Municipal Bureau of Health/
GR  - CSE31N1620/Wuxi Municipal Science and Technology Development Project/
PT  - Journal Article
PL  - China
TA  - Zhongguo Xue Xi Chong Bing Fang Zhi Za Zhi
JT  - Zhongguo xue xi chong bing fang zhi za zhi = Chinese journal of schistosomiasis 
      control
JID - 101144973
SB  - IM
MH  - China
MH  - *Diagnostic Tests, Routine/standards/statistics & numerical data
MH  - *Health Personnel/statistics & numerical data
MH  - Humans
MH  - *Malaria/diagnosis
MH  - Primary Health Care/statistics & numerical data
OTO - NOTNLM
OT  - Jiangsu Province
OT  - Knowledge, attitude, and practice (KAP)
OT  - Malaria
OT  - Rapid diagnostic testing (RDT)
EDAT- 2018/10/24 06:00
MHDA- 2019/06/30 06:00
CRDT- 2018/10/24 06:00
PHST- 2018/10/24 06:00 [entrez]
PHST- 2018/10/24 06:00 [pubmed]
PHST- 2019/06/30 06:00 [medline]
AID - 10.16250/j.32.1374.2018004 [doi]
PST - ppublish
SO  - Zhongguo Xue Xi Chong Bing Fang Zhi Za Zhi. 2018 Sep 26;30(4):378-382. doi: 
      10.16250/j.32.1374.2018004.

PMID- 25366285
OWN - NLM
STAT- MEDLINE
DCOM- 20151102
LR  - 20181113
IS  - 1475-9276 (Electronic)
IS  - 1475-9276 (Linking)
VI  - 13
DP  - 2014 Nov 4
TI  - Factors that influence the turnover intention of Chinese village doctors based on 
      the investigation results of Xiangyang City in Hubei Province.
PG  - 84
LID - 10.1186/s12939-014-0084-4 [doi]
LID - 84
AB  - INTRODUCTION: This study analyzes the factors that influence the turnover intention 
      of village doctors by investigating village clinic workers in rural areas, 
      particularly in Xiangyang City, Hubei Province. METHODS: A total of 1184 village 
      clinics were sampled randomly in Xiangyang City. The research assistants distributed 
      1930 questionnaires to village doctors. This study had a response rate of 97.88%. A 
      total of 1889 village doctors completed the questionnaires. RESULTS: The results of 
      the investigation conducted in Xiangyang City indicated that 63.2% of the village 
      doctors did not plan to leave the organization where they were currently employed. 
      However, more than one-third (36.8%) of the village doctors considered leaving their 
      posts voluntarily. Some job satisfaction indexes affect their intention to resign. 
      The results showed that income satisfaction and the way organization policies are 
      put into practice, in addition, my pay and the amount of work I do, the chances for 
      advancement on this job and the work conditions are significant factors that 
      contribute to the turnover intention of village doctors. CONCLUSIONS: This study may 
      interest heath care management administrator and highlight the influence of job 
      satisfaction on turnover intention of village doctors. Our findings outline some 
      issues that contribute to these problems and suggest an approach for health care 
      policy maker to implement a broader national process and organizational strategies 
      to improve the job satisfaction and stability of the village doctors.
FAU - Fang, Pengqian
AU  - Fang P
AD  - School of Health and Medicine Management, Tongji Medical College, Huazhong 
      University of Science and Technology, 13 Hangkong Road, Qiaokou District, Wuhan, 
      430030, China. pfang@mails.tjmu.edu.cn.
FAU - Liu, Xiangli
AU  - Liu X
AD  - School of Health and Medicine Management, Tongji Medical College, Huazhong 
      University of Science and Technology, 13 Hangkong Road, Qiaokou District, Wuhan, 
      430030, China. liuxiangli111@163.com.
AD  - Chongqing University of Medical Sciences, Chongqing, China. liuxiangli111@163.com.
FAU - Huang, Lingxiao
AU  - Huang L
AD  - School of Health and Medicine Management, Tongji Medical College, Huazhong 
      University of Science and Technology, 13 Hangkong Road, Qiaokou District, Wuhan, 
      430030, China. 529330236@qq.com.
FAU - Zhang, Xiaoyan
AU  - Zhang X
AD  - School of Health and Medicine Management, Tongji Medical College, Huazhong 
      University of Science and Technology, 13 Hangkong Road, Qiaokou District, Wuhan, 
      430030, China. 24420054@qq.com.
FAU - Fang, Zi
AU  - Fang Z
AD  - The London School of Economics and Political Science, PO Box13420, Houghton Street, 
      London, WC2A 2AE, UK. zi.fang.zoey@gmail.com.
LA  - eng
PT  - Journal Article
PT  - Research Support, Non-U.S. Gov't
DEP - 20141104
TA  - Int J Equity Health
JT  - International journal for equity in health
JID - 101147692
SB  - IM
MH  - Adult
MH  - *Attitude of Health Personnel
MH  - *Career Mobility
MH  - China
MH  - Female
MH  - Humans
MH  - Intention
MH  - *Job Satisfaction
MH  - Logistic Models
MH  - Male
MH  - Middle Aged
MH  - Multivariate Analysis
MH  - *Personnel Turnover
MH  - Physicians/*psychology
MH  - Rural Health Services/*statistics & numerical data
MH  - Surveys and Questionnaires
PMC - PMC4226902
EDAT- 2014/11/05 06:00
MHDA- 2015/11/03 06:00
CRDT- 2014/11/05 06:00
PHST- 2013/09/17 00:00 [received]
PHST- 2014/09/15 00:00 [accepted]
PHST- 2014/11/05 06:00 [entrez]
PHST- 2014/11/05 06:00 [pubmed]
PHST- 2015/11/03 06:00 [medline]
AID - s12939-014-0084-4 [pii]
AID - 84 [pii]
AID - 10.1186/s12939-014-0084-4 [doi]
PST - epublish
SO  - Int J Equity Health. 2014 Nov 4;13:84. doi: 10.1186/s12939-014-0084-4.

PMID- 11903709
OWN - NLM
STAT- MEDLINE
DCOM- 20020530
LR  - 20190817
IS  - 0309-2402 (Print)
IS  - 0309-2402 (Linking)
VI  - 36
IP  - 6
DP  - 2001 Dec
TI  - A study of work stress, patient handling activities and the risk of low back pain 
      among nurses in Hong Kong.
PG  - 794-804
AB  - RATIONALE: Low back pain (LBP) remains a common and costly problem among the nursing 
      profession. Several studies have indicated that LBP is attributed to mentally 
      straining or demanding work, fatigue or exhaustion or general work satisfaction. 
      AIMS: This study aims to measure the magnitude of LBP among Hong Kong nurses and its 
      association with the work-related psychological strain and patients handling 
      activities. RESEARCH METHODS AND MEASURES: A cross-sectional study of Hong Kong 
      hospital nurses was conducted. Three hundred and seventy-seven nurses were recruited 
      from six district hospitals. They were registered nurses or enrolled nurses working 
      full-time for at least 1 month in the current ward. One hundred and seventy-eight 
      (47.2%) study subjects were randomly selected from two district hospitals and 199 
      (52.8%) study nurses made up the convenience sample. Possible bias from 
      psychological distress, socio-demographics and lifestyle factors was controlled for. 
      Data were collected by face-to-face interviews. The data included work factors (both 
      psychological stress and patient handling activities related to work), demographics, 
      psychological distress and lifestyle factors and the occurrence of LBP. RESULTS: Of 
      the 377 nurses interviewed, 153 (40.6%) reported having LBP within the last 12 
      months. With symptoms of LBP as the outcome, risks were increased where nurses 
      self-reported that they only occasionally or never enjoyed their work [adjusted odds 
      ratio (OR) 2.07], where frequent manual repositioning of patients on the bed was 
      required (adjusted OR 1.84) and where they were required to assist patients while 
      walking (adjusted OR 2.11) after adjustment for other potential confounders. 
      CONCLUSION: The results indicate that an association exists between work stress, 
      manual lifting and LBP prevalence. The main route to prevention of LBP among nurses 
      is likely to lie in improved ergonomics and psychological health in their work 
      place. Good posture and correct transferring techniques in ward situations should be 
      reinforced with hands-on practice performed on nurses' common types of clients.
FAU - Yip, Y
AU  - Yip Y
AD  - Department of Nursing and Health Sciences, Faculty of Health and Social Studies, The 
      Hong Kong Polytechnic University, Hung Hom, Hong Kong, China. 
      hsvyip@inet.polyu.edu.hk
LA  - eng
PT  - Journal Article
PL  - England
TA  - J Adv Nurs
JT  - Journal of advanced nursing
JID - 7609811
SB  - IM
MH  - Adult
MH  - Cross-Sectional Studies
MH  - Female
MH  - Hong Kong/epidemiology
MH  - Humans
MH  - Lifting/*adverse effects
MH  - Low Back Pain/epidemiology/*etiology
MH  - Male
MH  - Middle Aged
MH  - *Nursing Staff, Hospital
MH  - Occupational Diseases/epidemiology/*etiology
MH  - Odds Ratio
MH  - Posture
MH  - Prevalence
MH  - Random Allocation
MH  - Risk Factors
MH  - Stress, Psychological/*complications
EDAT- 2002/03/21 10:00
MHDA- 2002/05/31 10:01
CRDT- 2002/03/21 10:00
PHST- 2002/03/21 10:00 [pubmed]
PHST- 2002/05/31 10:01 [medline]
PHST- 2002/03/21 10:00 [entrez]
AID - 2037 [pii]
AID - 10.1046/j.1365-2648.2001.02037.x [doi]
PST - ppublish
SO  - J Adv Nurs. 2001 Dec;36(6):794-804. doi: 10.1046/j.1365-2648.2001.02037.x.
