# Supplementary material for: Systematic and meta-based evaluation on job satisfaction of village doctors: An urgent need for solution issue
Source: Front Med (Lausanne). 2022 Aug 18;9:856379. doi: 10.3389/fmed.2022.856379 (PMC9433829; doi:10.3389/fmed.2022.856379)
Supplement: Supplementary file 1 [file Data_Sheet_1.zip › Appendix/Appendix A-Literature search strategies/VIP.txt]

%0 Journal Article
%A 齐有胜
%+ 北京市丰台区南苑社区卫生服务中心,北京100076
%@ 1674-8166
%T 多维度干预措施对基层社区卫生服务中心慢性病管理工作中医疗投诉的防范效果
%J 慢性病学杂志
%D 2021
%N 4
%K 慢性病 多维度 干预措施 社区卫生服务中心 医疗投诉 门诊 
%X 目的探讨多维度干预措施对基层社区卫生服务中心慢性病管理工作中医疗投诉的防范效果。方法选取2017年和2018年北京市丰台区南苑社区卫生服务中心的数据进行回顾性分析,调取该中心慢性病管理工作在2017年和2018年的完整数据,对比2017年与2018年的工作人员以及工作量、投诉案件例数以及投诉案件的级别、投诉案件处理时间以及投入人力情况；对比2017年与2018年的患者满意度情况。结果2017年和2018年从事慢性病管理工作的人员均为22名,其中男2名,女22名,医生11名,护理人员11名；初级职称7名,中级职称14名,高级职称1名。2018年的门诊量、体检数量、患者建档量高于2017年(t=-2.401,-2.278,-2.198,P0.05),2017年共发生投诉案件43件,2018年共发生投诉案件31件。全部投诉中,医源性投诉4件,非医源性投诉70件。2017年投诉案件的级别高于2018年(Z=2.162,P%U http://qikan.cqvip.com/Qikan/Article/Detail?id=00002EKD4J607JP0MNDO5JP16NR
%W 重庆维普资讯有限公司


%0 Journal Article
%A 沈余
%+ 五通桥区人民医院,四川乐山614800
%@ 1006-1959
%T 开展创新型工作在基层医院手术室优质护理中的应用体会
%J 医学信息：医学与计算机应用
%D 2014
%N 27
%K 创新型工作 基层手术室优质护理 应用 
%X 目的探讨开展创新型工作在基层医院手术室优质护理工作中的应用效果。方法以优质护理开展为契机,结合基层医院手术室护理工作的特殊性,开展一系列从管理、服务、技术方面的创新型护理工作。结果手术室护理工作质量得到明显提高,手术医生医生及患者对手术室护理工作满意度得到提升(%U http://qikan.cqvip.com/Qikan/Article/Detail?id=00045EKDK93NXEH0MPDG5JHW69D82
%W 重庆维普资讯有限公司


%0 Journal Article
%A 汪永君
%+ 黑龙江省林业卫生学校,黑龙江佳木斯154007
%@ 1006-1959
%T 农村医学专业人才培养模式和课程体系改革调研分析
%J 医学信息：医学与计算机应用
%D 2014
%N 25
%V 0
%K 农村医学专业 人才培养 课程体系改革 
%X 进行农村医学专业人才培养模式和课程体系改革调研分析。选取了鹤岗在我校培训212名乡村医生中的54人展开问卷抽样调查,并对我校农村医学专业需求情况进行了调研。调查内容包括乡村医生的性别、年龄、文化程度、从业时间、收入状况、工作满意度及岗位培训情况等项目内容。完善校医合作的’2+1’人才培养模式,建立了校医合作三结合三站式人才培养模式。建议:农村医学专业宜采取’2+1+1’培养模式,定向招生方式,’校医合作’的人才培养模式及’学有所用’原则设置课程。
%U http://qikan.cqvip.com/Qikan/Article/Detail?id=00045EKDK93NXEH0MPDG5JHX6PDO0
%W 重庆维普资讯有限公司


%0 Journal Article
%A 董香书
%+ 北京大学经济学院
%@ 1002-5502
%T 为何农村医生工作不满意?--工作收入、医患关系和工作满意度的实证研究
%J 管理世界
%D 2012
%N 11
%K 农村医生 工作满意度 工作收入 医患关系 
%X 本文立足中国县级公立医院和乡镇卫生院医生的调研数据,利用递归方程系统(RMP)研究了工作收入和医患关系对农村医生工作满意度的影响。实证结果发现,工作收入和医患关系对农村医生工作满意度有正向影响,并且医患关系存在较强的内生性。进一步研究发现,工作收入、医患关系对乡镇卫生院医生的影响力度都明显大于县级公立医院的医生。与低职称的医生相比,高职称的医生对工作收入更为敏感；而低职称的医生对于医患关系的敏感度略大于高职称的医生。结合实证结果与当前文献,本文归纳了当前农村医生的工作满意度、工作收入和医患关系之间存在的两个恶性循环机制。
%U http://qikan.cqvip.com/Qikan/Article/Detail?id=1002005586
%W 重庆维普资讯有限公司


%0 Journal Article
%A 陈晓华
%+ 新疆阿克苏地区第一人民医院
%@ 1008-1127
%T 基层医院科室护理绩效二次分配管理体系的构建
%J 农垦医学
%D 2014
%N 1
%K 基层医院 科室 护理人员 绩效 二次分配体系 
%X 目的:目前全国广泛开展优质护理服务,对护士的整体素质提出更高的要求,为了提高护士的综合能力,增强主动服务意识,营造良好积极向上的工作氛围,合理分配奖金一直是护理管理者关注的问题,构建科学、合理、动态的病房护士绩效二次分配方案,以充分调动护理人员工作积极性和创造性,进一步提高护理人员的责任感和义务感,提高护理质量,深入推进护理服务。方法:采用调查问卷和护理质量汇总记录,了解护理人员绩效考核现状。结果:患者对护理工作的满意度由原来的92.2%上升至95.5%,医生对护士工作的平均满意度由91.3%上升至95.61%,护士对现运行的绩效分配方案满意率由83%上升至87.6%。结论:科学、合理的病房护理绩效分配体系提高了护理质量,同时提高了护理管理人员的工作效率,医、护、患三方的满意度都得到提高,值得在临床推广使用。
%U http://qikan.cqvip.com/Qikan/Article/Detail?id=1003257222
%W 重庆维普资讯有限公司


%0 Journal Article
%A 于东
%+ 新疆石河子市城东医院
%@ 1008-1127
%T 基层医院开展优质护理服务实践体会
%J 农垦医学
%D 2014
%N 3
%K 基层医院 优质护理服务 实践效果 体会 
%X 目的:探讨基层医院开展优质护理服务的实践效果及应用体会,进一步提高基层医院的护理工作水平。方法:通过组织学习转变护理服务理念,改革护理模式、管理模式,调整排班模式、实施责任制整体护理,完善绩效考核机制、强化健康指导、切实加强基础护理,全面提升护理服务水平。结果:开展优质护理服务以来,护理人员服务意识增强,护理质量得到提高,医师、患者、护理人员满意率也明显提高。结论:优质护理服务能够对基层医院的护理工作模式产生非常重要的影响,能有效提高护理质量及满意度。
%U http://qikan.cqvip.com/Qikan/Article/Detail?id=1005625967
%W 重庆维普资讯有限公司


%0 Journal Article
%A 高启胜
%+ 杭州师范大学医药卫生管理学院
%@ 1001-568X
%T 浙江省基层医务人员工作满意度及影响因素调查分析
%J 中国初级卫生保健
%D 2011
%N 1
%V 25
%K 基层医务人员 工作满意度 影响因素 
%X 目的了解浙江省基层医务人员工作满意度现状和主要影响因素。方法采用分层整群抽样方法,对浙江省5个县(市)基层医务人员进行现场问卷调查。结果医务人员对工作量所得到的薪酬、工作的忙碌程度和工作晋升机会3个方面最不满意；地区、职称和专业是工作总体满意度的主要影响因素。结论基层医院管理者应采取有效措施提升医务人员的外在满意度,特别是工作报酬和晋升方面。
%U http://qikan.cqvip.com/Qikan/Article/Detail?id=36401018
%W 重庆维普资讯有限公司


%0 Journal Article
%A 薛萍玉
%+ 乐昌市中医医院
%@ 1671-332X
%T APN连续性排班模式在基层医院中的应用
%J 现代医院
%D 2011
%N 1
%V 11
%K APN排班模式 基层医院 应用 
%X 目的探讨APN排班新模式(又称连续性排班模式)在基层医院中的应用。方法将不同层级、不同工作能力和工作经验的护士分成几个小组进行,将一天24 h分成连续不间断的A、P、N三班,以保证每班都有两个以上护士值班的连续性护理排班新模式。结果实施APN排班模式一年后,患者对护理工作的满意度由实施前的92.5%上升为实施后的98.5%；护士生活质量满意度改善。结论 APN排班在基层医院中明显的提高了护士的生活质量及患者的满意度,提高工作了效率,保证了护理安全。能让病人满意、医生满意、护士满意。
%U http://qikan.cqvip.com/Qikan/Article/Detail?id=36759402
%W 重庆维普资讯有限公司


%0 Journal Article
%A 张晓静
%+ 北京协和医院妇产科,100730
%@ 1674-2907
%T 妇产科优质护理服务试点病房的实践与思考
%J 中华现代护理杂志
%D 2011
%N 5
%V 17
%K 妇产科 试点病房 优质护理 
%X 2010年＂优质护理服务示范工程＂活动在卫生部的号召下,在全国深入开展.临床工作围绕在以夯实基层护理为切人点,全面提升患者满意度及护理服务水平,不断创新和完善护理工作模式等方面开展护理工作,逐渐摸索符合新形势和新任务要求的新的工作方法.做为综合医院妇产科,面对患者周转快,病情重,病种多的情况下,试点病房逐渐在原有工作的基础上摆脱固有思想,开拓思路,寻求有效工作模式,落实优质护理服务示范工程精神,以患者满意、护士满意、医生满意为准则,进一步提高护理水准.近半年来,妇产科试点病房逐步扩大开展,下面将试点病房的相关经验和方法总结分享.……
%U http://qikan.cqvip.com/Qikan/Article/Detail?id=36882620
%W 重庆维普资讯有限公司


%0 Journal Article
%A 黄惠梅
%+ 兴宁市人民医院,514500
%@ 1007-1245
%T APN排班与层级管理在基层医院的实施效果
%J 国际医药卫生导报
%D 2011
%N 5
%V 17
%K APN排班 层级管理 实施效果 
%X 目的探讨基层医院连续性排班和分层级管理的方法和效果，以提高护理质量和工作效率。方法在原有护理人员基础上，科学配置人力资源，改变传统排班模式，实行APN连续排班。比较实施前后患者家属、医生对护理工作的满意度和护十对实施APN连续性排班和分层级管理的支持率。结果实施后患者家属对护理工作满意度χ2=11．5和医生对护理工作的满意度χ2=3．97（P〈0．01，P〈0．05），护士对分层级管理和APN排班的支持率明显高于传统排班，χ2=7．60（P〈0．01）。结论APN连续性排班和分层级管理，很好的开发了人力资源，有效提高了护理工作的效率、安全系数和满意度。
%U http://qikan.cqvip.com/Qikan/Article/Detail?id=37041938
%W 重庆维普资讯有限公司


%0 Journal Article
%A 黄婉霞
%+ 广州医学院公共卫生与全科医学学院
%@ 1004-4663
%T 广东省欠发达地区基层骨干医生工作满意度研究
%J 中国卫生事业管理
%D 2011
%N 4
%K 工作满意度 基层骨干医生 影响因素 
%X 目的:了解基层骨干医生工作满意度状况及其主要影响因素,为促进基层医疗卫生事业的发展提供科学依据。方法:自行设计问卷对广东省全科医师骨干培训班的180名学员进行现场自填式问卷调查。结果:广东省欠发达地区基层骨干医生总体满意度不高,最不满意的项目是在"责任风险",影响满意度的主要因素从大到小依次为单位发展前景、成就感、岗位设置、领导重视、工作稳定性、工作环境和薪酬体系。结论:广东省欠发达地区基层骨干医生的工作满意度有待提高,尤其是责任风险和福利报酬方面。医疗卫生管理者应尽力降低职工的职业风险,建立公平合理的薪酬制度和科学有效的激励机制。
%U http://qikan.cqvip.com/Qikan/Article/Detail?id=37434664
%W 重庆维普资讯有限公司


%0 Journal Article
%A 龚兰英
%+ 南方医科大学附属花都区人民医院手术室
%@ 1673-7210
%T 基层医院手术室护士核心能力培训的实施与效果
%J 中国医药导报
%D 2011
%N 12
%V 8
%K 基层医院 手术室 护士 核心能力 培训 
%X 目的:探索基层医院手术室护士核心能力培训的方法与效果。方法:参照广东省卫生厅专业护士核心能力建设指南,对我院26名参加核心能力培训的护士培训前后效果进行对比。结果:经过核心能力培训后的护士综合素质显著提高,综合考核成绩和手术医生及患者对手术室护理工作满意率显著高于培训前(P%U http://qikan.cqvip.com/Qikan/Article/Detail?id=37634085
%W 重庆维普资讯有限公司


%0 Journal Article
%A 龙文平
%+ 湖南省益阳市安化县人民医院
%@ 1672-9676
%T 优质护理服务试点病房在基层医院的临床应用研究
%J 护理实践与研究
%D 2011
%N 10
%V 8
%K 优质护理服务 试点病房 护理质量 护士综合素质 满意度 
%X 目的：开设优质护理服务试点病房,以点带面,整体提高基层医院优质护理服务水平,努力达到让政府满意、社会满意、患者满意、医院满意、医师满意、护士满意的工作目标。方法：根据卫生部2010年优质护理服务活动的要求,制订我院优质护理服务活动方案及相关考核标准,开设4个试点病房,采取＂3H＂护理服务方式和APN排班模式进行流程再造。定期对试点病房和非试点病房护理质量和护士综合素质考核评分,对患者、医师、护士进行满意度调查。并将情况在全院护士长例会上及时反馈与分析。对2010年6~12月以来全院考核情况进行方差分析；试点病房和非试点病房考核结果进行t检验。结果：全院护理质量、护士综合素质、患者、医师、护士满意度均逐步提高,以试点病房提高更为明显。结论：优质护理服务病房的试点运行,能大大提高所在科室护理质量、护士的综合素质、患者满意度,还能促进医护关系的和谐发展,对其他科室相应工作质量的提高也有促进作用。但试点病房和非试点病房对比存在显著性差异。
%U http://qikan.cqvip.com/Qikan/Article/Detail?id=37745556
%W 重庆维普资讯有限公司


%0 Journal Article
%A 张军武
%+ 镇雄县人民医院
%@ 1672-6723
%T 县医院运用不完全成本核算,快速核算绩效工资
%J 会计师
%D 2011
%N 5
%K 全成本核算 绩效工资 基层卫生机构 医院 医药卫生体制 国务院办公厅 医疗卫生机构 绩效考核机制 
%X 根据国务院办公厅下发的《医药卫生体制五项重点改革2011年度主要工作安排》工作任务中要求，全面推进基层医疗卫生机构综合改革，建立新的运行机制。第五条是健全绩效考核机制，根据工作数量、质量和服务对象满意度、居民健康状况改善等指标，对基层卫生机构及医务人员进行综合量化考核，考核结果与基层卫生机构补助和医务人员收入水平挂钩（卫生部、财政部、人力资源社会保障部负责）。
%U http://qikan.cqvip.com/Qikan/Article/Detail?id=37890716
%W 重庆维普资讯有限公司


%0 Journal Article
%A 张权义
%+ 湖南省桂阳县第一人民医院
%@ 1006-3110
%T 湖南省某县医院门诊病人满意度及影响因素分析
%J 实用预防医学
%D 2011
%N 5
%V 18
%K 门诊病人 满意度 影响因素 横断面调查 
%X 目的了解湖南省某县门诊病人的一般基本情况以及满意度现状,并分析患者满意度的影响因素。方法采用随机抽样方法对某县医院就诊的门诊病人进行满意度问卷调查。采用自制调查问卷,内容包括患者的一般情况如年龄、性别、职业、文化程度、就诊情况和经济收入等；满意度调查包括7个维度即治疗效果、诊疗过程、医务人员服务态度、等待时间、医院环境、医疗费用和其他。采用Cronbach’sα信度系数以分析问卷内部一致性；用均数、中位数和频数进行统计描述；采用秩转换的t检验,秩转换的方差分析,秩相关性分析进行满意度影响因素的单因素分析,非条件Logistic回归分析患者满意度的影响因素。结果满意度调查问卷总的Cronbach’sα信度系数0.96,各维度的Cronbach’sα信度系数为0.64~0.90。总的满意率为97.3%,各维度的满意率范围96.4%~98.4%。门诊病人满意度的影响因素有家庭年收入,医疗费用和就诊原因。结论该县农村门诊病人对门诊医疗服务的满意度较高。
%U http://qikan.cqvip.com/Qikan/Article/Detail?id=37921526
%W 重庆维普资讯有限公司


%0 Journal Article
%A 贺丽霞
%+ 中国医科大学中国乡村医生培训中心,110001
%@ 1672-7185
%T 乡村医生基本情况调查与分析
%J 中国实用乡村医生杂志
%D 2011
%N 6
%V 18
%K 乡村医生 基本情况 问题 
%X 目的了解乡村医生基本情况及存在的问题，为制定有针对性的政策、完善乡村医生队伍建设提供依据。方法采用问卷调查，对江苏、云南、贵州、北京、浙江、广西、甘肃，黑龙江8个省（区、市）乡村医生进行基本情况的调查。结果女性偏低、学历不高、职称低是乡村医生的主要特征；乡村医生培训重理论轻实践、培训层次低；工作满意度不高，尤其是收入和工作环境；存在乱收费、收入不合理等困难。结论应加大支持力度，提高乡村医生待遇，按需培训提高乡村医生素质，为缓解群众看病难、看病贵提供有效支撑。
%U http://qikan.cqvip.com/Qikan/Article/Detail?id=38040015
%W 重庆维普资讯有限公司


%0 Journal Article
%A 刘桂秀
%+ 仙桃市第一人民医院肿瘤科
%@ 1001-4152
%T 基层医院肿瘤病区分层排班与定岗定责管理实践
%J 护理学杂志：综合版
%D 2011
%N 7
%V 26
%K 基层医院 分层管理 定岗定责 优质服务 护理 
%X 目的探讨基层医院创建优质护理服务示范病区采用分层排班与定岗定责管理的效果。方法将肿瘤科全体护士进行分层排班,按职称、能力、学历等资质结构分为3个责任小组,采取护士长管理责任组长,责任组长管理组员的分层管理模式；实行定岗定责,各班按岗位落实患者基础护理。结果实施前后分级护理落实率和基础护理质量达标率比较,差异有统计学意义(均P%U http://qikan.cqvip.com/Qikan/Article/Detail?id=38479731
%W 重庆维普资讯有限公司


%0 Journal Article
%@ 1674-3989
%T 内刊
%J 中国医院院长
%D 2011
%N 16
%K 基本药物制度 “以药养医” 药品差价收入 群众满意度 配套政策 医疗机构 工作质量 绩效考核 
%X 基本药物制度，正在扭转“以药养医”的格局。与基药制度相比，即墨市的配套政策更具有指导意义。没有了药品差价收入，医疗机构的积极性如何维护？即墨的做法是，从市财政每月预拨525万元用于基本药物专项补助，并且制定了较为科学的分配办法：将卫生院按照区位条件、服务人口及业务量分成三类，分别给予50％、60％、70％的基础工资补助；以工作量、工作质量和群众满意度为依据，对卫生院和医务人员进行绩效考核。药品降价带来的直接效应就是患者增多，基层医院走出了“没活干就发不出工资”的困境。
%U http://qikan.cqvip.com/Qikan/Article/Detail?id=38818030
%W 重庆维普资讯有限公司


%0 Journal Article
%A 张权义
%+ 湖南省桂阳县第一人民医院
%@ 1006-3110
%T 湖南省郴州市乡镇卫生院基层医生对国家基本药物制度试点效果满意度分析
%J 实用预防医学
%D 2011
%N 8
%V 18
%K 基本药物制度 效果 满意度 影响因素 乡镇卫生院 
%X 目的了解湖南省郴州市乡镇卫生院基层医生对国家基本药物制度试点效果满意度,并分析其影响因素。方法采用分层整群随机抽样的方法,在郴州市随机抽取北湖区、苏仙区和桂阳县的9所乡镇卫生院作为调查现场。调查内容包括基层医生对国家基本药物制度的认知度、可及性、可获得性和试点效果满意度等。计算Cronbach’sα系数分析满意度问卷内部一致性,采用频率或构成比描述二分类资料,利用均数和标准差分析描述满意度值,统计推断方法包括95%可信区间,χ2检验,t检验或者方差分析。采用Logistic回归模型分析满意度的影响因素。所有统计分析应用SPSS16.0统计软件包,检验水准为α=0.05。结果 86.6%的基层医生了解国家基本药物制度,超过90%医生认为基本药物制度实行零差率销售会减少患者的药物经济负担,约60%基层医生对基本药物制度试点效果满意,但有68%的医生不满意科室药品收入,有69%医生认为现有基本药物不能满足临床常见疾病的诊治,多因素分析显示医学学历为影响满意度的主要因素。结论多数基层医生对国家基本药物制度试点效果满意,药品质量可以得到保障,国家基本药物制度能够减少患者的经济负担；大多数医生不满意科室收入和基本药物品种数量；中专医学学历的医生满意度较差。
%U http://qikan.cqvip.com/Qikan/Article/Detail?id=38928757
%W 重庆维普资讯有限公司


%0 Journal Article
%A 吴来娃
%+ 复旦大学公共卫生学院,公共卫生安全教育部重点实验室(复旦大学),上海200032
%@ 1006-3617
%T 结核病防治人员的工作满意度及稳定性
%J 环境与职业医学
%D 2011
%N 8
%V 28
%K 结核病 卫生人员 工作满意度 稳定性 
%X [目的]了解我国东、中、西部6省12县的县乡两级结核病防治机构(结防)人员的工作满意度和稳定性,为提高结防人员的工作积极性提出有针对性的建议。[方法]采用自填式问卷调查,结合小组座谈和关键人物访谈,对结防相关人员进行调查,其中定量调查县乡两级结防人员286人,定性调查县乡相关管理和医务人员212人。[结果]县乡两级结防机构的286名结防人员对工作总体满意的占64%,满意度最低的方面均为收入,不满意的比例分别为40.8%和43.2%,满意度较低的方面还有福利待遇、报酬分配、工作条件等；有超过一半的人产生过调换工作内容或离开本单位的想法,主要原因是报酬太少、工作任务重。[结论]我国结防人员对工作的总体满意度仍有较大提升空间,收入相对低和工作任务重是影响结防人员满意度及稳定性的主要因素。应健全结防工作体系,加强结防人员的规划和培养,同时制定合理的薪酬制度。
%U http://qikan.cqvip.com/Qikan/Article/Detail?id=38997821
%W 重庆维普资讯有限公司


%0 Journal Article
%A 李煜静
%+ 杭州师范大学医药卫生管理学院
%@ 1674-6449
%T 新医改后浙江省基层医务人员工作满意度调查
%J 健康研究
%D 2011
%N 4
%V 31
%K 新医改 浙江省 医务人员 满意度 
%X 目的分析浙江省基层医务人员在新医改后对工作的满意度情况,医院或相关行政部门可以相应地采取激励措施提高其工作积极性,更好地为患者提供高质量的健康服务。方法在浙江省新医改试点医疗机构随机整群抽取266名医务人员进行调查,数据运用描述性统计方法进行比较分析。结果新医改后近四成医务人员认为收入水平有所降低,但创收压力减少；工作效率和积极性增加,新医改存在缺乏工资补偿机制以及基本药物目录不完善等问题。结论提高工作满意度应增加工资补偿机制,建立健全激励机制,实行多种分配制度以及完善基本药物目录。
%U http://qikan.cqvip.com/Qikan/Article/Detail?id=39222313
%W 重庆维普资讯有限公司


%0 Journal Article
%A 张小霞
%+ 河南博爱县人民医院
%@ 1007-614X
%T 基层医院在开展优质护理服务中存在的问题和对策
%J 中国社区医师：医学专业
%D 2011
%N 33
%K 护理服务 基层医院 临床护理工作 医院护理工作 服务工程 国家卫生部 活动方案 整体护理 
%X 2010年3月国家卫生部下达了〈2010年＂优质护理服务示范工程＂活动方案〉,以进一步强化对医院临床护理工作的管理,为患者提供更为优质的护理服务[1].2010年开展优质护理服务以来实行责任制,落实整体护理,提高了医生的满意度,患者及家属满意度也有了大幅度提高,但是在开展此项工作中也存在一些问题.本文结合优质护理服务工程在本院实施的现状,具体探究了优质护理服务在基层医院护理工作中存在一些问题和对策,现报告如下.
%U http://qikan.cqvip.com/Qikan/Article/Detail?id=40128027
%W 重庆维普资讯有限公司


%0 Journal Article
%A 陆文娟
%+ 华中科技大学同济医学院医药卫生管理学院
%@ 1006-5563
%T 河南省艾滋病高发地区村级卫生人力资源现状分析
%J 医学与社会
%D 2012
%N 1
%V 25
%K 卫生人力资源 村级 艾滋病高发地区 
%X 目的:了解河南省艾滋病高发地区村级卫生人力资源的现状。方法:问卷调查艾滋病高发地区乡村医生的年龄、学历、职称等基本情况,接受艾滋病防治专业知识培训情况、每日工作时间及其满意度等。结果:乡村医生整体学历、职称水平较低,培训不足,工作时间过长,对现任工作满意度不高。结论:建议乡村医生尤其是年轻医生接受继续教育,上级部门应加强乡村医生培训；政府适当提高乡村医生工资水平,改善其工作环境,逐步为其提供养老及医疗保障。
%U http://qikan.cqvip.com/Qikan/Article/Detail?id=40562343
%W 重庆维普资讯有限公司


%0 Journal Article
%A 吕秋玲
%+ 广东省东莞市樟木头医院
%@ 1673-7210
%T 危害基层医院医护人员职业健康的调查分析
%J 中国医药导报
%D 2012
%N 1
%V 9
%K 基层医院 医护人员 职业健康 对策 
%X 目的:针对东莞某基层医院医护人员职业健康的原因进行调查分析,寻找影响医护人员压力及满意水平的原因。方法:对临床医护人员所在科室的医生及护士进行问卷调查,工作压力、工作满意度等指标采用Likert 5级分类法,对调查结果分析影响医护人员压力及满意水平的原因。结果:通过选择9个科室201名医护人员调查,表示工作压力大的占82.58%,对工作很满意的占4.48%,反应了医护人员的工作风险和压力大,满意度低。结论:临床医护人员每天接触各种患者,工作节奏快、任务繁重,加之病区每天有大量感染因素、不良环境因素的存在,这不可避免地对医护人员造成危害,影响了医护人员的职业健康。
%U http://qikan.cqvip.com/Qikan/Article/Detail?id=40884047
%W 重庆维普资讯有限公司


%0 Journal Article
%A 何振
%+ 湖北医药学院药护学院
%@ 1003-6350
%T 基层医务人员幸福感相关因素调查分析
%J 海南医学
%D 2012
%N 5
%V 23
%K 医务人员 幸福感 相关因素 
%X 目的通过对医务人员幸福感相关因素的分析,提高医务人员工作满意度和工作效率,为增加医疗服务质量和队伍稳定性提供参考。方法选取汉川市9所乡镇卫生院和市内3所二甲卫生院,应用问卷调查法对332名医务人员进行工作幸福感调查。结果卫生院医务人员总体幸福感较高；负性情感、健康关注、利他行为、自我价值、友好关系各维度得分处于高水平,生活满意、正性情感、生命活力、人格成长处于中等水平。结论为提高医务人员幸福感,建议从医务人员的薪酬制度、人文关怀和自身素质培养等方面进行改善。
%U http://qikan.cqvip.com/Qikan/Article/Detail?id=41021182
%W 重庆维普资讯有限公司


%0 Journal Article
%A 张立威
%+ 广州医学院公共卫生学院
%@ 1001-568X
%T 基层医生满意度影响因素的因子分析
%J 中国初级卫生保健
%D 2012
%N 4
%K 满意度 基层医生 因子分析 
%X 目的对基层医生满意度影响因素进行分析,为提高基层医生满意度水平提供科学依据。方法采用自行设计的问卷,对180名基层医生开展自填式问卷调查,进行基层医生工作满意度的因子分析。结果经过因子分析,抽取特征根值>1的8个因子,可解释总方差的66.33%。按影响大小依次是职业发展、福利待遇、团队合作、管理制度、负担及风险、社会地位、胜任感和医患关系。从不同类别来看,年龄越大、职称越高者满意度越高；女性满意度高于男性；大专学历者满意度最低。结论政府及卫生服务管理者应努力改善影响满意度的各类因素,并关注不同类别医生间的差异,采取有针对性的措施切实提高基层医生的满意度水平。
%U http://qikan.cqvip.com/Qikan/Article/Detail?id=41639026
%W 重庆维普资讯有限公司


%0 Journal Article
%A 徐玉梅
%+ 潍坊医学院人文社会科学学院
%@ 1001-8565
%T 山东省基层医务人员职业积极性影响因素的调查及分析
%J 中国医学伦理学
%D 2012
%N 2
%V 25
%K 基层医务人员 职业积极性 新医改 政府责任 工作现状满意度 
%X 目的深入了解新医改方案实施、公立医院改革试点中基层医务人员的工作现状,尤其是影响基层医务人员职业积极性发挥的因素。方法选取山东省潍坊市和东营市共346名基层医务人员进行问卷调查,并筛选出具有统计学意义的影响因素。结果对当前基层医疗工作现状非常满意人数仅占9.82%,总满意率为39.02%。对职业工作环境满意率为32.66%,对单位的岗位绩效考核满意率为30.92%,对技术职称晋升公平合理、当前的工资福利待遇的满意率都为28.03%,而对当前医患关系现状的满意率仅为26.30%。结论从山东省基层医务人员工作现状满意度上来看,新医改实施后对工作的总体满意度仍然不高。依照此结论,提出了建设性对策:进一步强化政府责任；确保各项政策措施落实到位；保障基层医务人员的合理薪酬待遇；降低职业风险。
%U http://qikan.cqvip.com/Qikan/Article/Detail?id=42019374
%W 重庆维普资讯有限公司


%0 Journal Article
%A 雷艳妮
%+ 陕西省华阴市人民医院
%@ 1006-6411
%T 基层医院开展优质护理服务的效果探讨
%J 当代护士：中旬刊
%D 2012
%N 6
%K 基层医院 优质护理 护理质量 
%X 目的探讨基层医院开展优质护理服务的效果。方法比较优质护理服务实施前(2010年1月～2010年10月)和实施后(2011年1月～2011年10月)特一级护理、护理文书书号、健康教育实施率、病房管理质量、患者对护士工作满意度、医生对护士工作满意度6项指标。结果开展优质护理服务后,特一级护理、护理文书书写、健康教育实施率、病房管理质量、护理工作满意度均显著提高(P%U http://qikan.cqvip.com/Qikan/Article/Detail?id=42373871
%W 重庆维普资讯有限公司


%0 Journal Article
%A 付连国
%+ 蚌埠医学院预防医学系
%@ 1000-2200
%T 安徽省农村卫生保健网网底医务人员的现状调查及分析
%J 蚌埠医学院学报
%D 2012
%N 8
%V 37
%K 医务人员 农村卫生保健网 
%X 目的:了解安徽省农村卫生保健网网底医务人员现状,为进一步提高农村卫生室服务能力提供依据。方法:按分层抽样原则从皖北、皖中、皖南地区,按经济好、中、差抽取农村卫生室的医务人员,采用自编制调查表,调查其基本状况、教育培训状况、工作满意度、工作时间分布及基础知识测试。结果:村卫生室医疗人员年龄平均为41.54岁,男性占80.69%,高中及以上文化程度占68.23%,平均村卫生室工作年限13.94年；87.59%的人员接受过正规教育,对现有培训措施及成效评价较好,但在培训过程中也存在若干问题；对目前工作、收入、工作条件的满意度均评价为一般；预防免疫等公共卫生服务项目开展较少；基础知识测试及格率皖北为36.9%、皖中为40.5%、皖南为53.8%。结论:安徽省农村医务人员医疗技能不高,人员结构不合理,其职能不明确,应依靠完善的培训机制和政府有力的投入给予保障。
%U http://qikan.cqvip.com/Qikan/Article/Detail?id=42843713
%W 重庆维普资讯有限公司


%0 Journal Article
%A 陈广兰
%+ 广西北流市人民医院泌尿外科
%@ 1003-1383
%T 优质护理服务在基层医院实施的效果观察
%J 右江医学
%D 2012
%N 4
%V 40
%K 优质护理 基层医院 病人 调查分析 
%X 目的了解基层医院开展优质护理服务住院病人的护理需求和满意效果。方法按卫生部2010年"优质护理服务示范工程"活动实施方案的要求,自行设计住院病人对护理的需求调查表和住院病人满意度调查表。对住院病人满意度的调查设对照组(活动实施半年后病人调查例数)与观察组(再次加强护理人员培训1年后病人调查例数)进行对比研究。结果基层住院病人认为护士服务态度好、技术好是最重要的,但热情替代不了亲情。两组病人对护理工作满意度均在98%以上,但开展优质护理服务后护士工作主动性和服务意识得到进一步提高。结论 "优质护理服务示范工程"活动优化了医院服务,从病人需要的开始做起,医患关系融洽,病人、医务人员满意。
%U http://qikan.cqvip.com/Qikan/Article/Detail?id=42994340
%W 重庆维普资讯有限公司


%0 Journal Article
%A 王麦燕
%+ 山东临沂市山东医学高等专科学校(校本部)护理系
%@ 1007-614X
%T 社区卫生服务满意度调查
%J 中国社区医师：医学专业
%D 2012
%N 21
%V 14
%K 社区卫生 服务满意度 
%X 通过调查问卷的方式对2009年以来基层卫生医疗机构开展的公共卫生服务满意度进行了调查,结果显示影响满意度最大的因素是"基层医疗机构工作人员在诊疗过程中是否进行宣教"。诊疗过程中进行过宣教的满意度评价较高,提示基层医疗机构应加强医务人员自身的素质,重视诊疗过程中的宣教工作。
%U http://qikan.cqvip.com/Qikan/Article/Detail?id=42999796
%W 重庆维普资讯有限公司


%0 Journal Article
%A 甘玉芹
%+ 广东中山市南朗医院
%@ 1007-614X
%T APN连续排班模式与层级管理模式在基层医院的应用研究
%J 中国社区医师：医学专业
%D 2012
%N 21
%V 14
%K APN排班 层级管理 效果评价 
%X 目的:探讨APN连续排班与层级管理模式在基层医院病房中的应用方法和效果,以提高护理工作效率和护理质量。方法:根据实际工作任务向护理部申请增加护理人员,改变传统排班模式,实行APN连续性排班,落实护士分层管理,合理分配护理人力资源,实施后对患者、医生、护士发放各种调查表,所得结果进行实施前后的比较。结果:实施后患者及医生对护理工作的满意度明显提高(P%U http://qikan.cqvip.com/Qikan/Article/Detail?id=42999853
%W 重庆维普资讯有限公司


%0 Journal Article
%A 魏洁
%+ 杭州师范大学健康管理学院
%@ 1001-0408
%T 杭州地区基层医疗卫生机构实施国家基本药物制度现状的调查分析
%J 中国药房
%D 2012
%N 36
%V 23
%K 基层医疗卫生机构 国家基本药物制度 现状 调查 
%X 目的:为国家基本药物制度的有效实施提供参考。方法:采用简单随机抽样问卷调查和非结构式访谈方法,对杭州地区基层医务人员和患者进行调查,并将对国家基本药物制度的调查结果进行统计、分析。结果:居民对国家基本药物制度"零差率"知晓率不足50%,居民放弃去基层医疗卫生机构就医的主要原因在于基本药物配备不齐。国家基本药物制度满意度主要影响因素包括受访者的性别、年龄、月收入及就医方便性。结论:居民的国家基本药物制度认知度和信赖感有待增强,国家基本药物制度实施效果尚未凸显,总体满意度有待提高,建议加强宣传力度、完善多渠道补偿机制等,以促进国家基本药物制度可持续发展。
%U http://qikan.cqvip.com/Qikan/Article/Detail?id=43174616
%W 重庆维普资讯有限公司


%0 Journal Article
%A 黄立群
%+ 湖南省双峰县人民医院
%@ 1006-6411
%T 基层医院开设重症病房的措施及效果观察
%J 当代护士：中旬刊
%D 2012
%N 10
%K 基层医院 重症病房 护理质量 
%X 目的探讨基层医院开设重症病房的措施观察其效果。方法在危重患者多的神经内科、神经外科改造大病房为独立、无陪管理的重症病房,将危重患者集中管理。对两个科室2010年、2011年重症病房开设前后的基础护理达标率、抢救成功率、三基理论、操作合格率、及三方满意度调查结果进行比较。结果开设重症病房后各项指标百分率均有增高,其中患者满意度、医生对护理工作满意度、基础护理达标率、三基理论考试合格率经χ2检验,(P均%U http://qikan.cqvip.com/Qikan/Article/Detail?id=43650591
%W 重庆维普资讯有限公司


%0 Journal Article
%A 张静茹
%+ 河北省鹿泉市妇幼保健院妇产科
%@ 1002-7386
%T 计划性剖宫产临床路径在基层医院中的应用
%J 河北医药
%D 2012
%N 17
%V 34
%K 临床路径 剖宫产,计划性 县级医院 应用 
%X 临床护理路径（CNP）是指临床医师、护理人员及其他专业人员，针对某病种或手术，目的是提高医疗质量和保障医疗安全，制定有严格工作顺序和准确时间要求的程序化、标准化诊疗计划，可减少患者康复延迟时间及资源浪费，能使患者获得最佳的护理服务。该模式可保证医疗质量、减少医疗资源浪费，同时还能达到单病种质量管理。随着人民群众不断提高的健康意识和健康需求，其对护理服务质量的期望值也逐渐增高，迫切需求护理工作者优化服务流程、规范临床护理行为，不断提高护理工作质量和患者满意度。
%U http://qikan.cqvip.com/Qikan/Article/Detail?id=43906067
%W 重庆维普资讯有限公司


%0 Journal Article
%A 李珑
%+ 首都医科大学卫生管理与教育学院
%@ 1001-568X
%T 改善乡村医生收入不满意现状的有效措施探索
%J 中国初级卫生保健
%D 2012
%N 11
%K 乡村医生 收入满意度 养老保险 
%X 目的调查乡村医生的收入满意度和对现行养老政策的满意情况,探索提升其收入满意度的有效措施。方法对北京市5个区(县)25个乡镇75个村共77名乡医进行问卷调查,并对5名乡医进行定性访谈,以了解乡村医生的收入满意度情况及有效改善措施。结果乡村医生对其收入水平和现行养老制度的满意度偏低；应从增加政府补助,提高养老保险水平/提供养老保险,增加培训发展的机会,相关部门和村委会提供工作支持,改善房屋设施,完善激励机制等方面采取有效措施。结论乡村医生薪酬制度和养老制度的不完善正在极大地制约着农村基层卫生人力资源的建设与发展,应从政府财政投入与政策制度完善,上级医疗机构大力扶持,村委会全力支持等多方面共同努力,满足广大乡村医生对于物质、社会以及精神层面的需求,以保障农村卫生工作的健康发展。
%U http://qikan.cqvip.com/Qikan/Article/Detail?id=43963602
%W 重庆维普资讯有限公司


%0 Journal Article
%A 张强
%+ 潍坊医学院管理学院
%@ 1672-4208
%T 潍坊市某县乡镇卫生院医生队伍现状调查及建议
%J 社区医学杂志
%D 2012
%N 23
%V 10
%K 乡镇 卫生院 医生 人力资源 
%X 目的通过调查某县当前乡镇卫生院医生队伍现状,分析存在的问题,提出相应建议。方法 2011年6月采用整群抽样方法,抽取潍坊市某县20所乡镇卫生院的556名医生,由经过统一培训的调查人员使用统一设计、印制的《乡镇卫生院医生人力资源情况调查表》调查其专业、学历、职称、执业资格、培训、编制、收入及工作满意度情况。结果 556名医生内科专业最多,占67.45%；大专学历最多,占49.64%；初级职称最多,占82.73%；已取得执业资格占93.17%；所有医生年均培训1次,培训形式和内容以短期培训和理论授课为主；正式在编人员占58.81%；人事代理人员占41.19%；月收入3 000～3 999元最多,占47.48%；对在乡镇卫生院从事临床工作比较满意占44.24%,一般满意占45.32%,不满意占10.43%。结论该县乡镇卫生院医生队伍现状,与当前农村不断增长的医疗卫生服务需要相比,还存在诸多问题。
%U http://qikan.cqvip.com/Qikan/Article/Detail?id=44268020
%W 重庆维普资讯有限公司


%0 Journal Article
%A 李珑
%+ 首都医科大学卫生管理与教育学院/首都卫生管理与政策研究基地
%@ 1006-5563
%T 北京市乡村医生收入满意度及其影响因素分析
%J 医学与社会
%D 2013
%N 1
%V 26
%K 乡村医生 收入 满意度 
%X 目的:调查北京市乡村医生的收入满意度情况,分析其影响因素,并提出相关对策及建议。方法:对北京市5个区县25个乡镇75个村共77名村医进行问卷调查,对5名村医开展个人访谈,运用Logistic回归分析乡村医生收入满意度的影响因素。结果:乡村医生收入水平满意度明显偏低,现实收入水平与期望收入水平之间差距显著,乡村医生的行医年限、对村卫生室管理体制的满意度、对工作量的评价、对养老保险的满意度是收入水平满意度的影响因素。结论:乡村医生收入报酬机制的不完善极大地制约着农村基层人力资源建设与发展,亟需通过完善现行的乡村医生报酬机制和养老保险政策,引导其职业发展来提升乡村医生收入水平与工作积极性,以保障农村卫生工作的稳步发展。
%U http://qikan.cqvip.com/Qikan/Article/Detail?id=44518485
%W 重庆维普资讯有限公司


%0 Journal Article
%A 屈伟
%+ 四川大学华西公共卫生学院
%@ 1004-4663
%T 西部农村地区乡村医生工作满意度相关因素的调查分析
%J 中国卫生事业管理
%D 2013
%N 1
%K 西部农村地区 工作满意度 乡村医生 
%X 目的:了解西部农村地区乡村医生工作满意度现状,分析影响乡村医生满意度的影响因素,为西部农村卫生事业的发展提供参考建议。方法:2011年5月至11月课题组通过调查问卷对西部农村地区100名乡村医生进行现场调查,并对其中部分人员进行深入访谈,用SPSS软件描述与分析满意度相关指标。结果:西部农村地区乡村医生平均满意度得分为3.26,得分最高的满意度维度是人际关系(3.92分),得分最低的是报酬与社会承认(2.45分)。宁夏固原乡村医生平均满意度得分较云南镇雄和四川康定偏低。结论:提高西部农村地区乡村医生的工作满意度需要根据各地区实际情况综合考虑不同满意度维度对其产生的影响。
%U http://qikan.cqvip.com/Qikan/Article/Detail?id=44520460
%W 重庆维普资讯有限公司


%0 Journal Article
%A 朱月伟
%+ 杭州市下城区长庆潮鸣社区卫生服务中心
%@ 1006-5180
%T 基层卫生机构“绩效工资”背景下考核机制研究
%J 中国乡村医药
%D 2013
%N 1
%V 20
%K 基层卫生 绩效工资 考核机制 
%X 目的研究在实行绩效工资背景下,基层医疗卫生机构如何采取有效的考核方法,以调动职工的积极性。方法根据工作数量、质量和工作满意度的综合考核分配原则,建立以完成任务的有效工作时间为主的绩效工资分配激励新机制。结果基本医疗门诊工作量提高、公共卫生服务量提高、责任医师下社区有效工作日提高,达到了居民基本满意、职工基本满意、政府基本满意。结论有效工时制的绩效考核办法体现了机构的公益性,又调动了职工积极性,有效地促进了社区公共卫生服务开展。
%U http://qikan.cqvip.com/Qikan/Article/Detail?id=44541454
%W 重庆维普资讯有限公司


%0 Journal Article
%A 韩璐
%T 子长医改效果数据说话——陕西省子长县医改评估报告解读（上）
%J 医院领导决策参考
%D 2013
%N 2
%K 评估报告 陕西省 医改 家庭健康询问调查 医疗卫生事业 解读 医务人员 医疗卫生机构 
%X 2009年和2012年，卫生部统计信息中心先后两次调查陕西省子长县医疗卫生事业状况，并由此形成了一份医改阶段性评估报告，用数字和事实呈现了子长这样一个可供借鉴的医改样本。“根据评估结果，子长县医改已初步取得‘人民群众得实惠，医务人员受鼓舞，机制体制得创新’的效果。”卫生部统计信息中心主任孟群说。科学评价一个地区的医改成效，需要综合考察当地卫生资源供给、卫生服务能力、患者基层就医比例、患者就医费用及自付比例、居民重要健康指标、各级卫生财政投入、医务人员收入和满意度、医患关系和谐程度等各项指标。盂群介绍，两次调查在相同的样本住户和医疗卫生机构中开展，内容均包括居民家庭健康询问调查、医务人员调查和村卫生室调查，可比性较好。
%U http://qikan.cqvip.com/Qikan/Article/Detail?id=44721167
%W 重庆维普资讯有限公司


%0 Journal Article
%A 邵亚莉
%+ 衢州市衢江区人民医院
%@ 1671-9875
%T 基层医院二级护理站的建立与实践体会
%J 护理与康复
%D 2013
%N 3
%K 二级护理站 工作效率 满意度 
%X 总结基层医院建立二级护理站的实践体会。二级护理站组建包括设计多功能护理车及制定管理制度。建立二级护理站后,护士到病床距离从原来(38±2.5)m缩短到(5±1.6)m,护士到病床时间从原来的(25±1.9)s减少到(10±2.6)s,每天响铃次数从(134±5.6)次减少至(10±3.8)次,二级护理站的建立有效提高了护士工作效率,使患者、护士、医生的满意度明显提高。
%U http://qikan.cqvip.com/Qikan/Article/Detail?id=45302408
%W 重庆维普资讯有限公司


%0 Journal Article
%A 曹志友
%+ 吉林医药学院直属医院
%@ 1005-5916
%T 高校学历培训后返岗乡医工作现状及从业需求调查分析
%J 中国农村卫生事业管理
%D 2013
%N 3
%K 乡村医生 学历教育 现状 从业需求 对策 
%X 2005年,国家教育部和国家中医药管理局在六省市试点基础上,采取"分段式脱产学习加辅导自学及作业练习"的方法,开展乡村医生学历教育。自2006年开始,吉林医药学院连续5年参与了"乡村医生学历教育项目"培养试点工作。文章通过实地察看、座谈会及问卷调查,详细了解了吉林市10县(市、区)464名经该校培训后返岗乡医的工作现状、业务能力和村民服务满意度,印证了国家"社会主义新农村医疗卫生保健"决策的正确性,着重分析了农村医疗服务工作需要改进的环节,并提出了相应对策。
%U http://qikan.cqvip.com/Qikan/Article/Detail?id=45336430
%W 重庆维普资讯有限公司


%0 Journal Article
%A 方召阳
%+ 青岛大学医学院公共卫生系
%@ 1001-568X
%T 某县乡村医生基本情况、健康服务工作量和满意度调查
%J 中国初级卫生保健
%D 2013
%N 4
%V 27
%K 乡村医生 基本情况 健康服务 工作量 满意度 
%X 目的了解乡村医生(以下简称村医)的基本情况、健康服务工作量和自身满意度。方法采用课堂集中问卷填写的方式对某县1046名村医进行调查。结果基本情况调查表明,村医中男性占65.3%,40～60岁年龄组人数占42.3%,46.9%的村医从医年限在20～50年,70.1%的村医具有中专文化,69.8%的村医毕业于卫校。健康服务工作量调查显示,村医平均每天的工作时间在8小时以上者达86.3%,85.1%的村医平均每天的休息时间小于8小时,40.4%的村医平均每天诊治病人可达到10～20名,平均处理每个病人的时间在5～10分钟者占47.9%。自身满意度调查分析发现,96.1%的村医认为工作有意义,79.1%的村医喜欢村医工作,64.0%的村医没有调换职业的打算。面对一天的工作有65.1%的村医感觉到累,93.1%的村医能认真对待病人,90.1%的村医担心工作中出现差错。面对不合作的病人,47.8%的村医感觉没有耐心且有51.2%的村医对病人曾产生埋怨。然而,有76.5%的村医对自己目前的工作环境感到满意,90.0%的村医与同事协作愉快,87.2%的村医认为医患关系和谐。但是,不满意自己的收入者占86.8%,90.7%的村医担心以后养老没有保障。结论该县男女村医比例合适,年龄结构偏大,文化程度较低。大多数村医满意目前的工作、环境及同事关系和医患关系,都能尽职尽责,积极做好基础医疗卫生服务工作,但村医工作量大,休息时间少,稳定工资收入较低,养老没有保障是突出问题。建议加强村级卫生服务网络和能力建设,改善村医生活和工作条件,建立健全村医的收入和保障体系,提高基层卫生服务水平。
%U http://qikan.cqvip.com/Qikan/Article/Detail?id=45446940
%W 重庆维普资讯有限公司


%0 Journal Article
%A 黎国庆
%+ 南昌大学公共卫生学院
%@ 1007-9572
%T 乡村医生对电子健康档案满意度及其影响因素的调查研究
%J 中国全科医学
%D 2013
%N 10
%V 16
%K 乡村医生 电子健康档案 满意度 影响因素 
%X 目的了解乡村医生对现行电子健康档案的满意度及其影响因素,为进一步促进电子健康档案在农村地区的应用提供事实依据。方法于2012年3月采用简单随机抽样的方法从崇义县随机抽取100名乡村医生作为调查对象,填写课题组自制的《崇义县乡村医生电子健康档案使用满意度调查表》,所得结果进行描述性统计分析。结果100名村医满意度得分为51～100分,平均(73±13)分。对电子健康档案的操作界面满意度最高,为69.0%(69/100)；对电子健康档案与医院信息系统(HIS)和新农合系统的整合情况满意度最差,分别为56.0%(56/100)和58.0%(58/100)。在影响因素方面,分别有70.0%(70/100)和68.0%(68/100)的村医认为电子健康档案能改善医疗环境和提高工作质量,但仍有40.0%(40/100)村医认为电子健康档案增加了他们的工作量。结论村医对电子健康档案的整体满意度较高,电子健康档案给村医带来的积极影响正逐步发挥作用,但是电子健康档案仍有部分内容需进一步完善。
%U http://qikan.cqvip.com/Qikan/Article/Detail?id=45739319
%W 重庆维普资讯有限公司


%0 Journal Article
%A 刘俊香
%+ 北京协和医学院社会科学系
%@ 1001-8565
%T 新医改对医患关系影响的跟踪调查及对策研究——以湖南省宁乡县为例
%J 中国医学伦理学
%D 2013
%N 2
%V 26
%K 新医改 医患关系 患者满意度 医患和谐 人文关怀 
%X 目的跟踪调查新一轮医改三年多来在试点地区的实施效果,了解其具体成效和不足之处。方法查文献、访谈、问卷调查和比较分析等方法相结合。结果基层医疗机构的改革缓解了百姓的看病负担,方便了群众就医,在一定程度上改善了医患关系。结论改革尚有许多不足,根据调查结果提出有针对性的建议和对策以促进医患和谐,提高患者的就医满意度和医务人员的工作满意度。
%U http://qikan.cqvip.com/Qikan/Article/Detail?id=45765611
%W 重庆维普资讯有限公司


%0 Journal Article
%A 袁留霞
%+ 河南省尉氏县人民医院
%@ 1672-0369
%T APN弹性排班与护士层级管理在基层医院的应用效果
%J 中国民康医学
%D 2013
%N 10
%V 25
%K APN弹性排班 护士层级管理 基层医院 
%X 目的:分析APN弹性排班与护士层级管理在基层医院的应用效果,总结其中的注意事项。方法:以2010年8月～2012年6月我院32名护士为试验对象,随机分为两组。两组护士的一般资料差异无统计学意义(P>0.05)。其中,对照组16名,采用常规护理管理；试验组16名,采用APN弹性排班与护士层级管理,通过半年的管理观察两组结果。结果:试验组护士的工作质量上升、工作压力降低,临床患者的满意度、护士的满意度、医生的满意度均提高,健康教育效果显著高于对照组,差异有统计学意义(P%U http://qikan.cqvip.com/Qikan/Article/Detail?id=45946803
%W 重庆维普资讯有限公司


%0 Journal Article
%A 代涛
%+ 中国医学科学院医学信息研究所/卫生政策与管理研究中心
%@ 1674-2982
%T 我国基层卫生综合改革实施效果
%J 中国卫生政策研究
%D 2013
%N 5
%V 6
%K 基层卫生服务 综合改革 筹资 激励 效果 
%X 目的:分析我国基层卫生综合改革进展和效果,为进一步深化医改提供参考和借鉴。方法:选取北京、安徽、河南和重庆作为样本地区,共调查171家社区卫生服务中心和161家乡镇卫生院,借鉴WHO系统模块框架构建分析框架。结果:改革以后,基层卫生人员数量增加,但结构仍不合理,护士缺口依然较大,学历和职称水平较低；机构收入中政府补助占比显著增加,药占比明显下降；门诊服务数量整体呈增加趋势,住院服务有所削弱,乡镇卫生院的趋势更为明显；合理用药问题仍然突出,高血压和糖尿病有效控制率整体呈上升趋势,且处于较高水平；服务费用快速增长得到缓解；医务人员对收入满意度较低,患者对人员技术、设施设备和就医费用的满意度有较大提升空间。结论:基层卫生体系建设得到加强,但持续性的运行机制仍需进一步推进,建议完善长效稳定的基层财政卫生投入以及人才引进与培养机制,加强岗位管理与绩效考核,促进服务模式转变。
%U http://qikan.cqvip.com/Qikan/Article/Detail?id=46094593
%W 重庆维普资讯有限公司


%0 Journal Article
%A 徐恒秋
%+ 安徽省卫生厅
%@ 1674-2982
%T 安徽省基层卫生综合改革实施效果
%J 中国卫生政策研究
%D 2013
%N 5
%V 6
%K 基层卫生 综合改革 效果 
%X 目的:分析安徽省基层卫生综合改革的实施效果。方法:按照社会经济状况,选择安徽省三个城市6个区县共88家基层医疗卫生机构作为研究对象,收集2009—2011年的相关数据,分析基层卫生综合改革的实施效果。结果:2011年社区卫生服务中心和乡镇卫生院药占比分别降至23.97%和30.73%,基层卫生机构的补偿结构发生明显改变；大专以上学历卫生技术人员所占比例明显增加,人力资源数量和结构逐步改善；人员收入有所增长但满意度仍然不高。门急诊服务数量和效率提高,住院服务数量和效率有所降低,医疗费用得到控制,服务质量有所改善。结论:政府的强力推动是安徽省基层卫生综合改革迅速推进的重要保障。初步实现了建立公益性运行新机制的目标,但人力资源仍然不足,绩效考核与预期实现的激励效果仍存在差距。理顺政府与基层卫生机构之间的治理关系仍需继续努力；应完善招聘机制,合理提高医务人员收入,改进绩效考核方案,关注改革措施的综合作用,巩固已有成果。
%U http://qikan.cqvip.com/Qikan/Article/Detail?id=46094598
%W 重庆维普资讯有限公司


%0 Journal Article
%A 王海燕
%+ 和田市人民医院
%@ 1009-3931
%T 优质护理服务试点病房的实践与思考
%J 新疆中医药
%D 2013
%N 3
%V 31
%K 优质护理 试点病房 实践与思考 
%X 目的开设优质护理服务试点病房,整体提高基层医院优质护理服务水平,使患者能够满意医院的治疗。方法根据"优质护理服务示范工程",制定了优质护理服务方案,并在确定的试点病房进行了实施,通过有效管理和服务,进一步落实这项工作。结果本院自2012年推行在中医科优质护理服务试点病房后,有效提高护士综合素质,患者对医师、护士的满意度均逐步提高,并对医院的护理工作感到满意。结论优质护理服务病房的试点运行,不仅大大提高了科室护理质量、护士的综合素质和患者的满意度,而且还促进医护关系和谐发展,促进患者病情的康复。
%U http://qikan.cqvip.com/Qikan/Article/Detail?id=46294649
%W 重庆维普资讯有限公司


%0 Journal Article
%A 秦保英
%+ 山西省长治市沁县人民医院
%@ 1671-8194
%T 手术室专科护士在基层医院分层次培训的实践与探讨
%J 中国医药指南
%D 2013
%N 14
%V 11
%K 专科护士 分层次培训 
%X 目的探讨分层次培训在手术室专科培训中的应用及效果。方法对2011年1月至4月和2012年1月至4月手术室专科护士分层次培训的方法并评价其效果。结果护士的理论操作考试成绩和医师及患者对护理工作的满意度有了很大的提高。结论实行手术室护士分层次培训,调动了护士的积极性,丰富了专科知识,提高了满意度。
%U http://qikan.cqvip.com/Qikan/Article/Detail?id=46311441
%W 重庆维普资讯有限公司


%0 Journal Article
%A 郝爱华
%+ 广东省公共卫生研究院
%@ 1003-2800
%T 广东省基层医疗卫生机构防保医生工作满意度调查分析
%J 卫生软科学
%D 2013
%N 7
%V 27
%K 基层医疗卫生机构 防保医生 满意度 
%X [目的]了解广东省基层防保医生工作满意度现状及影响因素,为提高工作积极性、改善服务质量和绩效提供依据。[方法]采用横断面现况调查方法,对392名基层防保医生工作满意度问卷调查资料采用单因素方差分析和多因素非条件logistic回归分析。[结果]广东省基层防保医生工作总体满意度均分为3.03±0.79,工作回报满意度均分最低2.63±0.83,工作内部环境满意度最高3.32±0.91。单因素分析显示,职称、预防接种日工作时间对防保医生总体工作满意度有影响,多因素回归分析结果显示,薪酬奖励、领导行为、制度建设、内在发展、宏观政策、工作条件、工作自主权对防保医生工作总体满意度起作用。[结论]广东省基层防保医生工作满意度较低,应从收入分配改革、领导能力提升、完善制度建设等环境因素入手,建立健全体制和机制,以提高基层防保医生的工作满意度。
%U http://qikan.cqvip.com/Qikan/Article/Detail?id=46467920
%W 重庆维普资讯有限公司


%0 Journal Article
%A 姜玉
%+ 江苏省沭阳县人民医院普外科
%@ 1002-1256
%T 术后康复室在基层医院提升优质护理服务品牌中的应用
%J 齐齐哈尔医学院学报
%D 2013
%N 14
%K 术后康复室 基层医院 优质护理 
%X 目的针对基层医院的特点,设立术后康复室,探讨其在优质护理示范工程中的应用效果。方法将普外科除局麻外的手术患者根据住院号尾数随机分为观察组与对照组各300例,观察组术后均进入康复室,对照组术后有家属陪护,护理给予各方面的指导及协助。对比两组患者术后康复进度、术后并发症的发生情况、患者对护理工作的满意度、医生对护理工作满意度。结果观察组在第一次床上活动时间、第一次下床活动时间、肛门排气时间、切口愈合时间均比对照组时间短,术后常见并发症的发生率明显低于对照组,术后康复的进程较快,患者对护理工作的满意度、医生对护理工作满意度都明显高于对照组。结论在基层医院设立术后康复室,能使患者术后康复的进程加快,减少术后并发症的发生,满足患者、家属和医生三方面的需求,提高护理工作满意度,提升了优质护理品牌。
%U http://qikan.cqvip.com/Qikan/Article/Detail?id=46585728
%W 重庆维普资讯有限公司


%0 Journal Article
%A 张小娟
%+ 中国医学科学院医学信息研究所
%@ 1001-568X
%T 乡村医生生存状况研究——基于西部某县的调查
%J 中国初级卫生保健
%D 2013
%N 7
%V 27
%K 乡村医生 收入 工作负担 满意度 身份 
%X 目的了解A县乡村医生的身份、收入、工作状况、满意度和离职意愿。方法通过自行设计调查表调查A县17个乡镇57个村卫生室的68名乡村医生,收集相关定量资料；并通过个人深入访谈和焦点组访谈收集定性资料。结果村医日均工作时间超过10小时,公共卫生工作服务量超过基本医疗服务工作量；2009年医改以来,工作量有所增加,增加幅度在20.00%左右,原因为公共卫生服务增加；村医收入中位数仅为1 800元,有专业技术职称和执业资格的村医收入略高；2009年医改以来收入有所增加,幅度在18.00%左右,原因为政府补助增加和医疗服务收入增加；村医期望收入中位数为3 000元,与实际收入中位数差值为1 100元；村医对医疗、收入和工作等满意度较高,养老保险满意度较低,仅为26.50%；14.70%的村医有离职意愿,离职后首选务农等行业。结论 2009年医改以来,A县被调查村医收入依然很低,工作负担进一步加重,但满意度较高；身份和养老问题迟迟未得到解决,满意度低；部分村医有离职意愿。
%U http://qikan.cqvip.com/Qikan/Article/Detail?id=46789033
%W 重庆维普资讯有限公司


%0 Journal Article
%A 马文莉
%+ 宁夏医科大学管理学院
%@ 1004-4663
%T 西部地区医务人员工作满意度因子分析
%J 中国卫生事业管理
%D 2013
%N 7
%K 医务工作 满意度 因子分析 
%X 目的:了解西部地区医务人员对工作的满意度,探讨影响西部地区医务人员工作满意度关键因素,为制定中国西部地区基层卫生工作人员的激励机制提供一定的参考依据。方法:利用WHO项目"中国西部贫困地区卫生工作人员激励机制研究"在宁夏、内蒙古、陕西三个省份的课题调研数据,采用因子分析法对医务人员的工作满意度进行研究,寻找对西部地区医务人员工作满意度的主要影响因素。结果:月薪、津贴、保险、工作量的大小、在岗培训、事业的发展机会、人际关系是影响工作满意度的主要因素。结论:卫生管理部门在提高医务工作人员工作满意度时,应向上述5方面倾斜,制定有效的激励措施提高基层医务人员的工作积极性及满意度。
%U http://qikan.cqvip.com/Qikan/Article/Detail?id=46794711
%W 重庆维普资讯有限公司


%0 Journal Article
%A 宗文红
%+ 闸北区芷江西路街道社区卫生服务中心
%@ 1004-4663
%T 上海市某区基本药物制度实施后的现状、问题及思考
%J 中国卫生事业管理
%D 2013
%N 8
%V 30
%K 基本药物 质量 医疗机构 医务人员 患者 
%X 目的:了解基本药物制度实施后对上海市某区各级医疗机构医务人员工作及居民就医行为和满意度产生的影响。方法:采用定量和定性相结合的方法,对上海市某区各级医疗机构在基本药物制度实施后的现状、问题及医务人员与就诊居民的行为和满意度开展调查。结果:基本药物目录与基层需求存在差距,药品价格优惠不明显,部分药品质量明显下降,少数基本药物尤其是急救药品易出现缺货断货现象,二三级医院对基层医疗机构合理使用基本药物影响较大。结论:合理调整基本药物目录；完善药品招投标、质量监督、配送和流通领域监管体系；加大二、三级医疗机构优先使用基本药物的考核力度。
%U http://qikan.cqvip.com/Qikan/Article/Detail?id=46906454
%W 重庆维普资讯有限公司


%0 Journal Article
%A 侯佳乐
%+ 上海社会科学院城市与人口发展研究所
%@ 1001-5329
%T 新医改后上海市基层医务人员工作满意度调查研究
%J 中国医院管理
%D 2013
%N 10
%K 医改 基层医务人员 工作满意度 上海 
%X 目的了解新医改后上海市基层医务人员的工作满意度。方法采用分层抽样方法,选取上海市中心城区、城乡结合区和郊区9家社区卫生服务中心,经过培训的调查员在门诊采用随机发放调查问卷的方法进行调研。结果基层医务人员对新医改的总体满意度为3.06,属于一般满意,满意率为85.8%；基层医务人员的工作满意度为3.15,属于一般满意,满意率为82.7%。男性、护理人员、药剂、医技人员和本科文化程度是基层医务人员工作满意度的影响因素。结论上海市基层医务人员的工作满意度较高,但基层医务人员实际的收入报酬远远没有体现其应有的价值、基层医务人员对目前的医患关系和社会地位不满意等值得关注。
%U http://qikan.cqvip.com/Qikan/Article/Detail?id=47465016
%W 重庆维普资讯有限公司


%0 Journal Article
%A 户瑞雪
%+ 河北省枣强县人民医院
%@ 1674-361X
%T 实施分值绩效考核对二级综合性医院护士长工作行为的影响
%J 中国农村卫生
%D 2013
%N 11
%K 分值绩效考核 二级综合性医院 护士长工作行为 
%X 目的调查我院对护士长实施分值绩效考核前后其工作行为的改变情况。方法采用回顾性调查,比较我院2011年6月至2013年6月在职的36名护士长,分值绩效考核前后护士满意度、医师满意度、行政后勤满意度的差异。结果进行分值绩效考核后,护士、医师、护理部对护士长工作满意度均提高。结论分值绩效考核可以在公平、公正的原则下,很好地调动基层二级医院护士长工作的主动性和积极性,提高护士长自身素质。
%U http://qikan.cqvip.com/Qikan/Article/Detail?id=47981918
%W 重庆维普资讯有限公司


%0 Journal Article
%A 周心驰
%+ 浙江中医药大学管理学院
%@ 1005-5916
%T 浙江省老年人健康管理责任医生队伍现状调查
%J 中国农村卫生事业管理
%D 2013
%N 11
%K 老年人 健康管理 责任医生 
%X 目的:了解为老年人提供健康管理服务的责任医生现状。方法:采用分层多阶抽样,在浙江省按经济社会发展情况,抽取6个区/县,对样本地区为老年人提供健康管理服务的119名责任医生进行现状调查,并对其中30名责任医生开展焦点组访谈。结果:责任医生队伍较为年轻,工作时间5年及以上的占59.7%,本科及以上学历占53.8%,中级和初级职称占86.6%,主要工作为医疗、健康教育和预防保健,79.8%的责任医生开展了家庭服务,对健康管理规范的知晓度为84.0%,对于自身收入、社会地位的满意度分别为16.9%和22.7%。结论:为老年人提供健康管理服务的责任医生队伍不够稳定,年龄、职称、学历不尽合理；相关部门应加大政策扶持力度,加快社区卫生人才培养,增加责任医生收入,稳定基层责任医生队伍。
%U http://qikan.cqvip.com/Qikan/Article/Detail?id=48029672
%W 重庆维普资讯有限公司


%0 Journal Article
%A 张雪珂
%+ 中国人民解放军总医院南楼临床部神经内科
%@ 1004-0188
%T 陕西乡村医生职业价值观调查分析
%J 西南国防医药
%D 2013
%N 12
%V 23
%K 陕西 乡村医生 职业价值观 调查 
%X 职业价值观（work values）是人们衡量某种职业的优劣和重要性的内心尺度,它是个人对待职业的一种信念,并为其职业选择、努力实现工作目的提供充分的理由[1].其内涵主要包括：职业理想、职业选择、职业评价、职业价值取向[2].职业价值是人生观、价值观的重要组成部分,是个人对工作所持有的信念与偏好,是主体对于工作意义的认识[3].乡村医生作为社会特殊群体,工作在医疗一线,为群众身心健康奉献自己的知识和生命.本文调查分析了陕西乡村医生的职业价值观,比较了性别、文化程度、年龄、工作年限、工作满意度水平等因素对职业价值观的影响,为培养高素质乡村医生提供参考.
%U http://qikan.cqvip.com/Qikan/Article/Detail?id=48271046
%W 重庆维普资讯有限公司


%0 Journal Article
%A 张小娟
%+ 中国医学科学院医学信息研究所
%@ 1001-568X
%T 乡村医生补偿和养老问题解决思路——基于九龙坡区的实证研究
%J 中国初级卫生保健
%D 2014
%N 2
%V 28
%K 乡村医生 补偿机制 养老保险 
%X 目的总结和分析九龙坡区乡村医生补偿和养老的主要做法及现状。方法通过自行设计调查表调查了89名乡村医生,收集相关定量资料,并通过个人深入访谈和焦点组访谈收集定性资料。结果九龙坡区首先通过乡村卫生一体化将村医变为乡镇卫生院临时聘用人员；然后作为临时聘用人员的村医参加入编考试解决身份问题,补偿和养老问题进而得到解决。九龙坡区村医目前月收入中位数为3 000元；与医改之前相比,41.00%的村医收入减少,39.80%的村医收入增加,19.30%的村医收入没有变化；九龙坡区村医期望收入中位数为4 500元,期望收入与目前收入中位数之差为1 500元；有61.80%的村医对收入不满意和非常不满意。九龙坡区80.90%的村医有城镇职工养老保险(或事业编制养老保险),78.70%的村医对享有的养老保险满意和非常满意。结论通过解决村医身份问题,村医的补偿和养老问题得到解决。尽管部分村医的收入有所下降,对收入满意度较低,但由于解除了后顾之忧,对养老满意度较高。
%U http://qikan.cqvip.com/Qikan/Article/Detail?id=48565373
%W 重庆维普资讯有限公司


%0 Journal Article
%A 赵树英
%+ 湖南省江永县人民医院内二科
%@ 1006-6411
%T 医护一体化责任制模式在基层医院病房中的应用
%J 当代护士：中旬刊
%D 2014
%N 3
%K 医护一体化 优质护理服务 护理质量 
%X 目的探讨医护一体化责任制在基层医院优质护理服务病房中的应用效果方法采用设置护理岗位层级,制定各岗位职责,强化护士岗位培训,实施医护一体化责任制模式等护理方法。结果实施医护一体化责任制护理模式后,患者对护理工作满意度、医生对护士工作满意度、临床护理质量均明显提高,护理不良事件降低,差异均具有统计学意义(P%U http://qikan.cqvip.com/Qikan/Article/Detail?id=48588167
%W 重庆维普资讯有限公司


%0 Journal Article
%A 张芹
%+ 淮安市疾病预防控制中心
%@ 1004-4663
%T 从事慢性病管理基层医务人员工作满意度分析
%J 中国卫生事业管理
%D 2014
%N 2
%V 31
%K 基本公共卫生服务 基层医疗卫生机构 医务人员 工作满意度 影响因素 
%X 目的:了解基本公共卫生服务项目中负责高血压、糖尿病患者健康管理的基层医疗卫生机构医务人员工作满意度情况以及影响因素。方法:在全国选取8个省,采用分层多阶段随机抽样方法,调查45个社区卫生服务中心和乡镇卫生院406名从事慢性病管理工作的医务人员。通过问卷调查,调查基层医务人员的一般情况以及工作满意度,分析其影响因素。结果:接受调查的基层医务人员对当前工作满意度不高,非常满意及满意的比例为43.6%,城市为49.0%,农村为36.2%,城市与农村差异显著(χ2=16.85,P%U http://qikan.cqvip.com/Qikan/Article/Detail?id=48649312
%W 重庆维普资讯有限公司


%0 Journal Article
%A 郑桃
%+ 重庆师范大学教育科学学院心理系
%@ 1673-873X
%T 社区医生工作满意度的影响因素调查
%J 保健医学研究与实践
%D 2014
%N 1
%V 11
%K 社区医生 工作满意度 质的研究 
%X 目的调查分析影响社区医生工作满意度的因素,提出相应的对策,为稳定基层医疗队伍提供理论参考。方法研究者对15名在社区医疗机构工作的医生进行访谈,了解导致他们工作满意度较低的原因,同时查找文献了解相关领域的最新研究结果,提出应对策略。结果影响社区医疗机构医生工作满意度的因素为福利待遇、职业发展、职业风险、工作环境、社会地位,其中福利待遇是最重要的因素。结论社区医生工作满意度低导致了社区专业人才流失严重,卫生行政管理部门应在福利待遇、职业发展、工作环境等方面给予政策支持,激发他们对社区医疗工作的热爱与激情。
%U http://qikan.cqvip.com/Qikan/Article/Detail?id=48682818
%W 重庆维普资讯有限公司


%0 Journal Article
%A 王永萍
%+ 南京南钢医院内科
%@ 1674-8182
%T 糖尿病专科小组的实施方法和效果评价
%J 中国临床研究
%D 2014
%N 2
%V 27
%K 糖尿病专科小组 自我管理 知晓率 依从性 满意度 
%X 目的建立糖尿病专科小组,寻找一条符合基层医院综合内科糖尿病病人的管理模式,为糖尿病病人提供更全面、系统、个体化的诊疗和自我管理方案,提高其对治疗护理的依从性。方法由3名内分泌科专科医师和3名主管护师组成糖尿病专科小组,使糖尿病病人获得医院-门诊-社区一体化的全程照护。糖尿病专科小组建立前及开展工作1年后,均随机选择糖尿病病人90例进行调查,评价与对比实施前后病人自我管理及对医护工作满意度的变化。结果糖尿病专科小组实施前后获有效评价者分别为81例与79例,其结果显示,糖尿病专科小组实施后病人对疾病相关知识的掌握率(93.7%vs 58.0%)、治疗依从性以及对医护人员的满意度(96.2%vs 42.0%)明显优于实施前,差异有统计学意义(P均%U http://qikan.cqvip.com/Qikan/Article/Detail?id=48765718
%W 重庆维普资讯有限公司


%0 Journal Article
%A 侯进
%+ 上海市浦东新区六灶社区卫生服务中心,上海201322
%@ 1001-568X
%T 农村社区开展家庭医生签约服务及建立固定诊疗关系的探索
%J 中国初级卫生保健
%D 2014
%N 3
%V 28
%K 家庭责任医生 签约服务 社区卫生 服务模式 
%X 家庭医生责任制是建立在全科医生与居民签约并建立固定诊疗关系的基础之上。上海市浦东新区农村社区开展广泛宣传发动、组建包括乡村医生在内的全科团队、上门开展签约和采集电子健康档案,并建立社区首诊、在联合体内梯度就诊的新型家庭医生服务模式,根据社区居民与社区卫生服务中心联系的紧密程度,将服务对象分为健康管理、健康服务和健康关怀三大类,针对不同服务需求提供不同的签约服务内容,服务质量好坏与家庭医生的报酬相关。经过第三方测评,群众和社会各界知晓率达到75.0%,户籍人口签约率达到了84.6%,群众满意度达到91.4%,做法和经验对其他地区开展工作有参考意义。
%U http://qikan.cqvip.com/Qikan/Article/Detail?id=48850502
%W 重庆维普资讯有限公司


%0 Journal Article
%A 张胜军
%+ 中南大学公共卫生学院
%@ 1001-568X
%T 乡村医生工作满意度的影响因素分析——对湖南省12个县、市36所乡镇卫生院和36个村卫生室的调查
%J 中国初级卫生保健
%D 2014
%N 3
%V 28
%K 乡村医生 工作满意度 对策建议 湖南 
%X 乡村医生的工作满意度与卫生服务能力、效率及居民满意程度密切相关。在湖南省12个县、市36所乡镇卫生院和36个村卫生室抽样实地调查的基础上,分析了乡镇医生工作满意度的现状及其影响因素,并提出了提高乡村医生满意度的对策建议。
%U http://qikan.cqvip.com/Qikan/Article/Detail?id=48850511
%W 重庆维普资讯有限公司


%0 Journal Article
%A 张自珍
%+ 湖南环境生物职业技术学院护理学院
%@ 1001-568X
%T 衡阳市村卫生室建设及村医培养现状调查
%J 中国初级卫生保健
%D 2014
%N 3
%V 28
%K 村卫生室 乡村医生 衡阳 
%X 村卫生室是解决广大农村居民健康问题的第一道防线。通过座谈与问卷调查的方式对湖南省衡阳市120个村卫生室进行了调研,内容包括农村卫生室的所有权、业务开展、资金投入、乡村医生执业资格与职称、乡村医生的工作满意度及培训等情况。结果发现,衡阳市村卫生室主要为私人所有,仅能开展简单业务,资金投入严重不足,乡村医生职称晋升渠道不畅,工作满意度差,主要以接受短期培训为主。针对上述问题,政府应重视村卫生室建设及村医培养,加大政府投入和管理力度,完善相关法规与制度,努力推进我国农村卫生状况的整体改进。
%U http://qikan.cqvip.com/Qikan/Article/Detail?id=48850512
%W 重庆维普资讯有限公司


%0 Journal Article
%A 唐卫卫
%+ 四川大学华西公共卫生学院卫生政策与管理学系
%@ 1004-4663
%T 西藏基层骨干医师培训需求与效果评价
%J 中国卫生事业管理
%D 2014
%N 4
%V 31
%K 西藏 基层医师 培训 评价 
%X 目的:通过对胡锦华健康教育促进中心与华西公共卫生学院共同举办的三期西藏基层骨干医师培训需求和效果反馈的研究,探讨西藏地区基层骨干医师医疗卫生服务能力短期培训效果,研究培训内容的合理性和有效性,为后期开展培训提供更好的方案和建议。方法:对三期参加培训的西藏基层骨干医师进行三次横断面问卷调查。结果:三期培训的课程设置较为合理,符合藏区基层工作实际需要；根据学员反馈后的教学模块优化,效果显著；培训需求和满意度均较高。结论:通过科学设置培训课程,及时优化课程结构等途径,使三期培训需求和效果的满意度均较高,但仍需结合藏区实际及时修改课程设置,合理安排培训时间,优化培训教材和培训大纲,保证有部分汉语理解力较好的学员以帮助其他藏区学员更好地理解培训内容。
%U http://qikan.cqvip.com/Qikan/Article/Detail?id=49252423
%W 重庆维普资讯有限公司


%0 Journal Article
%A 赵延奎
%+ 潍坊医学院管理学院,山东省潍坊市261053
%@ 1000-6672
%T 基本药物制度实施后乡村医生工作积极性影响因素分析
%J 中华医院管理杂志
%D 2014
%N 5
%V 30
%K 基本药物制度 乡村医生 工作积极性 影响因素 激励机制 
%X 目的 了解实施基本药物制度后乡村医生的工作积极性现状,探讨其影响因素.方法 抽取山东省的5个地市的18个县,随机抽取134个村卫生室的621名乡村医生进行问卷调查,同时对相关人员进行访谈.结果 乡村医生工作积极性不高,只有50.7％的乡村医生表示愿意接诊；卫生室设备条件、执业资格层次、职业热爱程度、对基本药物质量和收入的满意度、工作压力增加等,是主要影响因素；工作积极性激励机制存在不足.结论 通过加强村卫生室硬件建设和技术培训,完善基本药物制度,调整相应补助政策和费用标准等措施,可调动乡村医生工作积极性.
%U http://qikan.cqvip.com/Qikan/Article/Detail?id=49570835
%W 重庆维普资讯有限公司


%0 Journal Article
%A 李君荣
%+ 江苏大学管理学院社会医学与卫生事业管理系
%@ 1671-0479
%T 基于结构方程模型的乡村医生工作满意度研究
%J 南京医科大学学报：社会科学版
%D 2014
%N 2
%K 乡村医生 ERG需要理论 结构方程模型 工作满意度 
%X 目的:调查镇江市乡村医生工作满意度并分析其影响因素,以提出稳定乡村卫生人力资源的建议,更好地发挥乡村医生在农村三级卫生服务网中的作用。方法:以ERG需要理论为框架设计问卷对180名乡村医生进行问卷调查,用结构方程模型分析工作满意度的影响因素。结果:成长空间对总体满意度影响效应最大(β=0.56,P%U http://qikan.cqvip.com/Qikan/Article/Detail?id=49596994
%W 重庆维普资讯有限公司


%0 Journal Article
%A 范代局
%+ 重庆市南岸区人民医院
%@ 1671-4822
%T 设立护理服务小组对提高夜间护理安全的探讨
%J 科学咨询
%D 2014
%N 11
%K 服务小组 夜间 护理安全 
%X 目的 探讨基层医院设立护理服务小组对保障夜间护理安全的影响.方法： 设立护理服务小组,对设立前后的夜间护理不良事件发生率、各种纠纷投诉、低年资护士的综合素质和患者及医生对护理工作的满意度等进行比较.结果： 护理服务小组设立后,夜间护理不良事件发生率、护理纠纷、投诉明显下降；低年资护士的工作能力、综合素质有较快的提升；患者（家属）对护理工作的满意度得到提高.结论： 基层医院设立护理服务小组,可以缓解人力资源相对不足,降低夜间不良事件的发生率,保障夜间护理安全.
%U http://qikan.cqvip.com/Qikan/Article/Detail?id=50041999
%W 重庆维普资讯有限公司


%0 Journal Article
%A 贾恩恩
%+ 潍坊医学院护理学院
%@ 1001-8565
%T 滨海区紧密型医疗联合体基层医疗机构员工满意度的调查及分析
%J 中国医学伦理学
%D 2014
%N 3
%V 27
%K 医疗联合体 基层医疗机构 员工满意度 医院管理 
%X 目的了解实施医疗联合体后基层医务人员的工作现状及满意度,为进一步完善实施方案,确保社区与农村卫生事业健康发展提供建议性措施。方法采用整群抽样的方法,对医疗联合体内基层医疗机构的全体医务人员进行工作满意度的问卷调查。结果问卷调查显示基层员工总体满意度较高,但在薪酬福利与工作条件方面满意度较低；Logistic逐步回归结果显示工作岗位与薪酬福利是影响员工满意度的主要因素。结论管理者应重视影响员工满意度的因素,并采取相应的整改措施,不断提高员工满意度,进一步深化和完善医疗联合体改革。
%U http://qikan.cqvip.com/Qikan/Article/Detail?id=50125591
%W 重庆维普资讯有限公司


%0 Journal Article
%A 王梦瑶
%+ 西安交通大学医学院
%@ 1001-8883
%T 陕西省宝鸡市基层医疗卫生人员工作满意度及影响因素调查
%J 国外医学：医学地理分册
%D 2014
%N 2
%V 35
%K 人力资源 现况 工作满意度 宝鸡 医务工作者 
%X 目的了解宝鸡市基层医院医务人员工作满意度,并分析其相关因素。方法采用多阶段分层抽样,抽取宝鸡市眉县医务工作人员为研究对象,并进行问卷调查。描述其一般情况,并运用单因素、多因素分析法分析其工作满意度及影响因素。结果共回收有效问卷171份,调查对象平均年龄为(30.4±14.6)岁,其中男性41人(24.6%),女性126人(75.4%)。Pearson相关分析发现所选调查项均与工作满意度存在正相关关系。多元回归模型的决定系数R^2=O.625(P%U http://qikan.cqvip.com/Qikan/Article/Detail?id=50237306
%W 重庆维普资讯有限公司


%0 Journal Article
%A 朱伟萍
%+ 长宁区北新泾街道社区卫生服务中心医务科
%@ 1672-4208
%T 社区医务人员压力现状调查与分析
%J 社区医学杂志
%D 2018
%N 16
%V 16
%K 社区医务人员 知觉压力 压力现状 心理 
%X 目的由于医务人员工作的特殊性,所面临的工作形势和承担的工作强度使其产生心理压力。本研究旨在了解目前基层医务人员的压力现状,为提高基层医务工作者工作满意度和缓解执业倦怠提供科学理论依据。方法采用知觉压力量表(Chinese-14-item perceptual pressure scale,CPSS)于2017-07-01—2017-09-30对长宁区北新泾街道社区卫生服务中心、新泾镇社区卫生服务中心和仙霞街道社区卫生服务中心328名基层医务人员进行基本信息及知觉压力问卷调查,并分析基层医务人员压力现状。结果有效问卷328份,有效回收率为92. 1%。208名(63. 4%)基层医务人员知觉压力量表得分≥25分,处于健康风险压力状态。岗位为工作室的医务人员知觉压力得分最高(27. 53±7. 08)分,其次是管理岗位(26. 13±6. 17)分,F=3. 218,P=0. 018；在岗时间> 5～10年得分最高(27. 72±5. 18)分,其次是> 10～15年得分(26. 68±4. 23)分,> 20年得分最低(19. 98±4. 92)分,F=2. 338,P=0. 039；执业范围中医生得分最高(26. 52±6.28)分,其次是行政管理得分(25. 82±5. 87)分,医技得分最低(19. 92±5. 81)分,F=3. 318,P=0. 016。结论基层医务人员工作压力较大,值得社会及医疗卫生管理者高度的重视与关注,应当从社会、医院和个人等层面及早采取相应的措施,缓解医务工作者的身心压力。
%U http://qikan.cqvip.com/Qikan/Article/Detail?id=6100081966
%W 重庆维普资讯有限公司


%0 Journal Article
%A 张金佳
%+ 河北医科大学第二医院全科医疗科,石家庄050000
%@ 1671-7368
%T 河北省乡村医生工作现状及培训需求调查
%J 中华全科医师杂志
%D 2019
%N 1
%V 18
%K 医师,初级保健 乡村卫生服务 问卷调查 
%X 目的:了解河北省乡村医生工作现状及培训需求,为乡村卫生事业建设及乡村医生培训提供政策建议。方法2017年10-12月,按照分层抽样的原则,抽取河北省11个地级市现任乡村医生1 200名,采用自行设计的问卷进行调查,内容包括乡村医生的一般情况、工作满意度、医改政策的影响、培训需求等。结果共发放问卷1 200份,收回有效问卷1 170份,有效回收率为97.5%。1 170名接受调查问卷的乡村医生中,男性占62.1%(726/1 170),40岁以上者占63.9%(748/1 170),中专学历者占52.3%(612/1 170),从事乡村医生年限≥10年的占70.6%(826/1 170),对工作总体满意度为30.8%(360/1 170)；被调查者回答所在卫生室为标准化村卫生室的占73.8%(864/1 170),已施行家庭签约的占72.0%(842/1 170),认为新医改政策改善村民看病难、看病贵的占52.8%(618/1 170)；98%(1 147/1 170)乡村医生认为需要接受培训,93.6%(1 095/1 170)表示曾经接受过培训；对于上级部门组织的专业技能培训应为哪些方面内容的问题,根据被调查者的选择,依次排序为常见病、多发病(904人,占77.3%)、人文医学(650人,占55.6%)、急救知识(492人,占42.1%)等；关于乡村医生进行培训的影响因素,根据被调查者的选择,依次排序为时间、精力不足(656人,占54.3%)、缺乏适宜的培训形式(510人,占43.6%)、经济原因(476人,占40.3%)等。结论各级政府部门应重视提高乡村医生的工作满意度,完善乡村医生培训体系,提高乡村医生业务水平,深入落实家庭医生签约服务,使乡村医生真正成为农村居民健康的"守门人"。
%U http://qikan.cqvip.com/Qikan/Article/Detail?id=6100173039
%W 重庆维普资讯有限公司


%0 Journal Article
%A 郭芳
%+ 西安交通大学公共卫生学院
%@ 1004-4663
%T 陕西南部基层医务人员职业生涯规划及其影响因素研究
%J 中国卫生事业管理
%D 2019
%N 2
%V 36
%K 基层医务人员 职业生涯规划 影响因素 
%X 目的:了解陕西省南部(以下简称"陕南")基层医务人员职业规划现状,并探讨相关影响因素,以提高其职业规划能力。方法:采用多阶段分层整群抽样法选取陕南基层医务人员进行问卷调查。应用单因素分析和多元线性回归模型对其职业规划现状及相关影响因素展开统计分析。结果:本研究共纳入调查对象742人。陕南基层医务人员职业规划整体得分为(3. 78±0. 64)。不同年龄、职称、单位类型、职工类型的工作人员之间,其职业规划整体得分有统计学差异。纳入的各维度职业规划得分均与整体得分显著相关。对职业规划整体得分有统计学意义的影响因素包括职业心理、岗前建设、人际关系、社会认同度、医疗环境、满意度、工作特征等。结论:陕南基层医务人员职业规划呈中等水平,职业心理、岗前建设可能是影响其职业规划的重要因素。因此,卫生管理部门应重点关注职业规划水平较低的员工,考虑构建其积极的职业心理,同时完善各单位岗前建设,促使其主动完成自我职业生涯规划。
%U http://qikan.cqvip.com/Qikan/Article/Detail?id=6100247606
%W 重庆维普资讯有限公司


%0 Journal Article
%A 祖国强
%+ 湖北中医药大学管理学院
%@ 1009-3222
%T 基层中医院医生工作满意度影响因素研究
%J 南京中医药大学学报：社会科学版
%D 2014
%N 2
%V 15
%K 基层中医院 医生工作满意度 影响因素 因子分析 
%X 近年来,我国部分基层中医院医生由于工作满意度较低,出现了工作倦怠、离职等问题,严重地制约着基层中医院的可持续发展。通过对241名基层中医院医生进行调查发现,基层中医院医生工作满意度受到工作收入、人际关系、职业发展、工作压力、工作成就感、医院管理等因素的影响,基层中医院医生工作满意度水平较低。政府和医院要共同关注基层中医院医生工作满意度的建设,制定切实可行的措施,提高医生工作满意度。
%U http://qikan.cqvip.com/Qikan/Article/Detail?id=661615965
%W 重庆维普资讯有限公司


%0 Journal Article
%A 于倩倩
%+ 潍坊医学院管理学院
%@ 1007-9572
%T 乡村医生对基本药物政策认知和评价及对策研究
%J 中国全科医学
%D 2014
%N 19
%V 17
%K 乡村医生 基本药物政策 认知 
%X 目的了解乡村医生对基本药物政策的认知及评价情况,探讨存在的问题及其产生的原因,并提出对策建议。方法 2012年7月,采用课题组设计的《村卫生室乡村医生调查问卷》和《乡村医生访谈提纲》对134所村卫生室的621名医生进行调查。调查内容主要包括乡村医生对国家基本药物政策的知晓情况、乡村医生对基本药物的评价及乡村医生对国家基本药物政策的满意度情况等。结果乡村医生对基本药物临床应用指南(35.6%,221/621)和基本药物处方集(33.5%,208/621)的知晓率低；多数乡村医生认可基本药物质量、疗效和价格,但反映基本药物供应不及时(42.2%,262/621)；对政府财政补贴额度(24.5%,152/621)、补贴方式(31.3%,195/621)及个人收入(7.6%,47/621)的满意度较低。结论乡村医生对基本药物政策部分项目的认知和评价不高,应加强基本药物临床应用指南和基本药物处方集的培训；结合患者需求合理调整基本药物的目录,保证基本药物供应的及时性；合理设计乡村医生的薪酬分配机制,包括分配过程和分配结果两方面。
%U http://qikan.cqvip.com/Qikan/Article/Detail?id=661831497
%W 重庆维普资讯有限公司


%0 Journal Article
%A 窦伟洁
%+ 山东省医药卫生科技信息研究所/山东省医学科学院/山东省卫生服务与管理创新软科学研究基地
%@ 1003-2800
%T 山东省基层医疗卫生机构人员满意度调查研究
%J 卫生软科学
%D 2014
%N 9
%V 28
%K 基层医疗卫生机构 医务人员 满意度 
%X [目的]了解山东省基层医疗卫生机构人员满意度。[方法]采用问卷调查,对基层医疗卫生机构人员进行调查,共调查社区卫生服务中心71人,乡镇卫生院276人。[结果]基层医疗卫生机构人员不满意比例较高的是培训机会和晋升标准,对于医院的设备条件满意度较高。[结论]相关部门应当加强和改善基层医疗卫生机构人员的激励因素,提高基层医疗卫生机构人员的满意度。
%U http://qikan.cqvip.com/Qikan/Article/Detail?id=662136151
%W 重庆维普资讯有限公司


%0 Journal Article
%A 从金霞
%+ 北京市延庆县医院手术室,北京102100
%@ 1003-5028
%T 分专业组管理在基层医院手术室中的应用
%J 河南中医
%D 2014
%N B06
%V 34
%K 分专业组 手术室 应用 
%X 目的探索手术室分专业组管理的方法,设置护士长-专科组长（1人）-专科护士（1人）-组员（2～3人）的管理模式.将手术室护士划分为4个专科配合小组,由专科组长固定配合专科手术.结果：医生的满意度由原来的95.8%提高到设置专科组长后的98.5%；患者的满意度由原来的92.8%提高到设置专科组长后的98.6%.结论：手术室分专业组管理提高了手术配合质量,手术医生及患者对手术室工作的满意度得到提高.
%U http://qikan.cqvip.com/Qikan/Article/Detail?id=662193816
%W 重庆维普资讯有限公司


%0 Journal Article
%A 韩雪梅
%+ 兰州大学公共卫生学院社会医学与卫生事业管理研究所
%@ 1007-9572
%T 基于结构方程模型的兰州市各县区乡村医生满意度分析
%J 中国全科医学
%D 2014
%N 25
%V 17
%K 乡村医生 满意度 问卷调查 结构方程模型 
%X 目的了解兰州市各县区乡村医生的工作满意度,为进一步提高乡村医生工作效率,制定完善的管理措施提供一定的政策建议。方法 2012年7月选取兰州市各县区参加培训的552名乡村医生,在参考大量文献的基础上,结合兰州市各县区乡村医生的实际状况,编制符合乡村医生实际情况的有针对性的乡村医生满意度调查问卷。运用结构方程模型找出影响工作满意度的因素,提出改善建议。结果不同性别、从医年限乡村医生工作满意度得分比较,差异有统计学意义(P0.05)。结构方程模型显示,业务素质与受教育水平的系数为7.075 6,与收入水平的系数为0.018 4；工作负荷与工作责任的系数为0.839 7,与工作任务的系数为0.681 7；工作环境与科室设备的系数为0.173 9,与绩效考核的系数为1.276 2；患者认可与患者信任的系数为0.764 2,与患者尊重的系数为0.713 2；工作满意与职业愉快感的系数为0.850 4,与工作自豪感的系数为0.718 5；离职倾向与离职念头的系数为0.718 7,与留职可能性的系数为0.805 6。结论兰州市各县区乡村医生的总体满意度较低,应该采取进一步措施提高乡村医生满意度,进而提高乡村医生的工作效率。
%U http://qikan.cqvip.com/Qikan/Article/Detail?id=662340207
%W 重庆维普资讯有限公司


%0 Journal Article
%A 侯春玲
%+ 北京市怀柔区桥梓镇社区卫生服务中心
%@ 1007-9572
%T 绩效考核及分配制度在社区卫生服务机构的实践研究
%J 中国全科医学
%D 2014
%N 25
%V 17
%K 社区卫生服务 绩效考核 分配制度 
%X 目的探讨绩效考核及分配制度在社区卫生服务工作开展中发挥的作用。方法 2009—2013年北京市怀柔区桥梓镇社区卫生服务中心现有在职职工53人,根据《北京市社区卫生服务岗位绩效考核指导方案》《职工岗位绩效考核手册》,结合《北京市怀柔区卫生局关于调整公共卫生和基层医疗卫生事业单位2011年绩效工资标准的通知》以及中心实际工作开展要求,自2009年10月起,依托机构信息系统开展绩效考核工作,从工作数量、工作质量、满意度、科室综合管理等4个维度制定绩效考核方案,对全体人员进行量化考核。统计社区卫生服务中心2009年未建立绩效考核及分配制度前和2010—2013年建立、完善绩效考核及分配制度后,不同阶段的业务开展情况、门诊服务人次、服务项目及范围扩展情况、医务人员服务技能情况等。结果桥梓镇社区卫生服务中心2009—2013年高血压患者规范管理人数平均增长速度为24.68%；糖尿病规范管理人数平均增长速度为38.25%；脑卒中高危人群规范管理人数平均增长速度为14.09%；预防接种人数平均增长速度为12.87%；老年人健康管理人数平均增长速度为22.12%；儿童健康管理人数平均增长速度为2.46%；孕产妇健康管理人数平均增长速度为3.54%。门诊服务人次年平均增长率为28.65%。服务项目及范围有所扩展,医务人员服务技能提高。结论适宜的绩效考核及分配制度,可以使社区医务人员的个人价值得以充分体现,社区卫生服务工作效率得以提高,有利于推动社区卫生服务机构的可持续发展。
%U http://qikan.cqvip.com/Qikan/Article/Detail?id=662340211
%W 重庆维普资讯有限公司


%0 Journal Article
%A 乔婷婷
%+ 内蒙古医科大学
%@ 1005-5916
%T 基层医务人员职业认同、职业规划与工作满意度的关系
%J 中国农村卫生事业管理
%D 2014
%N 10
%V 0
%K 工作满意度 职业认同 职业规划 基层医务人员 
%X 目的:探究内蒙古自治区基层医务人员职业认同与工作满意度的关系。方法:采用整群随机抽样方法,在内蒙古自治区的东部、中部和西部地区卫生系统抽取523名基层医务人员为调查对象,运用问卷调查、匿名填写的方法收集资料。结果:内蒙古基层卫生人员的工作满意度平均分为(3.70±0.74)分,工作满意度在民族、学历、职称、年龄方面的差异有统计学意义。基层卫生人员的职业认同平均分为(4.01±0.73)分,不同民族医务人员的职业认同有统计学意义(P%U http://qikan.cqvip.com/Qikan/Article/Detail?id=663022048
%W 重庆维普资讯有限公司


%0 Journal Article
%A 郭小年
%+ 甘南县卫生局
%@ 1001-568X
%T 甘南县开展乡村医生签约服务模式的体会
%J 中国初级卫生保健
%D 2014
%N 11
%V 28
%K 乡村医生 签约服务模式 甘南县 
%X 几年来,随着项目工作的实施和医改工作的不断深入,农村卫生工作取得了一定的成效,但是距离群众日益增长的需求和期望还有差距.仍有部分基层医疗机构及医务人员服务意识淡薄,基本公共卫生服务项目工作难以落实到位,服务数量不足,质量仍需提高,群众知晓率及满意度均不高,致使基本公共卫生服务工作发展不平衡[1].乡村医生签约服务是以契约式服务的形式为家庭及其每个成员提供连续、协调及可及性的综合医疗保健服务模式,是改变医生坐诊模式、提高居民健康水平、合理分配医疗资源的重要途径[2].2014年甘南县卫生局选择中兴乡、东阳镇和宝山乡等三个乡镇为试点单位,通过乡村医生与居民签约,在家庭医生与群众之间形成一种稳定的服务契约关系,初步建立起了以乡村医生为主体的契约式服务新格局,引导基层医疗机构转变服务观念,明确工作职责,不断满足与群众相适应的公共卫生服务及基本医疗服务需求,为农村居民提供全天候的健康管理服务.
%U http://qikan.cqvip.com/Qikan/Article/Detail?id=663066861
%W 重庆维普资讯有限公司


%0 Journal Article
%A 马宁生
%+ 金华职业技术学院
%@ 1672-0024
%T 2002-2012年浙中地区基层卫生队伍变迁及现状分析
%J 浙江医学教育
%D 2014
%N 5
%V 13
%K 基层医生 卫生队伍变化 现状研究 
%X 目的:通过基层卫生队伍变化的调查,分析10年来浙中地区农村基层卫生队伍建设取得的成绩和存在的问题,提出进一步完善卫生人才队伍建设的措施。方法:采用多阶段分层整群随机抽样的方法,对浙中地区128个乡镇卫生院的注册基层医生进行调查；同时调取2002年、2005年、2008年、2010年及2012年共5个时段相同区域的同类数据进行对比分析。结果:10年来乡镇卫生院卫生人员数量逐渐增加,学历层次明显提高,职称结构得到改善；但卫生队伍年龄结构有老化趋势,对工作的满意度不高。结论:建议提高基层医生的地位和待遇,改善工作环境和工作条件,加快适应基层卫生工作的人才队伍培养。
%U http://qikan.cqvip.com/Qikan/Article/Detail?id=663213840
%W 重庆维普资讯有限公司


%0 Journal Article
%A 尹占春
%+ 天津大学
%@ 1007-9572
%T 基本药品零差率销售单元付费补偿机制对基层医务人员满意度的影响研究
%J 中国全科医学
%D 2014
%N 34
%V 17
%K 药品零差率 补偿机制 单元付费 职业满意 
%X 目的了解药品零差率销售单元付费补偿机制对基层医务人员满意度的影响,为补偿机制的完善提供相应思路。方法 2013年5月,采用配额抽样和随机抽样方法,在天津市某区共抽取10个社区卫生服务中心(医务人员共922人)；采用简单随机抽样方法抽取各业务科室医务人员400人。采用自行设计的调查问卷,调查内容为药品零差率销售单元付费政策实施后医务人员的满意度情况。采用SPSS 17.0统计软件进行Pearson相关分析和决定系数分析。结果 922名医务人员中,初级及以下职称者占58.4%,专科及以下学历者占41.1%。相关性分析与决定系数分析显示,基层医疗卫生机构药品零差率销售单元付费补偿机制与医务人员满意度存在相关关系(P%U http://qikan.cqvip.com/Qikan/Article/Detail?id=663281985
%W 重庆维普资讯有限公司


%0 Journal Article
%A 张小娟
%+ 中国医学科学院医学信息研究所/卫生政策与管理研究中心
%@ 1007-9572
%T 江苏省射阳县乡村医生补偿和养老思路探索
%J 中国全科医学
%D 2014
%N 28
%V 17
%K 乡村医生 补偿 养老 工作负担 满意度 
%X 目的总结分析江苏省射阳县乡村医生补偿和养老的主要做法和现状。方法 2013年5月通过自行设计调查表调查了射阳县85名乡村医生,调查乡村医生的收入、工作状况、满意度及离职意愿等；并通过对县卫生局主管领导、乡镇卫生院院长及财务等相关人员、村卫生室负责人及普通乡村医生进行个人深入访谈和焦点组访谈,了解射阳乡村医生的补偿和养老政策及存在的问题、乡村医生对补偿和养老政策的意见和建议。结果乡村医生日工作时间为(11.15±1.94)h,日工作8 h以上的乡村医生占95.3%(81/85)。将医疗服务和公共卫生服务工作量作为总工作量,其中公共卫生服务占总工作量比例为(63.18±10.66)%,高于医疗服务占总工作量的比例(36.82±10.66)%。与2009年医改前相比,乡村医生均认为工作量有所增加,增加幅度为(56.42±42.26)%。其中81.0%(68/84)的乡村医生认为工作量增加的原因是公共卫生服务增加。乡村医生目前月收入中位数为1 600(500)元；与2009年医改前相比,81.7%(67/82)的乡村医生认为收入减少；乡村医生期望月收入中位数为3 500(1 000)元；80%以上的乡村医生对收入、养老保险不满意和非常不满意；81.5%(66/81)的乡村医生有离职意愿。访谈结果显示,卫生局主管领导认为目前乡村医生的补偿和养老问题已经初步解决,过去乡村医生收入和养老完全没有保障的情况已经有了很大的改善。乡镇卫生院相关人员认为乡村医生基本的补偿和养老问题有了一定解决,但是收入和养老保障水平依然比较低,仍有较大的提升空间。乡村医生则认为目前收入低,养老保障也是最低水平,与期望水平差距甚远,满意度很低；且医改以来工作量大幅增加,工作压力很大,部分乡村医生反映想离职,但因年纪较大不好重新择业目前仍留任。结论射阳县建立了较为完善的乡村医生补偿和养老机制,但乡村医生岗位依然缺乏吸引力,新人进入困难。
%U http://qikan.cqvip.com/Qikan/Article/Detail?id=663307734
%W 重庆维普资讯有限公司


%0 Journal Article
%A 胡新业
%+ 重庆医科大学公共卫生与管理学院
%@ 1007-9572
%T 重庆市基本公共卫生服务绩效考核现状分析
%J 中国全科医学
%D 2014
%N 29
%V 17
%K 基本公共卫生服务 绩效考核 现状 
%X 目的调研重庆市基本公共卫生服务实施绩效考核的现状,分析其存在的问题,为进一步完善绩效管理提出参考建议。方法于2012—2013年,采取整群随机抽样法在重庆市渝西、渝东北、渝东南3个片区中分别抽取1个区（县）,即九龙坡、梁平县、武隆县共8家基层医疗卫生服务机构中的170名医务人员。通过实地问卷调查和深入访谈,了解重庆市基层医疗卫生机构绩效考核现状,调查医务人员的收入情况和对绩效考核的认知情况以及患者满意度；通过重庆市卫生局对调查地点2010—2012年的基本公共卫生服务数据进行收集,评估基本公共卫生服务绩效考核指标,包括居民健康档案建档率、规范化电子健康档案建档率、0~6岁儿童系统管理率、孕产妇健康管理率、65岁以上老人健康管理率、高血压患者健康管理率、糖尿病患者健康管理率、重性精神疾病患者健康管理率、农村孕产妇住院分娩率、满意度。结果重庆市基层医疗卫生机构考核内容一般包括基本医疗服务、基本公共卫生服务、综合管理和满意度四个板块,其中对基本公共卫生服务的考核内容包括服务数量、服务质量和满意度。区县卫生局协同财政局每一季度对基层医疗卫生机构进行考核,考核结果与财政经费拨付挂钩；基层医疗卫生机构每个月对员工进行考核,考核结果与工资发放挂钩。实施绩效考核以来,规范化电子健康档案建档率、65岁以上老年人健康管理率、满意度、高血压患者健康管理率和糖尿病患者健康管理率逐年上升。2012年,82.3%（140/170）的医务人员认为实行绩效考核后工资收入降低,89.4%（152/170）的医务人员对当前绩效工资的满意度不高。92.9%（158/170）的基层医务人员对绩效考核的认知度不高,机构人员对绩效概念不理解。多数医务人员反映绩效考核的限制太多、绩效工资总额太低、绩效考核指标复杂、对绩效政策不了解。结论重庆市现缺乏统一的可量化的绩效考核指标体系,绩效工资总额不足,尽快完善动态可量化的指标体系、改革绩效工资制度、提升信息化水平、提高人员素质是解决基本公共卫生服务绩效考核的关键。
%U http://qikan.cqvip.com/Qikan/Article/Detail?id=663307795
%W 重庆维普资讯有限公司


%0 Journal Article
%A 张瑞
%+ 西安交通大学公共卫生学院
%@ 1006-7515
%T 关中地区基层卫生医务人员工作满意度及其影响因素研究
%J 中国卫生质量管理
%D 2014
%N 6
%V 21
%K 基层卫生医务人员 工作满意度 影响因素 
%X 目的了解陕西省关中地区基层卫生医务人员工作满意度现状,探讨影响整体满意度的相关因素,为提高卫生医务人员工作积极性、改善人力资源现状提供依据。方法采用多阶段分层整群抽样方法,运用Likert五点计分法和描述法,对陕西省关中地区994名基层卫生医务人员进行问卷调查。采用单因素方差分析、Pearson相关分析和多元线性回归模型探讨影响基层卫生医务人员工作满意度的相关因素。结果本研究共有效调查985人。陕西省关中地区基层卫生医务人员整体工作满意度得分为3.50±1.09分。不同性别、单位类型及职工类型整体满意度有显著性差异(P%U http://qikan.cqvip.com/Qikan/Article/Detail?id=663312055
%W 重庆维普资讯有限公司


%0 Journal Article
%A 夏晓琼
%+ 中山大学公共卫生学院
%@ 1005-5916
%T 广东省基层医务人员基本药物制度认知与评价的调查研究
%J 中国农村卫生事业管理
%D 2014
%N 12
%V 0
%K 基本药物制度 基层医务人员 认知 评价 
%X 目的:了解广东省基层医务人员对基本药物制度的认知和评价情况,从而为进一步加强和完善基本药物制度提出可靠的建议。方法:抽取广东省32家基层医疗卫生机构1 100名基层医务人员进行问卷调查,采用简单随机抽样的办法。结果:实施基本药物制度后,大多数基层医务人员表示收入没有受影响,但是对目前收入状况满意度不高；基层医务人员基本药物知晓率总体不高；基层医务人员对基本药物制度的实施可以降低患者医疗费用认同度最高；51.3%认为基本药物品种和数量基本能够满足基层需要,对于基本药物采购和配送环节,只有将近一半人表示基本满意。结论:建议优化补偿机制,完善薪酬机制,提高医务人员工作积极性；进一步加强基本药物制度宣传和培训工作；保障基层医疗卫生机构基本用药,确保基本医疗服务的提供。
%U http://qikan.cqvip.com/Qikan/Article/Detail?id=663341193
%W 重庆维普资讯有限公司


%0 Journal Article
%A 谢静宜
%+ 复旦大学公共卫生学院,卫生部卫生技术评估重点实验室
%@ 1001-4411
%T 基层妇幼卫生人员工作满意度量表的编制及效度和信度评价
%J 中国妇幼保健
%D 2015
%N 1
%V 30
%K 基层妇幼卫生 工作满意度 量表 评价 
%X 目的：分析基层妇幼卫生人员工作满意度量表的效度和信度,为基层妇幼卫生人员工作满意度研究提供科学的测量工具。方法：根据国内外已有的医务人员工作满意度量表及对实际工作的参与式观察,提炼形成基层妇幼卫生人员工作满意度的初始条目；根据山东及云南两地的基层妇幼卫生人员286人的现场调查结果,利用内容效度指数及探索性因子分析方法、Pearson相关分析、同质性检验、分半信度评价量表的效度及信度。结果：根据因子分析结果,基层妇幼卫生人员工作满意度量表由4个维度构成,可归纳为自我感受及反馈、管理制度及方法、工作特性、财政激励。总量表Cronbach’α系数为0.975,各维度Cronbach’α系数介于0.881-0.939之间,总体分半相关系数为0.976。结论：基层妇幼卫生人员工作满意度量表具有良好的效度、信度,适合用作基层妇幼卫生人员工作满意度研究的测评工具。
%U http://qikan.cqvip.com/Qikan/Article/Detail?id=663343365
%W 重庆维普资讯有限公司


%0 Journal Article
%A 张宏
%+ 国家卫生计生委人才交流服务中心
%@ 1001-0580
%T 北京和山东省不同分类行政村乡村医生薪酬水平及满意度影响因素
%J 中国公共卫生
%D 2015
%N 1
%V 31
%K 乡村医生 行政村分类 薪酬水平 薪酬满意度 
%X 目的探讨在不同行政村分类下,乡村医生的薪酬水平及满意度的差异及影响因素,并提出相应政策建议。方法选取北京市和山东省临沂市3个区(县)的304所村卫生服务机构及402名乡村医生进行调查,并采用描述、聚类、多元回归等统计方法进行分析。结果按照每村平均户数和村民平均年收入2项指标进行聚类分析,将304个行政村分为控制村(156个)、发展村(191个)和远景村(53个)；三类行政村中的乡村医生月均薪酬水平中位数为1 200元(QR=932.5元)、薪酬满意度中位数为2分(QR=1分)；三者在薪酬水平和薪酬满意度上差异均有统计学意义(P%U http://qikan.cqvip.com/Qikan/Article/Detail?id=663344681
%W 重庆维普资讯有限公司


%0 Journal Article
%A 徐丽
%+ 贵阳医学院公共卫生学院
%@ 1001-568X
%T 贵州省农村基层卫生人员离职意向研究
%J 中国初级卫生保健
%D 2015
%N 1
%V 29
%K 离职意向 卫生人力资源 影响因素 
%X 目的调查贵州省农村基层卫生人员的离职意向,分析可能的影响因素,为改善农村卫生人力资源提供参考依据。方法采用自填式问卷对704名乡镇卫生院医务工作人员进行调查,计数资料单因素分析采用卡方检验,多因素分析采用非条件logistic回归进行。结果贵州省农村基层卫生人力资源的离职意向率是35.1%。学历(P=0.008)、收入满意度(P=0.004)、个人发展空间(P=0.009)、管理者决策能力(P=0.03)、职业环境(P=0.041)和卫生人员配备(P=0.002)6个因素对农村基层卫生服务机构医务人员的离职意向有影响。结论相关部门应积极探索有利于农村基层医务人员从业发展的机制,提高农村基层卫生队伍的稳定性。
%U http://qikan.cqvip.com/Qikan/Article/Detail?id=663589321
%W 重庆维普资讯有限公司


%0 Journal Article
%A 胡新业
%+ 重庆医科大学公共卫生与管理学院
%@ 1007-9572
%T 量化考核在重庆市基层医疗机构绩效管理中的应用
%J 中国全科医学
%D 2015
%N 2
%V 18
%K 公共卫生工作 卫生保健质量 医院管理 量化考核 
%X 提升乡、村两级基层医疗卫生机构的服务能力是新医改中"强基层"的重要体现。重庆市于2010年12月在全市实施基层医疗卫生机构绩效考核,九龙坡区结合自身"大城市,大农村"的特点,积极探索绩效管理方法,通过试点总结,推行"公益定向、以岗定责、标量比对、量质挂钩、多元激励、持续改进"的方案,量化岗位工作指标,制定绩效考核体系,通过综合考核测定各项工作的分值,并作为绩效工资分配的依据。自九龙坡区实施岗位绩效以来,有效激发了基层医务人员的工作积极性,基本医疗和公共卫生服务的数量、质量及居民满意度均有提升。本文通过对重庆市九龙坡区基层医疗机构岗位绩效管理机制的实践过程进行分析,包括考核的思路、考核的方法和考核结果的运用、考核实施效果及存在问题,侧重分析量化考核,探讨适合基层卫生机构绩效考核实施、易操作且有效的管理方法,为其他地区提供参考借鉴作用。
%U http://qikan.cqvip.com/Qikan/Article/Detail?id=663654759
%W 重庆维普资讯有限公司


%0 Journal Article
%A 张珍珍
%+ 新疆医科大学公共卫生学院
%@ 1674-2982
%T 乡镇卫生院医务人员工作满意度分析——基于新疆三县的调查
%J 中国卫生政策研究
%D 2015
%N 1
%V 8
%K 乡镇卫生院 医务人员 工作满意度 新疆 
%X 目的:调查新疆乡镇卫生院医务人员工作满意度现状并分析其影响因素,了解医务人员心理需求,从而提高医务人员工作积极性,能更好地为病人提供高质量的医疗服务,促进农村医疗卫生事业的发展。方法:对新疆三个样本县中9所乡镇卫生院的所有医务人员进行问卷调查,运用Excel对数据资料进行录入,采用SPSS软件进行统计学分析。结果:乡镇卫生院医务人员工作总体满意度水平偏低,不同满意度因子中最不满意的依次为报酬与工作量评价、工作的提升机会、机构政策的实施；单因素方差分析结果显示,各年龄阶段、学历层次、行政职务、专业技术职务的满意度得分差异有统计学意义(P%U http://qikan.cqvip.com/Qikan/Article/Detail?id=663805369
%W 重庆维普资讯有限公司


%0 Journal Article
%A 王妮妮
%+ 浙江医学高等专科学校
%@ 1006-5180
%T 浙江省基层临床医生工作满意度评价和离职意愿调查研究
%J 中国乡村医药
%D 2015
%N 3
%V 22
%K 基层 临床医生 工作现状 
%X 目的了解浙江省基层临床医生工作现状。方法采用问卷方式对浙江省基层临床医生工作现状进行问卷调查。结果基层临床医生学历层次大专为主(60.3%),职称以中级以下为主(80.6%),月收入以3000元以下为主(59.4%)；对医院工作环境表示"一般"；在工作认同感、付出与回报等值、是否得到重视等方面,大多数被调查者持"一般"态度；在离职意愿方面,63.2%的调查者产生过离开本单位的想法。结论基层临床医生学历、职称、收入都较低,同时对工作各方面满意程度为"一般",应提高他们收入待遇,完善绩效考核制度、创造良好工作环境,提升内部管理。
%U http://qikan.cqvip.com/Qikan/Article/Detail?id=663906944
%W 重庆维普资讯有限公司


%0 Journal Article
%A 祁竹莉
%+ 苏州大学政治与公共管理学院
%@ 1674-537X
%T 基层社区卫生服务机构人员工作满意度分析——以苏州市某医院下属社区卫生服务机构为例
%J 统计与管理
%D 2014
%N 10
%V 0
%K 社区卫生服务 工作满意度 苏州市 
%X 目的: 分析苏州市某医院下属社区卫生服务机构人员工作满意度现状,发现问题,提出改进建议。方法: 在某医院下属的25家社区卫生服务机构中,通过随机抽样法选取12家作为调查现场,对现场员工采用偶遇抽样,并运用SPSS对统计结果进行分析。结果: 被调查对象总体满意度平均得分为3.3181±0.49321；薪酬、晋升培训2个评价维度满意度平均得分水平较低,分别为2.1361±0.84041、1.7812±0.66202；领导管理满意度平均得分水平一般,为3.7326±0.68475；人际关系、工作本身两个评价维度满意度平均得分水平较高,分别为4.8889±0.98978,4.7396±0.99950。独立样本单因子变异数分析发现年龄、文化程度和工作年限是总体工作满意度的影响因素。结论: 社区卫生服务机构人员工作满意度水平不高,地方政府应加大财政投入,做好政策扶持；医院应构建激励性的薪酬分配机制,提供适当的晋升培训机会,推进医务人员流通,建立合理有效的管理模式；员工个人需合理期望,增强工作能力,提高修养。
%U http://qikan.cqvip.com/Qikan/Article/Detail?id=663940364
%W 重庆维普资讯有限公司


%0 Journal Article
%A 乔婷婷
%+ 内蒙古医科大学卫生管理学院
%@ 1006-5563
%T 内蒙古自治区基层医务工作者工作满意度调查
%J 医学与社会
%D 2015
%N 3
%V 28
%K 医务人员 工作满意度 
%X 目的:了解内蒙古自治区基层医务工作者工作满意度现状,分析影响医务工作者工作满意度的因素,提出提高医务工作者工作满意度的建议,为政府有关部门提供决策参考。方法:从内蒙古自治区东中西部旗县卫生系统抽取523名医务工作者进行工作满意度问卷调查并分析结果。结果:内蒙古自治区基层医务工作者总体工作满意度均值为(3.70±0.74),医务工作者对报酬与工作量的比较、工作的提升机会和职业环境满意度最低；年龄、学历、职称对工作满意度均有影响。结论:改善薪酬水平,注重培训和发展,创建和谐职业环境,实施人本管理,加强满意度评估,提高医务工作者工作满意度。
%U http://qikan.cqvip.com/Qikan/Article/Detail?id=664080547
%W 重庆维普资讯有限公司


%0 Journal Article
%A 张宏
%+ 国家卫生计生委人才交流服务中心
%@ 1007-953X
%T 西部地区乡镇卫生院医务人员薪酬满意度及其影响因素
%J 中国卫生资源
%D 2015
%N 2
%V 18
%K 乡镇卫生院 医务人员 薪酬满意度 
%X 目的 :通过对乡镇卫生院医务人员薪酬满意度及其影响因素的分析,提出符合我国西部农村基层卫生特点的相关薪酬建议。方法 :选取青海和广西4个县的34所乡镇卫生院及其中213名医务人员进行调查,并采用描述、单因素分析、多元回归等统计方法对调查结果进行分析。结果 :西部调查地区乡镇卫生院医务人员2012年的年均薪酬水平为36 483.13元、年平均薪酬从2008年到2012年增加了12 730.43元。薪酬整体满意度为(2.83±0.59)分,薪酬满意度4个维度间存在显著差异(P%U http://qikan.cqvip.com/Qikan/Article/Detail?id=664235760
%W 重庆维普资讯有限公司


%0 Journal Article
%A 鲁胜锟
%+ 安徽医科大学卫生管理学院
%@ 1004-4663
%T 安徽省乡镇卫生院员工薪酬分配现状分析
%J 中国卫生事业管理
%D 2015
%N 4
%V 32
%K 乡镇卫生院 薪酬分配 薪酬满意度 
%X 目的:了解新医改后安徽省乡镇卫生院员工薪酬分配现状及对薪酬的满意度,为完善基层卫生分配制度、提升医务人员积极性提供建议。方法:采用整群随机抽样,通过描述分析、方差分析、多元回归分析方法研究收入水平和满意度。结果:62.50%的乡镇卫生院员工每月实际薪酬总额在2000元及以下,不同性别、年龄段、职称、职务员工之间薪酬水平存在差异。卫生院员工对薪酬满意度各维度评分为中等偏低。结论:乡镇卫生院员工薪酬水平较低,薪酬满意度不高,绩效工资制度的落实有待完善,员工对薪酬分配制度还不够了解,提出了建立动态调控机制、完善卫生机构内部薪酬分配机制、加强分配制度宣传教育等建议。
%U http://qikan.cqvip.com/Qikan/Article/Detail?id=664308551
%W 重庆维普资讯有限公司


%0 Journal Article
%A 王斌艳
%+ 浙江中医药大学
%@ 1005-5509
%T 社会公众对我省基层中医药工作满意度现状分析与对策探讨
%J 浙江中医药大学学报
%D 2015
%N 3
%V 0
%K 社会公众 基层中医药 满意度 对策 
%X [目的]分析社会公众对我省基层中医药工作满意度及期望值现状，为提高基层中医药医疗服务水平提供建议与参考。[方法]采用满意度相关理论，通过随机调查社会公众，从服务对象的视角对我省基层中医药工作的24个项目开展满意度和期望值的相关性研究，分析现状，提出相应对策。[结果]满意度介于65～72区间，平均值为68．69±1．36，其中满意度最高的是中医药的治疗效果，满意度最低的是中医药医疗费用；期望值介于79～86区间，平均值为83．93±1．44，其中期望值最高的是基层中医药医务人员的诊断水平，期望值最低的是香熏等特色中医服务项目。[结论]运用满意度理论来分析评价基层中医药工作，对提高基层医疗机构管理服务水平、提升政府绩效评价具有重要的意义。
%U http://qikan.cqvip.com/Qikan/Article/Detail?id=664358846
%W 重庆维普资讯有限公司


%0 Journal Article
%A 李芬
%+ 上海市卫生发展研究中心
%@ 1001-568X
%T 基层中医药人员队伍建设现状与发展策略——基于上海的经验
%J 中国初级卫生保健
%D 2015
%N 4
%V 29
%K 基层 中医药 人才建设 上海 
%X 卫生人力资源是卫生资源的基本要素,中医药人力资源的人员数量和结构、分布将直接影响中医药服务的质量和发展。调查了上海市基层中医药服务人员的数量和结构、人员培养和培训情况、服务及管理模式,发现全市基层中医药人员数量增加、人员职称和学历提升,并积极探索中医药特色服务和管理模式,基层中医药服务总量和占比均有所提高；但人员数量和结构离国家标准还有一定距离,所开展的在职培训工作仍不能满足基层中医药人员的发展需求,对于工资待遇、职称晋升及绩效考核等方面的满意度较低。建议对基层中医药人员在工资、职称等方面实行保护性倾斜政策,由市级层面推动在职教育和培训,加强基层中医药服务的标准化建设并与基层综合改革如家庭医生制度建设紧密结合,建立符合中医药服务特色的考核制度。
%U http://qikan.cqvip.com/Qikan/Article/Detail?id=664506163
%W 重庆维普资讯有限公司


%0 Journal Article
%A 梁慧娟
%+ 内蒙古医科大学卫生管理学院
%@ 2095-5871
%T 内蒙古自治区基层卫生服务人员工作满意度影响因素分析
%J 内蒙古财经大学学报
%D 2015
%N 2
%V 13
%K 卫生人力 医疗改革 满意度 
%X 本文采取分层随机抽样的原则论述了内蒙古自治区基层卫生服务人员的工作满意度水平及其影响因素。在内蒙古自治区磴口县、托克托县和巴林左旗的乡镇卫生院随机抽取医务人员进行现场问卷调查。结果表明内蒙古基层卫生人员的工作满意度较高,提出加强内蒙古基层卫生服务人员的职业认同和职业规划；完善激励与薪酬体系,重视卫生人员的继续教育与培训等建议,从而促进内蒙古基层卫生人才队伍的建设和发展。
%U http://qikan.cqvip.com/Qikan/Article/Detail?id=664540240
%W 重庆维普资讯有限公司


%0 Journal Article
%A 储春红
%+ 海安县李堡中心医院手术室
%@ 1009-5519
%T 优质护理服务在基层医院手术室的应用及体会
%J 现代医药卫生
%D 2015
%N 10
%V 31
%K 手术室 护理方法 围手术期护理 护理人员,医院 手术室管理 
%X 现代手术室护理需要树立卓越服务理念,进行更加个性化、优质化的护理,该文旨在探讨优质护理服务在手术室的实施方法、效果。通过培训手术室全体护理人员优质护理的理念模式,转变工作模式,加强术前访视、术中支持、术后随访；加强护士业务技术的培训；加强手术室质量管理、环境管理等优质护理活动；服务好手术医生,保证手术高效、顺利完成；同时关爱患者家属,为其提供舒适等候区,及时告知患者的手术进程。手术室开展优质护理服务后,患者、手术医生的满意度显著提高,患者术中并发症发生率明显降低,护士护理操作考核优秀率明显提高。且提高了手术室医护人员的工作效率和服务能力,提高了患者满意度,避免缺陷和差错的发生,使患者享受到了人性化、系统化、规范化的优质护理服务。优质护理对和谐医疗、防范医疗纠纷的发生具有重要意义。
%U http://qikan.cqvip.com/Qikan/Article/Detail?id=664842972
%W 重庆维普资讯有限公司


%0 Journal Article
%A 张珍珍
%+ 新疆医科大学公共卫生学院
%@ 1004-1257
%T 新疆农村二级医院医务人员对薪酬水平的满意度调查
%J 职业与健康
%D 2015
%N 9
%V 0
%K 薪酬 满意度 影响因素 
%X 目的通过调查新疆农村二级医院医务人员薪酬满意度水平,分析影响薪酬水平满意度的主要因素,为提高新疆农村二级医院医务人员的工作满意度、降低离职率提供一些有价值的对策和建议。方法问卷调查法、方差单变量分析、最优尺度回归分析和二分类logistic回归分析。结果薪酬水平满意度得分3.81分,高达63.4%的医务人员不满意现在的薪酬水平。方差单变量分析和最优尺度回归分析结果显示,性别、年龄、学历、专业技术类、工作年限、实际收入水平、期望收入水平,工作年限和离职医院与薪酬水平满意度有显著相关性意义(P%U http://qikan.cqvip.com/Qikan/Article/Detail?id=664879957
%W 重庆维普资讯有限公司


%0 Journal Article
%A 徐旭
%+ 昆山市社区卫生管理中心
%@ 1009-5519
%T 利用现有人力资源开创社区卫生服务新局面
%J 现代医药卫生
%D 2015
%N B06
%V 31
%K 社区卫生服务 人员管理,医院 人员开发 
%X 近年来昆山市在开展社区卫生服务工作的进程中,以转型升级为主线,在国家基本公共卫生服务的基础上,全力打造社区卫生服务升级版,服务内容不断拓展,服务层次不断提升,服务人群逐年增加。但目前也存在部分管理制度与实际工作情况不相符,尤其是现有社区卫生医疗人力资源与工作实际需求存在巨大差距,居民及医务人员满意度均不高等诸多现实问题。作者通过对目前昆山市基层社区卫生服务人力资源的现状调查和研究,认为在立足实际的基础上,通过机制体制的创新,可以在现有人力资源基础上进一步升华社区服务水平和内涵。
%U http://qikan.cqvip.com/Qikan/Article/Detail?id=665116513
%W 重庆维普资讯有限公司


%0 Journal Article
%A 张宏
%+ 卫生部人才交流服务中心研究中心
%@ 1001-0580
%T 西部地区基于行政村分类乡村医生收入水平及满意度影响因素
%J 中国公共卫生
%D 2015
%N 6
%V 31
%K 乡村医生 行政村分类 收入水平 收入满意度 
%X 目的探讨中国西部地区不同行政村分类下,乡村医生的收入水平及满意度的差异,并分析收入满意度的因素。方法选取青海省和广西壮族自治区4个县的141名乡村医生进行调查,并采用描述、聚类、多元回归等统计方法进行分析。结果按照面积、每村平均户数和村民平均年收入3项指标进行聚类分析,将141个行政村分为发展村(30个)、控制村(70个)和偏远村(41个)；三类行政村中的乡村医生月均收入为(1 983.29±1 662.15)元、平均收入满意度(2.35±0.61)分；多元回归分析结果显示,不同行政村分类下影响乡村医生收入满意度的因素不同；其中,发展村的影响因素为出(巡)诊最远往返距离、出诊时间、乡镇卫生院是否派人到村卫生室出诊和坐诊时间；控制村的影响因素为是否为新农合定点机构；偏远村的影响因素为坐诊时间和是否从事其他工作。结论西部地区乡村医生的收入水平及收入满意度现状偏低,不同类型村庄乡村医生收入满意度的影响因素不同。
%U http://qikan.cqvip.com/Qikan/Article/Detail?id=665123397
%W 重庆维普资讯有限公司


%0 Journal Article
%A 徐亚明
%+ 杨行镇社区卫生服务中心全科
%@ 1009-4393
%T 家庭医生制服务背景下乡村医生的作用分析
%J 当代医学
%D 2015
%N 19
%V 21
%K 乡村医生 家庭医生制服务 城乡结合部 
%X 目的探讨现阶段在广泛开展家庭医生制服务的背景下,城乡结合部乡村医生角色、工作内容的转变,研究其在家庭医生服务模式开展中所起的作用,以及面临的问题和未来的发展方向。方法以本中心5个家庭医生工作室所有工作人员及所辖区域乡村医生为研究对象,开展家庭医生制服务1年后,对比乡村医生自我评价、群众评价及满意度的改变。结果乡村医生通过转变工作模式,发挥自身优势,顺利融入了家庭医生制服务模式,群众评价及满意度提高,乡村医生自我评价提高。结论乡村医生队伍在开展家庭医生制服务进程中,可通过转变角色、改变工作模式,利用自身的优势,帮助家庭医生工作室顺利开展社区工作,提高服务质量和工作效率,充分发挥自身价值。
%U http://qikan.cqvip.com/Qikan/Article/Detail?id=665211760
%W 重庆维普资讯有限公司


%0 Journal Article
%A 徐玉梅
%+ 潍坊医学院人文社会科学学院
%@ 1001-8565
%T 新医改视域下山东省基层医务人员工作满意度及影响因素调查与分析
%J 中国医学伦理学
%D 2015
%N 3
%V 28
%K 新医改 基层医务人员 工作满意度 影响因素 
%X 目的深入了解新医改实施中基层医务人员工作满意度现状,并与2011年的调研作对比,进一步分析影响其工作满意度提高的主要因素。方法选取山东省潍坊市、东营市、烟台市等部分基层医疗机构的326名在职职工进行调研,并采取定性与定量相统一的方法进行研究。结果对当前基层医疗工作岗位,很满意人数仅占5.2%,总体满意率为38.04%。对薪酬待遇的总体满意率为31.3%,对医患关系的总体满意率为36.19%,对医院管理制度、绩效考核的总体满意率分别为44.17%、40.79%。结论相比较于2011年的调研结果,基层医务人员工作满意度整体提升,但是总体满意度仍然不高。应逐步加强基层医院医疗服务能力和人才建设；继续落实稳定的倾斜政策,加大基层政策倾斜力度；强化医学人文精神教育；改善职业环境、维护医师权益。
%U http://qikan.cqvip.com/Qikan/Article/Detail?id=665432523
%W 重庆维普资讯有限公司


%0 Journal Article
%A 王亚峰
%+ 西安交通大学医学院公共卫生学院
%@ 1004-4663
%T 陕西省南部基层医务人员工作满意度及相关因素研究
%J 中国卫生事业管理
%D 2015
%N 7
%V 32
%K 基层医务人员 工作满意度 影响因素 
%X 目的:了解陕西省南部地区卫生人力资源的现状和医务人员的工作满意度情况,探讨和分析影响基层医务人员满意度的影响因素,为基层卫生人力资源相关政策的设计与完善提供基础科学依据。方法:采用多阶段分层整群抽样方法,对陕西南部780名基层医务人员进行工作现状及工作满意度问卷调查。采用单因素和多因素回归模型探讨影响工作满意度的相关因素。结果:本研究共有效调查742人,陕西南部地区基层医务人员工作满意度得分平均为(1.93±0.55)。研究显示患者行为、单位类型、性别、职称、年龄与工作满意度密切相关,其中患者行为影响最明显。结论:基层医务人员工作满意度属于"一般满意"水平,多种因素影响基层医务人员工作满意度水平,卫生管理部门应结合影响基层卫生人力资源工作满意度的关键因素,有针对性的进行基层卫生人力资源改革,改善工作满意度。
%U http://qikan.cqvip.com/Qikan/Article/Detail?id=665447604
%W 重庆维普资讯有限公司


%0 Journal Article
%A 陈广花
%+ 江苏省苏北人民医院
%@ 1672-4232
%T 移动心电检查系统的实施与展望
%J 现代医院管理
%D 2015
%N 4
%V 13
%K 床边心电图检查 无线网络 心电采集盒 数据共享 区域心电 移动查房 
%X 笔者对床边心电图检查的现状进行分析,阐述了医院移动心电检查系统的实施过程。利用医院无线网络、移动查房车和心电采集盒,实现了床边移动心电图检查及床边心电图检查的网络化和床边心电检查数据存储的电子化,提高了医生工作效率和患者满意度。同时,移动心电检查系统应用在基层医疗机构卫生信息平台中具有明显的实用性,是区域心电协同医疗发展的重要方向。
%U http://qikan.cqvip.com/Qikan/Article/Detail?id=665715985
%W 重庆维普资讯有限公司


%0 Journal Article
%A 李秀芹
%+ 陕西中医药大学人文管理学院
%@ 1001-8565
%T 陕西省基层医务人员激励机制的满意度调查研究
%J 中国医学伦理学
%D 2015
%N 4
%V 28
%K 基层医务人员 激励机制 满意度 因子分析 
%X 目的通过对陕西省基层医疗机构医务人员激励机制满意度的现状调查,找到影响医务人员工作积极性的主要激励因子。方法选择陕西省陕南、关中、陕北地区医疗机构进行问卷调查,并对统计数据采用因子分析法和Krukal-Wallis检验。结果影响医务人员工作积极性的主要激励公因子有培训和发展、薪酬待遇与保障水平、管理方式和团队合作、工作条件与工作环境,并且不同属性的医务人员对激励满意度存在差异。结论要提高医务人员的工作积极性,就必须结合陕西各地区的具体情况,建立适合的激励机制。
%U http://qikan.cqvip.com/Qikan/Article/Detail?id=665737119
%W 重庆维普资讯有限公司


%0 Journal Article
%A 肖文轩
%+ 《中国医院院长》编辑部
%@ 1674-3989
%T 乡医签约之赞皇模式
%J 中国医院院长
%D 2015
%N 17
%V 0
%K 乡医 乡村医生 群众满意度 石家庄市 县卫生局 宣传资料 赞皇县 办公室 
%X 2015年7月24日，石家庄市赞皇县，室外温度37°，遍地如炙。因为刚修了半旧的空调，县卫生局副局长赵建文那间简陋办公室里，温度尚可。得知记者是为了解县“3＋X”乡村医生签约服务的情况，赵建文含笑婉拒。“这项工作已经开展两年多了，媒体都集中报道了，我看还是算了吧。”在记者的反复沟通下，最终赵建文面露难色地答应给记者一些宣传资料看看。资料上写道：“全县签约服务卫生室覆盖率达100％，签约家庭2．9万户，覆盖人口近12万人，群众满意度达到96．2％……乡村医生每月能增加200元的收入。”
%U http://qikan.cqvip.com/Qikan/Article/Detail?id=665925955
%W 重庆维普资讯有限公司


%0 Journal Article
%A 郑骥飞
%+ 潍坊医学院管理学院健康领域社会风险预测治理协同创新中心"健康山东"重大社会风险预测与治理协同创新中心
%@ 1007-9572
%T 基本药物制度背景下乡村医生流失意图及影响因素分析
%J 中国全科医学
%D 2015
%N 25
%V 18
%K 基本药物制度 乡村医生 流失意图 影响因素分析 
%X 目的了解基本药物制度背景下乡村医生的流失意图,并探讨其影响因素。方法于2012年8—12月,采用多阶段分层随机抽样法,以山东省为样本地区抽取乡村医生621名。采用课题组自行设计的问卷对乡村医生进行调查,内容包括人口学信息、职业信息及流失意图信息3部分。剔除不合格问卷14份,最终确定有效问卷607份。采用Logistic回归分析探讨乡村医生流失意图的影响因素,结合重要性象限推导模型分析乡村医生流失意图各影响因素的重要程度。结果有流失意图的乡村医生数为386名(占63.6%)。单因素Logistic回归分析显示,不同年龄、工作年限、技术职称、执业资格、工资水平满意度、工作环境满意度、人际关系满意度、个人能力和潜力发挥满意度、发展前景满意度及管理水平满意度乡村医生的流失意图比较,差异有统计学意义(P%U http://qikan.cqvip.com/Qikan/Article/Detail?id=666043213
%W 重庆维普资讯有限公司


%0 Journal Article
%A 陈钟鸣
%+ 潍坊医学院管理学院健康领域社会风险预测治理协同创新中心"健康山东"重大社会风险预测与治理协同创新中心
%@ 1007-9572
%T 基本药物制度背景下基于扎根理论的乡村医生离职倾向形成机制研究
%J 中国全科医学
%D 2015
%N 25
%V 18
%K 基本药物制度 扎根理论 乡村医生 离职倾向 
%X 目的探讨基本药物制度背景下基于扎根理论的乡村医生离职倾向形成机制。方法于2012年7月采用目的性抽样和滚雪球抽样方法,选取济南、济宁、日照地区基本药物制度实施时间较长、对基本药物制度及其影响理解较深的乡村医生及乡镇卫生院、卫生局管理人员共22人,运用课题组研制的访谈提纲对其进行访谈,内容主要包括基本药物制度在当地的实施情况、相关配套政策的落实情况、基本药物制度实施后乡村医生的工作与生活情况、基本药物制度对乡村医生产生的影响以及乡村医生对基本药物制度及其配套政策的态度等。对收集到的访谈资料由两名研究人员按照扎根理论的研究方法,遵循开放编码、主轴编码和选择编码的步骤,进行阅读、转录、编码、属性归类、进行解释等工作。结果开放编码形成22个一级范畴,主轴编码形成了7个二级范畴,选择编码最终形成了乡村医生离职倾向产生路径:随着基本药物制度的实施,乡村医生队伍出现工作满意度下降以及情感耗竭等现象,由于当前情况下乡村医生工作的投入产出比太低,因此乡村医生队伍的工作积极性开始逐渐降低,职业认可度下降,由此导致其工作稳定性下降,离职倾向不断增强。结论基本药物制度实施后,乡村医生离职倾向的增强是多种因素共同作用的结果,最终将增加农村公共卫生服务体系以及三级医疗卫生服务网的脆弱性,相关部门应尽快采取针对性措施提高乡村医生稳定性。
%U http://qikan.cqvip.com/Qikan/Article/Detail?id=666043214
%W 重庆维普资讯有限公司


%0 Journal Article
%A 魏华林
%+ 国家卫生计生委人才交流服务中心
%@ 1004-4663
%T 中部地区乡镇卫生院医务人员薪酬满意度及其影响因素分析
%J 中国卫生事业管理
%D 2015
%N 9
%V 32
%K 乡镇卫生院 医务人员 薪酬满意度 
%X 目的:调查中部地区乡镇卫生院医务人员薪酬满意度,探讨其影响因素,并提出改善建议。方法:以中部地区河南省商城县和黑龙江省嫩江县的35所乡镇卫生院和其中的342名医务人员为调查对象,采用描述、单因素方差分析、多元回归等统计方法对调查结果进行分析。结果:中部调查地区乡镇卫生院医务人员2012年均薪酬水平为21682元,08年到12年薪酬增长29.0%。薪酬满意度的各个维度均为"不满意"或"非常不满意","薪酬水平满意度"评分显著低于其他维度(P%U http://qikan.cqvip.com/Qikan/Article/Detail?id=666051468
%W 重庆维普资讯有限公司


%0 Journal Article
%A 秦晓强
%+ 潍坊医学院管理学院、健康风险预警治理协同创新中心、“健康山东”重大社会风险预测与治理协同创新中心,山东省潍坊市261053
%@ 1007-9572
%T 新医改前后基层医生职业心理变化研究--基于3次问卷调查的比较
%J 中国全科医学
%D 2015
%N 26
%V 18
%K 医生,初级保健 职业满意 疲劳 卫生职业 
%X 目的分析新医改前后基层医生职业心理的变化。方法采用本课题组2007、2011、2013年对来自山东省济南、潍坊、德州三市基层医疗机构(乡镇卫生院、社区卫生服务机构)的基层医生进行的问卷调查和访谈资料,分析基层医生对总体工作满意度、疲劳度、工作稳定性、职业承诺变化情况。结果 3次调查中基层医生对总体工作满意度比较,差异有统计学意义(χ2=27.700,P%U http://qikan.cqvip.com/Qikan/Article/Detail?id=666063793
%W 重庆维普资讯有限公司


%0 Journal Article
%A 张翠云
%+ 潍坊医学院管理学院
%@ 1006-5563
%T 山东省乡村医生现况调查
%J 医学与社会
%D 2015
%N 9
%V 28
%K 乡村医生 收入 养老保障 医疗风险 
%X 目的:分析山东省乡村医生的现况,为出台相应政策解决乡村医生问题提供借鉴。方法:根据分层随机抽样方法,从山东省抽取了6个地市、12个样本县、24个乡镇的693名乡村医生进行问卷调查；访谈乡村医生240人。结果:87.2%的乡村医生认为现在的收入水平与之前相比有下降或明显下降,对收入满意度低；72.2%的人无养老保险,老无所养问题明显,乡村医生后顾之忧大；医疗风险大,缺乏医疗风险分担机制；71.1%的乡村医生认为现在的工作量与之前相比大幅增加或略有增加,劳动与收入不成正比,乡村医生积极性差；执业水平不高,向执业(助理)医师转化率低。结论:应通过完善乡村医生报酬体系、建立乡村医生养老保障和风险分担机制、增加村卫生室人员投入,完善乡村医生教育培训和准入管理制度,促进乡村医生队伍的稳定与发展。
%U http://qikan.cqvip.com/Qikan/Article/Detail?id=666082440
%W 重庆维普资讯有限公司


%0 Journal Article
%A 徐琪
%+ 苏州大学政治与公共管理学院
%@ 1003-2800
%T 走与留的艰难抉择:村医流失问题的苏州模式研究
%J 卫生软科学
%D 2015
%N 10
%V 29
%K 村医 流失 基层卫生 
%X 村医作为基层医疗卫生系统工作者,是维持农村基层医疗卫生服务体系的重要力量,承担着维护我国广大农村居民健康的重要职责。然而近几年村医现状令人堪忧,每年都有大量村医改行流失,这已成为当前制约农村卫生事业发展的主要瓶颈。苏州针对村医流失问题,采取了特色解决措施,已初见成效。本课题通过实地调查,着重对苏州市村医生存现状进行分析,了解村医工作满意度与职业发展需求,研究苏州举措经验与不足之处,对其他各城市破解村医流失问题具有较好的参考、借鉴以及启发意义,将有助于解决全国农村村医流失问题,稳定农村卫生事业发展。
%U http://qikan.cqvip.com/Qikan/Article/Detail?id=666352606
%W 重庆维普资讯有限公司


%0 Journal Article
%A 张利
%+ 山西医科大学公共卫生学院
%@ 1672-1721
%T 某基层医院医务人员工作满意度影响因素分析
%J 基层医学论坛
%D 2015
%N 27
%V 19
%K 基层医院 医务人员 工作满意度 调查分析 
%X 目的对基层医院医务人员工作满意度的影响因素进行调查分析。方法通过对医院领导、科室主任等管理层和医务人员进行访谈,采用分层随机抽样的方法,用自行设计的问卷进行调查。结果通过对该基层医院医务人员总体工作满意度的实证研究发现,薪酬及分配制度方面医务人员的满意度最低,工作压力和培训晋升方面的满意度也有待提高。结论建立良好的薪酬分配制度,通过有效的心理疏导帮助员工缓解压力,加强医院正面宣传,提升社会形象,增加青年医务人员培训和晋升的机会,从而提高医务人员工作满意度。
%U http://qikan.cqvip.com/Qikan/Article/Detail?id=666363569
%W 重庆维普资讯有限公司


%0 Journal Article
%A Dan Wu
%+ 香港大学医学院家庭卫生和初级卫生保健学系
%@ 1007-9742
%T 医疗卫生体系改革、针对医生的暴力伤害以及医务人员的工作满意度：中国东部地区浙江省的一项横断面调查
%J 英国医学杂志中文版
%D 2015
%N 10
%V 0
%K 工作满意度 体制改革 医疗卫生 暴力行为 医疗行业 横截面 医生 浙江 
%X 目的研究新医疗卫生体系改革和医患关系恶化背景下医生工作满意度及士气的影响因素。设计运用自行设计的调查问卷进行横断面调查。地点调查开展于2012年3-5月，主要调查对象是中国浙江省的省级和县级医院以及基层医疗卫生机构。结果共调查202名医生。导致工作满意度低的主要原因是收入低、工作时间长。省级医院医生的满意度最低，基层医疗卫生机构医生的满意度最高。3％的医院医生以及27％的基层医疗卫生机构医生对工资满意。医院中仅有7％的医生对工作时间满意，基层医疗卫生机构中43％的医生对工作时间满意。医院只有不到10％的医生对带薪休假时间（3％）和带薪病假时间满意（5％），而基层医疗卫生机构人员对这两项的满意度则分别为38％和41％。总体而言，87％的医生表示患者投诉的可能性比以前更高了，针对医生的暴力事件不断增加。仅有4．5％的医生愿意自己的子女成为医生，在125个提供原因的医生中，34％表示因为收入太低，17％表示因为职业风险太高，9％考虑到患者暴力威胁和人身安全问题。结论总体而言医生的工作满意度较低。医生的招聘与保持成为中国医疗卫生系统的重大挑战。应采取相应的应对策略，以保障将来医生的招聘与保持。具体措施包括：减少医生的工作量，尤其是省级医院医生的工作量，可以通过鼓励患者到基层医疗卫生机构就诊来实现。提高医生工资以及有效的处理患者对医生的暴力伤害。
%U http://qikan.cqvip.com/Qikan/Article/Detail?id=666396078
%W 重庆维普资讯有限公司


%0 Journal Article
%A 员辉
%+ 西安交通大学公共卫生学院
%@ 1001-8565
%T 陕北地区基层医生职业认同现状调查及影响因素分析
%J 中国医学伦理学
%D 2015
%N 6
%V 28
%K 职业认同 基层医生 医患关系 医学伦理学 
%X 目的调查陕北地区基层医生职业认同现状,探讨影响职业认同感的因素。方法采用分层整群抽样法,选取延安和榆林两个地级市下辖某两县的县医院、县妇幼保健院、县中医院及乡镇卫生院的在职医生作为研究对象。根据自行设计的"医生职业认同和影响因素调查问卷"进行调查。结果职业认同感总评分为(3.52±0.63)分,不同性别、地区、工作满意度、职业环境、医疗暴力的医生职业认同之间,差异有统计学意义(P%U http://qikan.cqvip.com/Qikan/Article/Detail?id=666655504
%W 重庆维普资讯有限公司


%0 Journal Article
%A 周明俭
%+ 新疆建设兵团第九师医院
%@ 1006-0979
%T 浅析基层医院护士能级管理促护理质量提升
%J 内蒙古中医药
%D 2015
%N 9
%V 34
%K 能级管理 护士 护理质量 
%X 目的:探讨护士能级管理在临床护理工作中的作用,完善能级管理。方法:在制定各级护理岗位技术能力要求及工作内容的基础上,通过医生协助评定、护理质量小组评定、患者评定的方式,评价实施护士能级管理模式前后的护理质量效果。结果:与实施护士能级管理前比较,促进护理工作质量的提升,医生、患者对护士的满意度提高。结论:护士能级管理可以提高护理质量和满意度,有利于调动护理人员学习专科知识和技能的积极性。
%U http://qikan.cqvip.com/Qikan/Article/Detail?id=666721179
%W 重庆维普资讯有限公司


%0 Journal Article
%A 曾万里
%+ 浙江省三门县人民医院
%@ 1007-9203
%T 基层医生开展慢性病健康教育的现状与分析
%J 中医药管理杂志
%D 2015
%N 22
%V 23
%K 基层医生 慢性病 健康教育 现状 对策 
%X 目的：对基层医生开展慢性病健康教育情况进行调查,分析其现状,并探讨提高慢性病健康教育的措施。方法：于2014年1-11月期间,采用自编慢性病健康教育调查问卷对浙江省三门县45所基层医疗机构的312名基层医生开展慢性病健康教育的现状进行调查。采用自制的慢性病健康知识问卷,对在基层医疗机构进行治疗的慢性病患者共计320例,进行慢性病知识掌握情况调查,并调查其对医生健康教育工作的满意度。结果：在312名基层医生中,对重点人群进行过慢性病筛查的有178名,对慢性病患者进行过家庭随访的有167名,参与组织社区慢性病宣传活动的有105名。慢性病健康教育工作的难点调查中,选择工作任务重的有226人,是最重要的影响因素；其次是健康教育资料相对缺乏。回收有效患者调查问卷316份,慢性病知识掌握合格的仅有196例,对医生知识宣教表示满意的有177例。结论：基层医生开展慢性病健康教育现状欠佳。影响基层医生进行慢性病健康教育的因素是多方面的,主要跟基层医生工作量大和基层医疗机构的制度、资源的不完善有关系,基层医疗机构及医生应该重视慢性病健康教育工作,并针对相关因素制定相应的措施进行干预,以改善慢性病健康教育效果,提升人们的生活质量。
%U http://qikan.cqvip.com/Qikan/Article/Detail?id=666894915
%W 重庆维普资讯有限公司


%0 Journal Article
%A 刘卫云
%+ 承德市承德护理职业学院
%@ 1006-5563
%T 医改前后承德市某县基层医务人员工作满意度调查
%J 医学与社会
%D 2015
%N 12
%V 28
%K 基层医疗机构 医务人员 工作满意度 
%X 目的:通过对承德市某县基层医务人员医改前后工作满意度比较,调查医改对医务人员的影响。方法:采用整群抽样法对医改前后承德市某县14所乡镇卫生院的医务人员进行工作满意度问卷调查。结果:医改前基层医务人员工作满意度得分为124.53±20.71,医改后为131.44±21.64,医改前满意度得分低于医改后,差异具有统计学意义(P%U http://qikan.cqvip.com/Qikan/Article/Detail?id=666944493
%W 重庆维普资讯有限公司


%0 Journal Article
%A 龚月丽
%+ 浙江中医药大学
%@ 1007-9203
%T 乡镇卫生院医务人员工作满意度的调查分析
%J 中医药管理杂志
%D 2015
%N 23
%V 23
%K 医务人员 乡镇卫生院 工作满意度 
%X 目的:研究乡镇卫生院基层医务人员对工作的满意度,为制定能提高人员满意度的措施提供依据。方法:运用调查问卷、访谈等方式,结合定性分析和定量分析。结果:除尊重、医患关系、同事关系等比较满意外,基层医务人员对员工培训、工资待遇等满意度低。结论:卫生部门应重视改善基层工作环境,提高工资待遇,以提高医务人员工作满意度,进而保证医疗质量。
%U http://qikan.cqvip.com/Qikan/Article/Detail?id=667009405
%W 重庆维普资讯有限公司


%0 Journal Article
%A 李林蔚
%+ 杭州师范大学医学院健康管理系
%@ 1007-9572
%T 我国基层医务人员对基本药物制度实施效果的认知评价及满意度调查
%J 中国全科医学
%D 2015
%N 34
%V 18
%K 基层医务人员 基本药物制度 实施效果 
%X 目的了解我国基层医务人员对基本药物制度实施效果的认知评价情况及满意度情况。方法采用随机抽样方法,于2013年7月对浙江省绍兴市、丽水市,江西省南昌市、九江市,陕西省西安市、安康市和新疆维吾尔自治区乌鲁木齐市42所基层医疗机构,共计791名基层医务人员,采用自行设计的问卷进行调查,调查主要内容为基本药物制度在基层卫生服务机构实施情况及存在的问题,收回有效问卷782份,有效回收率为98.86%。结果不同地区医务人员对基本药物制度实施后的门诊工作量变化情况、转诊患者数变化情况、医务人员收入变化情况、医务人员工作积极性变化情况、患者对医生的信任度、促进医生合理用药、价格合理性、种类能否满足需求、使用疗效、配送效率、患者认可度、是否利于"小病到基层"、能否促进基层医疗机构发展的评价比较,差异均有统计学意义(P%U http://qikan.cqvip.com/Qikan/Article/Detail?id=667661462
%W 重庆维普资讯有限公司


%0 Journal Article
%A 刘卫云
%+ 河北省承德市承德护理职业学院护理系,河北承德067000
%@ 1006-7515
%T 医务人员情绪劳动与工作满意度相关性研究
%J 中国卫生质量管理
%D 2016
%N 1
%V 23
%K 基层医务人员 情绪劳动 工作满意度 相关性 
%X 目的对承德市基层医务人员情绪劳动、工作满意度的现状进行调查,讨论情绪劳动和工作满意度的相关性,为管理者提供科学的理论依据。方法采用分层整群抽样法选取承德市基层医疗机构383名医务人员进行问卷调查,采用SPSS 20.0统计软件对资料进行统计分析。结果承德市基层医务人员情绪劳动的3个维度水平得分由高到低依次为:深层扮演3.89±0.73,情绪表达要求3.68±0.67,表层扮演3.61±0.74。工作总满意度水平为"满意",其中薪酬体系、福利待遇两个评价维度得分最低,人际关系、领导素质、社会地位得分最高。表层扮演能力得分与工作满意度中的工作性质、人际关系等5个评价维度呈负相关(P%U http://qikan.cqvip.com/Qikan/Article/Detail?id=667751973
%W 重庆维普资讯有限公司


%0 Journal Article
%A 刘姗姗
%+ 上海市浦东卫生发展研究院
%@ 1006-7515
%T 浦东新区社区医务人员工作满意度调查研究
%J 中国卫生质量管理
%D 2016
%N 1
%V 23
%K 医务人员 满意度 基层卫生机构 
%X 目的了解浦东新区社区医务人员工作满意度,发现问题和不足,并提出改进对策,以提高医务人员满意度。方法采用分层整群抽样,分别在浦东新区范围内城区、城郊、郊区三类地区各抽取1家公立社区卫生服务中心,并对当日所有在岗的医务人员开展满意度问卷调查。结果城区、城郊、郊区三类地区基层医务人员在年龄分布、职称结构、平均工作时间、薪酬与付出分布上均具有差异性(P%U http://qikan.cqvip.com/Qikan/Article/Detail?id=667751974
%W 重庆维普资讯有限公司


%0 Journal Article
%A 李家伟
%+ 成都中医药大学管理学院
%@ 1007-9572
%T 基于全国十个试点城市基层卫生技术人员角度的全科医生执业方式和服务模式试点改革成效研究
%J 中国全科医学
%D 2016
%N 1
%V 19
%K 全科医生 执业方式 服务模式 试点改革 基层卫生技术人员 
%X 目的从基层卫生技术人员角度了解全科医生执业方式和服务模式试点改革成效,为下一步推进全科医生制度建设提供参考依据。方法以"全科医生执业方式和服务模式改革试点"项目10个试点城市为研究现场,抽取试点工作开展处于中等水平的社区卫生服务中心和乡镇卫生院各1家(无乡镇卫生院的地区则再抽取1家社区卫生服务中心代替),共抽取20家基层医疗卫生机构。选取调查当日20家基层医疗卫生机构所有在岗的卫生技术人员为问卷调查对象,于2014年8月18—23日进行问卷调查,调查内容包括卫生技术人员的基本情况、对试点改革的知信行情况、工作强度与压力、执业现状的满意度情况等。发放问卷847份,有效回收问卷802份,问卷的有效回收率为94.69%。从20家基层医疗卫生机构中分别随机抽取2个全科医生团队,以全科医生团队的全体人员为访谈对象。于问卷调查时间同期采用座谈法进行访谈,访谈内容主要围绕机构全科医生多种执业方式开展情况及实施中存在的困难。结果在802名卫生技术人员中,有594人(74.06%)知晓医师可以多点执业；有791人(98.63%)只在本单位上班。249名基层临床医生中,有214人(85.94%)知晓医师可以多点执业；有246人(98.80%)目前只在1个机构执业；有54人(21.69%)认为所在单位支持多点执业；有45人(18.07%)打算开展多点执业。样本机构均已组建了全科医生团队并已开展了与居民的签约服务,有729人(90.90%)认为首选签约对象是慢性病患者,其次是65岁以上老年人(726人,90.52%)。针对当前执业状况,工作负荷的满意度最低(满意度为22.81%,183/802),其次是奖金分配制度(满意度为32.54%,261/802)。制约全科医生多种方式执业的原因有:当前人事管理政策和薪酬制度制约；基层机构全科医生数量不足,日常任务繁重,压力大,无暇开展其他方式执业；相关配套支撑政策和服务平台建设不健全。结论基层卫生技术人员参与试点改革的积极性高；推动全科医生多种方式执业的配套政策和服务平台建设存在不足；全科医生薪酬制度需进一步完善；全科人才缺口较大,应采取多种方式培养并留住人才。
%U http://qikan.cqvip.com/Qikan/Article/Detail?id=667782990
%W 重庆维普资讯有限公司


%0 Journal Article
%A 刘卫云
%+ 承德护理职业学院
%@ 1006-6233
%T 新医改背景下基层医务人员工作满意度调查
%J 河北医学
%D 2016
%N 3
%V 22
%K 新医改 基层医务人员 工作满意度 
%X 目的:在新医改背景下明确影响医务人员工作满意度的因素,从而为促进基层医疗机构的发展提供可行性的意见及建议。方法:采用随机抽样的方法在承德市选取16所乡镇卫生院,所有符合条件的医务人员作为调查对象。采用Weissetal所编制的明尼苏达满意量表MSQ(Minnesota Satisfaction Questionnaire)压缩版,对其进行工作满意度的问卷调查并配合访谈。结果:医改后基层医务人员工作总满意感得分为131.3921.45,属于"满意"范围。薪酬体系评价项目工作满意度得分最低12.70±4.04,属于"基本满意"范围,薪酬体系是影响医务人员工作满意度的重要影响因素,不同个体特征的医务人员医改后的工作满意度不同,尤其是不在编的医务人员薪酬体系评价项目的工作满意度得分最低11.49±4.40。结论:在新医改背景下提高医务人员工作满意度,促进基层医疗机构的发展,既要考虑不同的评价项目又要考虑不同的个体特征。
%U http://qikan.cqvip.com/Qikan/Article/Detail?id=668237882
%W 重庆维普资讯有限公司


%0 Journal Article
%A 湖北省政协医卫界别
%@ 1005-0647
%T 关于加强基层医务人员  培养和素质提升的建议
%J 世纪行
%D 2016
%N 1
%V 0
%K 基层医务人员 人员配备不足 诊疗人次 职称比例 人才队伍结构 医疗卫生人才 医疗安全 超负荷工作 卫生服务 意度 
%X 一、县乡村三级医务人员能力水平存在的问题一是医疗卫生人才总量不足。根据发展规划,到2020年,每1000人常住人口医师数要达到2.65人,护士数达到3.30人。我省离这个目标还有差距,医护人员配备不足,医生日均诊疗人次超过了全国平均水平,导致医护人员超负荷工作,增加了医疗安全风险,也影响了群众对医疗卫生服务的满意度。二是卫生计生人才队伍结构不合理。1初、中、高级职称比例不合理。
%U http://qikan.cqvip.com/Qikan/Article/Detail?id=668340808
%W 重庆维普资讯有限公司


%0 Journal Article
%A 叶俏
%+ 广东省珠海市人民医院
%@ 1674-4748
%T 24h住院护士培训制在基层医院的实践与效果
%J 全科护理
%D 2016
%N 7
%V 14
%K 住院护士 培训 基层医院 
%X [目的]探讨24h住院护士培训制在基层医院的实践与效果。[方法]将2013年入职培训的新护士作为对照组,2014年入职培训的新护士作为观察组,对照组实施常规培训方法,观察组制订24h住院护士培训方案,实行24h住院培训制度,培训考核合格后给予夜班准入,履行独立上岗职责。比较两组护士培训后护理技能考核、一次性夜班准入合格率、医生对新护士工作配合满意度。[结果]观察组护士培训后护理基本技能考核合格率、一次性夜班准入合格率及医生对新护士工作配合满意度均高于对照组(P%U http://qikan.cqvip.com/Qikan/Article/Detail?id=668410772
%W 重庆维普资讯有限公司


%0 Journal Article
%A 孙葵
%+ 潍坊医学院公共卫生与管理学院
%@ 1004-4663
%T 新医改形势下乡村医生收入状况及其对职业心态的影响
%J 中国卫生事业管理
%D 2016
%N 5
%V 33
%K 乡村医生 收入 满意度 职业承诺 稳定性 
%X 目的:探讨新医改形势下乡村医生职业心态现状,分析收入对乡村医生职业心态的影响。方法:以课题组自编乡村医生职业心态调查问卷作为测量工具,按分层随机抽样原则,根据经济发展水平好中差,从山东省抽取济南、济宁、临沂、日照和德州5市,同理,从每市抽取3县(市区),每县(市区)抽取3乡镇,每乡镇随机抽取3所卫生室,对抽中的卫生室按整群抽样原则进行调查,共调查621名乡村医生。采用描述性分析、结构方程模型对资料进行分析。结果:当前乡村医生收入偏低,工作付出-回报失衡,职业心态消极,队伍不稳。收入对工作满意度起直接正向作用(β=0.38,P%U http://qikan.cqvip.com/Qikan/Article/Detail?id=668888390
%W 重庆维普资讯有限公司


%0 Journal Article
%A 于倩倩
%+ 潍坊医学院管理学院
%@ 1007-953X
%T 公立医院医师薪酬公平感与工作满意度、离职倾向的关系研究
%J 中国卫生资源
%D 2016
%N 3
%V 19
%K 公立医院医师 薪酬公平感 工作满意度 离职倾向 
%X 目的 :分析不同级别公立医院、不同收入医师的工作满意度、离职倾向及收入分配现状,探讨薪酬公平感对医师工作满意度、离职倾向的预测能力。方法 :利用医师薪酬公平感量表、工作满意度量表及离职倾向量表,对山东省三地市1 910名公立医院医师实施调查,采用描述、相关分析及层次回归分析等分析资料。结果 :医师薪酬公平感均分(2.75±1.10)分；工作满意度均分(3.12±0.85)分；离职倾向均分(2.23±1.03)分。薪酬公平感对医师工作满意度、离职倾向分别具有明显的正负向预测作用,分别解释变异的26.3%和11.6%。结论 :薪酬公平感是医师工作满意度和稳定性的重要影响因素,但目前基层医疗机构、低收入医师薪酬公平感较低。设计医师薪酬制度时需了解医师报酬与付出的职业心态,体现其技术劳务价值。
%U http://qikan.cqvip.com/Qikan/Article/Detail?id=668891704
%W 重庆维普资讯有限公司


%0 Journal Article
%A 刘多
%+ 广西医科大学公共卫生学院
%@ 1005-930X
%T 监护人接种服务满意度对儿童麻疹疫苗及时全程接种率的影响因素分析
%J 广西医科大学学报
%D 2016
%N 2
%V 33
%K 麻疹疫苗 及时全程接种率 监护人 满意度 
%X 目的：调查分析广西壮族自治区农村地区25～42个月龄儿童麻疹疫苗及时全程接种率情况及其与监护人对接种服务满意度的影响因素。方法：采用多阶段分层抽样的方法从广西壮族自治区4个县（隆林县、隆安县、昭平县、武宣县）进行随机抽样调查,随机抽取1 217名25～42个月龄儿童进行现场调查,根据目标儿童计划免疫接种本,查看第一针和第二针接种信息。并采用自行拟定的监护人对接种服务的满意度调查表（12个条目）,以面对面问卷调查的方式调查目标儿童监护人对乡镇卫生院服务的满意度,分析麻疹疫苗及时全程接种率与监护人满意度的影响因素。结果：1 217名儿童麻疹疫苗第一针、第二针及两针及时全程接种率分别为60.40%、84.00%、54.15%。4个县儿童麻疹疫苗及时全程接种率比较差别有统计学意义（χ2=78.94,P=0.00）。多因素Logistic回归分析结果表明,家到乡镇卫生院的距离、告知儿童接种麻疹疫苗的方式、防保医生接种技能、防保医生提供的预约服务、防保医生解答情况、接种后防保医生对接种注意事项的讲解、防保医生对家长或儿童的熟悉程度是儿童麻疹疫苗两针及时全程接种率的影响因素（均P〈0.001）。结论：监护人接种服务满意度是儿童麻疹疫苗及时全程接种率的影响因素,应不断提高防保工作人员的整体业务水平,从而使儿童麻疹疫苗全程及时接种率得到提高。
%U http://qikan.cqvip.com/Qikan/Article/Detail?id=669034549
%W 重庆维普资讯有限公司


%0 Journal Article
%A 王帅
%+ 首都医科大学全科医学与继续教育学院
%@ 1672-5166
%T 我国基层医务人员离职意向状况与分析
%J 中国卫生信息管理杂志
%D 2016
%N 2
%V 0
%K 基层医务人员 离职意向 
%X 目的调查了解我国基层医务人员的离职意向状况,分析可能的影响因素,为改善我国基层医务人员状况和构建一支稳定的基层医务人员队伍提供政策参考依据。方法利用2013年国家卫生服务调查基层医务人员调查的数据,采用描述性分析、单因素分析、多因素分析、比较的方法进行分析。结果基层医务人员的离职意向有所降低,不同地区、机构、年龄段、性别、学历、工作年数、平均月收入的基层医务人员的离职意向程度有所差别,工作满意度、工作投入、工作压力是主要影响因素,月收入、自感受尊重程度是次要影响因素。结论提高基层医务人员的工作满意度,降低工作压力；提高基层医务人员的工作收入,改善基层医务人员的执业环境；完善基层医务人员相关制度,提高工作积极性,造就一支稳定的基层卫生人力队伍。
%U http://qikan.cqvip.com/Qikan/Article/Detail?id=669148409
%W 重庆维普资讯有限公司


%0 Journal Article
%A 许衡
%+ 浙江省温州市苍南县马站中心卫生院
%@ 1007-9203
%T 基层医院呼吸内科医院感染的预防与控制
%J 中医药管理杂志
%D 2016
%N 12
%V 0
%K 呼吸内科 医院感染 预防 控制 
%X 目的：探讨呼吸内科医院感染的预防措施与控制效果,以保证患者安全,提高科室整体质量。方法：回顾性分析2013年10月～2014年11月浙江省温州市苍南县马站中心卫生院呼吸内科130例患者医院感染的发生情况,总结发生医院感染的危险因素,提出针对性的预防措施。将2014年12月～2015年12月收治的120例患者设为观察组,实施医院感染预防措施,比较实施前后呼吸内科医院感染发生率、患者对医院感染相关知识知晓率和患者的满意度。结果：实施医院感染预防与控制后,呼吸内科患者的医院感染发生率从10%下降到2.5%（P〈0.05）；观察组对医院感染相关知识的掌握显著高于实施前（P〈0.05）；患者对医务工作的满意度显著提高（P〈0.05）。结论：呼吸内科医院感染的控制管理是一个过程管理,需对各个环节进行合理和规范管理,加强对医护人员预防医院感染知识的培训,监督医务人员严格按照规章制度执行各项操作,减少感染传播途径,确保患者安全。
%U http://qikan.cqvip.com/Qikan/Article/Detail?id=669376979
%W 重庆维普资讯有限公司


%0 Journal Article
%A 姚红
%+ 武汉大学公共卫生学院社会医学与卫生事业管理系,湖北武汉430076
%@ 1674-7763
%T 湖北省农村妇女“两癌”免费检查项目满意度及影响因素研究
%J 中国妇幼卫生杂志
%D 2016
%N 3
%V 0
%K 满意度 “两癌”免费检查 影响因素 
%X 目的了解湖北省农村“两癌”免费检查的受检妇女对项目的满意度及影响因素，为提高“两癌”免费检查工作质量提供建议。方法以100万受检妇女为研究对象，分层整群随机抽取5000人进行问卷调查，对使用的问卷进行信效度检验。满意度调查包括项目环境满意度、过程满意度、医生专业性满意度、医生态度满意度、整体满意度5个维度，满分为50分，分数越高代表满意度越好，≥40分为满意；同时调查年龄、项目通知方式、项目开展方式等可能影响满意度的因素。应用单因素和多因素线性回归分析满意度的影响因素。结果满意度总得分为（45．36±5．25）分，其中最满意的是医生态度（9．23±1．10）；最不满意的是医生专业性（8．93±1．32）。多因素线性回归分析显示，经济水平高的地区满意度低（b=-2．473，t=-11．357，P〈0．001）；由行政途径通知的满意度较由亲友等非行政途径通知的高（b=2．181，t=10．483，P〈0．001）；县妇幼保健院独立完成检查的满意度较县妇幼保健院联合乡镇卫生院完成检查的满意度高（b=1．480，t=5．195，P〈0．001）。结论湖北省农村妇女对“两癌”免费检查总体满意度高。地区经济水平、通知途径、开展模式和年龄是影响受检妇女满意度的主要因素。
%U http://qikan.cqvip.com/Qikan/Article/Detail?id=669415094
%W 重庆维普资讯有限公司


%0 Journal Article
%A 朱丽丽
%+ 潍坊医学院公共卫生与管理学院
%@ 1002-3674
%T 基于结构方程的乡村医生在岗培训行为意向模型研究
%J 中国卫生统计
%D 2016
%N 4
%V 33
%K 乡村医生 在岗培训 结构方程 技术接受模型 
%X 目的采用结构方程模型推断"感知有用"、"感知易用"、"感知收益"、"培训满意度"、"培训行为意向"之间的关系,得到乡村医生在岗培训行为意向模型。方法通过对山东省6个地市的407名乡村医生进行问卷调查,结合技术接受模型以及专业文献,建立初始模型,经过模型拟合与修正,获得乡村医生在岗培训"感知有用"、"感知易用"、"感知收益"、"培训满意度"、"培训行为意向"之间的关系。结果 "感知有用"与"培训满意度"是乡村医生在岗"培训行为意向"的直接影响因素；"感知易用"与"感知收益"只能通过作用于"感知有用"以及"培训满意度"来间接的影响"培训行为意向"。结论乡村医生在岗培训行为意向模型具有一定的科学性、合理性,在今后的乡村医生培训的工作中应重点加强培训的有用性、提高培训的满意度,同时注重培训的易用性与培训价值。
%U http://qikan.cqvip.com/Qikan/Article/Detail?id=669770121
%W 重庆维普资讯有限公司


%0 Journal Article
%A 杨姣
%+ 南昌大学公共卫生学院社会医学与卫生事业管理教研室
%@ 2095-4727
%T 南昌市基层医务人员职业认知现状及影响因素分析
%J 南昌大学学报：医学版
%D 2016
%N 4
%V 56
%K 基层卫生机构 医务人员 职业认知 影响因素 南昌,江西 
%X 目的了解南昌市基层医务人员的职业认知现状,并对其影响因素进行分析,为基层卫生综合改革提供政策依据。方法以南昌市新建县、青云谱区2个国家级基层综合改革示范点为样本县区,采用单纯随机方法,抽取6家基层卫生机构的基层医务人员,对其进行职业认知调查,并对影响职业认知的因素进行线性回归分析。结果完成调查的181名基层医务人员总体职业认知为(3.29±0.64)分。不同地区、性别、年龄、职称和每天工作时间的医务人员之间总体职业认知及各维度水平皆没有差异,不同工作类别医务人员的收入与绩效满意度差异有统计学意义(F=2.550,P%U http://qikan.cqvip.com/Qikan/Article/Detail?id=669913800
%W 重庆维普资讯有限公司


%0 Journal Article
%A 汤少梁
%+ 南京中医药大学卫生经济管理学院
%@ 0253-4304
%T 南京市乡村医生养老保险状况调查及其影响因素分析
%J 广西医学
%D 2016
%N 9
%V 38
%K 乡村医生 养老保险 影响因素 调查 南京市 
%X 目的探讨南京市乡村医生养老保险状况的影响因素,提出相应对策。方法对南京市高淳县和溧水县212名乡村医生的养老保险现状进行问卷调查,具体内容包括乡村医生的基本情况、参保现状、参保意愿和期待值,采用多元线性回归分析影响乡村医生养老保险状况的相关因素。结果南京市乡村医生对养老保险的满意度为41.0%。乡村医生养老保险的缴费标准期望值与家庭规模呈负相关,与文化程度、人均年纯收入和人均年支出呈正相关(P%U http://qikan.cqvip.com/Qikan/Article/Detail?id=669970049
%W 重庆维普资讯有限公司


%0 Journal Article
%A 林恺
%+ 汕头大学医学院第一附属医院
%@ 1674-4985
%T 广东省粤东地区岗位培训全科医生职业满意度状况研究
%J 中国医学创新
%D 2016
%N 26
%V 13
%K 全科医师 岗位培训 职业满意度 影响因素 
%X 目的:了解广东省基层全科医生工作现状及职业满意度情况,为促进基层全科医生队伍建设提供科学依据。方法:整群抽取2014年广东省粤东地区第四期全科医生岗位培训学员110名,以调查问卷的方式了解该组全科医生的基本信息、岗位培训状况、工作现状及职业满意度情况,并对结果进行分析。结果:基层全科医生的学历职称较低,大专以下学历占72.73%,初级职称医生占90.90%,其中助理医生占55.45%。没有接受过全科医学教育培训占95.45%,认为培训是因为工作需要占37.27%。调查对象对职业满意度的评价不高,尤其认为执业环境相对较差,感到不满意。不满意因素主要为:对单位工作条件(如设备、仪器等)不满意占60.00%,单位的工作环境占42.72%,职务职称晋升占28.18%,以及单位对岗位培训的支持占20.91%等。结论:政府相关部门应加强宏观调控与政策引导,努力改善基层医疗卫生工作环境,高度重视基层全科医生的职业发展与福利待遇问题,切实提高其职业满意度,以保障基层卫生人才队伍的稳定性及基层卫生服务的质量。
%U http://qikan.cqvip.com/Qikan/Article/Detail?id=670027424
%W 重庆维普资讯有限公司


%0 Journal Article
%A 陈钟鸣
%+ 潍坊医学院公共卫生与管理学院
%@ 1004-4663
%T 基于结构方程的新医改政策下村医工作稳定性影响因素分析
%J 中国卫生事业管理
%D 2016
%N 9
%V 33
%K 新医改 乡村医生 工作稳定性 结构方程 脆弱性 
%X 目的:分析新医改形势下山东省乡村医生工作稳定性影响因素。方法:运用结构方程模型,对新医改形势下山东省乡村医生工作稳定性影响因素进行分析。结果:新医改形势下山东省乡村医生工作稳定性较低,仅为2.060分,工作稳定性主要受乡村医生的职业认可度、政策满意度、工作满意度以及情感枯竭情况影响,四者对乡村医生工作稳定性影响的总效应系数分别为0.310、0.154、0.446以及-0.242,此外,各影响因素之间也存在相互作用关系。结论:新医改形势下,乡村医生工作稳定性较低且受到多种因素的综合影响,有关部门应尽快采取有针对性措施提高乡村医生稳定性。
%U http://qikan.cqvip.com/Qikan/Article/Detail?id=670076980
%W 重庆维普资讯有限公司


%0 Journal Article
%A 夏曼曼
%+ 西安交通大学医学部公共卫生学院
%@ 1001-8565
%T 陕西省南部地区基层医疗卫生人员工作倦怠的现状调查及相关因素分析
%J 中国医学伦理学
%D 2016
%N 5
%V 29
%K 基层卫生医务人员 工作倦怠 影响因素 
%X 目的通过对陕西省南部地区基层卫生医务人员工作倦怠现状的调查,分析其影响因素,为提高医务人员的工作积极性、矫治和预防工作倦怠提供理论依据和实践指导。方法采用多阶段分层整群抽样方法,以问卷调查的形式,随机抽取陕西省南部地区742名基层医务人员为调查对象。采用t检验和多元线性回归分析探讨基层卫生人员工作倦怠的相关因素。结果此研究共收集有效调查678人,陕西省南部地区基层医务人员工作倦怠度得分为(2.86±0.71)分,不同的年龄、工作强度、单位类型、工作对家庭影响和人事满意度,对基层医务人员的工作倦怠度有显著影响。结论陕西省南部地区基层卫生医务人员的工作倦怠状况处于一般水平。政府及卫生机构管理部门应重点改善基层卫生机构的人事建设体系,创建个性化卫生机构制度,以减轻医务人员的工作倦怠,提高基层卫生服务人员的健康水平。
%U http://qikan.cqvip.com/Qikan/Article/Detail?id=670121386
%W 重庆维普资讯有限公司


%0 Journal Article
%A 赵华丽
%+ 山东省枣庄市市中区人民医院护理部,277100
%@ 1674-2907
%T 以胜任力为导向的管理在基层医院护士岗位管理中的应用效果
%J 中华现代护理杂志
%D 2016
%N 25
%V 0
%K 护士 岗位管理 胜任力 基层医院 
%X 目的：对现行基层医院护理岗位实施以胜任力为导向的管理工作并对其实施效果进行分析。方法山东省枣庄市市中区人民医院于2011年12月实行以胜任力为导向的护士岗位管理制度，选择在妇产科和内科的护士共50名以及在此期间的200例住院患者为研究对象，对实施胜任力为导向的护士岗位管理制度前后各6个月的时间内患者对护士工作的满意度、护士对工作的满意度及医生对护士工作的满意度进行比较。结果在以胜任力为导向的护士岗位管理制度实施前患者对护士的满意度为82.0％，实施后患者对护士的满意度为98.0％，两组比较差异有统计学意义（P〈0.05）；实施前护士对工作的满意度为76.0％，实施后护士对工作的满意度为96.0％，两组比较差异有统计学意义（ P〈0.05）；实施前医生对护士的工作满意度为66.7％，实施后医生对护士工作的满意度为93.3％，两组比较差异有统计学意义（ P〈0.05）。结论在基层医院，根据基层护理工作的实际情况，实施以胜任力为导向的护士岗位管理制度，既有利于提高患者对护士工作的满意度，又利于提高护士对工作的满意度，调动护士工作积极性，提高了护士工作效率，加强医生与护士之间的工作配合度及医生对护士能力的认可度，从而保障了基层护理工作的顺利开展，值得推广。
%U http://qikan.cqvip.com/Qikan/Article/Detail?id=670208283
%W 重庆维普资讯有限公司


%0 Journal Article
%A 黄亚芳
%+ 首都医科大学全科医学与继续教育学院
%@ 1007-9572
%T 全科医生对社区应用即时检验态度的系统评价
%J 中国全科医学
%D 2016
%N 31
%V 19
%K 即时检验 社区卫生服务 全科医生 态度 系统评价 
%X 目的系统评价全科医生对社区应用即时检验(POCTs)的态度。方法于2016年1月,系统检索Pub Med(1978—2016年)、EMbase(1978—2016年)、中国知网(1980—2016年)及万方数据知识服务平台(1980—2016年)中与全科医生对社区应用POCTs态度有关的文献,同时根据纳入文献的参考文献进行人工检索。采用EPPI-Reviewer 3.0软件,通过主题合成的方法进行定性资料的统计分析。结果最终纳入合格文献6篇,均为定性研究,共有受访者204例,均为全科医生。生成分析性主题3项,均包括全科医生的积极态度和消极态度两方面:(1)POCTs对医患共同决策、诊断及治疗的影响,积极态度包括可帮助明确诊断结果、制定有效治疗方案,消极态度包括准确性存在质疑、对个别诊疗帮助不大、过于依赖检查结果；(2)POCTs对诊疗其他方面的影响,积极态度包括可减少针对同一健康问题的就诊次数和电话咨询次数、防止信息遗漏、优化慢性病管理、增强全科医生工作满意度,消极态度包括医疗检查费用上涨、仪器维护和检查项目增加带来的成本增加、使用面窄、质量控制不完善；(3)POCTs对医患关系、患者满意度的影响,积极态度包括促进医患沟通、树立患者信心并提高其治疗依从性、加强患者慢性病自我管理能力、优化医患共同决策模式、增加患者满意度,消极态度包括增加患者紧张焦虑情绪、可能增加患者的检查抵触情绪。结论即时检验在社区中的应用正逐年普及,有助于医患共同决策,促进医患沟通；但应进一步提供各类相关即时检验准确性的证据,评价即时检验在基层医疗中的应用效果和经济效益。
%U http://qikan.cqvip.com/Qikan/Article/Detail?id=670641868
%W 重庆维普资讯有限公司


%0 Journal Article
%A 张英芳
%+ 沈阳市于洪区马三家中心卫生院手术室
%@ 1001-5639
%T 人性化护理管理在基层医院手术室管理中的应用
%J 蛇志
%D 2016
%N 4
%V 28
%K 人性化护理管理 基层医院 手术室管理 
%X 目的 探讨人性化护理管理在基层医院手术室管理中的应用效果。方法 选择2013年5月-2015年5月我院手术室的护理人员14名为研究对象,并根据护理管理模式进行分组,实施常规护理管理模式为对照组,实施人性化护理管理模式为观察组,比较两组满意度情况。结果 观察组护理人员的技能水平、服务态度、护理效率以及亲和力满意度评分均显著高于对照组（P〈0.05）；手术医师对观察组护理人员的协调能力、工作态度、理论知识以及职业技能满意度评分均显著高于对照组（P〈0.05）。结论 人性化护理管理在基层医院手术室管理中具有较高应用价值,可明显提高住院患者和手术医师对手术室护理人员的满意度,值得临床推广应用。
%U http://qikan.cqvip.com/Qikan/Article/Detail?id=670925595
%W 重庆维普资讯有限公司


%0 Journal Article
%A 王军英
%+ 石河子大学医学院第一附属医院干部保健管理,新疆维吾尔自治区石河子市832008
%@ 2095-4344
%T 干部保健病房实施走动式管理效果分析
%J 中国组织工程研究
%D 2016
%N A02
%V 20
%K 干部保健 走动式管理 医疗质量 组织工程 
%X 背景：走动式管理模式指的是高层管理者以非定时抽查方式，于各部门检查医务人员工作情况，其并非是单纯的走动，而是以监督、指导为目的，逐步深入基层。目的：探析干部保健病房实施走动式管理的效果。方法：将80例住院患者随机均分成2组，观察组实施走动式管理模式，对照组给予常规管理模式。比较2组工作质量及满意度。结果与结论：观察组患者对护理工作满意度为95．0％，高于对照组80．0％，对比存在统计学意义（P〈0.05）；观察组基础工作、工作记录、消毒隔离、安全以及病区管理等评分均显著高于对照组（P〈0．01）。提示：走动式管理模式的实施，对提高患者满意度与护理质量具有积极意义，值得推行。
%U http://qikan.cqvip.com/Qikan/Article/Detail?id=671047769
%W 重庆维普资讯有限公司


%0 Journal Article
%A 姚红
%+ 武汉大学公共卫生学院社会医学与卫生事业管理系
%@ 1001-0580
%T 湖北农村妇女宫颈癌和乳腺癌免费检查满意度及影响因素
%J 中国公共卫生
%D 2017
%N 1
%V 33
%K 满意度 “两癌”免费检查 影响因素 农村 妇女 
%X 目的了解湖北省农村妇女"两癌"免费检查受检妇女对项目的满意度及影响因素,为提高"两癌"免费检查工作质量提供依据。方法 2014年11—2015年9月在湖北省29个县市区共计100万名参加过"两癌"免费检查的受检妇女中,采用分层整群随机抽样方法抽取6 141名农村妇女进行满意度调查,应用单因素和多因素线性回归分析满意度的影响因素。结果满意度总得分为(45.36±5.25)分,其中环境满意度(9.01±1.16)分、过程满意度(9.01±1.32)分、医生专业满意度(8.93±1.32)分、医生态度满意度(9.23±1.10)分、整体满意度(9.12±1.13)分；多因素线性结果显示,经济水平低的地区受检妇女满意度高于经济水平高的地区(b=-2.539,t=-11.975,P%U http://qikan.cqvip.com/Qikan/Article/Detail?id=671086466
%W 重庆维普资讯有限公司


%0 Journal Article
%A 陈定湾
%+ 杭州医学院公共卫生学院,310053
%@ 1000-6672
%T 浙江省定向培养社区医生的职业稳定性评估
%J 中华医院管理杂志
%D 2017
%N 2
%V 33
%K 浙江省 定向培养 社区医生 职业稳定性 规范化培训 
%X 目的了解浙江省定向培养农村社区医生入职后的职业稳定性、培训需求和能力提升等问题，以进一步完善定向培养工作的相关政策。方法采用分层随机抽样的方法，抽取3个县（市、区），对所有毕业到岗的社区医生进行问卷调查，并对卫生和计划生育委员会、基层医疗机构负责人和社区医生进行深度访谈。结果共回收有效问卷190份，男性占34．2％，女性占65．8％；其对工作环境、社会地位、工作压力、工作成就感4方面满意度评价较高，对薪酬待遇和医疗设施满意度较低；经常考虑离职者仅占5．3％，男性高于女性；有机会到县级医院工作，考虑离职的比例高达63．2％；91．1％认为住院医师规范化培训有必要，98．4％认为有必要在岗进修培训，94．7％参加了成人教育专升本学习。结论定向培养农村社区医生职业稳定性总体较好，离职意愿低。需进一步探索多种途径引导定向培养生扎根基层，服务基层，并完善住院医师规范化和进修培训制度。
%U http://qikan.cqvip.com/Qikan/Article/Detail?id=671162738
%W 重庆维普资讯有限公司


%0 Journal Article
%A 刘爽
%+ 华中科技大学医药卫生管理学院
%@ 1004-4663
%T 乡村医生的生存质量及影响因素研究——以湖北省麻城市为例
%J 中国卫生事业管理
%D 2017
%N 2
%V 0
%K 乡村医生 生存质量 影响因素 WHOQOL—BREF量表 
%X 目的:探讨湖北省乡村医生的生存质量现状及影响因素。方法:采用世界卫生组织生存质量简表(WHOQOL-BREF)对湖北省麻城市7个乡镇的276名乡村医生进行问卷调查。结果:麻城市乡村医生在生存质量简表的生理领域、心理领域、社会领域、环境领域及总评的得分为14.14±2.13、12.80±2.44、13.84±2.32、10.30±2.47及12.11±3.29；多元回归分析得到的主要影响因素是工作满意度,与4个领域及总评均呈正相关,年龄与生理领域和社会领域均呈负相关,居住方式影响环境领域和总评,养老保险和月均医疗收入影响环境领域,是否专职行医影响总评。结论:麻城市乡村医生的生存质量得分可能表明其生存质量较差,提高工作满意度是改善其生存质量的重要手段。政府需要重视提高乡村医生的生存质量,尤其应关注其心理领域和环境领域的生存质量。
%U http://qikan.cqvip.com/Qikan/Article/Detail?id=671324498
%W 重庆维普资讯有限公司


%0 Journal Article
%A 林腓力
%+ 温州医科大学附属第一医院,浙江省温州市325200
%@ 1671-0592
%T 浙江省三级医院医生基层多点执业意愿调查
%J 中国医院
%D 2017
%N 3
%V 21
%K 医师多点执业 多点执业意愿 基层多点执业 
%X 采用自设问卷,对浙江省12所三级医院的医师进行问卷调查。调查发现,浙江省不同级别三级医院医师在多点执业意愿以及去基层多点执业意愿方面,省市县不同级别三级医院有统计学差异,应该采取更有针对性的措施来促进优质医疗资源合理流动；在收入满意度方面,三级医院医师大部分并不满意,并且在多点执业原因选择上提升经济收入是第一原因。因为医师多点执业主要的动因还是增加收入,所以应该重视从提升经济收入角度来推动多点执业政策的执行。
%U http://qikan.cqvip.com/Qikan/Article/Detail?id=671449853
%W 重庆维普资讯有限公司


%0 Journal Article
%A 刘小珍
%+ 赣南医学院心理学系
%@ 1001-4152
%T 医护人员共情能力及影响因素调查分析
%J 护理学杂志
%D 2017
%N 4
%V 32
%K 护士 医生 共情能力 影响因素 调查分析 
%X 目的探讨医护人员共情能力现状及其影响因素,为医患关系和谐发展和针对性管理提供参考。方法对356名医护人员运用中文版杰弗逊共情量表和自编问卷进行调查分析。结果共情能力总分,护士为114.68±13.81,医生为110.70±19.15,其中观点采择维度护士得分显著高于医生(P%U http://qikan.cqvip.com/Qikan/Article/Detail?id=671510466
%W 重庆维普资讯有限公司


%0 Journal Article
%A 罗惜
%+ 新疆和静县人民医院
%@ 1674-361X
%T 护理人力资源库在基层医院的应用方法与效果
%J 中国农村卫生
%D 2016
%N 06X
%V 0
%K 护理人力资源 基层医院 管理 
%X 目的:充分利用基层医院的护理人力资源,使护理工作效率最大化,满足临床护理人员的需求。方法:建立人力资源库,根据床位使用率、危重患者的人次、突发事件的应急情况、人员短缺等情况进行调配,健全激励机制。结果:护理工作质量、病人对护理服务满意度、医生对护士满意度明显提高,不良事件发生率降低。结论:合理使用护理人力资源,实行护理人员弹性调配,是保证护理质量、护理安全、提高护理服务的重要因素。
%U http://qikan.cqvip.com/Qikan/Article/Detail?id=671541184
%W 重庆维普资讯有限公司


%0 Journal Article
%A 于洗河
%+ 吉林大学公共卫生学院
%@ 1006-5563
%T 吉林市基层医务人员工作满意度调查
%J 医学与社会
%D 2017
%N 3
%V 30
%K 基层医疗卫生机构 医务人员 工作满意度 吉林 
%X 目的:了解吉林市基层医务人员工作满意度现状及其影响因素,探讨卫生服务管理存在的问题,为相关政策的制定和完善提供依据。方法:采用多阶段分层抽样的方法,对吉林市507名基层医务人员进行工作满意度问卷调查,采用单因素分析、相关分析和多因素回归模型探讨工作满意度的影响因素。结果:吉林市基层医务人员整体工作满意度均值为3.05分,收入满意度得分最低,为2.13分。年龄、工作类别、专业技术职称和月均收入是工作满意度的影响因素(均P%U http://qikan.cqvip.com/Qikan/Article/Detail?id=671557701
%W 重庆维普资讯有限公司


%0 Journal Article
%A 张海瑞
%+ 西安医学院卫生管理系
%@ 1671-0592
%T 四川省全科医生特岗特设政策实施现状及效果评价
%J 中国医院
%D 2017
%N 5
%V 21
%K 全科医生 特岗特设 四川 人力资源 
%X 目的:了解四川省全科医生特岗特设政策实施的现状,并对其具体实施的效果进行评价。方法:采用描述性统计学分析法对四川省卫生计生委全科医生特岗特设数据报表进行统计分析；采用调查问卷和现场访谈法对受聘全科医生进行问卷调查和访谈。结果:本次共招聘全科医生194名。全科医生特岗特设政策使四川省9个地市的179个乡镇获益,并受到了各级卫生行政部门的一致赞成和患者的一致好评,有效缓解了基层群众看病难的境况,但受聘全科医生对工资待遇及晋升机会方面的满意度不高。结论:不断完善全科医生工资及绩效奖励办法,转变全科医生的管理制度,加强政府各部门间的协同促进作用,以便为推进全科医生特岗特设政策的进一步落实提供有力保障。
%U http://qikan.cqvip.com/Qikan/Article/Detail?id=671969703
%W 重庆维普资讯有限公司


%0 Journal Article
%A 于青
%+ 泰山医学院
%@ 1004-7115
%T “药品零差价”政策对基层医疗机构影响的调查分析
%J 泰山医学院学报
%D 2017
%N 4
%V 38
%K 药品零差价政策 基层医疗机构 乡村医生 影响 
%X 目的调查"药品零差价"政策对农村基层卫生机构及乡村医生的影响。方法主要通过问卷调查与访谈方式进行。结果 "药品零差价"政策的实施暴露出一些问题,如药品时有断货现象；虽然医疗机构就医量增加,但收入受损；医生很少得到相应的补偿,收入降低,工作满意度及积极性降低。结论建议零差价政策的实施伴以配套改革措施同行,如明确乡村医生的法律地位、探索综合的补偿模式,以期达到政策实施的预期目标。
%U http://qikan.cqvip.com/Qikan/Article/Detail?id=672496999
%W 重庆维普资讯有限公司


%0 Journal Article
%A 张芙蓉
%+ 平江县第一人民医院护理部
%@ 1006-6411
%T 三级护理质量管理模式在基层医院质量控制中的应用
%J 当代护士：中旬刊
%D 2017
%N 7
%V 0
%K 三级护理质量管理 护理质量 控制对策 应用效果 
%X 目的探讨三级质量管理模式在基层医疗机构护理质量管理中的应用效果。方法 2015年1月~12月,对医院22个临床科室实施三级护理质量管理模式,比较实施前后护理质量核心指标检查结果、护士行为和患者、医生、护士对护理工作的满意率。结果实施三级质量管理模式前后,全院优质护理、基础护理、护理文书、护理安全、消毒隔离、专科护理等护理质量核心指标得分差异有统计学意义(P0.05),对核心制度掌握情况、三基考试及技能考核得分差异有统计学意义(P%U http://qikan.cqvip.com/Qikan/Article/Detail?id=672540997
%W 重庆维普资讯有限公司


%0 Journal Article
%A 董海
%+ 西藏大学医学院
%@ 1002-3674
%T 西藏地区农村医务工作者职业满意度影响因素的结构方程模型分析
%J 中国卫生统计
%D 2017
%N 3
%V 34
%K 西藏 农村医务工作者 职业满意度 结构方程模型 
%X 目的探讨影响西藏地区农村医务工作者职业满意度的因素。方法对西藏拉萨周边农村地区医疗机构医务人员进行抽样调查,就职业满意度、薪酬待遇、职业认同、职业规划等相关方面进行问卷。对以上因素构建结构方程模型并分析影响职业满意度的相关因素。结果结构方程模型以职业规划作为中介变量,职业认同度、薪酬待遇满意度为外生潜变量影响,职业满意度为内生潜变量。模型配适度指标符合要求,拟合度较好(CMIN/DF=2.509,RMSEA=0.076,CFI=0.78)。模型构建的回归路径系数均具有统计学意义(P%U http://qikan.cqvip.com/Qikan/Article/Detail?id=672567449
%W 重庆维普资讯有限公司


%0 Journal Article
%A 代志广
%+ 安徽省疾病预防控制中心基本公共卫生服务管理科
%@ 1000-0399
%T 乡村医生基本公共卫生服务项目工作现状及满意度调查分析
%J 安徽医学
%D 2017
%N 6
%V 38
%K 乡村医生 基本公共卫生服务项目 满意度 
%X 目的了解乡村医生基本公共卫生服务(BPHS)项目工作现状和满意度,分析影响因素。方法 2016年6~7月随机抽取涡阳县500名乡村医生进行问卷调查,调查乡村医生的BPHS项目工作现状及满意度。结果 85.10%的乡村医生与辖区居民医患关系改善,65.32%的乡村医生获得较好的工作满足感,村医和乡医BPHS工作现状满意率分别为74.80%和46.30%,差异有统计学意义(χ~2=25.28,P%U http://qikan.cqvip.com/Qikan/Article/Detail?id=672579100
%W 重庆维普资讯有限公司


%0 Journal Article
%A 韩林俐
%+ 石河子大学医学院
%@ 1007-9572
%T 北疆牧区农牧民对基层卫生服务的满意度调查及其影响因素研究
%J 中国全科医学
%D 2017
%N 19
%V 20
%K 基层卫生服务 满意度 新疆[维吾尔自治区] 农牧民 
%X 目的了解北疆牧区农牧民对基层卫生服务的满意度情况并探讨其影响因素。方法采用典型抽样法确定伊犁哈萨克自治州新源县哈拉布拉乡、阿勒泰地区青河县阿热勒托别乡及塔城地区塔城市恰夏乡作为样本乡；再采用随机数字表法选取哈拉布拉乡3个村、阿热勒托别乡4个村及恰夏乡4个村作为样本村；最后在样本村中采用整群抽样法抽取年龄15周岁及以上的常住农牧民作为调查对象。于2014年7月—2015年8月,采用自行设计的《居民卫生服务调查表》进行问卷调查。问卷的主要内容包括:农牧民的基本情况、农牧民调查前两周内患病情况及门诊就医满意度、农牧民调查前1年内在乡镇卫生院的住院情况及住院就医满意度。共发放问卷1 621份,回收有效问卷1 615份,问卷的有效回收率为99.6%,筛选出调查前两周内在基层门诊就诊或调查前1年内在乡镇卫生院住院的农牧民的问卷,共计122份。结果农牧民对基层卫生服务的总体满意度为74.6%(91/122),其中对村卫生室服务的满意度为81.0%(17/21),对乡镇卫生院门诊服务的满意度为77.5%(55/71),对乡镇卫生院住院服务的满意度为75.0%(48/64)。农牧民对村卫生室服务满意度较高的条目主要是方便程度、服务态度、就诊环境,满意度分别为100.0%(21/21)、90.5%(19/21)、85.7%(18/21)；对乡镇卫生院门诊服务满意度较高的条目主要是方便程度、就诊环境、服务态度,满意度分别为95.8%(68/71)、83.1%(59/71)、78.9%(56/71)；对乡镇卫生院住院服务满意度较高的条目主要是服务态度、住院环境、技术水平,满意度分别为92.2%(59/64)、79.7%(51/64)、70.3%(45/64)。不同年龄、家庭人均年收入、家庭人均年医疗费用、到最近医疗单位的距离和时间及是否为贫困户和低保户的农牧民基层卫生服务满意度比较,差异均有统计学意义(P%U http://qikan.cqvip.com/Qikan/Article/Detail?id=672693832
%W 重庆维普资讯有限公司


%0 Journal Article
%A 杨明玉
%+ 蚌埠医学院全科医学教育发展研究中心
%@ 1000-2200
%T 安徽省全科医生现状调查
%J 蚌埠医学院学报
%D 2017
%N 5
%V 42
%K 全科医生 现状 调查 
%X 目的:调查分析安徽省全科医生队伍的现状以及存在的主要问题。方法:采用自制调查问卷,随机抽取安徽省8个地区(合肥、蚌埠、芜湖、黄山、阜阳、六安、滁州、安庆)、368个村卫生室、167个乡镇卫生院、在岗的930名全科医生进行调查。结果:930人中,乡镇卫生院全科医生410人,村卫生室全科医生520人。2组性别分布差异无统计学意义(P>0.05)；村卫生室全科医生年龄结构高于乡镇卫生院(P%U http://qikan.cqvip.com/Qikan/Article/Detail?id=672788479
%W 重庆维普资讯有限公司


%0 Journal Article
%A 杨蕾
%+ 新疆医科大学公共卫生学院
%@ 1003-2800
%T 墨玉县综合医院和县卫生院医务人员工作满意度分析
%J 卫生软科学
%D 2017
%N 8
%V 31
%K 工作满意度 影响因素 基层医疗机构 医务人员 墨玉县 
%X [目的]分析比较墨玉县综合医院和县卫生院医务人员工作满意度的情况,并分析其相关影响因素,为管理者制定相关政策提供一定的参考依据。[方法]以墨玉县医务人员为研究对象,进行自填式问卷调查,采用Spector教授1985年开发的JSS工作满意度量表进行调查。[结果]墨玉县少数民族医务工作者工作满意度总体得分为115.398分,最低得分为工作流程满意度得分10.831分,最高得分为工作性质得分14.981分；县综合医院医务人员的工作满意度总分低于县卫生院(P%U http://qikan.cqvip.com/Qikan/Article/Detail?id=672853781
%W 重庆维普资讯有限公司


%0 Journal Article
%A 盛娅农
%+ 西南大学经济管理学院
%@ 1000-6389
%T 农村社会医疗保险参保农户满意度及影响因素研究
%J 农业经济问题
%D 2017
%N 7
%V 0
%K 新型农村合作医疗 满意度 政府 医疗机构 医疗费用支出 
%X 基于重庆市1500户农村居民连续跟踪调查数据,运用描述性统计法对比分析了农户对农村社会医疗保险满意度,同时建立多元回归模型、采用加权最小二乘法(WLS)实证分析了不同视角下农户对农村社会医疗保险满意度的影响因素。主要研究结论如下:(1)农户对农村社会医疗保险满意度逐年提高,仍有部分农户对政府医疗保险工作不满意,有很多农户就医费用是全部自费的,相对来说农户对医疗机构的评价比较高。(2)医疗机构可及性、医疗设施、医务人员态度是影响农户对农村社会医疗保险满意度的主要因素。(3)农户对医疗机构评价受医疗机构的拥挤程度影响非常敏感。
%U http://qikan.cqvip.com/Qikan/Article/Detail?id=672876394
%W 重庆维普资讯有限公司


%0 Journal Article
%A 刘露霞
%+ 重庆市渝中区大溪沟街道社区卫生服务中心
%@ 1672-5654
%T 区域内家庭医生工作室的探索与实践
%J 中国卫生产业
%D 2017
%N 19
%V 14
%K 家庭医生 工作室 探索与实践 
%X 目的构建合理的诊疗模式,改变居民的求医意识和基层医务人员的服务意识,优化资源,改变基层内部的市场机制,促进建立分级诊疗,提升百姓的卫生获得感和满意度。方法在中心遴选建立1个家庭医生工作室,从加强服务体系、机制、能力建设着手,开展基本医疗服务、基本公共卫生服务、医疗联合体服务、签约服务和其他服务等。结果家庭医生工作室服务模式,有益于建立分级诊疗格局,促进社区卫生与二三级医院的双向联动,服务内容更广,重点人群健康管理率有效提高,切实提高签约居民的卫生获得感,提升居民的满意度。结论家庭医生工作室有效利用整合区域资源,更好促进分级诊疗格局,提升服务能力和水平,提升居民获得感和满意度,值得推行。
%U http://qikan.cqvip.com/Qikan/Article/Detail?id=672911268
%W 重庆维普资讯有限公司


%0 Journal Article
%A 胡慧美
%+ 杭州医学院公共卫生学院
%@ 1002-3674
%T 浙江省基层医疗机构临床医生工作满意度的因子分析
%J 中国卫生统计
%D 2017
%N 4
%V 34
%K 基层医疗机构 满意度 因子分析 影响因素 激励措施 
%X 目的了解浙江省基层医疗机构临床医生对工作的满意度,探讨影响工作满意度关键因素,为制定浙江省基层卫生工作人员的激励机制提供一定的参考依据。方法采用因子分析法对基层临床医生的工作满意度进行研究,寻找对浙江省基层临床医生工作满意度的主要影响因素。结果医院管理、职业诉求、自我认同、外界影响、认可与归属感和用药自主权是影响工作满意度的主要因素。结论卫生行政管理部门在提高基层医疗机构临床医生工作满意度时,应向上述六方面倾斜,制定有效的激励措施提高基层临床医生的工作积极性及满意度。
%U http://qikan.cqvip.com/Qikan/Article/Detail?id=672914782
%W 重庆维普资讯有限公司


%0 Journal Article
%A 马牧野
%+ 潍坊医学院公共卫生与管理学院
%@ 1004-4663
%T 山东省乡村医生工作满意度影响因素研究
%J 中国卫生事业管理
%D 2017
%N 8
%V 0
%K 乡村医生 工作满意度 影响因素 
%X 目的:了解山东省乡村医生工作满意度现状,探讨其影响因素。方法:采用多阶段分层随机抽样方法抽取山东省6个地市18个县54个乡镇,随机抽取1035名乡村医生进行问卷调查,运用单因素分析和多元线性回归分析影响因素。结果:乡村医生工作满意度仅为37.1%,影响因素主要为薪酬待遇、学习培训、村卫生室工作环境、个人成就感、上级决策以及年龄构成等。结论:通过提高乡村医生收入水平,加强乡村医生业务培训,进一步加强标准化村卫生室建设,提升乡村医生社会地位与工作认同感,完善乡村医生准入机制,提高乡村医生的决策参与度等措施,提高乡村医生工作满意度。
%U http://qikan.cqvip.com/Qikan/Article/Detail?id=673049982
%W 重庆维普资讯有限公司


%0 Journal Article
%A 孙葵
%+ 潍坊医学院公共卫生与管理学院
%@ 1004-4663
%T 基于ERG理论的乡村医生激励策略研究
%J 中国卫生事业管理
%D 2017
%N 9
%V 0
%K 乡村医生 ERG理论 激励 
%X 目的:探讨提高乡村医生工作积极性的激励策略。方法:运用定性与定量相结合的方法,定性调查采用个人深入访谈为主,定量调查采用问卷调查法,以课题组编制的乡村医生调查表为测量工具,对山东省6市18县54个乡镇的1018名乡村医生进行调查,采用描述性分析、路径分析对定量资料进行分析,结果:乡村医生生存状况得分较低,其次是成长状况,关系状况得分最高。生存对工作满意度作用最大,路径系数为0.41,其次为关系,路径系数为0.21,再次为成长,路径系数为0.15。结论:激励乡村医生目前应以改善其生存状况为主。
%U http://qikan.cqvip.com/Qikan/Article/Detail?id=673216047
%W 重庆维普资讯有限公司


%0 Journal Article
%A 吴超勇
%+ 北京中医药大学
%@ 1671-332X
%T 基层医务人员工作满意度调研报告——以广西巴马县人民医院为例
%J 现代医院
%D 2017
%N 9
%V 17
%K 医务人员 工作满意度 调查研究 
%X 目的探讨当前基层医务人员工作满意度情况。方法对广西巴马县人民医院医务人员进行工作满意度调查问卷,问卷共有10个维度的分析,条目采用李克特5点评分法,整理数据并进行统计分析。结果医务人员总体满意度得分是(3.21±0.60)分,评价较高的3个维度是团队协作及人际关系、工作本身、高层领导素质,其平均得分是(3.69±0.51)、(3.58±0.72)、(3.57±0.58)分；评价较低的3个维度是工作卷入程度、报酬及报酬的分配制度、工作风险,其平均得分是(2.99±0.50)、(2.84±0.54)、(2.36±0.57)分。25~45岁中青年的医护人员的满意度明显较低。结论基层医务人员的工作满意度总体较好,在薪酬待遇、工作风险和工作卷入程度方面满意度较低,需要引起关注和支持。
%U http://qikan.cqvip.com/Qikan/Article/Detail?id=673281030
%W 重庆维普资讯有限公司


%0 Journal Article
%A 冯敏
%+ 宁波市鄞州区第三医院
%@ 1671-9069
%T 绩效考核在基层医院医师管理中的应用
%J 医院管理论坛
%D 2017
%N 11
%V 34
%K 绩效考核 医师 应用效果 
%X 目的	探讨绩效考核在基层医院医师管理工作中的效果。方法	根据基层医院实际,利用差异化的工作量考核模式,制定医师岗位绩效考核标准。以某基层医院为例,具体分析比较绩效考核标准实施前后该院财务状况、服务满意度、医师5S管理质量、医疗质量、医师创新工作等几方面的结果,剖析绩效考核应用效果对医院的影响。结果	通过绩效考核制度落实,打破平均主义概念,摒弃以药养医,有效调动医师工作积极性,各项指标经比较均明显优于实施前。结论	医院各项绩效考核工作积极有效,提高了医护人员整体素质,临床工作质量亦得以提升,从而推动医院持续、健康发展。
%U http://qikan.cqvip.com/Qikan/Article/Detail?id=673901245
%W 重庆维普资讯有限公司


%0 Journal Article
%A 张艳春
%+ 国家卫生计生委卫生发展研究中心
%@ 1003-0743
%T 英国质量产出框架对我国家庭医生签约服务激励机制的启示
%J 中国卫生经济
%D 2017
%N 12
%V 36
%K 英国质量产出框架 家庭医生签约服务 绩效考核 激励机制 
%X 目的:梳理我国家庭医生签约服务的激励机制,分析存在问题,并基于英国质量与产出框架(QOF)提出政策建议。方法:通过专题小组座谈和深入访谈了解卫生行政部门人员及基层医务人员对签约服务激励机制的认识与反应性；通过问卷调查了解基层医务人员的签约服务绩效考核、分配与满意度。结果:仅有40.9%的基层医生认为收入中有签约服务费；而英国基于政府税收的国家卫生服务为QOF的实施提供了单一且稳定的筹资来源。81.8%的基层医生反映薪酬小于付出,薪酬满意度较低；英国QOF的实施提高了基层医生的积极性与卫生服务效率。基层医生对绩效考核满意率为85.2%,且调研地区存在差异。QOF基于完善的信息系统形成了科学的绩效考核制度,促进了以结果为导向的分配激励机制。结论:与英国相比,我国签约服务费用来源多样但缺乏稳定性,基层医务人员的积极性尚未充分调动,绩效考核仍然存在缺陷。建议一是提高基层医务人员薪酬水平,提高医务人员签约积极性；二是完善绩效考核与分配机制,强化考核结果的应用；三是加强基层卫生信息系统建设,促进绩效考核实施。
%U http://qikan.cqvip.com/Qikan/Article/Detail?id=674026117
%W 重庆维普资讯有限公司


%0 Journal Article
%A 程潇
%+ 湖北中医药大学管理学院
%@ 1001-5329
%T 中医药疗效在医生工作环境和病人满意间的中介作用*——基于双因素理论视角
%J 中国医院管理
%D 2018
%N 1
%V 38
%K 工作环境 中医药服务疗效 病人满意度 中介作用 双因素理论 
%X 目的从双因素理论的视角,以疗效为中介变量研究医生工作环境对病人满意度的影响。方法通过对250名基层中医院医生的问卷调查和访谈,证明了医生感知"中医药服务疗效"在工作环境和医生感知病人满意之间的中介作用。结果中介效应占两者之间总效应的21.1%,而医生感知"工作环境"满意度和感知"中医药服务疗效"满意度均较低。结论工作环境通过疗效对病人满意度产生影响,要提高基层中医药服务的疗效,提高病人满意度,可通过提高医生的工作环境满意度实现。
%U http://qikan.cqvip.com/Qikan/Article/Detail?id=674296871
%W 重庆维普资讯有限公司


%0 Journal Article
%A 孙巧巧
%+ 北京中医药大学管理学院
%@ 0253-4304
%T 河南省三门峡市乡村医生月均收入满意度及其影响因素分析
%J 广西医学
%D 2018
%N 1
%V 40
%K 乡村医生 收入满意度 影响因素 河南 三门峡市 
%X 目的了解河南省三门峡市乡村医生的月均收入满意度及其影响因素。方法对河南省三门峡市184名乡村医生进行问卷调查,收集其月均收入水平及收入满意度等信息,运用logistic回归分析影响其收入满意度的因素。结果 29.9%(55/184)的乡村医生对目前的月均收入水平不满意；乡村医生实际月均收入水平低于期望月均收入水平(P%U http://qikan.cqvip.com/Qikan/Article/Detail?id=674370358
%W 重庆维普资讯有限公司


%0 Journal Article
%A 曹阳
%+ 中国药科大学国际医药商学院
%@ 1004-4663
%T 基于结构方程的基层医生工作满意度及离职意愿影响因素研究
%J 中国卫生事业管理
%D 2018
%N 1
%V 35
%K 基层医疗机构 工作满意度 离职意愿 影响因素 
%X 目的:了解目前基层医生的工作满意度、离职意愿现状,分析其影响因素,为完善基层人力资源和医院管理工作提供参考；方法:采用问卷调查,通过构建结构方程对南京市基层卫生服务机构医生的工作满意度和离职意愿进行调查分析；结果基层医生离职意愿较高,全科医生的工作满意度明显低于专科医生,个人职业成长、组织制度合理性和就业环境通过工作满意度间接影响基层医生的离职意愿；结论"强基层"首要任务是明确基层医生的工作范围,优化薪资结构和激励制作,提高基层医生自身职业认同感的同时更要注重提高社会认同,同时完善推进区域医疗合作联盟帮扶体系。
%U http://qikan.cqvip.com/Qikan/Article/Detail?id=674370475
%W 重庆维普资讯有限公司


%0 Journal Article
%A 钟爱英
%+ 浙江省绍兴市中心医院,312030
%@ 1008-7664
%T 精益管理在基层医院腔镜器械准备中的应用
%J 浙江临床医学
%D 2018
%N 3
%V 20
%K 器械准备 腔镜手术 精益管理 基层医院 应用 微创外科 手术医师 医院手术室 
%X 精益管理是一种注重改善质量、提高效率和降低成本的先进管理理念。微创外科的迅速发展，越来越多的传统手术被腔镜手术所代替，手术医师的操作也日益成熟，为患者带来微创高效的同时，也为手术室带来挑战。基层医院手术室护士编制少、工作强度大、腔镜器械数量有限，如何提高器械周转率、器械完好率及医师满意度，达到效益最大化，已成为护理管理者研究的课题。本院于2016年10月引进精益管理方法，在腔镜器械准备方面取得良好的效果。现报道如下。
%U http://qikan.cqvip.com/Qikan/Article/Detail?id=674513449
%W 重庆维普资讯有限公司


%0 Journal Article
%A 常丽
%+ 江苏医药职业学院临床医学院
%@ 1671-1246
%T 校校合作下临床医学专业专科毕业生基本状况调研及其意义
%J 卫生职业教育
%D 2018
%N 5
%V 36
%K 校校合作 临床医学专业 人才培养模式 
%X 目的调研江苏医药职业学院与徐州医学院联合培养的临床医学专业专科毕业生基本状况,为后期加强临床医学专业建设提供依据。方法采用自制的调研问卷,随机抽取150名临床医学专业毕业生,了解其执业助理医师资格考试通过率、基层就业率、参加规培率、规培合格率、继续教育情况以及职业现状(职位、工作地点、创新创业)等情况。结果 88%的毕业生参加了助理全科医师规范化培训,且72%的通过了助理全科医师规范化培训；98%的毕业生参加了执业助理医师资格考试,且通过率高达87%；82%的毕业生在苏北地区工作；98%的毕业生选择了临床工作；12%的毕业生在乡村卫生室工作,83%的毕业生在乡镇卫生院工作；85%的毕业生已成为助理医师；仅19%的毕业生满意目前的工作,65%的毕业生不满意目前的工作。结论 96%的毕业生实现了基层就业,且有87%的取得了执业助理医师资格,达到了培养基层医疗队伍人才目的,然而,毕业生工作满意度却较低。
%U http://qikan.cqvip.com/Qikan/Article/Detail?id=674630340
%W 重庆维普资讯有限公司


%0 Journal Article
%A 陆方
%+ 南京医科大学医政学院
%@ 1671-0479
%T 基层民营医疗机构医务人员工作感受和满意度研究
%J 南京医科大学学报：社会科学版
%D 2018
%N 1
%V 18
%K 基层民营医疗机构 医务人员 工作感受 满意度 
%X 目的:了解基层民营医疗机构医务人员的工作感受和满意度,分析其影响因素。方法:采用描述性统计、卡方检验和ordinal回归分析医务人员的工作感受和满意度。结果:在医务人员的工作感受方面,90.31%的被调查者感觉工作很有意义,88.30%的被调查者认为工作完成的好坏会对很多人产生影响,95.28%的被调查者认为工作是一个学习和成长的过程,96.19%的被调查者认为通过工作,自己的知识和技能在逐步提升。被调查医务人员对工作的总体满意度为90.83%,其中工作岗位满意度、工作报酬满意度是影响工作总体满意度的显著性因素。结论:基层民营医疗机构应该注重卫生人才培养和建设,制定合理的收入分配机制,提供差异化的服务满足不同患者医疗健康的需求。
%U http://qikan.cqvip.com/Qikan/Article/Detail?id=674790958
%W 重庆维普资讯有限公司


%0 Journal Article
%A 王雨童
%+ 河南大学淮河临床学院
%@ 1001-1889
%T 河南省县级医疗机构医务人员工作满意度调查与分析
%J 中国地方病防治杂志
%D 2017
%N 10
%V 32
%K 县级医疗机构 工作满意度 医务人员 河南省 医疗卫生服务体系 调查 农村医疗服务 工作人员 
%X 县级医疗机构是开展农村医疗服务的“领头者”，是城镇和乡村医疗卫生服务体系的“脐带”，是缓解群众“看病难、看病贵”问题的关键环节。¨。而医务人员作为医疗机构中最为关键、最为活跃的因素，其工作满意度高低直接影响其工作积极性，例如医疗机构内工作人员的工作热情低、责任心不强、工作懈怠等，在很大程度上会降低工作人员的工作效率。
%U http://qikan.cqvip.com/Qikan/Article/Detail?id=674803251
%W 重庆维普资讯有限公司


%0 Journal Article
%A 黄志勇
%+ 四川大学华西公共卫生学院
%@ 1006-4028
%T 成都市基本公共卫生服务绩效考核现状研究
%J 预防医学情报杂志
%D 2018
%N 4
%V 34
%K 基本公共卫生服务 绩效考核 现状分析 
%X 目的调研成都市基本公共卫生服务绩效考核实施现状,分析绩效考核指标完成情况存在的问题,为进一步完善绩效管理提出参考建议。方法采取整群随机抽样法,从成都市3个圈层的21个区县中,每个圈层抽取1个区(县)10家基层医疗卫生服务机构、共200名医务人员。通过实地问卷调查和深入访谈,收集上述3个调查地点2013-2015年的基本公共卫生服务数据进行分析,评估成都市基本公共卫生服务绩效考核指标完成情况,医务人员的收入情况、对绩效考核的认知情况以及患者满意度。结果实施基本公共卫生服务绩效考核以来,全市基本公共服务项目实施效果逐年提高,规范化电子健康档案建档率、儿童健康管理率、接种门诊达标率、老年人健康管理率、慢性病患者健康管理率和满意度逐年上升。2015年,94.5%(189/200)的医务人员认为实行绩效考核后工资收入升高,但满意度不高,72.3%(145/200)的基层医务人员对绩效考核的认知度不高。结论成都市实施基本公共卫生服务绩效考核促进了基本公共卫生服务项目的落实和较好的开展,但部分指标完成率相对较低。加大完成率较低基本公共卫生服务项目的组织实施力度,强化基本公共卫生服务绩效考核力度和导向性,应是下一步基本公共卫生服务绩效考核管理工作的重点。
%U http://qikan.cqvip.com/Qikan/Article/Detail?id=674884751
%W 重庆维普资讯有限公司


%0 Journal Article
%A 陈文琴
%+ 杭州师范大学医学院卫生事业管理系,310036
%@ 1000-6672
%T 新农合支付方式改革背景下医患双方利益诉求满意度分析
%J 中华医院管理杂志
%D 2018
%N 5
%V 34
%K 卫生服务管理 新型农村合作医疗制度 支付方式改革 利益诉求 满意度 
%X 目的了解新型农村合作医疗（以下简称新农合）支付方式改革中医患双方利益诉求的满意度，并探究其影响因素。方法于2016年9月至2017年2月进行横断面调查。多阶段分层随机抽取我国东、中、西部地区3个省6个县进行问卷调查，采用Mann—Whitney H检验、二分类logistic多元回归法，分析满意度的影响因素。结果医患双方的总体利益诉求满意度较高（均〉3．00），但医务人员的收入和能力提升满意度（中位数为2．58）以及参合农民的受益度满意度（中位数为3．15）相对较低。医疗机构管理人员满意度影响因素有支付方式类型、文化程度和工作单位（均P〈0．05）；医务人员满意度影响因素有支付方式类型、工作单位和工作年限等（均P〈0．05）；参合农民满意度影响因素有支付方式类型、人均年收入和是否低保等（均P〈0．05）。结论改革应重视医患双方核心利益诉求，提高其诉求满意度；应重点研究和推广按病种付费，并适当结合其他支付方式；通过宣传和培训提高医患双方对支付方式改革的认识，获得其支持与配合。
%U http://qikan.cqvip.com/Qikan/Article/Detail?id=675140126
%W 重庆维普资讯有限公司


%0 Journal Article
%A 李杰
%+ 首都医科大学附属密云教学医院,北京101500
%@ 1671-7368
%T 北京市朝阳区社区医生工作满意度及相关因素分析
%J 中华全科医师杂志
%D 2018
%N 5
%V 17
%K 职业满意 问卷调查 全科医师 
%X 目的 了解北京市朝阳区社区医生的工作满意度情况,分析与满意度相关的因素,探讨改进措施.方法 于2015年6月对北京市朝阳区35个社区卫生服务中心的500名全科社区医生,通过互联网调查的方式,针对社区医生对职业、收入和执业环境的满意度进行调查,回收419例合格问卷.采用logistics回归分析的方法,计算各种因素在校正前后与医生满意度的相关性.结果 419名研究对象中女性为296人（70.6％）；中位年龄38岁,参加工作的中位时间15年；大学本科及以上学历为297人（70.9％）,每周接诊患者数量＞ 120人的为185人（44.2％）,每周满负荷工作时间＞40 h的为227人（54.2％）；主要工作为门诊诊疗的为179人（42.7％）,对于未来5年的职业规划选择继续深造的为180人（43.0％）.311人（74.2％）对职业感到非常满意或比较满意,124人（29.6％）对收入感到非常满意或比较满意,206人（49.2％）对执业环境感到非常满意或比较满意.多因素logistic回归分析显示,年龄＞40岁（OR=2.20,95％ CI：1.33～3.61）、每周工作负荷≤40 h（OR =2.70,95％ CI：1.67 ～4.36）及未来5年内打算继续深造（0R=2.21,95％ CI：1.35 ～3.63）是对职业满意度高的独立影响因素；年龄＞ 40岁（OR =2.03,95％ CI：1.28～ 3.21）、每周工作负荷≤40 h（OR=1.60,95％ CI：1.04 ～2.46）及未来5年内打算继续深造（OR =2.03,95％ CI：1.28～3.22）是对收入满意度高的独立影响因素；学历大专及以下（OR =2.14,95％ CI：1.37 ～3.36）、每周接诊患病人数＜90人（OR=1.78,95％ CI：1.18 ～2.69）、每周工作时间负荷≤40 h（0R=1.73,95％ CI：1.15 ～2.59）、主要工作不是门诊诊疗（OR=1.54,95％CI：1.02 ～2.31）及未来5年打算继续深造者（OR=1.75,95％ CI：1.16 ～2.63）是对执业环境满意度高的独立影响因素.多数被调查者认为目前基层社区医生的数量远少于需求.结论 多数社区医生普遍对自己的职业感到满意,但是对收入和执业环境比较不满意.社区医生认为可以通过增加医生和护士的数量来改善目前的职业环境.
%U http://qikan.cqvip.com/Qikan/Article/Detail?id=675305686
%W 重庆维普资讯有限公司


%0 Journal Article
%A 杜望春
%+ 上海健康医学院
%@ 1002-1701
%T 高职临床医学专业毕业生职后培训需求及基层乡医现况调查
%J 中国高等医学教育
%D 2018
%N 5
%V 0
%K 临床医学 乡村医生 培训需求 现况调查 
%X 采用横断面方法调查高职临床医学专业(乡村医生方向)部分毕业生的职后专业知识、技能培训需求；平均月收入和职业满意度等。结果显示,知识培训需求前三位的分别是:基本药物的功效及使用、常见疾病的临床诊治思路、医学基础课程。操作技能培训需求前三位分别是:诊断学技能、现场急救技能、常用内科技能。临床医疗方面的知识和技能仍是乡村医生职后培训中最急迫的需求。乡村医生普遍对职业的满意度不高,其收入有待提高。乡村医生职后的继续教育和岗位工作的合理轮转对乡村医生队伍的可持续发展十分重要。
%U http://qikan.cqvip.com/Qikan/Article/Detail?id=675409522
%W 重庆维普资讯有限公司


%0 Journal Article
%A 尚瑜
%+ 西安医学院继续教育学院
%@ 1004-1257
%T 陕西省基层医疗机构医生培训效果评价及影响因素
%J 职业与健康
%D 2018
%N 11
%V 34
%K 基层医疗机构 培训效果 影响因素 
%X 目的调查针对陕西省基层医疗机构万名医生培训效果及影响因素,为规范陕西省基层卫生人员培训工作,提高培训效果提供依据。方法以2014—2016年西安医学院培训的461名陕西省基层卫生机构医生为调查对象,利用自行设计的"基层卫生人员培训效果评价表",通过教学方式、教学内容及组织保障等3个维度对培训效果进行评价,并利用多因素logistic回归分析培训效果影响因素。结果培训效果评价显示满意度得分较高是生活和食宿安排(3.43±0.62)、理论教学方式(3.42±0.59)、教师教学水平(3.34±0.72)及临床诊疗技能(3.22±0.95),满意度得分较低的是临床沟通技能(2.81±0.93)、教学组织及管理(2.82±0.50)、培训目标与内容的一致性(2.88±0.53)。培训效果影响因素显示,学历、工作时间、平均收入、家庭事务困难及此类培训机会是培训效果的危险因素(OR>1),即学历越高越不满意、工作时间越久、平均收入越高、家庭事务困难多及此类培训较多的学员对培训效果越不满意；从事专业为公共卫生专业的学员较满意,临床医疗专业和辅助医疗专业学员不满意。结论陕西省基层医疗机构万名医生培训应进一步明确培训目标、强化全科医学知识和临床沟通技能的讲授及实践、加强培训和考核的组织管理,优化培训制度,医教协同,保障学员待遇,重视对其人文关怀,以提高基层卫生人员培训效果和质量。
%U http://qikan.cqvip.com/Qikan/Article/Detail?id=675463395
%W 重庆维普资讯有限公司


%0 Journal Article
%A 张柏杨
%+ 四川大学华西公共卫生学院
%@ 1006-5253
%T 成都市基层医疗卫生机构医务人员工作满意度调查研究
%J 中国医院统计
%D 2018
%N 3
%V 25
%K 基层医疗卫生机构 医务人员 工作满意度 影响因素 
%X 目的调查成都市基层医疗卫生机构医务人员工作满意度,探究工作满意度影响因素,为提高基层医疗卫生机构服务水平提供参考。方法采用两阶段随机抽样方法对成都市9个基层医疗卫生机构的120位医务人员进行问卷调查,从工作认知、内部环境、工作回报、组织管理、社会执业环境5个维度评价工作满意度。结果成都市基层医疗卫生机构医务人员工作满意度得分为(87.7±13.5)分；其中工作认知为(14.5±3.0)分、内部环境为(16.4±3.3)分,工作回报为(21.2±3.7)分、组织管理为(17.9±3.6)分、社会执业环境为(17.8±3.7)分,各维度满意度均较低；多重线性回归分析显示女性的满意度高于男性,工作满意度随年龄增加逐渐降低,无职称人员相对于中级职称人员工作满意度低,合同聘用人员工作满意度低于正式在编人员。结论成都市基层医疗卫生机构医务人员整体工作满意度不高。建议继续加大对基层医疗卫生机构的资金投入,提高基层医务人员的工作待遇,健全组织管理,完善晋升聘用制度,以提高基层医疗卫生机构医务人员的工作满意度,从而保障辐射区域内居民享受高质量的基层医疗卫生服务。
%U http://qikan.cqvip.com/Qikan/Article/Detail?id=675617764
%W 重庆维普资讯有限公司


%0 Journal Article
%A 贾斯全
%@ 1004-3594
%T 武警北京总队开展医疗系统“走进基层、定向训练场、走近官兵”活动
%J 武警医学
%D 2018
%N 6
%V 29
%K 医疗系统 训练场 官兵 北京 武警 服务宗旨 急救医疗器械 服务保障工作 
%X 本刊讯为彰显医疗系统“姓军为兵”的服务宗旨，强化“保健康就是保战斗力”理念，近日，武警北京总队深入开展医疗系统“走进基层、走向训练场、走近官兵”活动。总队印发《关于加强医疗为兵服务工作的通知》、《北京总队医疗为兵服务十条措施》，要求各级医疗机构通过召开为兵服务座谈会、开展夏季卫生防病教育、为部队配发防暑药品和急救医疗器械、开展伤病员会诊鉴定、改善就医环境等实事，确保卫勤力量改革调整期间医疗服务不降质、不断线；通过落实分级就诊、实行错峰就诊、设立潮汐门诊、预约假日门诊、开展远程会诊、深入基层巡诊、加大药品储备、借力商业保险、统筹就诊信息等措施，便捷就医流程，提高就医质量；通过设立医德医风热线、落实奖惩监督机制，督导医务人员端正态度，改进作风，带着责任、带着感情、带着温度服务基层、服务官兵、服务战斗力，提升官兵对医疗服务保障工作的满意度。
%U http://qikan.cqvip.com/Qikan/Article/Detail?id=675632146
%W 重庆维普资讯有限公司


%0 Journal Article
%A 唐国宝
%+ 厦门大学附属第一医院社区部,361001
%@ 1671-7368
%T 厦门市“三师共管”家庭医生签约模式的实践与效果探讨
%J 中华全科医师杂志
%D 2018
%N 7
%V 17
%K 全科医师 家庭医生签约 
%X 介绍基于三级医院专科医师、基层医疗机构全科医师和健康管理师的“三师共管”构建的具有厦门特色的家庭医生签约服务模式，并对该服务模式管理的特点及效果进行总结分析。显示该模式实施后户籍人口到基层医疗机构就医比例大于到三级医院就医比例，出现了拐点；群众满意度明显提高；基层岗位吸引力提升，基层医务人员收入大幅增加。提示厦门市“三师共管”家庭医生签约服务模式可以为其他地区推行分级诊疗、家庭医生签约提供可借鉴的经验。
%U http://qikan.cqvip.com/Qikan/Article/Detail?id=675655288
%W 重庆维普资讯有限公司


%0 Journal Article
%A 茹雪颖
%+ 复旦大学附属中山医院全科医学科,上海200032
%@ 1671-7368
%T 上海市某区域社区全科医生临床进修现况及需求调查
%J 中华全科医师杂志
%D 2018
%N 7
%V 17
%K 社区 全科医生 进修 
%X 目的了解上海市社区全科医生临床进修现状、满意度及相关需求，为探索适合基层现况的社区全科医生临床进修模式提供参考。方法2016年1—5月采用自行设计的社区全科医生临床进修现况和需求调查表，对上海市闵行区和嘉定区的所有社区全科医生展开调查。调查内容包括：个人基本情况，工作后的进修经历、进修满意度以及进修需求等。结果本次调查人数为526人，有效问卷478份，问卷有效率90.9%。其中有进修经历者202人（42.3%），69.3%（140/202）进修单位选择在上海市二级医院，67.2%（131/195）的医生认为既往进修效果不能完全符合社区需要。不同年龄、职称和工作年限者的进修需求差异有统计学意义（χ2＝12.754、7.912、4.501，均P〈0.01），年龄小、学历高和工作年限短者进修需求更大。57.3%（274/478）的社区全科医生表示未来有进修需求，58.3%（239/410）希望进修单位为上海市三级医院，79.0%（321/406）希望进修的科室选择内科及老年科，73.2%（298/407）最希望进修的部门为门诊，60.4%（243/402）选择时间为3个月或6个月，61.5%（253/411）选择方式为分段完成。选择参加进修的目的主要是补足自己的能力，提高业务水平（94.2%，258/272）；工作离不开（53.4%，66/116）是社区全科医生不愿意参加临床进修的主要原因。结论目前上海市社区全科医生对临床进修的需求比较迫切。未来社区全科医生进修的内容要体现社区需要，进修方式要灵活机动，将利于解决社区全科医生的工学矛盾。
%U http://qikan.cqvip.com/Qikan/Article/Detail?id=675655289
%W 重庆维普资讯有限公司


%0 Journal Article
%A 涂画
%+ 湖北省疾病预防控制中心
%@ 1006-2483
%T 基层卫生综合改革中医务人员收入满意度比较:基于付出——回报失衡视角
%J 公共卫生与预防医学
%D 2018
%N 3
%V 29
%K 基层卫生综合改革 付出——回报失衡 收入满意度 
%X 目的在付出——回报失衡视角下分析基层卫生综合改革前后基层医务人员的收入满意度情况。方法采取机构调查和员工调查相结合方式,随机抽取湖北省某区3个乡级医疗机构进行调查。以2014年为基线调查,2015年开展第二次调查。结果两年相比医务人员的基本医疗在增加,每医师日均担负门急诊人次增长0.45%；医师日均担负住院床日数增长8.83%。公共卫生工作量也呈现增长,家庭签约比例显著增加,高血压及糖尿病规范管理人数分别增长63.19%、53.49%,老年人健康管理人数增长14.18%。由于付出与回报失衡,员工收入不满意率高,2014年调查对象不满意率为77.19%,2015年为65.38%。结论基层医务人员付出——回报失衡问题突出,对收入不满意,技术劳务价值尚未在绩效分配制度中得到充分体现。建议:建立基于技术劳动价值的薪酬制度,动态监测工作量变化情况,完善绩效工资制度,实现付出——回报平衡。
%U http://qikan.cqvip.com/Qikan/Article/Detail?id=675840087
%W 重庆维普资讯有限公司


%0 Journal Article
%A 杨丽
%+ 川北医学院
%@ 1674-5787
%T 健康中国背景下农村订单定向免费医学生就业意向分析
%J 重庆电子工程职业学院学报
%D 2018
%N 3
%V 27
%K 健康中国 农村订单定向免费医学生 就业意向 
%X 为解决基层卫生机构严重缺少全科医生的问题,国家从2010年开始实施定向免费培养医学生的政策,但培养的毕业生履约率不高。该文通过对325名在校生进行调查,分析定向医学专业学生对专业的兴趣感、教学满意度、政策了解程度、基层卫生工作和政策实施意义的认同度,以及回生源地和基层卫生单位工作的意愿和履约率。学校应加强教育引导,政府应提供更多的政策支持,以提高农村订单定向免费医学生的履约率。
%U http://qikan.cqvip.com/Qikan/Article/Detail?id=675986927
%W 重庆维普资讯有限公司


%0 Journal Article
%A 王冬阳
%+ 南京医科大学医政学院
%@ 1007-9572
%T 江苏省家庭医生签约服务工作现状及满意度研究
%J 中国全科医学
%D 2018
%N 19
%V 21
%K 家庭医生 签约服务 现状 满意度 
%X 目的探讨江苏省家庭医生签约服务工作现状及满意度,为进一步推进家庭医生签约服务提供参考依据。方法采用多阶段抽样方法,首先在江苏省13个市每市采用典型抽样法抽取8个已实施家庭医生签约服务的基层医疗卫生机构(4个社区卫生服务中心、4个乡镇卫生院),再采用随机数字表法在每个机构中随机抽取3名开展签约服务的家庭医生为研究对象,共计312名。于2016年11—12月,采用自行设计的调查问卷进行调查。问卷主要内容有:家庭医生的基本情况、签约服务工作现状、对签约服务的认知和积极性以及对签约服务的满意度。共发放问卷312份,回收有效问卷296份,问卷的有效回收率为94.9%。结果 296例家庭医生中,每例家庭医生已签约人数为0~8 380例,中位数为220(790)例；家庭医生认为合适的签约人数为0~3 000例,中位数为200(420)例。每日工作时间为9~10 h者150例(50.7%)；从事签约服务时间占总工作时间的比例为3%~99%,中位数为30%(30%)；认为薪酬基本无变化者175例(59.1%)；对签约服务内容认知很/比较清楚者254例(85.8%)；对家庭医生职责很/比较明确者275例(92.9%)；认为完全/基本能够胜任签约服务工作者260例(87.8%)；很/比较积极参与签约服务工作者171例(57.8%)。城市家庭医生对签约服务的满意度评分平均为(3.37±0.05)分,乡村家庭医生对签约服务的满意度评分平均为(3.54±0.05)分；乡村家庭医生对签约服务中机构的重视与支持、上级医院提供的转诊服务、所在社会环境及总体满意度评分高于城市家庭医生,差异有统计学意义(P0.05)。不同文化程度、职称的家庭医生对签约服务的总满意度评分比较,差异有统计学意义(P%U http://qikan.cqvip.com/Qikan/Article/Detail?id=676001503
%W 重庆维普资讯有限公司


%0 Journal Article
%A ELVEY R
%@ 1007-9572
%T 世界家庭医生组织(WONCA)研究论文摘要汇编——卫生政策变迁对全科医生的影响:一项在英国全科医学电子杂志读者中开展的定性网络研究
%J 中国全科医学
%D 2018
%N 21
%V 21
%K 全科医生工作 英国政府 电子杂志 卫生政策 全科医学 世界家庭医生组织 读者 论文摘要 
%X 背景英国全科医生的工作压力很大,工作满意度也较低。自2010年以来,随着英国卫生政策的变化,其国家医疗服务体系也发生了重大的结构性改变,意味着英国政府要提高全科医生行医的自主性以及医疗服务的可及性。Pulse Today是一本在英国广受欢迎的全科医学电子杂志,其开设了一个重点论坛栏目,即刊登与全科医学相关的新闻报道。目的分析全科医生对一本面向其群体发行的电子杂志刊登关于卫生政策变化的新闻报道的感受。设计与场所本项定性网络研究在英国Pulse Today杂志读者群体中开展。方法采用主题分析法对Pulse Today杂志读者群体对其刊登的关于卫生政策变化的新闻报道的评论进行整理分析。结果以获得卫生服务为主题进行搜索,约300例读者对2012年1月—2016年3月在该刊发表的关于卫生政策变化的新闻报道的评论被纳入分析。与预期一致,评论涉及了患者需求和全科医生的工作压力情况；同时,评论还涉及了其他与全科医生工作相关的事项:全科医生对其在国家医疗服务体系中所处地位和职责的感受；制约全科医生自主行医的情况；全科医生自我感觉缺乏职业尊重；全科医生对其所在机构和领导者的行为感到失望。结论研究表明,全科医生对其职责的变化表现出抵制和无奈的顺从。这种矛盾状况值得进一步关注,因为其可能会以未知的方式影响全科医生应对基层医疗卫生服务体系的改革。
%U http://qikan.cqvip.com/Qikan/Article/Detail?id=676001626
%W 重庆维普资讯有限公司


%0 Journal Article
%A 王珊珊
%+ 山西医科大学
%@ 1005-4901
%T 山西省基层全科医生对分级诊疗制度的认知理解及评价
%J 环球市场信息导报
%D 2018
%N 26
%V 0
%K 全科医生 认知理解 山西省 制度 诊疗 评价 调查结果 调查问卷 
%X 【目的】调查山西省11个地市基层全科医生对分级诊疗制度的认知、理解，了解基层医疗服务情况并结合调查结果发现问题提出建议，为完善分级诊疗制度提供参考和建议。【方法】采用调查问卷，对山西省各地市基层全科医生进行问卷调查，并对问卷进行统计分析。【结果】被调查的基层全科医生中，有216人（61．2％）看好分级诊疗制度，86人（24．畅）不看好。62人（17．6％）表示对目前的基层医疗工作满意，198人（56．1％）表示一般，77人（21．8％）表示不满意。【结论】基层全科医生对分级诊疗制度认同度较高，对基层工作满意度较低，推进分级诊疗制度应当进一步加强基层全科医生的胜任力，加快各项政策的落实。
%U http://qikan.cqvip.com/Qikan/Article/Detail?id=676115048
%W 重庆维普资讯有限公司


%0 Journal Article
%A 蒋陆娟
%+ 南京中医药大学卫生经济管理学院
%@ 1002-3674
%T 基于结构方程的乡村医生胜任力、医患关系与工作满意度关系模型研究
%J 中国卫生统计
%D 2018
%N 4
%V 35
%K 乡村医生 胜任力 医患关系 工作满意度 结构方程 
%X 目的采用结构方程模型实证研究乡村医生胜任力、医患关系与工作满意度之间的关系。方法通过对江苏省1330名乡村医生进行问卷调查,结合相关文献基础,建立初始模型,经过模型的拟合修正,获得乡村医生胜任力、医患关系与工作满意度关系模型。结果医疗卫生服务知识、医疗卫生服务技能、个性特质分别对医患关系和工作满意度有显著正向影响,动机/需要对医患关系有显著正向影响。医患关系在胜任力与乡村医生工作满意度之间起到部分中介作用。结论应大力提高乡村医生的胜任力水平,加大对乡村医生的投入,完善乡村医生"退出"机制,减少乡村医生的公共卫生服务量,努力让乡村医生回归基本医疗服务。
%U http://qikan.cqvip.com/Qikan/Article/Detail?id=676205956
%W 重庆维普资讯有限公司


%0 Journal Article
%A 王引侠
%+ 陕西省咸阳市第一人民医院护理部
%@ 2096-1413
%T 医联体下六位一体诊疗护理服务体系的构建与研究
%J 临床医学研究与实践
%D 2018
%N 26
%V 3
%K 医联体 六位一体诊疗护理服务体系 生活质量 
%X 目的探索构建医联体下医护患六位一体诊疗护理服务体系,提升老年患者生活质量。方法选取2016年1月至2018年2月在我院住院治疗的符合纳入标准的老年患者774例,分为对照组(388例)和试验组(386例)。对照组给予常规诊疗护理措施,试验组实施医联体下医护患六位一体诊疗护理服务体系。比较两组患者及家属满意度、基层医护人员满意度,两组老年患者康复情况。结果试验组患者及家属满意度、基层医院及社区卫生服务中心医生护士工作满意度均高于对照组,差异有统计学意义(P%U http://qikan.cqvip.com/Qikan/Article/Detail?id=676225927
%W 重庆维普资讯有限公司


%0 Journal Article
%A 虎磊
%+ 华中科技大学同济医学院公共卫生学院
%@ 1001-568X
%T 湖北省城乡基层医务人员工作满意度研究
%J 中国初级卫生保健
%D 2018
%N 10
%V 32
%K 医务人员 基层卫生服务机构 工作满意度 
%X 目的测量湖北省基层卫生机构医务人员的工作满意度状况,发现影响因素,为提高湖北省基层医务人员工作满意度提供政策依据。方法根据经济发展情况选取湖北省武汉市、黄冈市和荆州市3个地区共12家基层卫生机构,其中,城市社区卫生服务中心和农村乡镇卫生院各6家,对408名医务人员进行满意度问卷调查。结果湖北省基层卫生服务机构员工的总体工作满意度评分为65.99分,程度为一般满意,其中,城市总满意度为64.66分,农村总满意度为66.05分；各个维度中,员工对个人胜任(72.79分)和人际关系(70.92分)满意度最高,而对薪资(37.01分)和工作强度(43.69分)满意度最低。根据logis-tic回归分析结果可见,工作环境、技术水平、工作回报和职业发展均对工作满意度有较大程度的影响。结论湖北省城乡基层卫生服务机构工作人员工作满意度水平一般,需要进一步重视基层卫生机构职工的工作回报和职业发展。
%U http://qikan.cqvip.com/Qikan/Article/Detail?id=676423416
%W 重庆维普资讯有限公司


%0 Journal Article
%A 金嘉杰
%+ 复旦大学公共卫生学院、国家卫生健康委员会卫生技术评估重点实验室,上海200032
%@ 1005-6661
%T 江苏省基层专业技术人员疟疾快速诊断试纸条相关知识 态度 行为调查
%J 中国血吸虫病防治杂志
%D 2018
%N 4
%V 30
%K 疟疾 快速诊断试纸条 知识、态度、行为 江苏省 
%X 目的了解江苏省基层专业技术人员快速诊断试纸条(RDT)相关知识、态度与行为(KAP)现状并分析其影响因素。方法采用典型抽样方法,在江苏省选取4个设区市开展针对基层专业技术人员的RDT相关KAP及工作满意度调查,并采用多元logistic回归模型分析基层专业技术人员RDT相关KAP的影响因素。结果共发放调查问卷1 150份,回收有效问卷949份,问卷总体有效回收率为82.52%；其中来自检验人员问卷453份,来自临床医师问卷466份,来自疾控机构疟疾防治人员30份。83.98%的受调查者对RDT技术基础知识掌握不够。52.17%的检验人员认为RDT技术的开展能够改善基层疟疾诊断工作,其对于RDT技术优势的认可程度高于临床医师；79.25%的检验人员自评能够规范完成RDT检测操作,84.55%的临床医师自评具有规范疟疾临床诊断行为。受调查检验人员性别、学历、所在单位级别、职称、从事镜检工作年限以及受调查临床医师单位级别是影响其RDT技术相关KAP的关键因素。结论江苏省基层专业技术人员对疟疾RDT技术接受度较好,但RDT相关知识掌握程度相对不足。应进一步开展针对性培训和宣传,从而为更好地发挥RDT在消除疟疾工作中的作用提供保障。
%U http://qikan.cqvip.com/Qikan/Article/Detail?id=676517598
%W 重庆维普资讯有限公司


%0 Journal Article
%A 赵静
%+ 蚌埠医学院大学生心理健康教育中心
%@ 1001-7550
%T 某地农村基层医疗机构全科医生现状调查
%J 牡丹江医学院学报
%D 2018
%N 5
%V 39
%K 全科医生 基层医疗机构 现状 
%X 目的了解某地农村基层全科医生的现状,探索全科医生服务于农村基层医疗机构面临的问题与形势,为更好的制定全科医生的培养方案和服务基层的政策提供依据。方法将某地三县的乡镇卫生院作为研究现场,采用随机抽样的方法从三县中分别抽取10所乡镇卫生院,所抽取乡镇卫生院的全体临床医生均为研究对象,使用自编的《全科医生问卷调查表》进行问卷调查。结果农村基层全科医生的年龄特征以中青年为主,且男性居多；学历层次以专科为主,本科其次；职称以初级和中级为主；对工资的满意度,非常满意及满意者占比54. 3%,对工作环境的满意度,非常满意及满意者合计占比76.3%,对人文环境的满意度,非常满意及满意者合计占比72. 9%；认为晋升"很容易"及"容易"者合计占比36. 5%；开展培训情况,认为"很好"和"较好"者合计占比85. 6%,认为"压力很大"、"压力较大"者合计占比59. 3%；作为农村基层医疗机构全科医生,觉得"很自豪"者占43. 2%,有矛盾心理的占42. 4%；全科医生到基层乡镇卫生院工作的原因,选择"基层医疗机构人员短缺"的占比64. 4%,"家人的愿望"占57. 6%,"志愿在基层医疗机构工作"占35. 6%。结论农村基层全科医生的学历及职称偏低,但医院开展培训活动的情况较好；对工作环境和人文环境的满意度较高,工作压力居中。
%U http://qikan.cqvip.com/Qikan/Article/Detail?id=676561163
%W 重庆维普资讯有限公司


%0 Journal Article
%A 高兵
%+ 安徽中医药大学
%@ 1001-4411
%T 农村围绝经期妇女抑郁症状影响因素分析及心理保健策略干预
%J 中国妇幼保健
%D 2018
%N 20
%V 33
%K 围绝经期 抑郁 农村 影响因素 自我调整 心理保健 
%X 目的探究农村地区围绝经期妇女抑郁症状发生现状、影响因素及其心理保健需求。方法采用一般情况调查表、改良更年期Kupperman评分量表(PHQ-9)、社会支持评定量表、病人健康问卷抑郁量表、围绝经期妇女心理卫生保健态度及需求调查表,于2017年7月在金寨县农村地区对110名参加普查的45~55岁妇女进行调查。结果农村接受调查的妇女平均年龄(49.8±3.33)岁。110名被调查妇女中无抑郁症状者71名,占64.5%,有抑郁症状者39例,占35.5%,其中轻度抑郁30例,占76.9%,中度抑郁5例,占12.8%,中重度抑郁4例,占10.3%。职业、痛经有无、夫妻感情、子女升学或就业、家庭成员情况、自身情况、住房情况、对工作满意度、工作压力、家庭经济等对发生抑郁症状影响较大(P%U http://qikan.cqvip.com/Qikan/Article/Detail?id=676598990
%W 重庆维普资讯有限公司


%0 Journal Article
%A 宦华敏
%+ 常州市新北区疾病预防控制中心
%@ 1005-7803
%T 关于完善基本公共卫生服务的思考
%J 江苏卫生事业管理
%D 2018
%N 11
%V 29
%K 基层 公共卫生服务 公共卫生 思考 
%X 在实施基本公共卫生服务项目过程中,普遍存在医疗资源配置不均、人员队伍建设滞后、资金使用管理不规范、社会满意度低于预期等问题。该文结合当地工作实际,建议从完善基层卫生网络建设、推进区域内医疗资源共建共享、充分发挥临床医师引领作用等方面进一步优化医疗资源配置,在此基础上融合家庭医生签约、城市健康管家、农村村医等多种服务模式,并借助科技网络力量建设区域卫生信息系统、引入智能手机等移动技术开展验证式管理等方面入手,不断完善基本公共卫生服务,促进服务项目达到预期目标和效果。
%U http://qikan.cqvip.com/Qikan/Article/Detail?id=676712438
%W 重庆维普资讯有限公司


%0 Journal Article
%A 杨蕾
%+ 新疆医科大学公共卫生学院
%@ 1003-2800
%T 新疆少数民族地区基层医务人员工作满意度影响因素分析
%J 卫生软科学
%D 2016
%N 7
%V 30
%K 少数民族地区 医务工作者 工作满意度 影响因素 
%X [目的]了解新疆边远少数民族地区基层医务人员工作满意度水平,及不同群体特征存在的满意度差异,并研究其主要影响因素,为西部农村卫生事业的发展提供参考建议。[方法]以新疆墨玉县全部在岗医务人员为研究对象,采用JSS工作满意度调查表,以自填问卷的方式进行调查研究,通过单因素分析和多重线性回归分析,探讨少数民族地区基层医务人员工作满意度及影响因素。[结果]被调查对象的总体满意度为(114.618±11.403)分,单因素分析结果显示:不同机构、性别、学历、科室和培训机会的医务人员工作满意度差异有统计学意义(P%U http://qikan.cqvip.com/Qikan/Article/Detail?id=7000066593
%W 重庆维普资讯有限公司


%0 Journal Article
%A 郭冰清
%+ 武汉大学政治与公共管理学院
%@ 1672-3872
%T 中部公立医院儿科医师离职意愿与离职倾向研究——以河南省安阳市为例
%J 南方农机
%D 2017
%N 16
%V 48
%K 中部地区 儿科医师 离职意愿 离职倾向 
%X 目的:了解影响儿科医生离职意愿及离职倾向的总体状况及主要影响因素,探究降低离职意愿的可行方法。方法:运用《医生离职意愿与工作满意度问卷》,采取偶遇抽样的方法收集问卷,运用SPSS、Stata两个统计软件对于收集到的75份问卷进行数据结果分析。同时采取访谈法,对于相关人员进行一对一深入访谈。结果:儿科医生总体离职意愿较高但离职倾向较低；在影响离职意愿的众多因素中,"组织管理"维度因素发挥作用最大,其次为工作环境、工作回报；不同性别、收入、学历儿科医生间离职意愿无显著差异。结论:儿科医生离职倾向的外因调节作用明显；公立医院应当更加注重提高自身组织管理水平,增强员工的归属感、认同感；公立医院薪酬制度亟待调整,儿科医师执业环境需改善；农村儿科医生流失更为严重,亟待重视。
%U http://qikan.cqvip.com/Qikan/Article/Detail?id=7000310741
%W 重庆维普资讯有限公司


%0 Journal Article
%A 陈红英
%+ 大余县人民医院护理部
%@ 1009-4393
%T 基层医院新入职护士规范化培训实施探索
%J 当代医学
%D 2017
%N 35
%V 23
%K 基层医院 新入职护士 规范化培训 患者满意度 三基知识 
%X 目的探索基层医院新入职护士规范化培训方法,帮助新入职护士更好的适应护士角色,提高职业素质,尽早胜任临床岗位。方法建章立制、实行一对一导师带教制、有目标科室轮转、印制护士规范化培训手册,对培训内容进行阶梯式学习。结果护士适应能力、三基知识、临床护理实践能力、医生、患者满意度有了明显提高,三基知识合格率91.3%上升至94.6%、患者满意度由91.7上升至96.5%、医生满意度由92.4上升至98.6%,患者身份识别查对落实达85%上升至90.7%,降低了护理差错发生率。结论新入职护士规范化培训能提高护士的综合素质、专业知识和技术操作能力,提高医生和患者对护理工作满意度,为患者提供安全、优质、满意服务。
%U http://qikan.cqvip.com/Qikan/Article/Detail?id=7000369545
%W 重庆维普资讯有限公司


%0 Journal Article
%A 林春梅
%+ 国家卫生计生委卫生发展研究中心
%@ 1007-9572
%T 基层卫生综合改革重点联系区县基层医务人员职业满意度研究
%J 中国全科医学
%D 2018
%N 1
%V 21
%K 基层卫生综合改革 医务人员 职业满意 
%X 目的了解2014—2016年基层卫生综合改革重点联系区县(重点联系区县)基层医务人员的职业满意度。方法于2014年在17个省34个重点联系区县中随机抽取102个基层医疗卫生机构,2014—2016年均以该102个基层医疗卫生机构调查当天的所有在岗医务人员为研究对象,纳入医务人员数分别为3 171、3 470、3 198例。采用国家卫生计生委卫生发展研究中心设计的问卷,对纳入基层医务人员进行调查,主要内容包括基层医务人员的基本情况、工作量和薪酬、执业环境、人事分配情况及职业满意度。结果 2015、2016年基层医务人员日均工作时间>8 h者所占比例低于2014年,2016年基层医务人员对薪酬和付出的关系评价优于2014、2015年,差异有统计学意义(P%U http://qikan.cqvip.com/Qikan/Article/Detail?id=7000475364
%W 重庆维普资讯有限公司


%0 Journal Article
%A 秦佳玲
%+ 重庆市南岸区人民医院急救部
%@ 1672-9455
%T 基层医院护士岗位管理实施效果评价
%J 检验医学与临床
%D 2018
%N 7
%V 15
%K 护士岗位管理 实施效果 对比评价 
%X 目的探讨该院开展护士岗位管理实施前后的对比效果,为基层医院护士岗位管理的进一步推行提供实证依据。方法随机分别抽取该院100例医生、护士和患者进行问卷调查,同时选取部分护理质量结构指标、过程指标、结果指标,分别对实施前后的效果进行评价。结果岗位管理实施前后,医生、护士的主观指标、患者满意度、护理质量指标的差异均有统计学意义(P%U http://qikan.cqvip.com/Qikan/Article/Detail?id=7000529952
%W 重庆维普资讯有限公司


%0 Journal Article
%A 杨婧怡
%+ 重庆医科大学思想政治教育学院
%@ 1006-5563
%T 重庆市医务人员分级诊疗制度认知现状调查
%J 医学与社会
%D 2018
%N 4
%V 31
%K 分级诊疗 基层首诊 双向转诊 重庆 
%X 目的:了解当前分级诊疗制度运行现状及医务人员对分级诊疗的认知情况,为分级诊疗的有效推进提供依据。方法:选取重庆市5家医院,对400名医务人员进行问卷调查,采用描述统计、卡方检验等方法进行数据分析。结果:被调查者对分级诊疗的知晓认知状况较好,分级诊疗有助于科学规划医疗资源、合理分配患者流向、缓解群众就医难题,90.21%的医务人员表示支持分级诊疗制度。医务人员对分级诊疗实施前后的工作满意度评价欠佳,基层医疗机构中17.86%持很满意评价,医院中25.81%的人员很满意。分级诊疗存在的问题主要体现在病人不配合、基层人才匮乏及转诊不畅等。结论:实施分级诊疗有助于构建和谐医患关系,但分级诊疗推进过程中仍存在问题,应不断提高医护人员的认识水平,并从多方面努力,使分级诊疗落到实处,促进我国医疗卫生事业发展。
%U http://qikan.cqvip.com/Qikan/Article/Detail?id=7000536867
%W 重庆维普资讯有限公司


%0 Journal Article
%A 刘海兰
%+ 广东医科大学人文与管理学院
%@ 1002-0772
%T 深圳市罗湖区医改的经验及启示
%J 医学与哲学：A
%D 2018
%N 3
%V 39
%K 医疗卫生体制改革 社区卫生服务 医疗联合体 
%X 对深圳市罗湖区的医改进行了深入研究,总结了其具体措施和成效,如实施医院集团一体化管理,运营成本降低、职工薪酬增加；去编制化管理、改变财政补助方法和激励机制,群众满意度提高；将优质医疗资源配置给基层,社康中心服务能力和接诊量大幅度上升；实施家庭医生签约制度,居民享受个性化服务,签约率逐年上升；创新"医养融合"养老模式,成功入选"老龄健康服务能力建设示范区"；医保经费总额包干,医疗服务成本和医疗费用降低；加强居民健康管理,签约居民健康水平不断提高等,进而总结这些成功经验对我国医改的启示。
%U http://qikan.cqvip.com/Qikan/Article/Detail?id=7000554459
%W 重庆维普资讯有限公司


%0 Journal Article
%A 陈瑞霞
%+ 北京市延庆区医院/北京大学第三医院延庆医院科教科
%@ 1006-1959
%T 学籍制管理下乡村医生培训满意度及需求的调查分析
%J 医学信息
%D 2018
%N 23
%V 31
%K 乡村医生 学籍制 培训 满意度 需求 
%X 目的了解进行学籍制管理下乡村医生对区级医院组织乡村医生培训项目的满意度,并进一步了解对培训的需求,推进乡村医生医生培训工作更加规范化、合理化。方法采用自制的乡村医生培训授课满意度调查表及培训需求调查表,选取在我院进行培训的15个社区卫生服务中心的153名乡村医生进行问卷调查。结果乡村医生对培训的总体满意度为86.47%,较培训前有所提高。92.16%的人希望培训以理论结合实践的形式,42.48%的人希望能安排在门诊轮转2～4周,只有24.83%的希望在病房轮转。在培训内容的需求上关注农村常见病多发病、针灸、推拿等方面知识的培训占90.20%。结论学籍制管理下的乡村医生培训顺应了广大乡医的迫切需求,能够促进乡村医生的医疗水平。
%U http://qikan.cqvip.com/Qikan/Article/Detail?id=7000970575
%W 重庆维普资讯有限公司


%0 Journal Article
%A 刘小利
%+ 重庆市卫生信息中心
%@ 1673-5625
%T 重庆市基层卫生人员激励因素研究
%J 中国社会医学杂志
%D 2018
%N 6
%V 35
%K 基层医疗机构 卫生人员 激励因素 
%X 目的探索重庆市基层卫生人员的激励因素,为制定合理激励政策提供科学依据。方法基线调查1 800名重庆市基层医务人员,采用单因素方差分析、因子分析、多元线性回归等统计学方法,分析影响基层卫生人员工作整体满意度的激励因素。结果 (1)不同性别(χ2=0.864,P=0.353)、不同职务(χ2=8.484,P=0.075)的基层卫生人员对工作的整体满意度在统计学上差异没有统计学意义；不同年龄(χ2=12.868,P=0.012)、工龄(χ2=21.000,P=0.000)、学历(χ2=12.037,P=0.017)、职称(χ2=44.099,P=0.000)、所学专业(χ2=11.853,P=0.018)、岗位(χ2=16.701,P=0.002)的基层医疗卫生机构卫生人员对工作的整体满意度在统计学上差异有统计学意义；(2)工作成就感(β′=0.413)、成长与发展(β′=0.370)、薪酬(β′=0.319)是影响基层卫生人员工作整体满意度的前三位因素。结论应高度重视基层业务骨干层的激励机制现状,不断满足基层医务人员自我实现的内在需求。
%U http://qikan.cqvip.com/Qikan/Article/Detail?id=7000988714
%W 重庆维普资讯有限公司


%0 Journal Article
%A 郝剑
%+ 西安急救中心
%@ 1004-7239
%T 西安市农村地区院前急救网点工作人员职业满意度调查分析
%J 新乡医学院学报
%D 2018
%N 12
%V 35
%K 院前急救 农村地区 职业满意度 影响因素 
%X 目的调查西安市农村地区院前急救网点工作人员的职业满意度。方法于2016年4～7月对西安市农村地区464名院前急救网点工作人员进行问卷调查,问卷包括一般人口学特征、工作情况及职业满意度3个部分,总得分> 5分为职业满意度高； 0～5分为职业满意度一般；%U http://qikan.cqvip.com/Qikan/Article/Detail?id=7000993050
%W 重庆维普资讯有限公司


%0 Journal Article
%A 靳红樱
%+ 西安医学院学工部
%@ 1009-8607
%T “一带一路”视域下的陕西乡村医生队伍建设现状调查
%J 新西部
%D 2019
%N 1
%V 0
%K 乡村医生 一带一路 陕西 现状 视域 人力资源保障 继续教育 职业发展 
%X 在我国“一带一路”建设倡议下,陕西乡村医生队伍建设成效显著,但仍存在人员年龄偏大、收入偏低、继续教育有待加强、人均服务数量偏大、职业发展满意度较低等不足问题。在后续乡村医生队伍建设中,需要继续以问题为突破口,在提高“量”的基础上,重点做好“质”的提升工作,为“一带一路”建设提供人力资源保障。
%U http://qikan.cqvip.com/Qikan/Article/Detail?id=7001267874
%W 重庆维普资讯有限公司


%0 Journal Article
%A 单林山
%+ 大连大学体育学院
%@ 1008-2395
%T 大连市农村医疗卫生人力资源配置现状及对策研究
%J 大连大学学报
%D 2018
%N 6
%V 39
%K 农村 医疗卫生 人力资源 
%X 针对大连市农村地区卫生人力现状,收集并整理全市乡村两级卫生人力的数据,找出大连市农村卫生人力现状与国家卫生人才发展目标之间的差距,为政府相关部门制定基层医疗卫生相关制度和政策,提供更具操作性和实用性的改革措施和资政建议。结合《2016中国卫生统计年鉴》和《2016大连市统计年鉴》的相关数据,对大连市农村地区乡村两级卫生人员的数量和质量的配置情况进行分析。根据地理位置选取大连市4个涉农县下设的8个乡镇中的卫生院和村卫生室,并分别对乡镇卫生院职工、领导和乡村医生进行问卷调查。通过抽样调查对卫生人力资源现状、人力流动情况、培训情况、满意度情况等进行现场资料的收集。大连市卫生人力配置水平较合理；乡镇卫生院医护比例偏低；乡村卫生人力资源队伍后继乏人；调查地区乡镇卫生院的人力结构较为合理；调查地区村卫生室人员学历水平较高,但年龄偏老、执业(助理)医师所占比重偏小；调查地区乡镇卫生院职工缺乏在岗培训、乡村医生培训时间偏少,培训内容与现实需求间存在差异；调查地区卫生人力对工作的满意度一般。
%U http://qikan.cqvip.com/Qikan/Article/Detail?id=7001284393
%W 重庆维普资讯有限公司


%0 Journal Article
%A 骆国盛
%+ 广西医科大学信息与管理学院
%@ 1671-8348
%T 广西贫困地区县域医共体医务人员满意度及政策认知研究
%J 重庆医学
%D 2019
%N 4
%V 48
%K 医共体 满意度 医务人员 认知 
%X 目的了解广西某医共体医务人员的满意度及对医共体相关政策的认知情况。方法以广西某医共体医务人员为研究对象,采用自编问卷对3家县级医院和10家乡镇卫生院共350名医务人员进行抽样调查。结果医务人员对当前工作和收入的满意率分别为48.29%和26.29%；对医共体政策、双向转诊标准表示"很了解"仅分别为27.43%、4.57%；认为双向转诊实施效果"比较好"和"非常好"分别为46.69%、18.73%；调查对象79.43%认为提高基层医疗机构医疗卫生服务能力、68.86%认为政府出台相关指导性政策、59.71%认为利用医疗保险制度的引导可完善分级诊疗制度。结论医务人员对工作和收入的满意度不高,政策认知不足、实施效果认可度较低,仍需在财政投入、政策宣传、人才队伍建设以及人事薪酬改革等方面进一步加强。
%U http://qikan.cqvip.com/Qikan/Article/Detail?id=7001303847
%W 重庆维普资讯有限公司


%0 Journal Article
%A 韩竹梅
%+ 上海市普陀区长风街道长风社区卫生服务中心针灸科
%@ 1006-1533
%T 上海市某区全科医师工作满意度和相关影响因素研究
%J 上海医药
%D 2019
%N 6
%V 40
%K 全科医师 工作满意度 影响因素 
%X 目的:调查分析上海市某区全科医师工作满意度现状并探讨其相关因素,分析改善全科医师工作现状、减少全科人才流失的对策。方法:参照明尼苏达职业满意度短式量表设计问卷对上海市普陀区11家社区卫生服务中心总共296名全科医师进行调查和统计学分析,共发放问卷296份,回收有效问卷238份,问卷有效回收率80.4%。结果:满意度最低的维度为"我的报酬与我所做的工作的量",满意者占32.8%,非常满意者占3.8%；满意度最高的维度为"工作所提供的稳定的就业方式",满意者占64.7%,非常满意者占16.0%。该区全科医师的总体满意度平均分为(72.38±11.09)分,内在满意度平均分为(43.66±6.60)分,外在满意度平均分为(21.26±3.85)分；收入差异对工作满意度的影响有统计学意义(P %U http://qikan.cqvip.com/Qikan/Article/Detail?id=7001550625
%W 重庆维普资讯有限公司


%0 Journal Article
%A 潘登
%+ 福建医科大学人文学院就业指导教研室,福州350122
%@ 1673-677X
%T 健康中国背景下基层就业医学生职业生涯发展现状研究
%J 中华医学教育杂志
%D 2019
%N 3
%V 39
%K 基层 乡镇卫生院 医学毕业生 职业生涯 满意度 
%X 基层卫生人才匮乏一直是制约基本医疗卫生服务发展的瓶颈,而吸引更多医学毕业生到基层就业是完善基层卫生人才队伍的重要措施。对福建省已入职乡镇卫生院的临床医学毕业生的调查表明,现阶段他们仍偏好经济因素激励,工作满意度总体偏低,职业价值观未得到满足,缺乏可预期的职业发展路径。因此,建议在进一步提高基层医生的实际收入和福利水平的基础上,通过提供覆盖线上线下的适宜继续教育、推广人工智能等新兴技术为基层医生减负赋能,同时健全毕业生基层成长跟踪机制、探索灵活的医联体内部用人机制、支持基层医生建立个人品牌或适时开办全科诊所,拓宽其职业发展空间。
%U http://qikan.cqvip.com/Qikan/Article/Detail?id=7001690777
%W 重庆维普资讯有限公司


%0 Journal Article
%A 刘彩茵
%+ 武汉大学健康学院社会医学与卫生事业管理教研室
%@ 1007-9572
%T 基层医务人员的家庭医生签约服务政策响应度及工作满意度研究
%J 中国全科医学
%D 2019
%N 10
%V 22
%K 家庭医生签约服务 社区卫生工作者 政策响应度 职业满意 优化策略 
%X 背景基层医务人员是开展家庭医生签约服务的主要执行者,其政策响应度和工作满意度是稳步推进家庭医生签约服务的关键。目的探讨基层医务人员的家庭医生签约服务政策响应度及工作满意度,为促进签约服务的持续发展提供对策建议。方法于2018年2—5月,采用多阶段抽样法在湖北省宜昌市抽取基层医务人员500例进行问卷调查,主要内容包括基本情况、对开展家庭医生签约服务的评价、对家庭医生签约服务的政策响应度及工作满意度。采用多因素Logistic逐步回归分析基层医务人员工作满意度的影响因素。结果共回收有效问卷462份,问卷有效回收率为92.4%。30.5%(141/462)的医务人员非常/比较积极参与家庭医生签约服务,25.9%(120/462)的医务人员认为现有激励机制完全/比较能调动医务人员积极性。医务人员对工资薪酬、工作环境、同事关系、发展前景、个人成就感的满意度得分分别为(2.7±0.7)、(3.4±0.7)、(4.1±0.8)、(3.3±0.9)、(3.5±0.8)分("很不满意"～"非常满意"分别计为1～5分),总体工作满意度得分为(17.4±3.5)分。多因素Logistic逐步回归分析结果显示,平均月收入、开展家庭医生签约服务后工作时间的变化、家庭医生岗位的工作风险、家庭医生岗位的重要性、现有激励机制能否调动医务人员积极性是基层医务人员工作满意度的影响因素(P%U http://qikan.cqvip.com/Qikan/Article/Detail?id=7001749997
%W 重庆维普资讯有限公司


%0 Journal Article
%A 刘姗姗
%+ 上海市浦东卫生发展研究院
%@ 1007-9572
%T 基层全科医生的工作胜任度及满意度研究
%J 中国全科医学
%D 2019
%N 10
%V 22
%K 家庭医生签约服务 全科医生 社区卫生服务 专业能力 职业满意 
%X 背景全科医生是居民健康和控制医疗费用支出的"守门人",在基本医疗卫生服务中发挥着重要作用,其服务能力、激励机制及队伍稳定性对于推进家庭医生签约服务、建立分级诊疗制度具有重要意义。目的了解基层全科医生的工作胜任度及满意度。方法于2016年7月,采用分层整群抽样法在上海市浦东新区抽取城区、城郊、郊区15家社区卫生服务中心的全科医生(包括中医全科医生)440例进行问卷调查,主要内容为家庭医生签约服务开展情况、工作胜任度及满意度。结果 440份问卷均有效回收,问卷有效回收率为100.0%。95.2%(419/440)全科医生表示完全/基本能够顺利进行社区首诊,81.0%(350/432)全科医生表示知识和能力完全/基本能够胜任工作,70.2%(302/430)全科医生表示工作压力很大/比较大。不同区域全科医生对工作压力、医疗联合体是否有利于家庭医生制度推行的评价比较,差异有统计学意义(P3.0分；对工作支持系统中社区(居委)配合、团队支持的平均满意度评分>3.0分,对协同诊疗的平均满意度评分%U http://qikan.cqvip.com/Qikan/Article/Detail?id=7001750008
%W 重庆维普资讯有限公司


%0 Journal Article
%A 吴晓丹
%+ 河北工业大学经济管理学院
%@ 1007-9572
%T 共享模式下社区卫生服务中心疾病筛查工作优化与成本评估
%J 中国全科医学
%D 2019
%N 13
%V 22
%K 共享服务 社区卫生中心 排队系统 等待时间 筛查 服务效率 
%X 背景我国分级诊疗制度将社区卫生服务中心划分为一级医疗机构,其诊疗能力和服务水平的提升有助于满足人民不断增长的医疗服务需求。目的缩短社区卫生服务中心疾病筛查工作的患者等待时间,提高服务效率及患者满意度。方法将社区卫生服务中心的疾病筛查工作视作一个排队系统,提出基于共享模式的联合筛查方案,并与其余方案进行比较。结果应用排队模型比较社区服务中心在4种优化方案下的患者等待时间,得到在不同控制因素下的优化方案。在不投入成本的前提下,3个社区卫生服务中心联合工作,可通过共享医师缩短患者等待时间。结论排队理论可辅助基层医疗管理者在实践中依据不同的控制因素,优化服务系统。同时,医疗服务共享可提升社区卫生服务中心的服务效率与患者满意度,合理规划医疗资源,增强基层医疗系统的综合实力。
%U http://qikan.cqvip.com/Qikan/Article/Detail?id=7001824805
%W 重庆维普资讯有限公司


%0 Journal Article
%A 赵越
%+ 广西医科大学信息与管理学院,广西 南宁 530021
%@ 1003-2800
%T 基于供方视角的广西家庭医生签约服务工作现状和满意度调查
%J 卫生软科学
%D 2019
%N 5
%V 33
%K 家庭医生 签约服务 工作现状 满意度 医务人员 
%X [目的]了解广西家庭医生团队医务人员的工作现状和满意度情况,为深入推进广西家庭医生签约服务制度提供参考。[方法]采用分层随机抽样的方法,抽取广西3个地市共26所基层医疗卫生机构,共抽样家庭医生团队医务人员627名,发放问卷进行调查,回收有效问卷595份。问卷整理后使用Epidata 3. 1录入数据,SPSS 20. 0软件进行统计学分析。[结果]开展签约服务后,医务人员认为工作内容增加,工作方式发生改变,工作压力增大,工作时间增加。满意度方面,城市家庭医生总体满意度评分为(3. 38±0. 72)分,乡村家庭医生总体满意度评分为(3. 85±0. 87)分,乡村地区家庭医生总体满意度高于城市家庭医生；城乡家庭医生满意度最低的3个方面为收入报酬、福利保障、职称晋升。[结论]家庭医生团队素质有待提升,需要加强家庭医生团队建设,进一步提升基层医疗服务能力；医务人员工作现状需要进一步改善,需要进一步完善支撑保障措施；建立家庭医生团队考核激励机制,调动医务人员工作积极性。
%U http://qikan.cqvip.com/Qikan/Article/Detail?id=7001918904
%W 重庆维普资讯有限公司


%0 Journal Article
%A 杨绿频
%+ 深圳市坪山区妇幼保健院深圳大学妇幼保健院
%@ 1006-7256
%T 临床护理路径联合微信健康教育在基层医院小儿腹腔镜手术中的应用
%J 齐鲁护理杂志
%D 2019
%N 8
%V 25
%K 临床护理路径 微信 健康教育 移动互联网 患儿 腹腔镜 
%X 目的:探讨临床护理路径联合微信健康教育在基层医院小儿腹腔镜手术中的应用效果。方法:将127例住院行腹腔镜手术治疗的患儿随机分为研究组65例和对照组62例,对照组采用传统护理方法和健康教育方式；研究组按照已制定的临床护理路径表内容进行护理,同时采取基于微信公众号健康教育的方式进行护理干预。比较两组患儿家长及主管医生对护理工作的满意度、住院时间、住院费用和术后并发症发生率。结果:研究组患儿家属对护理操作和健康教育的满意度高于对照组(P %U http://qikan.cqvip.com/Qikan/Article/Detail?id=7001926494
%W 重庆维普资讯有限公司


%0 Journal Article
%A 金圣玹
%+ 南京医科大学医政学院
%@ 1671-0479
%T 农村基层医务人员收入与待遇满意度分析
%J 南京医科大学学报：社会科学版
%D 2019
%N 2
%V 19
%K 农村基层 医务人员 待遇 满意度 
%X 对447名基层医务人员收入与待遇情况进行问卷调查,了解其对待遇的满意度及其影响因素。不同学历、行政/业务管理职务和有无参加社会养老保险及社会医疗保险的基层医务人员实际月收入与期望月收入均有差异；收入与待遇总满意度得分为(2.63±0.63)分；单因素方差分析结果显示,行政/业务管理职务、专业技术职务、月平均收入和期望月平均收入满意度得分差异有统计学意义(P%U http://qikan.cqvip.com/Qikan/Article/Detail?id=7001986323
%W 重庆维普资讯有限公司


%0 Journal Article
%A 刘冠宇
%+ 吉林大学公共卫生学院
%@ 1003-0743
%T 吉林省基层医疗机构人力资源现状及影响因素分析
%J 中国卫生经济
%D 2019
%N 6
%V 38
%K 基层医疗机构 人力资源配置 吉林 
%X 目的:了解吉林省基层医疗机构人力资源现状及影响因素,为新医改政策制定提供依据。方法:以双因素理论为基础,对吉林省16 227名基层医疗机构医务人员进行问卷调查,并将该省卫生统计年鉴数据与全国卫生统计年鉴数据进行对比。结果:被调查省基层医疗机构人才结构不合理,高层次人才较少,福利制度、工资待遇等保健因素满意度低,培训、晋升空间、绩效考核等激励因素存在较大的问题。结论:需要通过部门联动,改善基层医疗机构人力资源管理中的保健因素和激励因素,改善基层医疗机构人才现状,使基层医疗机构更好的服务于新医改。
%U http://qikan.cqvip.com/Qikan/Article/Detail?id=7002270440
%W 重庆维普资讯有限公司


%0 Journal Article
%A 李书婷
%+ 杭州师范大学医学院
%@ 1007-9572
%T 基于供方视角下老年人社区中医体质辨识服务现状与满意度调查研究
%J 中国全科医学
%D 2019
%N 21
%V 22
%K 体质 中医学说 社区卫生中心 卫生服务需求 病人满意度 影响因素分析 供方视角 
%X 背景随着我国人口老龄化的不断加剧,庞大的老年人群使老年病的防治工作成为基层医疗机构的重要工作内容。而目前中医体质辨识服务在基层老年人健康管理的医疗工作中占据了越来越重要的地位。因此深入探寻影响社区中医体质辨识服务满意度的主要因素,有利于其进一步深化落实和发展。目的基于供方视角,了解目前社区中医体质辨识服务开展的现况和基层医务人员对其的满意度情况,探讨影响老年人社区中医体质辨识服务供方满意度的因素,并根据调查结果提出相应的发展策略。方法本研究采取分层随机抽样的方法,2017年9-10月在杭州、上虞、湖州分别选取6家社区卫生服务中心,共18家基层医疗机构进行调查,并抽取其中参与社区中医体质辨识服务的258例医务人员进行问卷调查,以了解目前社区中医体质辨识服务开展的现况和基层医务人员对其的满意度情况。调查问卷内容主要分为三部分:第一部分为调查对象的人口学基本信息；第二部分为社区中医体质辨识服务的现状,分为3个维度(技术规范、条件配备、对个人的影响)；第三部分为基层医务人员对社区中医体质辨识服务的满意度情况。采用多重线性回归分析探讨影响基层医务人员对社区中医体质辨证服务满意度的影响因素。结果共发放问卷258份,回收有效问卷248份,有效回收率为96.0%。基层医务人员年龄以30~39岁为主(42.3%),学历以本科为主(61.7%),工作年限以1~10年为主(37.1%),年收入以5~10万元为主(70.2%),科室以其他科室医务人员为主(35.9%),职业类别以临床医师为主(32.3%),专业职称以初级为主(44.8%),参与培训次数以0次为主(30.7%)。基层医务人员对社区中医体质辨识服务现状评分由高到低依次为技术规范、条件配备、对个人的影响,对社区中医体质辨识服务的满意度评分为20~100分,平均(75.6±14.6)分。多重线性回归分析结果显示年收入、参加培训、技术规范、条件配备为基层医务人员对社区中医体质辨证服务满意度评分的影响因素。结论基层医务人员对社区中医体质辨识服务现状评分由高到低依次为技术规范、条件配备、对个人的影响；对社区中医体质辨识服务的满意度评分总体处于中等偏上水平,平均得分为(75.6±14.6)分。应进一步完善社区中医体质辨识服务的设备配备,规范服务的技术路径,提高服务的可操作性,持续引入健康管理相关人才,合理安排在职的医务人员参加相关知识培训活动,提升基层医务人员对社区中医体质辨识服务的满意度,改善患者的就医体验。
%U http://qikan.cqvip.com/Qikan/Article/Detail?id=7002275294
%W 重庆维普资讯有限公司


%0 Journal Article
%A 刘美辰
%+ 哈尔滨医科大学教务处,黑龙江哈尔滨150081
%@ 1001-5329
%T 公立医院患者就医环节满意度分析
%J 中国医院管理
%D 2019
%N 7
%V 39
%K 公立医院 就医环节 患者满意度 
%X 目的基于目前的医疗环境,探究患者在不同就医环节的满意度。方法采用分层抽样的方法,对黑龙江省地市级公立医院、县级公立医院以及基层医院的213名就诊患者进行问卷调查。运用SPSS22.0对数据进行描述性分析和卡方检验。结果患者对就医环节中的“医护人员服务态度”(37.6%)和“医生诊疗过程”(53.5%)满意度较低；不同医院类别、家庭收入和健康状况的患者在就医环节满意度上存在认知差异。结论需要采取“以患者为中心”的医疗服务、提高医护人员的沟通能力和共情能力、加强医院信息化建设等综合措施来提高患者就医环节满意度。
%U http://qikan.cqvip.com/Qikan/Article/Detail?id=7002336970
%W 重庆维普资讯有限公司


%0 Journal Article
%A 闫雯鑫
%+ 哈尔滨医科大学公共卫生学院,哈尔滨150081
%@ 1006-5563
%T 黑龙江省三级公立医院医生下沉基层医疗机构现状与意愿
%J 医学与社会
%D 2019
%N 7
%V 32
%K 医生 公立医院 医联体 下沉 意愿 
%X 目的:了解黑龙江省三级公立医院医生下沉医联体内基层医疗机构的现状与意愿,探讨影响下沉基层医疗机构意愿的因素,为提高医生参与的积极性、推动医联体发展提出建议。方法:抽取黑龙江省已开展医联体工作的7家三级公立医院的医生进行问卷调查,进行描述性统计、卡方检验及影响因素分析。结果:在被调查的839位医生中,56.5%的医生愿意下沉到基层医疗机构,参与过医联体的医生占41.6%。性别、所在医院类别、工资满意度、工作环境安全感、组织主人翁氛围对下沉意愿有一定程度的影响。结论:在选派医生下沉基层医疗机构时,要综合考虑其业务能力、实际需要以及医生自身的参与意愿,并从合理分工、营造良好组织氛围、提高工作环境安全感、内外部激励相结合等方面有效提升医生下沉基层的积极性。
%U http://qikan.cqvip.com/Qikan/Article/Detail?id=7002494272
%W 重庆维普资讯有限公司


%0 Journal Article
%A 沈立岩
%+ 山东大学医药卫生管理学院,济南250012
%@ 1001-568X
%T 基于双因素理论的乡村医生工作满意度研究——以山东省为例
%J 中国初级卫生保健
%D 2019
%N 7
%V 33
%K 乡村医生 满意度 LOGISTIC回归分析 双因素理论 
%X 目的研究山东省乡村医生的工作满意度,分析其影响因素,并提出对策及建议,促进乡村医生队伍的可持续发展。方法运用多阶段分层随机抽样的方法,在山东省烟台市、潍坊市和聊城市随机抽取368名乡村医生开展问卷调查。采用自制的满意度问卷调查乡村医生的满意度状况；应用赫兹伯格"双因素理论",通过Logistic回归分析,探讨影响乡村医生工作满意度的因素。结果调查完成有效问卷335份,有效率为91.0%。完成调查的乡村医生中,总体的工作满意率仅为15.5%。Logistic回归分析结果显示,影响工作满意度的激励因素为收入满意度、养老政策满意度。保健因素为收入满意度、是否参加培训和工作年限。结论山东省乡村医生工作满意度低。建议应重点完善乡村医生的养老保障制度,加强乡村医生培训,并合理地提高乡村医生的收入,以保证乡村医生队伍的可持续发展。
%U http://qikan.cqvip.com/Qikan/Article/Detail?id=7002681217
%W 重庆维普资讯有限公司


%0 Journal Article
%A 林洁
%+ 天津中医药大学管理学院
%@ 1001-568X
%T 天津市和平区家庭医生签约服务满意度及影响因素分析
%J 中国初级卫生保健
%D 2019
%N 7
%V 33
%K 家庭医生签约服务 签约居民 满意度 影响因素分析 
%X 目的了解天津市居民对家庭医生签约服务的满意度及影响因素,为进一步提高社区卫生服务质量提供依据。方法 2018年4-6月采用随机抽样的方法对签约居民和社区医院就诊的居民患者共200名,进行问卷现场自填,调查内容包括一般情况、认知情况和满意度指标。结果不同性别、家庭月收入和文化程度等的签约服务需求比较,差异无统计学意义(P>0.05)。对签约服务满意度为"非常同意"的前3位指标为就医便捷(46.5%)、服务态度良好(43.5%)和排队等候时间短(36.5%)。结论天津市和平区小白楼社区卫生服务中心签约服务的可及性较好且满意度较高,需要加强培养高水平的家庭医生队伍；进行多样化的宣传可以提高居民对签约服务的认知,提升满意度,深化基层社区卫生服务。
%U http://qikan.cqvip.com/Qikan/Article/Detail?id=7002681223
%W 重庆维普资讯有限公司


%0 Journal Article
%A 王琪如
%+ 武汉大学健康学院
%@ 1007-953X
%T 工作满意度和职业倦怠对医务人员离职意向的作用分析
%J 中国卫生资源
%D 2019
%N 2
%V 22
%K 职业倦怠 工作满意度 离职意向 结构方程模型 医务人员 影响 
%X 目的研究临床、护理、公共卫生和医学技术人员的离职意向,探究工作满意度在职业倦怠影响医务人员离职意向过程中的中介效应.方法通过自编问卷,对武汉市某区基层医务人员进行横断面调查.运用SPSS 20.0进行信度检验.运用AMOS 21.0建立结构方程模型,在结构方程模型中运用bootstrap法进行中介效应检验.运用Excel 2016进行中介效应sobel检验.结果职业倦怠与工作满意度呈负相关,工作满意度与离职意向呈负相关,职业倦怠与离职意向呈正相关.工作满意度在职业倦怠影响离职意向过程中起中介效应作用,中介效应影响为2.1%.结论建议工作满意度增加社会支持指标,建议使用"工作满意度优先指标设置"概念来提高医务工作者满意度.
%U http://qikan.cqvip.com/Qikan/Article/Detail?id=7002810337
%W 重庆维普资讯有限公司


%0 Journal Article
%A 吴素君
%+ 温州医科大学
%@ 1672-5654
%T 浙江省温州市分级诊疗实施现况及对策研究
%J 中国卫生产业
%D 2019
%N 22
%V 16
%K 温州市 分级诊疗 实施现况 对策 
%X 目的了解温州市分级诊疗实施现状,为分级诊疗制度完善提供参考依据。方法以《温州统计年鉴》等数据为基础,通过整群抽样,向就医群众,县级以上医疗机构医务人员,基层医疗机构医务人员发放调查问卷800份,描述性分析分级诊疗知晓率与执行情况、影响分级诊疗的因素、基层医疗机构工作人员薪酬满意度等。结果就医群众不了解分级诊疗制度达64.3%,基层医务人员和县级以上医院医务人员对分级诊疗政策的了解率分别是49.7%和48.7%。基层医疗机构工作人员认为机制不健全和患者不信任基层医疗机构的医疗技术水平是影响分级诊疗的主要原因分别占56.1%和66.8%；基层医务人员认为其劳动价值能在薪酬上体现仅占37.4%。结论分级诊疗相关制度不完善,基层医疗机构承接力不足,县级以上医疗机构推动分级诊疗意愿不强是当前分级诊疗实施过程中存在的主要困难。
%U http://qikan.cqvip.com/Qikan/Article/Detail?id=7002819861
%W 重庆维普资讯有限公司


%0 Journal Article
%A 章卫
%+ 南京市溧水区人民医院人事科
%@ 1008-9985
%T 某基层医院岗位吸引力对“80后”职工满意度的影响
%J 解放军医院管理杂志
%D 2019
%N 8
%V 26
%K 基层医院 岗位吸引力 80后 岗位满意度 
%X 在医药卫生体制改革背景下,为响应国务院提出的提升基层医疗卫生服务能力,文章从岗位吸引力角度出发,通过对某区域内二级综合医院450名80后医务工作人员进行问卷调查,以岗位吸引力的影响因素为自变量,岗位满意度为应变量,运用SPSS20.0进行回归分析,在此基础上针对性地进行分析建议,以期通过改进现有政策和措施,保证人员的稳定性。
%U http://qikan.cqvip.com/Qikan/Article/Detail?id=7002835229
%W 重庆维普资讯有限公司


%0 Journal Article
%A 甘勇
%+ 华中科技大学同济医学院公共卫生学院,湖北省武汉市430030
%@ 1007-9572
%T 国内外全科医生职业吸引力研究进展
%J 中国全科医学
%D 2019
%N 28
%V 22
%K 全科医生 职业吸引力 职业倦怠 离职意愿 影响因素分析 
%X 全科医生作为全科医学理论的践行者和全科医疗服务的提供者,其数量和质量直接决定着基层医疗卫生服务体系的服务质量和水平。了解全科医生职业吸引力的研究进展,探索影响全科医生职业吸引力的主要因素,对于稳定全科医生队伍建设、加强基层医疗卫生机构服务能力至关重要。本文将从全科医生职业吸引力的逆向角度出发,分别从工作满意度、职业倦怠、离职意愿及职业意愿等方面分析国内外全科医生职业吸引力的研究现状,以期为相关政府部门有针对性制定提升全科医生职业吸引力的顶层设计提供决策依据。
%U http://qikan.cqvip.com/Qikan/Article/Detail?id=7002841157
%W 重庆维普资讯有限公司


%0 Journal Article
%A 王钰莹
%+ 延边大学附属医院儿科,吉林延吉133700
%@ 1004-0412
%T 延边地区基层儿科医生现状调查分析
%J 吉林医学
%D 2019
%N 10
%V 40
%K 基层 儿科医生 调查 
%X 目的:调查基层儿科医生的工作现状,分析目前延边地区儿科医生整体存在的不足和当下的困境,最后提出相应的解决策略及方案。方法:采取问卷调查及个别访谈的方式,对延边州8个县市207名非三甲医院儿科(包含儿保科)医生进行个人基本情况,工作满意程度,及对儿科工作方面问题及建议等几个方面,进行分析。结果:延边地区儿科医生的总体工作满意度为一般满意,基层医院不同程度地缺少儿科医生,更缺少“高人才”儿科医生,年轻医生陷入“压力大、任务重、待遇低、医患关系紧张”-跳槽-“儿科医生荒”恶性循环中。结论:全面二胎政策下,基层儿科卫生人力资源严重匮乏,需引起各相关部门重视,应提高儿科医生待遇,加强医生培训,有助于保障基层儿童健康需求。
%U http://qikan.cqvip.com/Qikan/Article/Detail?id=7002948667
%W 重庆维普资讯有限公司


%0 Journal Article
%A 黄丹丹
%+ 厦门市儿童医院综合办公室,福建厦门361000
%@ 1009-4784
%T 社区医生工作稳定性与满意度、职业认同研究——基于结构方程模型
%J 福建医科大学学报：社会科学版
%D 2019
%N 3
%V 20
%K 社区医生 工作稳定性 结构方程模型 
%X 以福州市社区卫生服务中心医生为目标人群,采用分层抽样抽取样本,通过AMOS17.0构建工作稳定性与满意度、职业认同感的结构方程模型,对三者之间的关系进行实证研究。结果表明,应用结构方程模型能够揭示满意度和职业认同感对社区医生工作稳定性的影响关系和程度,应重视提高社区医生的满意度,强化其职业认同感,以稳定社区医生队伍,提高基层医疗卫生服务水平。
%U http://qikan.cqvip.com/Qikan/Article/Detail?id=7003012533
%W 重庆维普资讯有限公司


%0 Journal Article
%A 闫旭
%+ 北京大学公共卫生学院
%@ 1673-5625
%T 北京市某城区家庭医生团队内部服务质量现况分析
%J 中国社会医学杂志
%D 2019
%N 5
%V 36
%K 家庭医生团队 内部服务质量 现况分析 
%X 目的了解北京市某城区家庭医生团队工作满意度情况,为改善家庭医生团队工作满意度现状,提高基层医务人员工作积极性提供参考依据。方法利用社区医务人员内部服务质量调查问卷,采用普查的方法对北京市某城区12个社区卫生服务中心(或区级医院)和58个社区卫生服务站总计500名家庭医生团队成员进行满意度调查。使用SPSS21.0对家庭医生团队成员人口学特征、内部服务质量得分进行描述性分析；对内部服务质量总体得分影响因素进行多元线性回归分析。结果2017年家庭医生团队成员内部服务质量调查结果显示,所调查的6个维度均存在内部服务质量差距,其中工作环境、工作定位、薪酬与福利维度满意度较低；多元线性回归结果显示,家庭医生团队内部服务质量得分影响因素为中级职称和在编。结论应关注重点人群的需求,提高家庭医生总体工作满意度,着重从改善工作环境、明确工作定位、完善薪酬和福利制度等方面来提升家庭医生团队的工作满意度。
%U http://qikan.cqvip.com/Qikan/Article/Detail?id=7003064345
%W 重庆维普资讯有限公司


%0 Journal Article
%A 赖赠英
%+ 上杭县医院
%@ 1672-1721
%T 基层医院门诊护士岗位管理实践与成效
%J 基层医学论坛
%D 2019
%N 33
%V 23
%K 门诊部 护士 管理 应用效果 
%X 目的总结基层医院对门诊护士实施岗位管理的方法和效果。方法我院采取合理设置门诊护士岗位及层级、制定岗位准入条件和晋阶条件、创新绩效分配方法、修订规范化培训计划、合理调配人力资源等多项岗位管理方法,观察实施后患者、医生对护士满意度及护士对调配满意度。结果岗位管理实施后患者对护士满意度、门诊医生对护士工作满意度、护士对调配满意度等均高于实施前,差异显著(P%U http://qikan.cqvip.com/Qikan/Article/Detail?id=7003072388
%W 重庆维普资讯有限公司


%0 Journal Article
%A 冯文霄
%+ 中国医科大学辽宁省计划生育科学研究院预防保健科,沈阳110000
%@ 1674-4756
%T 辽宁省居民参与癌症筛查意愿和现况的调查研究
%J 中国实用医刊
%D 2019
%N 17
%V 46
%K 癌症 筛查 满意度 意愿调查 
%X 目的调查辽宁省居民癌症(宫颈癌、乳腺癌、胃癌、肠癌、肺癌)筛查的现况和居民对癌症筛查的意愿情况。方法以辽宁省内居民为对象进行调查,了解癌症筛查的现况、对筛查的满意度评价、以后是否愿意在基层医院参加筛查、不愿意参加筛查的原因等。结果对8142例居民发放问卷并回收,1034例(22.3%)女性居民参加过宫颈癌筛查,862例(18.6%)女性居民参加过乳腺癌筛查；所有居民中,576例(7.1%)参加过胃癌筛查,516例(6.3%)参加过肠癌筛查,614例(7.5%)参加过肺癌筛查。在筛查满意度调查中,居民非常满意的项目为组织管理规范性[1391例(65.2%)]、医生技术水平[1364例(64.2%)]、医疗器械水平[1336例(62.8%)]、结果报告与后续服务[1383例(65.8%)]和检查费用[1388例(66.5%)]；在今后1~3年愿意参加宫颈癌的城市女性居民有1334例(69.5%),愿意参加乳腺癌筛查的城市女性居民有1348例(70.2%),农村女性居民分别有1989例(73.3%)和1982例(73.1%)；城市居民在今后1~3年愿意参加胃癌、肠癌、肺癌筛查者分别有2265例(62.9%)、2247例(62.4%)和2282例(63.3%),农村居民分别为2945例(64.9%)、2868例(63.2%)和2929例(64.5%)。不愿意在基层医院参加癌症筛查的原因中,因医务人员技术水平3712例(45.6%),基层医院设备的准确性3908例(48.0%),筛查技术的规范性1760例(21.6%),检查结果的可靠性2904例(35.7%),后续诊治能力803例(9.9%)和检查费用1296例(15.9%)。结论目前辽宁省居民5种癌症的筛查率普遍偏低,对过去参加过的筛查项目满意度一般,大多数居民在今后1~3年里仍有参加癌症筛查的意愿,但是对于在基层医院开展筛查项目主要担心医务人员技术水平和基层医院设备的准确性,今后将根据本调查结果采取干预措施,通过提高5种癌症的筛查率以提升癌症的防控水平。
%U http://qikan.cqvip.com/Qikan/Article/Detail?id=7003127588
%W 重庆维普资讯有限公司


%0 Journal Article
%A 兰园淞
%+ 广西卫生职业技术学院
%@ 0450-9889
%T 广西乡镇卫生院护理人员工资满意度现状调查分析
%J 广西教育
%D 2019
%N 27
%V 0
%K 广西 乡镇卫生院 护理人员 工资待遇 满意度 现状 调查分析 
%X 本文调查2017年广西136所乡镇卫生院的床位数及护理人员总数,1249名护理人员的性别、籍贯、年龄、工作年限、编制情况、工资发放方式、收入范围、与本地工资比较情况、与医生和医技工作比较情况以及工资满意度,并与2017年中国护理人员基本情况进行比较,结果发现广西乡镇卫生院护理人员配置不足、工资待遇较低,提出政府部门加大卫生基层的财政投入、采取相应政策提高护理人员的工作待遇等建议。
%U http://qikan.cqvip.com/Qikan/Article/Detail?id=7100136422
%W 重庆维普资讯有限公司


%0 Journal Article
%A 薛芳
%+ 蚌埠医学院护理学院
%@ 1000-2200
%T 农村订单定向医学生基层就业意愿现状及影响因素分析
%J 蚌埠医学院学报
%D 2019
%N 10
%V 44
%K 基层服务意愿 农村订单定向医学生 全科医生 
%X 目的:调查农村订单定向医学生(定向医学生)基层工作的意愿,分析其选择全科医生作为职业的影响因素,为定向医学生的培养提供建议。方法:采用整群分层抽样现况调查的方法,通过问卷对某医学院校定向医学生进行一般人口学特征、基层服务意愿和教育服务质量满意度调查,分析基层工作意愿,采用多因素logistic回归分析其基层工作意愿的影响因素。结果:定向医学生愿意到基层工作比例为42.45%(118/278)。基层就业意向定向医学生的学校教育服务质量满意度量表得分为(3.81±0.57)分,非基层就业意向医学生得分为(3.26±0.59)分,二者差异有统计学意义(P%U http://qikan.cqvip.com/Qikan/Article/Detail?id=7100171928
%W 重庆维普资讯有限公司


%0 Journal Article
%A 周讳
%+ 上海市金山区朱泾社区卫生服务中心
%@ 1007-614X
%T 家庭医生制度下村卫生室中医药服务模式的探讨
%J 中国社区医师
%D 2019
%N 31
%V 35
%K 家庭医生制度 乡村中医药服务 效果 
%X 目的:切实提高乡村医生的中医药服务水平,实现乡村中医药服务全覆盖,提高居民对中医药服务的依从性、知晓率及满意度,建设形成可复制推广的家庭医生制度下村卫生室中医药服务的模式.方法:15家村卫生室各选取1名乡村医生进行中医适宜技术理论和操作培训,中心每位中医师负责若干个村卫生室进行带教,实施前后进行效果对比.结果:15家村卫生室的中医药服务率、覆盖率及居民满意度明显上升.结论:以中医跟师的工作模式开展,更能有效地提高村卫生室的中医药服务能力.
%U http://qikan.cqvip.com/Qikan/Article/Detail?id=7100242936
%W 重庆维普资讯有限公司


%0 Journal Article
%A 邹宛均
%+ 重庆医科大学公共卫生与管理学院医学与社会发展研究中心健康领域社会风险预测治理协同创新中心,重庆市400016
%@ 1007-9572
%T 重庆市基层全科医生工作满意度及其影响因素研究
%J 中国全科医学
%D 2019
%N 31
%V 22
%K 全科医生 职业满意 影响因素分析 重庆 
%X 背景目前我国基层医疗机构全科医生缺口较大,尤其是西部农村地区,导致了基层全科医生工作任务繁重,执业环境差,长期处于超负荷状态,严重影响了其工作满意度,调查其工作满意度并分析影响因素,可以为稳定基层医疗人才队伍、提升基层医疗服务质量提供依据。目的调查重庆市基层全科医生工作满意度的现状及其影响因素。方法于2015年5-11月,采取分层随机抽样的方法,在重庆市抽取了27个区(县)的58家基层医疗卫生机构的354例全科医生进行问卷调查。问卷内容包含基本情况、执业状况、职业认知与素质、工作满意度评价。其中工作满意度评价采用5级评分法,从"很不满意"~"很满意"计为1~5分。最终回收有效问卷338份,有效回收率为95.5%。结果基层全科医生工作满意度总平均分为(2.75±0.83)分,不同性别、任职科室、每周工作量、工资年收入、工作单位类型、最高学历、职称、家人对从事全科医学工作的支持程度及职业热爱程度的全科医生工作满意度评分比较,差异有统计学意义(P%U http://qikan.cqvip.com/Qikan/Article/Detail?id=7100248697
%W 重庆维普资讯有限公司


%0 Journal Article
%A 周小刚
%+ 华东交通大学经济管理学院,江西省南昌市330013
%@ 1007-9572
%T 我国西部地区全科医生工作满意度及其影响因素分析
%J 中国全科医学
%D 2019
%N 34
%V 22
%K 全科医学 全科医生 职业满意 西部地区 影响因素分析 
%X 背景全科医生作为全科医疗服务的主要提供者,在基层医疗卫生服务中发挥着举足轻重的作用,分析其工作满意度及影响因素,对于改善全科医生素质、稳定全科医生队伍及提高全科医生服务水平具有重要意义。目的了解西部地区全科医生的工作满意度现状及其影响因素。方法于2017年10月—2018年2月,采取多阶段分层随机抽样法抽取西部地区社区卫生服务机构(社区卫生服务中心和社区卫生服务站)全科医生1050例为研究对象进行问卷调查。问卷内容包括全科医生基本情况和工作满意度。采用宋奎勐修订的工作满意度量表进行工作满意度测量,包括物质满意度、关系满意度、成长满意度和整体满意度4个维度。采用二分类Logistic回归分析全科医生工作满意度的影响因素。结果1036份(98.67%)西部地区全科医生问卷被视为有效。西部地区全科医生的工作满意度总均分为(37.39±7.35)分,654例(63.13%)全科医生工作满意度总分较高(≥36分)。其中,西部地区全科医生的物质满意度平均分为(11.86±2.71)分,关系满意度平均分为(13.18±2.52)分,成长满意度平均分为(9.17±2.37)分,整体满意度平均分为(3.18±0.79)分。单因素分析结果显示,不同性别、学历、任职方式、加班情况及收入水平全科医生工作满意度比较,差异有统计学意义(P%U http://qikan.cqvip.com/Qikan/Article/Detail?id=7100251597
%W 重庆维普资讯有限公司


%0 Journal Article
%A 梁桃珍
%+ 阳泉市第一人民医院院感科,山西阳泉045000
%@ 1003-8914
%T 感染培训在基层中医院管理中的作用
%J 光明中医
%D 2019
%N 21
%V 34
%K 医院感染培训 基层中医院 医院感染 
%X 目的探究医院感染培训在基层中医院医院感染管理中的应用效果。方法在2017年7月-2019年7月间,对本市某基层中医院医院感染管理情况进行回顾性分析,在此期间开展系统的医院感染培训。另在2015年6月-2017年6月间未开展系统的医院感染培训,分析基层中医院医院感染情况,将前者视为观察组,后者视为对照组,随机从2组中选出500例患者调查医院感染发生率、患者治疗满意度。另外对比2组医务人员医院感染知识考核成绩、感控工作质量评分。结果观察组患者医院感染发生率明显要低于对照组,组间数据对比结果:P%U http://qikan.cqvip.com/Qikan/Article/Detail?id=7100608174
%W 重庆维普资讯有限公司


%0 Journal Article
%A 李培艺
%+ 四川大学华西临床医学院,四川成都610041
%@ 1004-4663
%T 基于QUALICOPC的四川省不同经济发展地区基层医疗机构服务的综合评价
%J 中国卫生事业管理
%D 2019
%N 12
%V 36
%K 基层医疗 QUALICOPC 医疗服务 服务能力 
%X 目的:比较四川省不同经济发展地区基层医疗卫生机构医疗服务能力现状,探索医疗服务能力的相关影响因素。方法:设计基于欧洲基层卫生质量和成本中心(Quality and Costs of Primary Care in Europe,QUALICOPC)的基层医疗调查问卷,采用多阶段抽样方法开展实证研究,从多个维度评价经济发达地区、经济中等地区、经济欠发达地区的基层医疗服务能力现状。结果:选取四川省6个地级市的48家基层医疗机构,共调查319名医师及641名就诊患者。全部基层医疗机构整体水平中,能力指数得分最高的是“质量”,“公平性”“综合性”次之,而“效率”“连贯性”和“可及性”得分较低,“协调性”最差。与经济欠发达地区相比,经济中等地区和发达地区在“可及性”和“公平性”得分明显更高,但在“效率”方面低于欠发达地区。各地区基层医生对工作的自我满意度较低,经济欠发达地区更加严重(P%U http://qikan.cqvip.com/Qikan/Article/Detail?id=7100635432
%W 重庆维普资讯有限公司


%0 Journal Article
%A 伍媛
%+ 湖南省人民医院全科医学科,湖南长沙410001
%@ 1007-614X
%T 湖南省全科医师规范化培训效果评估的研究
%J 中国社区医师
%D 2019
%N 35
%V 35
%K 全科医学 规范化培训 柯氏评估模型 
%X 目的:评估柯氏评估模型对规范化培训全科医师的效果.方法:选取全科医生规范化培训学员102名,以问卷调查、电话访谈、面对面访谈等方式收集数据.根据柯氏评估模型对反应层、学习层、行为层、结果层等进行资料收集处理及分析.结果:理论培训阶段和临床科室轮转阶段的满意度普遍较高,基层实践基地阶段满意度较低；考试分数与年龄、性别、基层工作时间均无相关性,与规范化培训时间有正相关性；少数全科医师不能按照全科医学临床理念诊治患者,不能将培训的基础理论、临床诊治知识、临床操作技能运用到临床工作中；所有人均认为自己能胜任全科工作.结论:加强临床基地的师资建设,加强针对全科知识应用能力的培训,提高基层实践基地的师资、教学质量等水平,将进一步提高湖南省全科医学规范化培训效果.
%U http://qikan.cqvip.com/Qikan/Article/Detail?id=7100658044
%W 重庆维普资讯有限公司


%0 Journal Article
%A 刘宇
%+ 电子科技大学公共管理学院,四川成都611731
%@ 1003-7470
%T 乡村医生离职倾向：综合保障水平、工作满意度和职业承诺的影响——来自藏羌少数民族聚居地的实证证据
%J 农村经济
%D 2019
%N 12
%V 0
%K 乡村医生 离职倾向 综合保障水平 工作满意度 职业承诺 
%X 近年来,乡村医生离职率高等问题严重制约了农村医疗服务体系的发展,如何为乡村医生提供全方位的保障,有效降低他们的离职倾向,已成为学术界和整个社会关注的焦点。本文创新性地将收入水平、养老保障和职业发展进行整合,构建针对乡村医生的离职倾向影响模型。立足四川省藏羌少数民族聚居地北川县和平武县乡村医生的调研数据,利用多层回归分析研究了综合保障水平对离职倾向的影响。引入工作满意度和职业承诺分别作为中介变量和调节变量,揭示了当前乡村医生的综合保障水平、离职倾向、工作满意度和职业承诺之间的作用机制,对加强乡村医生队伍建设、全面提升农村基层医疗服务水平、实现乡村振兴具有重要理论意义和实践价值。
%U http://qikan.cqvip.com/Qikan/Article/Detail?id=7100791881
%W 重庆维普资讯有限公司


%0 Journal Article
%A 陈小林
%+ 广州医科大学卫生管理学院,广东511436
%@ 2095-7432
%T 满意度对基层医务人员疲劳与工作倦怠关系的调节作用研究
%J 中国医疗管理科学
%D 2020
%N 1
%V 10
%K 基层医务人员 工作满意度 疲劳 工作倦怠 
%X 目的探讨疲劳与倦怠的关系,及满意度在二者关系中的调节作用,为基层医务人员倦怠的干预提供一定理论依据和指导。方法采用多阶段分层抽样方法,对广州、江门、惠州、潮州4个样本市的622名基层医务人员进行调查,调查内容包括调查对象的基本情况,采用疲劳量表、满意度量表、工作倦怠量表进行调查。最终回收有效问卷533份。将调查数据运用SPSS 22.0和AMOS22.0进行整理与分析。结果医务人员的疲劳对情绪衰竭(23.1%)和人格解体(7.3%)具有正向预测作用,而满意度对疲劳与倦怠间的关系有负向调节作用(β=-0.096；β=-0.130, P %U http://qikan.cqvip.com/Qikan/Article/Detail?id=7100823409
%W 重庆维普资讯有限公司


%0 Journal Article
%A COHIDON C
%@ 1007-9572
%T Annals of Family Medicine论文摘要汇编——11国全科医生所在机构特征与其工作满意度的关系
%J 中国全科医学
%D 2020
%N 4
%V 23
%K 全科医生 基层医疗 卫生政策 职业满意度 混合效应 医疗机构 不满意度 工作满意度 
%X 目的众所周知,全科医生对工作不满意会产生严重的影响。因此,全科医生和政策制定者都应该更好地了解其工作满意度的决定因素。本文旨在调查11个国家中,全科医生所在机构的组织和功能特征是否与其工作不满意度有关。方法对2015年英联邦基金会《基层医疗医生的国际卫生政策调查》进行二级分析(n=12 049)。收集对"您对自己的职业满意度如何"的回答,使用Likert 4级量表测量全科医生的工作不满意度。采用多层次混合效应有序Logistic回归分析各医疗机构的多种特征。
%U http://qikan.cqvip.com/Qikan/Article/Detail?id=7100899457
%W 重庆维普资讯有限公司


%0 Journal Article
%A 沈慧
%+ 宿迁市第一人民医院科技教育处
%@ 1005-7803
%T 宿迁市农村订单定向医学本科生履约现状分析
%J 江苏卫生事业管理
%D 2020
%N 2
%V 31
%K 订单定向 履约 住院医师规范化培训 
%X 目的:分析宿迁市农村订单定向医学本科生毕业后履约情况和参加住院医师规范化培训情况,评价宿迁市农村订单定向医学本科生培养工作并提出相关政策建议。方法:采用自制问卷,对宿迁市2011年、2012年培养的85名农村订单定向临床医学专业本科生进行普查,采用描述性统计分析方法对数据进行分析。结果:86.08%农村订单定向医学本科生毕业后履约,就业后第一年参加住培的比例为92.65%,住培期间月平均总收入为3606.9元,82.54%的农村订单定向医学本科生认为住培基地成立独立的全科医学科“非常必要”,对住培满意度为95.24%,住培结束后愿意继续履约的比例为55.56%,合约期满后愿意继续留在基层工作的比例为10.29%。结论:宿迁市农村订单定向医学本科生履约情况及参加住培情况良好,对住培满意度高,但住培结束后与合约期满后愿意留在基层工作的比例低,相关部门应采取措施提高基层吸引力。
%U http://qikan.cqvip.com/Qikan/Article/Detail?id=7100913810
%W 重庆维普资讯有限公司


%0 Journal Article
%A 丁海云
%+ 南京医科大学公共卫生学院,江苏南京211166
%@ 1005-7803
%T 南京市乡村医生满意情况调查及对策建议
%J 江苏卫生事业管理
%D 2020
%N 2
%V 31
%K 乡村医生 工作满意度 不满意原因 
%X 目的:了解南京市乡村医生的工作满意情况及存在问题,并提出相关建议,为南京市相关部门加强乡村医生队伍建设提供依据。方法:对南京市各涉农区的乡村医生进行问卷调查,用Epidata3.1与SPSS22软件对问卷进行录入和统计分析。结果:南京市乡村医生中,约46.5%对现有工作不满意；不满意原因中,收入低、工作压力大、社会保障水平低分别占到90.1%、87.6%、87.2%。结论:建议南京市相关部门对乡村医生队伍建设工作以围绕解决乡村医生现有问题、提高乡村医生满意度为目的,改善其现有处境,保障其工作收入,完善其社会保障水平及养老机制等。
%U http://qikan.cqvip.com/Qikan/Article/Detail?id=7100913837
%W 重庆维普资讯有限公司


%0 Journal Article
%A 郑婵娇
%+ 广东省疾病预防控制中心公共卫生研究院,广东省广州市511430
%@ 1007-9572
%T 广东省首批家庭医生式服务试点社区卫生技术人员工作满意度及影响因素分析研究
%J 中国全科医学
%D 2020
%N 8
%V 23
%K 社区卫生工作者 社区卫生服务 家庭医生 工作满意度 影响因素分析 
%X 背景家庭医生团队在初级保健中以温情守护居民健康,然而受基层医疗建设不足等条件的种种制约,如何保证温情守护?目的了解广东省首批家庭医生式服务试点社区卫生技术人员的工作满意度现状及其影响因素,为基层卫生人才队伍建设提供参考依据。方法于2014年6月-2016年6月,在广东省共36个家庭医生式服务试点的社区卫生服务中心采用分层抽样法各层按1∶1∶1的比例从3类卫生技术人员中抽取调查对象。分别是管理人员、技术服务人员及其他社区卫生工作者。采用自行设计的问卷进行调查,问卷内容包括一般人口学特征、总体工作满意度以及21项满意度因子。分析社区卫生技术人员的工作满意度现状及影响因素。结果共发放问卷275份,回收有效问卷251份,有效回收率为91.3%。社区卫生技术人员自我评价的总体工作满意度得分是(3.8±0.7)分,217名(86.5%)社区卫生技术人员对工作感到满意或非常满意。21项满意度因子的得分均值中,得分最高的是“同事关系”(4.1±0.5)分,得分最低的是“单位福利待遇”(2.8±1.1)分。不同年龄对与领导的关系的满意度、不同文化程度对工作量的满意度、不同职称对得到同事的帮助的满意度比较,差异均有统计学意义(P%U http://qikan.cqvip.com/Qikan/Article/Detail?id=7100977184
%W 重庆维普资讯有限公司


%0 Journal Article
%A 陈钟鸣
%+ 潍坊医学院公共卫生与管理学院"健康山东"重大社会风险预测与治理协同创新中心,国民健康社会风险预警协同创新中心,山东省潍坊市261053
%@ 1000-6672
%T 山东省村卫生室医疗功能相对弱化形成机理分析
%J 中华医院管理杂志
%D 2020
%N 1
%V 36
%K 村卫生室 乡村医生 医疗服务 扎根理论 脆弱性 山东省 
%X 目的了解新医改形势下村卫生室医疗功能出现相对弱化的原因及其作用机制。方法于2015年10—11月,采用目的性抽样方法,选取了山东省乡村医生、乡镇卫生院管理人员以及卫生行政部门管理人员共38人进行访谈。在此基础上,运用扎根理论,对新医改形势下村卫生室医疗功能出现弱化的原因及其作用机制进行系统梳理与描述性分析。结果编码形成了29个一级范畴和21个二级范畴。随着新医改政策的实施,村卫生室获得的经济支持、政策支持和技术支持明显增加,然而在新医改政策非预期负面效应、外部扰动力叠加累积效应和支持力低效供给效应的综合作用下,乡村医生队伍出现情感耗竭、工作满意度下降、积极性下降等现象；加之村卫生室药品使用受限、设备不足,乡村医生业务能力不高,农村居民信任不足,导致村卫生室医疗服务功能相对弱化。结论村卫生室医疗功能的弱化是三类原因综合作用的结果,这种状态的长期存在将进一步增加农村卫生服务体系的脆弱性,不利于分级诊疗制度的贯彻落实。建议优化基本药物制度,建立对村卫生室基本医疗服务和基本公共卫生服务的综合考核机制,强化医保资金战略购买能力,优化财政补偿机制,完善乡村医生培训机制,促进村卫生室的可持续发展。
%U http://qikan.cqvip.com/Qikan/Article/Detail?id=7101011472
%W 重庆维普资讯有限公司


%0 Journal Article
%A 钱宇
%+ 杭州师范大学医学院卫生事业管理系,311121
%@ 1000-6672
%T 基层医生开展首诊意愿的驱动因素与形成机制研究
%J 中华医院管理杂志
%D 2020
%N 1
%V 36
%K 基层首诊 首诊意愿 驱动因素 形成机制 结构方程模型 
%X 目的基于知信行与期望理论,探究、构建及验证基层医生开展首诊意愿的驱动因素理论模型与形成机制。方法运用随机整群抽样方法,于2019年4—5月,对杭州市20家基层医疗卫生服务机构的医生进行问卷调查,调查内容包括基层医生的首诊认知水平、首诊能力自评、政策制度评价、首诊工作期望、工作满意度等。采用描述性统计、多重线性回归、结构方程模型分析等方法,探究基层医生首诊意愿的驱动因素与形成机制。结果基层医生开展首诊意愿率为76.4%(308/403)；首诊工作正面期望(β=0.309)、首诊认知水平(β=0.216)、政策制度评价(β=0.184)、首诊能力自评(β=0.170),均直接影响基层医生开展首诊意愿；5类驱动因素对首诊意愿的影响总效应依次为首诊认知水平(0.536)、政策制度评价(0.494)、首诊能力自评(0.436)、首诊工作正面期望(0.186)、工作满意度(0.146)。结论首诊认知、首诊能力、政策制度、正向期望分别是驱动基层医生开展首诊意愿的重要前提、关键动力、有力保障、激发力量。建议政府及医疗机构进一步提高基层医生首诊认知水平,系统提升首诊服务能力,协同完善财政投入、医保报销、转诊制度等政策引导措施,建立健全基层医生职业发展、绩效考核、薪酬福利等激励措施。
%U http://qikan.cqvip.com/Qikan/Article/Detail?id=7101011482
%W 重庆维普资讯有限公司


%0 Journal Article
%A 韩治中
%+ 陆军军医大学(第三军医大学)军事预防医学系社会医学与卫生事业管理学教研室,重庆400038
%@ 1000-5404
%T 陆军部队基层卫生机构军医工作满意度调查
%J 第三军医大学学报
%D 2020
%N 5
%V 42
%K 军医 工作满意度 部队卫生机构 陆军 
%X 目的调查陆军部队基层卫生机构军医工作满意度情况及其影响因素。方法采用工作满意度调查量表(JSS),对2018年5月至2019年9月参加某机构任职培训的基层军医进行整群随机抽样调查；描述性分析各维度及总体满意度的得分情况,采用单因素方差分析与多元线性回归分析相结合的方法探索各维度及总体满意度的相关因素。结果军医总体满意度得分为(115.76±22.54),各维度得分最高的3项是"规章制度""同事"和"管理者",分别为(14.28±4.60)、(13.97±2.91)、(13.96±3.79)；多元线性回归分析显示,"生育子女情况""是否通过住院医师规范化培训""周末能否正常轮休""是否志愿献身国防入伍""入伍方式""能否按自己时间安排年休假"是影响总体满意度的主要因素。结论注重基层军医的职业发展,重视人员入伍动机的教育和引导,能有效提升军医的工作满意度。
%U http://qikan.cqvip.com/Qikan/Article/Detail?id=7101033508
%W 重庆维普资讯有限公司


%0 Journal Article
%A 黄琦
%+ 徐州医科大学公共卫生学院,江苏省徐州市221000
%@ 0253-4304
%T 徐州市三级甲等医院医务人员对双向转诊运行现状的认知情况及满意度的影响因素
%J 广西医学
%D 2020
%N 3
%V 42
%K 医务人员 双向转诊 认知 满意度 影响因素 
%X 目的调查徐州市三级甲等(三甲)医院医务人员对双向转诊制度运行现状的认知情况,分析影响医务人员对双向转诊运行现状满意度的因素。方法采用整群随机抽样的方法,选择徐州市3家三甲医院中在调查前已知晓双向转诊制度的518名医务人员为研究对象。采用自制问卷调查医务人员对双向转诊运行现状的认知情况及其对双向转诊的满意度；采用Logistic回归模型分析影响医务人员对双向转诊满意度的因素。结果“认为患方不配合”“认为患者不信任基层医疗质量”“认为专家定期去社区坐诊、教学查房”“认为以奖代补”分别是对双向转诊运行现状认知情况调查问卷中各维度选择比例最高的条目。518名医务人员中,有190名对双向转诊制度运行现状满意,满意度为36.7%。多因素分析结果显示,单位领导是否支持、是否知道具体转诊内容和标准、是否知晓本市两病一体化政策、现行医疗保险报销制度能否促进制度的实施、是否赞同双向转诊、是否能解决老百姓看病难看病贵问题是影响医务人员对双向转诊运行现状满意度的因素(均P%U http://qikan.cqvip.com/Qikan/Article/Detail?id=7101278983
%W 重庆维普资讯有限公司


%0 Journal Article
%A 杨丽
%+ 中国医学科学院北京协和医学院公共卫生学院,北京100730
%@ 1006-7515
%T 我国基层医务人员工作满意度调查及影响因素分析
%J 中国卫生质量管理
%D 2020
%N 2
%V 27
%K 基层医务人员 工作满意度 影响因素 服务质量 
%X 目的了解我国基层医务人员工作满意度水平,探索影响因素,提出针对性建议。方法采用多阶段分层整群抽样方法,于2019年1月-4月,利用自行设计问卷对900名基层医务人员进行问卷调查。运用单因素方差分析、Person相关分析和Logistic回归分析研究基层医务人员满意度影响因素。结果回收有效问卷865份。基层医务人员总体满意度得分为(3.64±0.82)分。年龄、晋升制度、收入水平、医患关系、绩效考核、工作能力对总体满意度的影响有统计学意义(P%U http://qikan.cqvip.com/Qikan/Article/Detail?id=7101360498
%W 重庆维普资讯有限公司


%0 Journal Article
%A 姜茂敏
%+ 上海工程技术大学管理学院,上海201620
%@ 1004-7778
%T 上海市各级医院医生职业高原影响因素研究
%J 卫生经济研究
%D 2020
%N 4
%V 37
%K 各级医院 医生 职业高原 健康生态学 
%X 目的:探讨上海市各级医院医生职业高原现状及影响因素,以期采取有效措施降低医生职业高原水平,减少医生离职现象。方法:基于健康生态学视角,对上海市5家三级医院、10家二级医院以及17家基层医院的医生进行抽样调查,并进行多元线性回归分析。结果:各级医院职业高原得分依次为:基层医院>二级医院>总体医院>三级医院,上海市各级医院总体上进入了潜职业高原；此外,影响各级医院的因素各不相同,其中性别、医龄、抗压能力、同事关系、工作量满意度、经济回报满意度、职业风险等因素对各级医院医生职业高原均有显著影响。结论:相关部门应根据各级医院实际制定个性化策略,以提高各级医院医生工作积极性、主动性及创新性,促使其为患者提供更优质的医疗服务。
%U http://qikan.cqvip.com/Qikan/Article/Detail?id=7101501840
%W 重庆维普资讯有限公司


%0 Journal Article
%A 常路
%+ 南方医科大学卫生管理学院,广东广州510515
%@ 1004-4663
%T 基层医疗卫生服务机构医护人员激励机制满意度调查——以佛山市S镇为例
%J 中国卫生事业管理
%D 2020
%N 4
%V 37
%K 基层医疗卫生服务机构 激励机制 满意度调查 
%X 目的:文章以基层医疗卫生机构为研究单元,从激励机制的视角展现了先发地区基层人力资源不容乐观的状况,调查分析其原因并提出应对措施.方法:使用深度访谈与调查问卷结合的形式,对佛山市S镇医护人员进行了调查研究.从薪酬、福利保障、培养学习制度、晋升制度、奖惩制度、绩效考评制度、荣誉奖励制度、人际关系、办公条件九个方面分析不同人口学特征与员工满意度的关系；使用SPSS25.0对314份有效问卷数据进行分析.结果:基层医务人员对激励措施的整体满意程度不高.对薪酬收入(M=2.85±0.858)和福利保障(M=2.89±0.83)的满意度最低；对人际关系满意度评价最高(M=3.66±0.77).基层医务人员在机构、性别、年龄、工龄、院龄、学历、职称、职位以及月收入等特征上对激励措施满意度评价存在显著差异.结论:应加大政府对基层卫生投入和财政补助比例,加强经济激励；建立体现按劳分配的绩效考核制度；同时根据医务人员的个人特征灵活实施因人而异的多层次激励措施；重视非经济性激励措施,培养员工的内在动力和积极性.
%U http://qikan.cqvip.com/Qikan/Article/Detail?id=7101503227
%W 重庆维普资讯有限公司


%0 Journal Article
%A 景正月
%+ 山东大学公共卫生学院,山东济南250012
%@ 1005-5916
%T 基于供方视角的山东省农村地区家庭医生工作满意度及影响因素分析
%J 中国农村卫生事业管理
%D 2020
%N 4
%V 40
%K 家庭医生 工作满意度 家庭医生签约服务 
%X 目的基于供方的视角,了解山东省农村地区家庭医生工作满意度现状,并分析影响因素,为农村地区家庭医生签约服务稳定发展提供政策建议。方法于2018年采取多阶段分层随机抽样的方法,对山东省农村地区的家庭医生进行问卷调查；采用描述性分析描述调查对象的人口学特征及工作满意度情况,采用二元Logistic回归探讨工作满意度的影响因素。结果山东省农村地区195名家庭医生中,家庭医生工作满意率为57.4%；家庭医生工作压力、工作需要、工作职责、上级支持满意程度、报酬与工作量匹配程度、家庭医生培训是家庭医生工作满意度的影响因素(P%U http://qikan.cqvip.com/Qikan/Article/Detail?id=7101723478
%W 重庆维普资讯有限公司


%0 Journal Article
%A 梅锋
%+ 中山市东凤人民医院,广东中山528425
%@ 1674-6805
%T 临床路径教学在基层医院普外科临床带教中的应用
%J 中外医学研究
%D 2020
%N 11
%V 18
%K 临床路径 普外科 临床医学 带教 
%X 目的:探讨临床路径教学法在基层医院普外科实习医生带教中的应用效果。方法:选取2018年6月-2019年9月在笔者所在医院普外科实习的24例实习医生作为主要研究对象,采用数字随机表法分两组,每组12例。对照组实习医生采用传统普外科带教,观察组医生采用临床路径教学法带教,比较两组出科综合成绩、实习医生对带教工作、科室对实习医生满意度及实习医生对带教效果评价情况。结果:观察组理论知识得分、实践操作得分、案例分析得分均高于对照组,差异均有统计学意义(P%U http://qikan.cqvip.com/Qikan/Article/Detail?id=7101751421
%W 重庆维普资讯有限公司


%0 Journal Article
%A 汪业胜
%+ 复旦大学公共卫生学院流行病学教研室公共卫生安全教育部重点实验室,上海200032
%@ 1006-916X
%T 基层预防接种服务医务人员工作满意度和离职意愿的影响因素
%J 中国疫苗和免疫
%D 2020
%N 2
%V 26
%K 预防接种服务 医务人员 工作满意度 离职意愿 
%X 目的分析基层预防接种服务医务人员工作满意度和离职意愿及其影响因素。方法采用分层整群抽样选择全国3个省(直辖市)6个县(区、市)的基层预防接种服务医务人员进行问卷调查,分析其工作满意度和离职意愿率,分别采用多元线性回归和Logistic回归分析影响因素。结果调查对象的总体工作满意度评分为71.50分,其中工作胜任能力77.84分、单位奖惩制度64.62分、获得培训机会63.59分、业绩考核62.12分、工作强度52.23分、收入状况53.81分。调查对象离职意愿率为28.27%(149/527)。多因素分析显示,收入状况、工作强度、奖惩制度显著影响调查对象的工作满意度和离职意愿。结论基层预防接种服务医务人员工作满意度低、离职意愿高,需完善其工作激励机制,减轻工作压力。
%U http://qikan.cqvip.com/Qikan/Article/Detail?id=7101866565
%W 重庆维普资讯有限公司


%0 Journal Article
%A 吴燕
%+ 安徽医科大学卫生管理学院,安徽合肥230032
%@ 1005-5916
%T 基于供方视角的安徽省家庭医生签约服务研究
%J 中国农村卫生事业管理
%D 2020
%N 5
%V 40
%K 供方 签约服务 影响因素 发展挑战 
%X 目的从供方视角了解安徽省家庭医生签约服务的实施概况,为更好推进签约服务提供依据。方法采用分层和偶遇随机抽样,关键知情人问卷和访谈调查。结果基层卫生机构方面:66.7%样本机构的每万人全科医师数超过2017年全国平均数值水平；样本机构的家庭医生团队医护比未达成1∶1；对家庭医生团队服务人员调查:82.2%成员认为工作时间有延长,60.7%人表示签约服务前后收入却没有变化。成员总体满意度得分为3.20±0.726,文化程度是满意度的影响因素,职业发展维度对满意度影响最大。通过关键知情人访谈得出,签约存在问题在于签约服务配套政策的不全面和不完善,需要强化政府在签约服务上的管理职能,完善考核奖惩机制和稳定基层医生队伍。结论安徽省家庭医生签约服务面临着卫生人力不足、结构不协调、家庭医生工作量大回报低、绩效激励机制不完善、信息平台机制不健全和经费补助分配权归属不明的问题,需要对提供方给予足够关注,提高团队成员的满意度,保证签约服务高质量运行。
%U http://qikan.cqvip.com/Qikan/Article/Detail?id=7101892002
%W 重庆维普资讯有限公司


%0 Journal Article
%A 张鹤
%+ 南京医科大学公共卫生学院,江苏南京211166
%@ 1003-2800
%T 农村订单定向医学生工作满意度影响因素及对策研究
%J 卫生软科学
%D 2020
%N 6
%V 34
%K 农村订单定向医学生 工作满意度 影响因素 基层医疗 对策 
%X [目的]调查农村订单定向医学生工作满意度的影响因素并进行分析,为其培养和管理提供建议。[方法]利用整群抽样抽取2018年连云港市各县区基层医疗单位农村订单定向在岗医生212人进行问卷调查,并随机抽取40名医生进行访谈。采用SPSS 18.0进行数据录入和统计分析。[结果]农村订单定向在岗医生工作满意度较低,只有37.26%的人选择满意,对政策了解程度和认可程度、在校期间所学专业知识与岗位契合度、单位入职教育与岗位契合度、薪酬对工作满意度有显著影响(P%U http://qikan.cqvip.com/Qikan/Article/Detail?id=7101916285
%W 重庆维普资讯有限公司


%0 Journal Article
%A 舒云
%+ 西双版纳傣族自治州人民医院科教科,云南景洪666100
%@ 2096-4293
%T 农村订单定向全科住院医师规范化培训现状调查
%J 中国毕业后医学教育
%D 2020
%N 1
%V 4
%K 全科医学 住院医师 规范化培训 农村订单定向 管理机制 
%X 目的以某地市级医院农村订单定向全科住院医师为调查对象,考察全科住院医师规范化培训(住培)工作现状、存在的问题与困难,为进一步改进全科住培模式、提高培训质量提供参考。方法选取该基地招收的农村订单定向全科住院医师152名,采用自行设计的问卷进行调查,问卷内容包括住院医师基本情况、对全科住培工作的认识、对临床实践基地和基层实践基地培训实施满意度等。发放问卷152份,回收有效问卷152份,有效率100%。结果 152名住院医师中少数民族占43.42%,86.18%的住院医师来自一级医疗机构。住院医师对住培各项工作满意度较高,其中82.89%的住院医师肯定目前住培相关政策,认为通过培训得到提高的能力依次为临床实践及专业技能、自主学习能力和人际交往能力,但在师资队伍建设、教学活动及基层实践环节等方面有待进一步加强。结论建议通过加大全科师资培养力度和建立动态管理机制、规范教学活动和考核监管、加强临床和基层实践基地联动等重点环节的精细化管理,以岗位胜任力为导向培养合格全科医师。
%U http://qikan.cqvip.com/Qikan/Article/Detail?id=7101975682
%W 重庆维普资讯有限公司


%0 Journal Article
%A 张叶
%+ 长沙市第四医院,湖南长沙410006
%@ 1671-1246
%T 医疗联合体在提升基层医院护士急救能力中的应用
%J 卫生职业教育
%D 2020
%N 12
%V 38
%K 医疗联合体 急救能力 基层医院 护士 
%X 目的 在医疗联合体模式下,探讨提升基层护士急救能力的培训方法.方法 将100名护士随机分为两组,观察组采用医联体模式进行急救培训,对照组由各自医院组织学习、培训及考核,然后比较两组护士的急救理论知识、临床实践能力、操作技能以及患者转诊时间、护理事故、护理纠纷、护理差错、对护理工作的满意度等.结果 培训后观察组急救理论知识、临床实践能力及操作技能评分显著高于对照组(P%U http://qikan.cqvip.com/Qikan/Article/Detail?id=7102026616
%W 重庆维普资讯有限公司


%0 Journal Article
%A 金晓奔
%+ 北京市大兴区长子营镇中心卫生院,102615
%@ 1005-8257
%T 预防接种分时段预约系统对预防保健科现场接种效率的影响分析
%J 首都食品与医药
%D 2020
%N 9
%V 27
%K 预防接种 预约 预防保健科 接种效率 网络 
%X 目的探讨预防接种分时段预约系统对预防保健科现场接种效率的影响.方法选择2016年1月~2019年11月之间北京市大兴区3家基层预防保健科的数据进行回顾性分析,描述预防保健科在册儿童家长使用预防接种分时段预约系统的比例.对比在使用预防接种分时段预约系统前后(使用前1年,使用后1年)的现场接种工作效率、家长等待情况、医务人员和家长对接种流程的满意度.结果3家预防保健科的0~6岁在册儿童共18869人,共有4632名儿童的家长使用预防接种分时段预约系统,使用率为24.55%.在干预前后,预防保健科工作人员的平均服务针次和平均接种速度均未出现明显变化(P>0.05),在干预前后,家长在预防接种门诊平均停留时间和预防接种门诊内平均停留家长数量均未出现明显变化(P>0.05),干预前后接种门诊医务人员与儿童家长对接种流程的满意度均未出现明显变化(P>0.05).结论预防接种分时段预约系统对于工作压力较大的预防保健科而言,无法有效提升现场接种的工作效率,尽管该系统在儿童保健相关知识的普及以及接种量分布控制方面具有一定的优势,但尚需要更多的改进以及提升.
%U http://qikan.cqvip.com/Qikan/Article/Detail?id=7102047070
%W 重庆维普资讯有限公司


%0 Journal Article
%A 唐立健
%+ 南京医科大学医政学院,南京211166
%@ 1006-5563
%T 南京市和苏州市5家综合医院医生多点执业意愿及其影响因素
%J 医学与社会
%D 2020
%N 7
%V 33
%K 医师多点执业 执业意愿 综合医院 南京 苏州 
%X 目的:分析医生多点执业的意愿及其影响因素,提出促进医师多点执业的建议。方法:采用方便抽样的方法,在江苏省南京市和苏州市5家综合医院调查医生392人,应用描述性统计、卡方检验和logistic回归分析医生多点执业意愿及其影响因素。结果:88.01%的医生愿意开展多点执业,医院属性是显著性影响因素(P%U http://qikan.cqvip.com/Qikan/Article/Detail?id=7102296693
%W 重庆维普资讯有限公司


%0 Journal Article
%A 杨旭
%+ 新疆医科大学公共卫生学院,新疆乌鲁木齐830011
%@ 1003-2800
%T 新 疆居民对健康体检工程的满意度及影响因素分析
%J 卫生软科学
%D 2020
%N 8
%V 34
%K 健康体检 满意度 影响因素 服务能力 体检制度 
%X [目的]调查新疆居民对全民健康体检的满意度,分析影响居民满意度的因素,为完善全民健康体检工作提供参考。[方法]通过典型抽样的方法从新疆14个地州选取基层医疗机构92所,采取方便抽样的方法对在样本机构体检的15岁以上居民进行调查,共发放问卷2300份,回收2159份有效问卷。采用秩和检验和广义线性模型进行分析。[结果]居民对全民健康体检的总体满意度为92.18%；南部与东部地区居民的满意度分别为97.55%、97.25%。城市与农村居民满意度分别为90.46%、94.33%。医务人员服务能力和外地务工人员体检制度是居民对全民健康满意度的影响因素(P%U http://qikan.cqvip.com/Qikan/Article/Detail?id=7102443504
%W 重庆维普资讯有限公司


%0 Journal Article
%A 王琼琼
%+ 嘉兴市秀洲区新塍医院,浙江嘉兴314015
%@ 1007-9203
%T 5S管理在基层医院检验科二级仓库中的应用
%J 中医药管理杂志
%D 2020
%N 9
%V 28
%K 5S管理 基层医院 检验科 二级仓库 
%X 目的:探讨5S管理模式在基层医院检验科二级仓库中的应用价值。方法:对比5S管理实施前后,二级仓库中试剂的错领、错拆、过期情况及病区医务人员、病区患者、门诊患者对检验科工作的满意度差异。结果:实施5S管理后提高了检验科的工作质量、工作效率,减少了试剂浪费,提高了满意度。结论:5S管理模式的实施,改善了工作环境,提高了检验人员综合素质和团队凝聚力,具有显著的应用效果。
%U http://qikan.cqvip.com/Qikan/Article/Detail?id=7102483802
%W 重庆维普资讯有限公司


%0 Journal Article
%A 梁学龙
%+ 安徽省五河县卫生健康委
%T 强基础 补短板 切实做好健康扶贫
%J 人口与健康
%D 2020
%N 7
%K 健康扶贫 基层医疗卫生服务 建档立卡 补短板 基础设施建设 人才培养 补齐短板 满意度 
%X 安徽省五河县围绕实现建档立卡贫困人员"有地方看病、看得起病、有医生看病"目标,不断完善基层基础设施建设,补齐短板,扎实推进健康扶贫工作,不断提升人民群众幸福感和满意度。强基础,提升基层医疗卫生服务水平。不断完善基础设施建设,加强乡村医生队伍建设,全面提升基层医疗卫生服务水平,助力健康脱贫工作。一是加强基层人才培养。
%U http://qikan.cqvip.com/Qikan/Article/Detail?id=7102499766
%W 重庆维普资讯有限公司


%0 Journal Article
%A 张霄艳
%+ 湖北大学政法与公共管理学院,湖北武汉430062
%@ 2096-790X
%T 分级诊疗背景下武汉市基层医疗机构人力调查分析
%J 黄河科技学院学报
%D 2020
%N 8
%V 22
%K 基层医疗机构 人力配置 武汉 
%X 为了解武汉市基层医疗卫生机构人力配置现状及存在问题,为基层医疗推进分级诊疗提出针对性的政策建议,对武汉市部分行政区域范围内17家基层医疗机构的所有医务人员进行问卷调查,采用Epidata软件建立数据库,并应用Spss23.0进行统计分析。17家基层医疗机构共有医务人员956名,平均每家机构配置56.2人；男女比例为1:6.5；年龄主要集中在25~34岁,占总人数的33.5%；文化程度以大专和本科为主,高水平人才稀缺；职称以初级职称为主,占比45.7%；医务人员对机构的相关福利政策、工作与报酬的关系等满意度低下,绩效考核机制、晋升空间等方面存在一定的问题。国家应加大基层医疗机构的财政投入,切实保障基层医务人才的收入与待遇水平；改革基层医疗机构的绩效考核制度与晋升制度,增大机构人才队伍的发展空间与竞争力,改善基层医疗机构人才发展现状,使其更好为基层医疗服务,助力分级诊疗。
%U http://qikan.cqvip.com/Qikan/Article/Detail?id=7102536597
%W 重庆维普资讯有限公司


%0 Journal Article
%A 郭淑芳
%+ 延安大学医学院,陕西延安716000
%@ 1673-5625
%T 延安市社区卫生服务中心医务人员和患者满意度调查研究
%J 中国社会医学杂志
%D 2020
%N 4
%V 37
%K 社区卫生服务中心 医务人员 患者 满意度 
%X 目的调查分析社区卫生服务中心医务人员和患者满意度现状及影响因素,为改善社区卫生服务提供参考。方法采用“基层医务人员工作满意度调查问卷”和“老年居民社区卫生服务满意度问卷”,对6所社区卫生服务中心的全部医务人员221人和通过便利抽样法随机抽取的300名门诊患者进行调查,运用多因素非条件Logistic回归探讨医务人员和患者满意度的影响因素。结果医务人员对社会关系和工作负荷比较满意,对薪酬待遇满意度最低,工作岗位(护理人员OR=3.387,95%CI2.142~4.749；医技人员OR=1.701,95%CI1.215~2.391；公卫人员OR=2.367,95%CI1.399~4.168；管理人员OR=1.329,95%CI1.106~1.719)。用工形式(政府聘用OR=1.812,95%CI1.231~2.551；在编职工OR=1.911,95%CI1.227~2.916)。薪酬待遇(OR=1.207,95%CI1.084~1.336)及晋升培训(OR=1.109,95%CI1.101~1.326)是医务人员工作满意度的影响因素。患者对就诊环境和卫生服务可及性比较满意,对服务质量的满意度最低,文化程度(OR=0.729,95%CI0.612~0.915)和家庭收入(OR=0.613,95%CI0.518~0.862)是患者满意度的影响因素。结论延安市宝塔区社区卫生服务中心的医务人员和患者的总体满意度水平较高。建议今后以提升医疗服务质量为重点,加强医务人员职业发展,改善工作待遇,提高其工作成就感,为提高社区卫生服务质量提供理论依据。
%U http://qikan.cqvip.com/Qikan/Article/Detail?id=7102618415
%W 重庆维普资讯有限公司


%0 Journal Article
%A 雷萌
%+ 华中科技大学同济医学院公共卫生学院,430030
%@ 1002-3674
%T 基于工作获得感和满意度的农村基层医务人员离职意愿的影响因素研究
%J 中国卫生统计
%D 2020
%N 4
%V 37
%K 医务人员 获得感 满意度 离职意愿 影响因素 
%X 目的了解竹山县医务人员工作获得感、满意度、离职意愿现状,分析离职意愿的影响因素,为提高农村县域医务人员队伍稳定性提供对策和建议。方法选取竹山县所有县级公立医疗机构共5家,并采用分层整群抽样法选取4家乡镇卫生院,使用工作获得感量表、满意度量表、离职意愿量表对511名医务人员进行调查。结果医务人员工作获得感、满意度、离职意愿总均分分别为(3.64±0.59)、(3.59±0.71)和(2.17±0.86)分。工作获得感、满意度及各维度与离职意愿均呈负相关(P%U http://qikan.cqvip.com/Qikan/Article/Detail?id=7102778178
%W 重庆维普资讯有限公司


%0 Journal Article
%A 郭静
%+ 复旦大学社会发展与公共政策学院,上海200043
%@ 1004-4663
%T 基于职业差异的基层医务人员工作满意度实证分析
%J 中国卫生事业管理
%D 2020
%N 9
%V 37
%K 基层医务人员 工作满意度 职业差异 
%X 目的:分析不同职业类型的基层医护人员工作满意度,为加强基层医护人员团队建设提供参考依据,方法:采用问卷调查法,对上海市某区8家社区卫生服务中心的基层医务人员进行满意度调查。结果:基层医护人员满意度较高的3项为办公环境(3.968分)、中心支持协同(3.95分)、医疗设备(3.932分)；满意度较低依次是收入与绩效(3.032分)、加班机制(3.569分)、休假制度(3.628分)。不同职业医务人员在不同满意维度平均得分存在差异.结论:完善基层医务人员收入与绩效激励机制和进修培训机制、优化社区卫生服务信息管理系统是提高基层医务人员整体满意度的重要举措。
%U http://qikan.cqvip.com/Qikan/Article/Detail?id=7103004952
%W 重庆维普资讯有限公司


%0 Journal Article
%A 赵田
%+ 温州医科大学公共卫生与管理学院,浙江温州325035
%@ 1005-5916
%T 近20年我国农村卫生领域研究热点及趋势
%J 中国农村卫生事业管理
%D 2020
%N 9
%V 40
%K 农村卫生 研究热点 发展趋势 可视化分析 
%X 目的了解我国农村卫生领域研究热点及趋势。方法采用共词分析法,以CNKI期刊数据库2000-2019年关于我国农村卫生研究的论文为分析样本,利用Bicomb生成高频关键词及其词篇矩阵和共现矩阵,词篇矩阵导入SPSS中进行分析,共现矩阵导入Ucinet中进行分析。结果农村卫生服务供给侧的改革、农村卫生资源、卫生适宜技术、农民医疗保健制度、农村卫生人员的现状及对策是我国农村卫生研究的热点,农村公共卫生服务、农村医疗卫生改革、农村医务人员发展是研究的发展趋势。结论研究者在持续关注乡村医生、农村卫生服务、新型农村合作医疗及乡镇卫生院等相关研究的同时,可结合医疗卫生的发展,把握互联网这一有力抓手,将侧重点放到农村公共卫生服务质量及农村卫生工作人员医疗水平等方面,提高农村居民的生活健康水平及生活满意度。
%U http://qikan.cqvip.com/Qikan/Article/Detail?id=7103030034
%W 重庆维普资讯有限公司


%0 Journal Article
%A 张行钦
%+ 杭州西湖风景名胜区卫生监督所(疾控中心),浙江杭州310013
%@ 1005-5916
%T 浙江省基层医务人员职业满意度与离职意愿研究
%J 中国农村卫生事业管理
%D 2020
%N 9
%V 40
%K 医务人员 职业满意 离职意愿 
%X 目的调查基层医务人员职业满意度、离职意愿及其影响因素,为制定基层医疗机构人力资源政策提供依据。方法采用分层方便抽样法,于2017年7-9月在浙江省抽取21家社区卫生服务中心(乡镇卫生院)185名医务人员,采用自行编制的调查表进行调查,分析医务人员薪酬待遇、职称晋升制度、单位人才激励机制满意度等职业满意度以及离职意愿的影响因素。结果平均日工作时长8小时以上者对薪酬待遇、职称晋升制度、人才激励机制的满意度均更低,执业6~15年、平均日工作时长12小时及以上、对薪酬待遇不满意或对单位人才激励机制不满意者离职意愿均更高(P均%U http://qikan.cqvip.com/Qikan/Article/Detail?id=7103030036
%W 重庆维普资讯有限公司


%0 Journal Article
%A 关丽娜
%+ 川北医学院肛肠疾病研究所,四川南充637000
%@ 1005-5916
%T 南充市城区基层医生工作及收入现状调查分析
%J 中国农村卫生事业管理
%D 2020
%N 9
%V 40
%K 城区基层医生 工作 收入 现状 调查分析 
%X 目的探讨南充市城区基层社区工作存在的问题。方法根据行政区划及社区卫生服务中心设置,对104医生进行问卷调查,其中26名医生进行了现场访谈,利用Epidata 3.1软件录入调查问卷,用SPSS 20.0进行统计分析。结果在工作时间方面,周工作时间集中在40~55小时区间内,占总比的50.00%；服务病人方面,日服务病人数最多在10~19人/日；在劳动强度方面,强度一般占总比的53.85%,劳动强度大及以上者占比45.19%；月收入方面,月平均收入为2981.70元,收入在4000元以下占总比的87.50%,对自己的收入不满意度(包括非常不满意)占54.80%；工作压力方面,基层医生普遍认为工作压力较大,社会成就感较低,对自己工作及生活现状的总体满意度认为一般的74人,占71.15%。结论南充市城区基层医生工作时间长,服务病人少,劳动强度一般；城区基层医生收入偏低,满意度低；工作压力大,社会成就感却一般。
%U http://qikan.cqvip.com/Qikan/Article/Detail?id=7103030037
%W 重庆维普资讯有限公司


%0 Journal Article
%A 关丽娜
%+ 川北医学院肛肠疾病研究所,四川南充637000
%@ 1007-9203
%T 某城市基层医生基本现状调查
%J 中医药管理杂志
%D 2020
%N 17
%V 28
%K 城市基层医生 基本现状 调查分析 
%X 目的:调查某市市辖区社区卫生服务中心基层医生现状,探讨城市基层社区工作存在的问题。方法:采用问卷与访谈相结合的形式,对10个社区卫生服务中心和104名基层医师进行调查。结果:基层医生总量不足,全科医师、公共卫生医师缺乏；基层医生年龄结构不合理,职称普遍偏低；基层医生初始学历较低；基层医生工作环境满意度低。结论:积极探索引进公共卫生专业或卫生管理专业毕业生,充实基层卫生队伍,由其开展基层公共卫生服务；政府应加大医学生毕业后教育的投入,扩大定向医学生培养的数量以及定向医学生培养专业。
%U http://qikan.cqvip.com/Qikan/Article/Detail?id=7103062012
%W 重庆维普资讯有限公司


%0 Journal Article
%A 李万仓
%+ 温州市疾病预防控制中心免疫规划所,浙江温州325001
%@ 1674-6449
%T 温州市基层医务人员心理健康状况和工作满意度研究
%J 健康研究
%D 2020
%N 5
%V 40
%K 症状自评量表 心理健康 医务人员 满意度 
%X 目的调查了解温州市基层医务人员的心理健康状况和工作满意度情况。方法采用随机抽样的方法,抽取温州市基层医务人员715名,利用症状自评量表(SCL-90)和满意度问卷进行调查。结果温州市基层医务人员SCL-90总分为(119.02±30.63)分,各因子得分均值在1.14~1.52分之间,未发现有明显峰值,9个因子得分均低于全国常模,差异有统计学意义(P0.05),其余各因子差异均有统计学意义(P%U http://qikan.cqvip.com/Qikan/Article/Detail?id=7103177114
%W 重庆维普资讯有限公司


%0 Journal Article
%A 白雪
%+ 济宁医学院第一临床学院,山东济宁272067
%@ 1005-5916
%T 乡村医生人格特征与工作满意度及工作投入的关系研究
%J 中国农村卫生事业管理
%D 2020
%N 10
%V 40
%K 人格特征 工作投入 工作满意度 乡村医生 
%X 目的了解乡村医生人格特征与工作投入、工作满意度的关系并探究工作满意度是否在人格与工作投入中发挥中介作用。方法随机对鲁西南某市2693位乡村医生开展问卷调查,问卷包括社会人口学特征、大五人格量表(BFI)、工作满意度量表(JDI)、工作投入量表(UWES)。结果乡村医生工作满意度总分为32.23±8.86,工作投入得分为66.15±20.26,人格特征三维度及活力、奉献、专注得分分别为23.57±7.02、19.70±6.28、22.88±7.63,相关分析显示,人格特征的5个维度与工作投入和工作满意度都有很强的相关性。神经质、外倾性与工作投入和工作满意度呈负相关,开放性、宜人性和严谨性与其呈正相关,工作满意度与工作投入两者呈正相关。将人格各维度与工作投入得分纳入回归方程,分析显示工作满意度在乡村医生人格与工作投入之间具有额外的中介作用。结论管理部门在制定相关规章制度以提高工作满意度和工作投入时,应考虑每个人的独特个性。
%U http://qikan.cqvip.com/Qikan/Article/Detail?id=7103247718
%W 重庆维普资讯有限公司


%0 Journal Article
%A 杨森
%+ 同济大学附属杨浦医院全科医学科,同济大学医学院全科医学系,上海200090
%@ 1673-677X
%T 上海市全科专业住院医师规范化培训学员对培训效果的评价
%J 中华医学教育杂志
%D 2020
%N 5
%V 40
%K 上海 全科 住院医师规范化培训 培训效果 
%X 目的了解上海市全科专业住院医师规范化培训学员对培训效果的评价,以提高培训质量。方法本研究采用问卷调查方法。2019年3月至2019年6月,随机抽取2016年至2018年参加并完成上海市全科专业住院医师规范化培训(以下简称住培)的320名学员为研究对象。采用自行设计的问卷就学员住培期间的培训情况以及培训中的问题和建议进行调查。调查采取网络问卷和深度访谈的方式进行。结果学员对住培中采用的临床思维方法与典型病例分析的满意度为77.8%(249/320)；对综合医院和社区基层医院轮转安排的满意度分别为85.9%(275/320)和79.1%(253/320),对住培期间的薪酬待遇满意度为25.9%(83/320),本科和研究生学员对全科医学科研能力培训的满意度分别为25.4%(66/260)和45.0%(27/60)；78.1%(250/320)的学员认为教师缺乏带教的针对性。结论上海市全科专业住培学员对培训效果总体较为满意；但应当提高对薪酬待遇、加强全科医学科研能力培训和带教的针对性。
%U http://qikan.cqvip.com/Qikan/Article/Detail?id=7103357470
%W 重庆维普资讯有限公司


%0 Journal Article
%A 晏中军
%+ 江西省上饶市人民医院急诊科,江西上饶334000
%@ 1674-4721
%T 急诊操作技能在全科转岗培训中的必要性分析
%J 中国当代医药
%D 2020
%N 32
%V 27
%K 全科医生 转岗培训 急诊操作技能 
%X 目的分析急诊操作技能在全科转岗培训中的必要性。方法选取2019年6月~2020年2月上饶市人民医院急诊科培训1个月的94名全科转岗培训医生为研究对象。进行转岗培训医生管理,定期督查,并进行同一标准考核。对本次问卷进行调查,并比较培训前后全科医生对急救知识的掌握情况；统计对本次培训工作的满意度。结果通过调查问卷发现,63.83%培训者未学习过急诊知识,88.30%培训者学到了相关培训知识,但37.23%者觉得培训无法学以致用,且28.72%培训者认为本次培训需进行改进；培训后全科医生相关急救知识的考核合格率高于培训前,差异有统计学意义(P%U http://qikan.cqvip.com/Qikan/Article/Detail?id=7103365270
%W 重庆维普资讯有限公司


%0 Journal Article
%A 郝爱华
%+ 广东省公共卫生研究院,广东广州511430
%@ 1001-9561
%T 广东省基层医疗卫生机构从事基本公共卫生服务项目人员工作不满意情况调查
%J 中国公共卫生管理
%D 2020
%N 5
%V 36
%K 国家基本公共卫生服务项目 工作满意度 收入 
%X 目的为提升人力资源管理水平,优化管理模式,激发工作积极性,推进广东省基本公共卫生服务项目工作,开展此次调查。方法采用便利抽样方法,选取广州、深圳、惠州、肇庆、清远、韶关、湛江7地市23县区150家基层医疗卫生机构1 336名从事基本公共卫生服务项目的工作人员为调查对象,使用自制量表,调查基层从事医疗卫生工作人员工作不满意情况及影响因素。单因素分析采用t检验和方差分析,多因素分析采用多重线性回归方法。结果不同地理区域(t=2.816)、工作岗位(F=3.231)、年收入(F=5.175)基层医务人员的总体不满意情况得分比较,差异均有统计学意义(P0.05)。多重线性回归分析结果显示,影响工作不满意的最重要因素是收入,其次为所在地理区域和有无职务。结论工作回报低于预期、工作自主性低、工作量大、同事间的工作配合缺乏默契是工作不满意的外在表现,而收入是影响工作不满意的最核心要素。
%U http://qikan.cqvip.com/Qikan/Article/Detail?id=7103367235
%W 重庆维普资讯有限公司


%0 Journal Article
%A 张奚
%+ 南京医科大学医政学院,江苏南京211166
%@ 1005-7803
%T 江苏省基层全科医生工作满意度及影响因素研究
%J 江苏卫生事业管理
%D 2020
%N 11
%V 31
%K 全科医生 工作满意度 江苏 
%X 目的:通过对江苏省基层全科医生的工作满意度进行实证分析调查,了解全科医生工作满意度及其影响因素。方法:2020年4月—5月,选取江苏省1400名基层全科医生作为研究对象进行问卷调查,问卷内容分为社会人口学特征和工作满意度两部分。通过美国明尼苏达满意度问卷,包括对工作条件的满意度、对领导的满意度、对责任感的满意度、对外在奖励的满意度4个维度,统计学分析选用单因素方差分析和logistic回归分析方法分析全科医生工作满意度的影响因素。结果:1308份(93.4%)调查问卷有效。工作满意度总平均得分为(75.22±15.01)分,总分较高(≥80分)的全科医生有442名(33.8%),对工作条件的满意度、对领导的满意度、对责任感的满意度、对外在奖励的满意度平均得分分别为(23.06±4.62)分、(7.52±2.06)分、(23.57±4.39)分、(21.06±5.29)分。logistic回归分析结果显示,年龄、工作单位、行政职务、体育锻炼次数是影响工作满意度的主要因素。结论:江苏省基层全科医生工作满意度有待提高,建议继续加强对基层全科医生的扶持政策,以稳定和不断提高全科医生工作满意度。
%U http://qikan.cqvip.com/Qikan/Article/Detail?id=7103369685
%W 重庆维普资讯有限公司


%0 Journal Article
%A 冯黄于飞
%+ 北京大学公共卫生学院,北京市100191
%@ 1007-9572
%T 不同岗位家庭医生团队成员的激励因素研究
%J 中国全科医学
%D 2021
%N 4
%V 24
%K 家庭医生团队 家庭医生 护士 公共卫生人员 激励因素 偏好 
%X 背景要提高家庭医生团队成员工作的主观能动性,需要建立有效的激励机制,不同激励因素对家庭医生团队成员的影响不同。目的比较不同岗位家庭医生团队成员激励因素现状、满意度及激励因素偏好,为进一步细化完善家庭医生团队激励机制提供依据。方法于2019年7-9月在厦门市、杭州市余杭区、上海市长宁区、北京市西城区和房山区共选择27家社区卫生服务中心,采用课题组自行设计的问卷对所有在岗的家庭医生团队人员676人(包括临床医生、护理人员和公共卫生人员)进行普查,调查内容主要包括家庭医生团队人员的个人基本情况和工作环境基本特征、激励机制及激励因素偏好情况。对不同岗位家庭医生团队成员的基本情况及激励因素差异进行分析。结果共收回有效问卷676份,有效回收率为96.6%。不同岗位家庭医生团队成员的月收入、总收入中家庭医生专项资金占比和签约服务费占比比较,差异有统计学意义(P0.05)。3种岗位的家庭医生团队成员绝大多数都认为个人收入和福利是最重要的激励因素,这一比例在家庭医生、护士和公共卫生成员中分别是95.6%(387/405)、95.7%(180/188)和98.8%(82/83)；培训机会、社会认可和尊重、职称晋升机会排在第2位、第3位和第4位；但对家庭医生来说单位管理制度是排名第5的激励因素,对护士来说工作量是排名第5的激励因素,对公共卫生人员来说排名第5的则是工作条件。结论不同岗位家庭医生团队成员的激励机制现状存在较大差异,从事临床医疗工作的家庭医生团队成员收入、福利待遇与培训学习情况优于从事护理和公共卫生工作的人员,且不同家庭医生团队成员对激励因素的偏好有所不同。应当继续优化家庭医生团队成员薪酬结构,提升家庭医生团队的收入及签约服务费,完善经济激励措施；加强基层培训学习力度,提升基层医疗卫生机构服务能力；保障医疗卫生人员权益,提高基层医务人员的社会认可度。
%U http://qikan.cqvip.com/Qikan/Article/Detail?id=7103401610
%W 重庆维普资讯有限公司


%0 Journal Article
%A 赵静
%+ 蚌埠医学院大学生心理健康教育中心,安徽蚌埠233030
%@ 1000-2200
%T 某地全科医师规范化培训学员工作满意度调查
%J 蚌埠医学院学报
%D 2020
%N 11
%V 45
%K 全科医师 规范化培训 工作满意度 
%X 目的:调查某地全科医师规范化培训学员的工作满意度情况,为更好地制定全科医生规范化培训方案和相关政策提供依据。方法:将某地3所规范化培训基地作为研究现场,使用自编《一般人口学问卷》和《短式明尼苏达满意度量表》(短式MSQ),采用便利抽样的方法,调查对象以自愿原则和匿名方式在网络平台进行自填式问卷调查,回收有效问卷172份。结果:全科医师规范化培训学员对工资的满意情况,“非常满意”“满意”及“基本满意”者合计占比23.9%。全科医师规范化培训学员对政策的了解情况,“很了解”及“了解”者占比合计为77.4%；对政策的满意情况,“非常满意”和“满意”者合计占比为37.2%。全科医师规范化培训结束后“非常愿意”和“愿意”去基层就业者合计占比为39.5%；全科医师规范化培训学员家人对于其去基层就业“非常支持”和“比较支持”者合计占比54.6%。全科医师规范化培训学员家人“非常支持”其去基层就业者,学员的工作总体满意度、内部满意度和外部满意度得分均高于其他组(P%U http://qikan.cqvip.com/Qikan/Article/Detail?id=7103469963
%W 重庆维普资讯有限公司


%0 Journal Article
%A 许幸之
%+ 深圳市卫生健康能力建设和继续教育中心,广东深圳518200
%@ 1673-5625
%T 全科医师规范化培训学员满意度及基层就业意愿研究
%J 中国社会医学杂志
%D 2020
%N 6
%V 37
%K 全科医师 规范化培训 满意度 就业意愿 
%X 背景加强全科医生队伍建设是提升基层医疗服务能力、实现健康中国的重要举措。目的了解深圳市全科规培学员对培训的认知态度、满意度以及基层就业意愿,为完善全科人才培养制度,促进基层医疗卫生发展提供科学依据。方法对2015—2017年参加深圳市全科医师规范化培训的全体在培学员进行问卷调查,问卷内容主要包括学员的一般情况,学员对全科规培的态度,学员对全科规培的满意度以及学员结业后对社康基层工作的意愿。共发放问卷534份,回收有效问卷482份,问卷的有效回收率为90.3%。结果56.2%的学员入培前对全科规培期望较高,67.6%的学员对全科医生的就业前景不看好,47.5%的在培学员对全科规培整体表示满意,有94.4%的学员表示结业后愿意去社康中心工作,其中不愿意去社康工作的原因包括全科医生待遇低(55.6%)、全科医生发展前景不理想(51.8%)以及全科医生社会地位不高(48.2%)等。结论学员对全科医学就业前景认同感不高,培训的积极性和满意度有待提升。因此,需加强政策宣传和教育引导,重视全科医生的福利待遇和就业发展问题,确保基层全科医师队伍的稳定发展。
%U http://qikan.cqvip.com/Qikan/Article/Detail?id=7103574790
%W 重庆维普资讯有限公司


%0 Journal Article
%A 张屹立
%+ 南方医科大学卫生管理学院,广东广州510515
%@ 1004-7778
%T 基于KANO模型的基层医务人员需求分析
%J 卫生经济研究
%D 2020
%N 12
%V 37
%K KANO模型 基层医务人员 需求分析 
%X 目的:识别并分析基层医务人员需求,为完善激励机制、提高基层医务人员满意度和工作积极性提供依据。方法:基于KANO模型,对广东省基层医务人员进行问卷调查,通过需求属性分类、Better-Worse系数测算和二维矩阵分析,从定性定量层面分析基层医务人员的需求。结果:基层医务人员的需求包括11项魅力需求、9项期望需求和4项必备需求；不同人口学特征的基层医务人员需求有差异。结论:在准确识别基层医务人员需求的基础上,根据需求属性,遵循需求变化规律,动态监测并持续完善需求要素,从而提高基层医务人员满意度和工作积极性。
%U http://qikan.cqvip.com/Qikan/Article/Detail?id=7103609477
%W 重庆维普资讯有限公司


%0 Journal Article
%A 吴蓉
%+ 黔南民族医学高等专科学校,贵州都匀558013
%@ 1008-4983
%T 黔南民族地区乡村医生睡眠质量及影响因素分析
%J 黔南民族医专学报
%D 2020
%N 4
%V 33
%K 乡村医生 睡眠质量 影响因素 PSQI 
%X 目的:探讨黔南民族地区乡村医生睡眠质量状况及影响因素。方法:采用匹兹堡睡眠质量指数量表(PSQI)及自设问卷对黔南布依族苗族自治州320名乡村医生进行问卷调查。结果:乡村医生PSQI总分(6.82±3.711),睡眠障碍者127人,检出率39.7%。男性在睡眠效率得分高于女性,差异有统计学意义(P%U http://qikan.cqvip.com/Qikan/Article/Detail?id=7103682191
%W 重庆维普资讯有限公司


%0 Journal Article
%A 孔国书
%+ 中国人民大学公共管理学院,北京100872
%@ 1674-2982
%T 社会人口学特征对基层家庭医生的工作满意度影响——基于中西部三省份的实证调查数据
%J 中国卫生政策研究
%D 2020
%N 11
%V 13
%K 家庭医生 工作满意度 回归分析 主成分分析 
%X 目的:探究我国家庭医生主要的工作激励因素,分析影响其工作满意度的个人特征。方法:利用中西部三省份基层医疗卫生机构员工工作满意度调查数据,综合采用主成分分析、多元线性回归和二分类Logit回归。结果:(1)主成分分析结果表明,工作报酬、工作压力和工作内容是对家庭医生工作满意度影响最大的三个因子。(2)从回归结果看,家庭医生的户口类型、学历、职称和工资水平是影响其工作满意度的主要因素。建议:应特别重视建立科学合理的家庭医生薪酬待遇体系和考核评价机制,同时联合多方力量增进非物质激励,提升其职业成就感。
%U http://qikan.cqvip.com/Qikan/Article/Detail?id=7103706781
%W 重庆维普资讯有限公司


%0 Journal Article
%A 宋青
%+ 北京市西城区卫生健康委员会,100053
%@ 1671-7368
%T 北京市西城区基层全科医生工作满意度调查分析
%J 中华全科医师杂志
%D 2020
%N 12
%V 19
%K 社区卫生中心 职业满意 全科医生 
%X 为了解北京市西城区社区全科医生工作现况及满意度,采用横断面调查的方法,于2016年9—10月对北京市西城区15家社区卫生服务中心(站)的619名在岗全科医生进行问卷调查,内容包括人员基本情况,对工资收入、绩效考核、执业和办公环境、设备配备、职称晋升和培训等满意率,受尊重程度及希望改善的工作相关内容。结果显示,全科医生对工资收入、绩效考核、执业环境、办公环境、设备配置、职称晋升和培训等方面的综合满意率为80.0%(495/619)。其中,对工资收入的满意率最低(43.5%,269/619),对培训学习的满意率最高(94.3%,584/619)。全科医生认为受患者尊重的比例93.2%(577/619),受社会尊重比例为80.0%(495/619)。全科医生最希望改善的方面是提高个人收入(95.6%,592/619)和提高工作能力(44.3%,274/619)。提示在未来的医疗改革中,要尽可能提高全科医生与其工作价值相匹配的收入,进一步提高全科医生综合满意率,从而更好地为患者提供卫生服务。
%U http://qikan.cqvip.com/Qikan/Article/Detail?id=7103749343
%W 重庆维普资讯有限公司


%0 Journal Article
%A 雷萌
%+ 华中科技大学同济医学院公共卫生学院,湖北武汉430030
%@ 1674-2982
%T 农村基层医务人员获得感与离职意愿的关系研究——以工作满意度为中介
%J 中国卫生政策研究
%D 2020
%N 12
%V 13
%K 基层医务人员 工作满意度 获得感 离职意愿 
%X 目的:探讨农村基层医务人员工作满意度在获得感和离职意愿中的中介关系,为降低基层医务人员离职意愿,提高农村基层医务人员队伍的稳定性提供科学依据。方法:采用整群抽样法在湖北省竹山县共抽取5家县级医疗机构和4家乡镇卫生院的511名医务人员,采用工作满意度量表、获得感量表、离职意愿量表进行调查。结果:调查对象工作满意度和获得感得分较高,分别为3.59和3.64分,离职意愿较低,得分为2.17分。获得感与工作满意度呈正相关(P%U http://qikan.cqvip.com/Qikan/Article/Detail?id=7103784750
%W 重庆维普资讯有限公司


%0 Journal Article
%A 杨星
%+ 贵州医科大学医药卫生管理学院卫生事业管理教研室,贵州贵阳550025
%@ 1001-0580
%T 贵州省乡镇卫生院医务人员医疗风险行为自评及影响因素分析
%J 中国公共卫生
%D 2021
%N 2
%V 37
%K 乡镇卫生院 医务人员 医疗风险行为 自评 
%X 目的了解贵州省乡镇卫生院医务人员对自身医疗风险的评价情况,并分析其影响因素,为农村基层医疗机构医疗风险管理提供科学参考。方法2018年12月对来自于贵州省88个县(市、区)乡镇卫生院医务骨干1310人进行问卷调查,内容包括基本信息、医疗风险行为自评、医疗风险管理评价、工作满意度等。描述分析医务人员医疗风险自评状况,采用多重线性回归分析医务人员医疗风险自评的影响因素。结果共完成1193名医务人员调查,其医疗风险行为自评总分平均为(24.28±3.20)分；单因素分析显示,不同年龄、岗位类别、职称、工作年限、医疗风险培训频率、是否发生医疗纠纷、工作满意度的医务人员医疗风险行为自评分差异有统计学意义(P%U http://qikan.cqvip.com/Qikan/Article/Detail?id=7103905866
%W 重庆维普资讯有限公司


%0 Journal Article
%A 覃烨
%+ 佛山市禅城区人民医院妇儿中心,528000
%@ 1673-9523
%T 非接触宫腔镜技术在妇科疾病诊治中的应用方法及效果
%J 中国现代药物应用
%D 2021
%N 4
%V 15
%K 非接触宫腔镜技术 妇科疾病 疼痛状况 不良反应 
%X 目的探讨非接触宫腔镜技术在妇科疾病诊治中的应用方法,从技术优势以及影响因素等方面对其效果进行评价分析。方法211例妇科疾病患者,均行阴道内镜检查与治疗。观察190例顺利完成患者检查与手术时间情况、疼痛评分、术中及术后确诊情况、术后及随访情况。结果单纯进行阴道内镜检查的患者20例,平均用时(33.1±11.2)s。行阴道内镜检查+手术治疗的患者170例,平均用时(385.2±24.5)s。其中,宫腔或/和宫颈粘连分离术平均耗时(456.2±13.2)s、宫腔或宫颈息肉切除术平均耗时(345.1±11.3)s、子宫内膜定位活检平均耗时(112.7±11.4)s,残留节育器取出平均耗时(124.3±15.4)s。视觉模拟评分法(VAS)评分0~3分157例(82.63%),VAS评分4~7分33例(17.37%),VAS评分的中位数为3分,平均VAS评分(2.27±1.31)分。术中镜下诊断:宫颈轻度粘连11例,宫颈中度粘连7例,宫腔轻度粘连20例,宫腔中度粘连6例,宫腔重度粘连2例,其中宫腔粘连合并宫颈粘连10例。子宫切口憩室9例。5例避孕环残留或嵌顿患者中,阴道内镜检查同时行残留节育器取出术,吉妮环4例,T形环臂铜粒残留1例。子宫黏膜下肌瘤10例,仅行阴道内镜检查。所有病例术后及随访过程中,无阴道异常分泌物、阴道异常出血、腹痛、发热等不良反应出现。结论非接触宫腔镜技术在妇科疾病诊治中运用,手术时间与疼痛状况均处于可控范围内,患者满意度和依从性好,医生工作效率高,诊疗疾病谱得到了补充,适合在基层医院进行推广,应用前景良好。
%U http://qikan.cqvip.com/Qikan/Article/Detail?id=7103940723
%W 重庆维普资讯有限公司


%0 Journal Article
%A 王海利
%+ 北京市怀柔区琉璃庙镇社区卫生服务中心,北京101409
%@ 1674-4152
%T 综合性远程诊疗模式在京北山区社区卫生服务中的应用分析
%J 中华全科医学
%D 2021
%N 2
%V 19
%K 远程诊疗模式 山区基层 社区卫生服务 
%X 目的了解综合性远程诊疗模式在京北山区对于缓解医疗资源浪费、家庭医生签约服务落实不到位、医疗服务公平性差等问题中的作用,并对现存问题进行分析、提出改进建议。方法依托信息系统,完成远程诊疗、收费、数据传输工作。收集2014—2019年期间北京市怀柔区琉璃庙镇社区卫生服务中心八亩地社区卫生服务站工作数量完成情况、费用支出情况、工作质量及居民满意度。对比分析综合性诊疗模式开展前后存在的差异。结果综合性远程诊疗模式应用后,2019年较2016年,健康档案数、家庭医生签约人数、老年人、高血压、糖尿病患者健康管理人数较之前分别增长了100.28%、180.09%、229.88%、150.00%、190.00%；人员经费支出降低71.40%,办公经费支出降低72.14%；在医德医风、诊疗能力、药品配备、家医签约方面的满意度得分,2019年较2014年分别上涨了5.23%、17.52%、9.64%、10.25%；电子健康档案完整率、高血压、糖尿病规范管理率等质量指标均有不同程度提升。结论综合性远程诊疗工作模式的应用在保证医疗卫生服务质量的前提下,能够有效加强家庭医生与签约居民间的联系,改进家庭医生签约服务的履约情况；降低基层医疗卫生服务机构的人力成本,提升服务效率；为推进城乡基本医疗卫生服务均等化发展提供了新的思路。
%U http://qikan.cqvip.com/Qikan/Article/Detail?id=7104045109
%W 重庆维普资讯有限公司


%0 Journal Article
%A 陈东明
%+ 新乡医学院三全学院健康管理学院,河南新乡453000
%@ 1004-4663
%T 河南省基层全科医生执业满意度调查分析
%J 中国卫生事业管理
%D 2021
%N 3
%V 38
%K 基层全科医生 工作满意度 影响因素 
%X 目的:了解河南省基层全科医生工作满意度现状及其影响因素。方法:依据人类发展指数抽取河南省24个样本乡镇社区,于2019年对在职在岗的全科医务工作者进行问卷调查。从总体满意度,执业状况,职业环境、职业支持几个维度评价,依据Liketer五级赋分法对满意度赋分。发放问卷450份,回收有效问卷416份,回收有效率为92.4%。结果:基层全科医生整体满意度评价(百分制)得分为76.83；Logistic回归方法分析得出基层全科医生满意度主要受年龄、学历和职称的影响(P%U http://qikan.cqvip.com/Qikan/Article/Detail?id=7104223519
%W 重庆维普资讯有限公司


%0 Journal Article
%A 安振玉
%+ 重庆医科大学公共卫生与管理学院,医学与社会发展研究中心,健康领域社会风险预测治理协同创新中心,重庆400016
%@ 1006-5563
%T 重庆市农村订单定向医学生全科医生规范化培训满意度及其影响因素
%J 医学与社会
%D 2021
%N 4
%V 34
%K 农村订单定向医学生 全科医生规范化培训 满意度 影响因素 重庆 
%X 目的:调查重庆市农村订单定向医学生全科医生规范化培训满意度及影响因素,为完善培训工作提供依据。方法:采用整群抽样的方法,以重庆市2010级与2011级经全科医生规范化培训的农村订单定向医学生为研究对象进行问卷调查。结果:共得到360份有效问卷,农村订单定向医学生全科规培满意度总平均分为(3.63±0.62)分,不同培训情况的农村订单定向医学生对规培满意度具有明显差异(P%U http://qikan.cqvip.com/Qikan/Article/Detail?id=7104352398
%W 重庆维普资讯有限公司


%0 Journal Article
%A 白鑫
%+ 甘肃省武威肿瘤医院,甘肃武威733000
%@ 1004-2725
%T “9S”活动在基层医院病区精细化管理中的应用
%J 甘肃医药
%D 2021
%N 3
%V 40
%K 9S管理法 病区 精细化 管理 
%X 目的:探讨基层医院病区精细化管理中应用“9S”管理的效果。方法:2020年1月甘肃省武威肿瘤医院统一开展“9S”活动,对比开展“9S”活动前、后病区环境质量、医疗耗材的使用、医护患三者的满意度。结果:开展“9S”活动后病区环境质量、医护患三者的满意度明显高于开展前,医疗耗材的使用明显低于应用前(P%U http://qikan.cqvip.com/Qikan/Article/Detail?id=7104373087
%W 重庆维普资讯有限公司


%0 Journal Article
%A 马强
%+ 南通大学公共卫生学院,江苏南通226019
%@ 1673-2359
%T 农村基层医务人员离职倾向因素研究
%J 南通大学学报：社会科学版
%D 2021
%N 2
%V 37
%K 离职倾向 农村基层医务人员 付出—回报失衡 工作满意度 
%X 农村基层卫生人才建设已成为政府“强基层”的关键问题。然而,由于基层工作压力大、负担重和收入相对较低,导致基层招募难、留用难的问题。基于Price-Mueller离职模型,文章建立逐步回归模型验证付出回报失衡、工作强度、工作满意度和离职倾向关系,KHB模型进一步验证工作满意度的中介效应。研究结果表明,随着工作强度、付出—回报失衡的增加,农村基层医务人员工作满意度降低,离职倾向增加。工作满意度在工作强度、付出回报失衡与离职倾向之间起部分中介作用。因此,政府部门应适当减轻基层医务人员的工作量,逐步落实基于价值的绩效考核分配制度,提高工作满意度,促进基层卫生人力的可持续发展。
%U http://qikan.cqvip.com/Qikan/Article/Detail?id=7104384081
%W 重庆维普资讯有限公司


%0 Journal Article
%A 于亚航
%+ 北京大学公共卫生学院,北京100191
%@ 1674-2982
%T 医疗卫生服务体系整合型改革对医务人员工作动机及行为影响的系统综述
%J 中国卫生政策研究
%D 2021
%N 2
%V 14
%K 整合 医务人员 工作动机 系统综述 
%X 目的:探究医疗卫生服务体系整合型改革中医务人员工作动机和行为的改变。方法:采用系统综述法检索筛选文献,主题综合法提取文献信息,基于ERG理论分析工作动机影响机制。结果:纳入的19篇研究发现整合型改革有利于满足医务人员不同需求层次,提高了工作满意度或降低职业倦怠和工作压力。但是各类整合改革都存在薪酬体制改革滞后,难以弥补工作量和工作压力增多的不足。结论:整合型改革会改变激励因素,建议注重各类政策的协调,改变传统收入结构,优化运行环境和资源获取渠道,打造横纵贯通的职业发展路径,发挥基层医疗机构的作用,延伸家庭医生团队内涵。
%U http://qikan.cqvip.com/Qikan/Article/Detail?id=7104396775
%W 重庆维普资讯有限公司


%0 Journal Article
%A 张海波
%+ 南京医科大学第一附属医院,江苏南京210029
%@ 1004-4663
%T 江苏省乡村全科医生岗位满意度的影响因素分析
%J 中国卫生事业管理
%D 2021
%N 4
%V 38
%K 基层医疗机构 乡村全科医生 岗位满意度 
%X 目的通过调查江苏省乡村全科医生岗位满意度,分析全科医生岗位的主要特征与评价因素。方法通过文献梳理与访谈设计乡村全科医生岗位评价调查问卷,对江苏省360名乡村全科医生展开问卷调查,利用描述性分析和验证性因素分析总结满意度现状和评价因素。结果乡村全科医生对于岗位的满意度的总体评价均分为3.07(满分为5),对薪酬福利、组织环境和个人提升的满意度评价分别为2.55,3.49和3.16,薪酬福利、组织环境和个人提升的标准化路径系数分别为0.837,0.708和0.982。结论薪酬福利决定了乡村全科医生岗位满意度的基础,个人提升程度决定了岗位满意度的高度,组织环境是岗位满意度的必要条件,可以从提升其工作价值回报度、提升组织和社会认可度以及优化职业发展等方面提升乡村全科医生的岗位满意度。
%U http://qikan.cqvip.com/Qikan/Article/Detail?id=7104490442
%W 重庆维普资讯有限公司


%0 Journal Article
%A 魏国兰
%+ 江苏省仪征市人民医院,扬州211400
%@ 1006-6411
%T 基层医院医疗器械集中管理的实施与优势分析
%J 当代护士：下旬刊
%D 2021
%N 4
%V 28
%K 医疗器械 集中消毒供应 质量 满意度 
%X 目的探讨基层医院可复用医疗器械集中消毒供应管理的优越性。方法将由市人民医院进行消毒供应的作为观察组,实施集中式管理；将由中医院代消的作为对照组,实施分散式管理。随机抽取2018年度观察组无菌物品包80个与同期对照组的无菌物品包80个,对比期间两种管理模式的质量和满意度评价。结果观察组无菌器械合格率99%,对照组无菌器械合格率86.4%,观察组无菌器械合格率明显高于对照组(P%U http://qikan.cqvip.com/Qikan/Article/Detail?id=7104533255
%W 重庆维普资讯有限公司


%0 Journal Article
%A 周晶
%+ 西南民族大学经济学院,四川成都610041
%@ 1006-5563
%T 基于结构方程模型的四川省少数民族地区居民对基层医疗卫生机构的忠诚度影响因素分析
%J 医学与社会
%D 2021
%N 5
%V 34
%K 基层医疗卫生机构 忠诚度 少数民族地区 四川 
%X 目的:构建结构方程模型探讨基层医疗卫生机构服务感知质量、居民对签约家庭医生的信任度、居民满意度对居民忠诚度的影响路径,为提升少数民族地区基层医疗卫生机构服务质量、提高居民忠诚度提供参考。方法:通过自编问卷,采用分层抽样法对四川省3州10县的居民进行调查。结果:共得到有效问卷387份,服务感知质量和居民对签约家庭医生的信任度以居民满意度为中介对居民忠诚度产生正向影响,同时也直接影响居民忠诚度,总效应值分别为0.352和0.832；居民满意度直接影响居民忠诚度,直接效应值为0.435。结论:服务感知质量、居民对签约家庭医生的信任度、居民满意度对居民忠诚度均有正向的影响作用。四川省少数民族地区基层医疗卫生机构应注重提升医疗卫生服务水平,做好满意度测评工作,增强居民对签约家庭医生的信任度,从而达到提升居民忠诚度的目的。
%U http://qikan.cqvip.com/Qikan/Article/Detail?id=7104569689
%W 重庆维普资讯有限公司


%0 Journal Article
%A 李丽清
%+ 江西科技师范大学经济管理学院,330031
%@ 1002-3674
%T 全科医生工作满意度、离职意愿与职业倦怠的结构方程模型研究
%J 中国卫生统计
%D 2021
%N 2
%V 38
%K 医疗卫生体制改革 全科医生 基层医疗 离职意愿 分级诊疗制度 职业倦怠 基层卫生人才 结构方程模型 
%X 全科医生是我国基层卫生服务体系的重要组成部分,亦是改善社区居民健康的重要力量。近年来,我国医疗卫生体制改革以"强基层"为重点,基层卫生人才队伍建设,特别是全科医生队伍建设,是"强基层"的核心内容。尽管新医改的重点不断向基层医疗倾斜,政府也不断出台各种有利于稳定全科医生队伍的政策,但我国全科医生仍然面临人才短缺、人员留用困难等问题,这极大地影响着基层医疗卫生服务的水平和质量,也给分级诊疗制度的落实与推进带来巨大的挑战。
%U http://qikan.cqvip.com/Qikan/Article/Detail?id=7104585605
%W 重庆维普资讯有限公司


%0 Journal Article
%A 钟宇
%+ 重庆市渝中区上清寺街道社区卫生服务中心,400015
%@ 1007-9572
%T 医防融合下网格化家庭医生签约服务模式研究
%J 中国全科医学
%D 2021
%N 19
%V 24
%K 医防融合 家庭医生签约服务 社区卫生服务 网格化 
%X 背景近年来基层医疗卫生机构家庭医生签约服务工作已取得一定的进展,但在医防融合式家庭医生签约中还存在辖区资源整合、履约服务、协同服务等方面的薄弱环节,促进社区卫生服务提质增效是当前重要的服务抓手。重庆市渝中区大溪沟街道社区卫生服务中心医防融合网格化家庭医生签约服务"12345"模式,形成了资源合、共签约、服务深、同管理的大健康良好格局,有一定借鉴意义。目的介绍重庆市渝中区大溪沟街道社区卫生服务中心医防融合网格化家庭医生签约服务模式及其成效。方法 2017年10月—2019年9月,重庆市渝中区大溪沟街道社区卫生服务中心以家庭医生工作室为责任单元,抓住签约服务这个"牛鼻子",以区域"大健康"服务为理念,在街道牵头,多部门参与下,齐抓共管,围绕一个网格体系、两种协同机制、三类宣传联动、四条共管路径、五项内涵清单,对家庭医生工作室签约服务工作汇总分析。结果截至2019年9月,家庭医生工作室签约率为28.08%(5 086/18 109),高于中心整体签约率[22.98%(14 352/62 453)],工作室续约率达91.41%(4 649/5 086),解约人群中84.67%(370/437)属于拆迁搬离渝中区。签约人群预约服务构成比中预约门诊、预约市级检查、预约上门服务分别提升159.07%(2 744/1 725)、12.41%(149/1 201)、21.92%(260/1 186)；预约转诊和预约专家服务分别下降48.36%(118/244)、24.55%(108/440)。2019年高血压和糖尿病规范管理率、控制率高于2018年,差异有统计学意义(P%U http://qikan.cqvip.com/Qikan/Article/Detail?id=7104637518
%W 重庆维普资讯有限公司


%0 Journal Article
%A 王卫东
%+ 山西卫生健康职业学院党委,太原030012
%@ 1671-2560
%T 基层公共卫生人员执业满意度影响因素分析
%J 中国药物与临床
%D 2021
%N 9
%V 21
%K 公共卫生 执业现状 影响因素分析 
%X 目的了解基层公共卫生人员执业现状和影响执业满意度的因素,逐步规范基层公共卫生队伍,并为政府决策提供依据。方法随机抽取某省县、乡、村三级医疗卫生机构在岗的公共卫生从业人员1464名,进行问卷调查,数据采用单因素分析和多因素分析。结果基层公共卫生从业人员中,中专和大专学历者占到79.23%,无职称者占50.96%,具有公共卫生执业(助理)医师资格者仅占2.73%。Logistic回归分析显示影响基层公共卫生人员执业满意度的主要因素有:性别、晋升是否有困难、每周工作时间、收入、身体状况、单位是否组织健康体检等。结论基层公共卫生专业人才严重匮乏,在现有本科院校培养公共卫生与预防医学人才为主的基础上,可以探索高职院校或普通高校专科层次的公共卫生专业设置及人才培养,真正培养“沉得下”“留得住”的基层公共卫生专业人才；可通过多元化培训,提高现有人员的专业知识和技能；针对影响执业满意度的因素,采取相应措施,提高基层公共卫生人员的执业满意度。
%U http://qikan.cqvip.com/Qikan/Article/Detail?id=7104687806
%W 重庆维普资讯有限公司


%0 Journal Article
%A 赵锴
%+ 西安交通大学经济与金融学院,陕西西安710061
%@ 1673-9701
%T 农村卫生人才发展影响因素调查研究
%J 中国现代医生
%D 2021
%N 13
%V 59
%K 农村 卫生人才 价值观 调查 
%X 目的探讨价值观、职业认知等多因素对农村卫生人才发展的影响和作用。方法于2020年5~6月,随机选取西安周边的临潼区、长安区和蓝田县下辖乡镇246名农村医师,对其价值观、职业认知、工作满意度、生活满意度及工作选择意向5个项目的50个条目进行问卷调查。结果农村医师的不同性别、年龄、学历和职称之间测评得分存在差异,其中,女性医师得分为(65.23±6.88)分,高于男性医师得分(60.10±5.43)分,两组比较,差异有统计学意义(P0.05),其他各项目对工作选择意向均有显著的影响(P%U http://qikan.cqvip.com/Qikan/Article/Detail?id=7104849733
%W 重庆维普资讯有限公司


%0 Journal Article
%A 韩胜昔
%+ 上海市胸科医院·上海交通大学附属胸科医院,上海200030
%@ 1001-5329
%T 家庭医生对肺癌医联体的评价与改进对策研究
%J 中国医院管理
%D 2021
%N 6
%V 41
%K 肺癌 医联体 家庭医生 分级诊疗 
%X 目的从家庭医生的角度了解肺癌医联体的实践效果与存在的问题,从而提升家庭医生签约服务内涵。方法对上海市胸科—徐汇肺癌医联体内的191名家庭医生进行问卷调查与访谈,了解其对医联体的认知与评价,发现医联体运行中的问题。结果家庭医生对肺癌医联体的知晓度为88.5%,总体满意度为60.9%,其中,对“社区肺癌高危人群筛查”工作的满意度和参与度最高,认为医联体的最大成效是“优化医疗资源配置、促进分级诊疗”,但是上转比例明显高于下转。结论医联体内基层医疗服务水平和工作积极性有待进一步提高,从流程优化、资源共享、制度落实等方面完善改进,推动医联体的可持续发展.
%U http://qikan.cqvip.com/Qikan/Article/Detail?id=7104884470
%W 重庆维普资讯有限公司


%0 Journal Article
%A 芮晨
%+ 河北工业大学经济管理学院,天津300401
%@ 1674-2982
%T 基层医疗卫生机构工作人员离职意愿及其影响因素研究
%J 中国卫生政策研究
%D 2021
%N 4
%V 14
%K 离职意愿 医务人员 基层医疗卫生机构 
%X 目的:对基层医疗卫生机构工作人员的离职意愿影响因素进行研究,为完善基层医疗卫生机构人才队伍建设和激励政策提供科学依据。方法:本研究采用多阶段抽样方法,对我国东、中、西部3个省6个县的2603名基层医疗卫生机构工作人员离职意愿进行调查。结果:基层医疗卫生机构工作人员离职意愿均值为8.80±3.29分,整体离职意愿不高,但是差异较大；年龄、婚姻状况、学历、学历取得时间、工作满意度、组织承诺和职业倦怠等对离职意愿有显著影响。结论:基层医疗卫生机构应根据年龄、婚姻、学历等特征对员工进行有针对性地管理,完善在职继续教育相关制度,提升员工工作满意度和组织承诺,降低职业倦怠,进而降低离职意愿,减少离职行为发生。
%U http://qikan.cqvip.com/Qikan/Article/Detail?id=7104959709
%W 重庆维普资讯有限公司


%0 Journal Article
%A 申鑫
%+ 华中科技大学同济医学院公共卫生学院,湖北省武汉市430030
%@ 1007-9572
%T 国内外全科医生离职意愿研究进展
%J 中国全科医学
%D 2021
%N 22
%V 24
%K 全科医生 离职意愿 综述 
%X 降低全科医生离职意愿,加强全科医生人才队伍建设,是加强基层医疗卫生服务体系建设、建立分级诊疗制度、维护和增进人民群众健康、实现“健康中国”目标意义的关键环节。本研究从全球范围内初级卫生保健供给不足、我国对全科医学与全科医生的重视日益提高的现状入手,探讨全科医生在初级卫生保健中的作用,系统分析降低全科医生离职意愿的重要意义,全面总结影响全科医生离职意愿的人口学特征、工作满意度、组织认同度、薪酬待遇和工作积极性关键因素,提出应对我国全科医生离职意愿的政策建议,为相关部门制定政策和措施、稳定全科医生队伍、提升全科医生的职业吸引力提供参考。
%U http://qikan.cqvip.com/Qikan/Article/Detail?id=7104979153
%W 重庆维普资讯有限公司


%0 Journal Article
%A 臧世林
%+ 建湖县人民医院组织人事科,江苏建湖224700
%@ 1005-7803
%T 分级诊疗背景下县域内基层医院医生离职倾向研究及对策建议
%J 江苏卫生事业管理
%D 2021
%N 6
%V 32
%K 基层医生 离职倾向 职业倦怠 付出回报失衡 
%X 目的:通过对基层卫生院医生的离职倾向调查,为基层卫生院人力资源管理提供参考。方法:整群抽取江苏省建湖县17家基层卫生院242名医生进行问卷调查,调查内容包括基本情况、工作付出——回报量表、职业倦怠量表、组织支持现状及离职倾向等。运用Stata 12.0统计学软件做数据分析,采用分层嵌套Logistic回归分析,探索基层卫生院医生离职倾向的影响因素。结果:共发放问卷表242张,收回有效问卷198张,其中108(54.55%)人有离职倾向。Logistic回归分析表明,模型1只纳入人口学特征的变量,与初级职称相比,高级职称的医生离职倾向降低了75%。模型5显示,组织支持每增加1分,离职倾向从61%降低到54%。工作满意度每增加1分,离职倾向降低了48%；超负荷、职业倦怠分别增加了离职倾向81%和1.41倍。结论:建湖县基层卫生院医生队伍职业倦怠水平较高,付出——回报失衡较高,组织支持水平较好,但是离职倾向较高。付出回报失衡和职业倦怠增加了医生的离职倾向,组织支持、工作满意度降低了离职倾向。政府部门应制定合理的收入分配制度,提高医务人员的工作积极性,提高工作满意度。基层卫生院可从制度上强化对员工的组织支持工作,让医生从工作中获得更多的满足感,从而缓解基层卫生院医生较高离职倾向的问题。
%U http://qikan.cqvip.com/Qikan/Article/Detail?id=7104983340
%W 重庆维普资讯有限公司


%0 Journal Article
%A 张开翼
%+ 中国医科大学第一临床学院,110001
%@ 1002-3674
%T 基于多分类logistic模型的我国城乡居民选择医疗服务机构的影响因素研究
%J 中国卫生统计
%D 2021
%N 3
%V 38
%K 分级诊疗 就医机构选择 安德森卫生服务利用行为模型 多分类logistic模型 
%X 目的居民的就医行为直接影响医疗卫生服务的发生、发展和变化,探究居民的医疗服务利用偏好将为推进分级诊疗格局的形成提供有力支撑。方法利用2018年中国家庭追踪调查数据,建立安德森卫生服务利用行为模型,采用多分类logistic回归模型分析当前影响居民医疗服务利用的多种关键因素。结果9950名调查对象中女性4094例,男性5856例。40.6%(4044例)被调查对象选择综合医院作为一般就医机构。性别、年龄、婚姻状况、教育水平、个人户口、工作总收入、医疗保险类型、看病点满意度、看病点医疗水平、健康状况是居民选择就医机构的影响因素(P%U http://qikan.cqvip.com/Qikan/Article/Detail?id=7105012022
%W 重庆维普资讯有限公司


%0 Journal Article
%A 王昌平
%+ 厦门莲花医院医院感染管理科,福建厦门361000
%@ 1674-9316
%T 移动式可伸缩锐器盒放置架的设计及应用
%J 中国卫生标准管理
%D 2021
%N 11
%V 12
%K 锐器伤 职业暴露 锐器盒 锐器盒放置架 移动式锐器盒放置架 满意度 
%X 目的探究移动式可伸缩锐器盒放置架在基层医疗机构的应用及其在降低锐器伤及提高医务人员锐器处理满意度中的作用。方法根据临床工作需要,自行设计移动式可伸缩锐器盒放置架,并在医院锐器盒使用高频率科室使用,对比使用前后锐器伤发生情况及护理人员锐器盒使用满意度情况。结果移动式可伸缩锐器盒放置架在医院临床科室治疗室、处置室及手术间使用,使用1年后护理人员锐器伤发生人次率由17.18%下降至9.20%,锐器盒使用满意度由71.78%上升至91.41%,且差距均有统计学意义(χ^(2)=4.527,P=0.033；χ^(2)=20.916,P%U http://qikan.cqvip.com/Qikan/Article/Detail?id=7105027636
%W 重庆维普资讯有限公司


%0 Journal Article
%A 王艳霞
%+ 河北省社会科学院人力资源与劳动经济研究所
%@ 2096-5761
%T 健康中国视角下省域医疗卫生人才队伍建设的问题与对策--以河北省为例
%J 中国人事科学
%D 2021
%N 6
%K 医疗卫生人才 公立医院 基层医疗卫生机构 全科医生 
%X 全面推进健康中国建设是党的十九届五中全会提出的重大任务,加快建设一支高水平医疗卫生人才队伍,是全面推进健康中国建设的关键一环。河北省在医疗卫生人才的培养、培训,京津冀医疗卫生人才合作等方面取得了一定成效,人才总量稳步增长。但医疗卫生人才分布不合理,人才工作压力大,薪酬满意度低,晋升难度大,人才招聘难、引进难等问题依然严重。加强河北省医疗卫生人才队伍建设应加大政府财政投入,为医疗卫生人才队伍建设提供保障；加快公立医院薪酬制度改革,提高医疗卫生人才收入水平；全面实施公立医院编制备案制,激发医疗卫生人才活力；降低招录门槛,改进招聘方式,扩大基层医疗卫生人才选拔范围；制定向基层人才倾斜政策,推动医疗卫生人才下沉基层。
%U http://qikan.cqvip.com/Qikan/Article/Detail?id=7105144393
%W 重庆维普资讯有限公司


%0 Journal Article
%A 雷燕琳
%+ 湖北工业大学医院妇产科,湖北武汉430068
%@ 1672-4208
%T 新冠肺炎疫情期间基层医务人员焦虑症状影响因素分析
%J 社区医学杂志
%D 2021
%N 9
%V 19
%K 基层医务人员 新冠肺炎 焦虑 
%X 目的调查基层医务人员面对新冠肺炎疫情的心理焦虑症状并分析影响因素,为进一步做好基层医务人员心理干预提供理论依据。方法采用文献回顾和专家意见咨询等方法初步筛选基层医务人员面对新冠肺炎疫情心理焦虑的可能影响因素并形成调查问卷。通过问卷调查的方式,调查社区卫生服务中心医务工作者500人。结果共收集有效问卷493份,其中心理焦虑的医务人员123人,发生率为24.9%；社会支持度满意率为37.7%(186/493)。日睡眠时长(χ^(2)=19.913 0,P%U http://qikan.cqvip.com/Qikan/Article/Detail?id=7105212541
%W 重庆维普资讯有限公司


%0 Journal Article
%A 张玉杰
%+ 潍坊医学院管理学院,山东潍坊261053
%@ 1672-2531
%T 我国居民基层医疗机构首诊意愿的Meta分析
%J 中国循证医学杂志
%D 2021
%N 7
%V 21
%K 中国 基层医疗机构 首诊 意愿 META分析 系统评价 横断面研究 
%X 目的系统评价我国居民基层医疗机构首诊意愿率。方法计算机检索CNKI、WanFang Data、VIP、PubMed、Web of Science和EMbase数据库,搜集有关居民基层医疗机构首诊意愿率的横断面研究,检索时限为2006年1月至2020年11月。由2名研究者独立筛选文献、提取资料并评价纳入研究的偏倚风险后,运用Stata 14.1软件进行Meta分析。结果共纳入26个横断面研究,包括36430例研究对象。Meta分析结果显示,我国居民基层医疗机构首诊意愿率为61.4%[95%CI(54.5%,68.3%)]。亚组分析结果显示,我国男、女性居民基层医疗机构首诊意愿率分别为65.6%和64.9%；城市、农村居民分别为49.9%和58.9%；5000元居民分别为65.8%、65.3%、58.5%；健康状况好、一般、较差居民分别为56.8%、52.6%、48.8%；有、无慢性病居民分别为61.0%、56.9%；有、无配偶居民分别为63.9%、64.6%；有、无签约家庭医生的居民分别为87.1%、62.6%；在岗、退休、其它就业状况的居民分别为70.7%、69.9%、71.5%；对基层医疗机构满意、一般、不满意的居民分别为77.3%、60.7%、49.4%。结论当前证据表明,我国居民基层医疗机构首诊意愿仍有较大提升空间,不同居住地、年龄、学历、医保类型、收入水平、健康水平、家庭医生签约情况、对基层医疗机构满意度情况对居民基层医疗机构首诊意愿均存在影响。受纳入研究数量和质量的限制,上述结论尚待更多高质量研究予以验证。
%U http://qikan.cqvip.com/Qikan/Article/Detail?id=7105218113
%W 重庆维普资讯有限公司


%0 Journal Article
%A 张卓
%+ 澳门大学中华医药研究院,澳门999078
%@ 1672-5654
%T 新时代中国西部地区基层医疗机构医生工作满意度分析及其良性发展策略
%J 中国卫生产业
%D 2021
%N 15
%V 18
%K 基层医生 工作满意度 良性发展策略 
%X 目的分析中国西部基层医生工作满意度现状及其影响因素,为政府制定基层医生的良性发展策略提供理论依据。方法使用2011年6—12月中国西部11个省横断面调查获得调查者资料,使用自行设计的问卷收集研究对象的信息,应用分位数回归(QR)和多水平模型(MLM)分析工作满意度的影响因素。结果基层医生总体满意度偏低,在不同工作满意度得分分位数中,QR的结果与MLM并不完全一致。整体而言,年龄≥46岁,收入满意度高,离职意向低,单位政策认同高,个人规划好,职业态度好,工作价值高且患者认可度高将带来更高的工作满意度。结论建议政府完善激励机制,提升自主权和灵活性,同时提高单位政策认同力度,建立更多的非财务激励措施,增加继续教育机会,改善他们的职业规划,提高基层医生的职业认同。
%U http://qikan.cqvip.com/Qikan/Article/Detail?id=7105325076
%W 重庆维普资讯有限公司


%0 Journal Article
%A 王晰
%+ 首都儿科研究所卫生发展研究室,北京市100010
%@ 1007-9572
%T 城市社区卫生服务中心儿童健康服务能力现状研究
%J 中国全科医学
%D 2021
%N 28
%V 24
%K 社区卫生服务中心 儿童保健服务 社区卫生服务 卫生保健设施,人力和服务 
%X 背景随着“二孩”政策的开放,我国儿童人口数量逐步增加,儿童健康服务需求呈现快速增长态势,但当前我国社区卫生服务中心儿童健康服务能力尚不清晰。目的了解当前我国部分城市社区卫生服务中心儿童健康服务能力的现状。方法2020年4月,采用多阶段分层抽样的方法,在全国抽取了35家社区卫生服务中心及样本中心的全部儿童相关服务人员作为研究对象。采用自制的样本中心调查表及儿童相关医务人员调查问卷以线上调查的形式,调查社区卫生服务中心的基本情况、人员设备设施配置、业务开展情况及儿童健康服务人员知识水平和满意度等。结果本次调研共包含全国的14个城市的35家社区卫生服务中心,样本中心卫生技术人员总数8009人,儿科医生〔执业范围含儿科学的执业(助理)医师〕191人(2.38%),看儿科的全科医生(通过儿科转岗培训并从事儿科诊疗工作)488人(6.09%),儿保医生320人(4.00%)；其中儿科医生154人(80.63%)具有本科及以上学历、112人(58.64%)具有中级及以上职称,看儿科的全科医生293人(65.37%)具有本科及以上学历、355人(79.30%)具有中级及以上职,80.00%以上儿保医生具有执业医师证和培训合格证。共计999人接受满意度和知识水平调查,人员的平均满意度为(61.38±9.11)%,平均知识水平测试正确率(50.40±21.93)%。儿科相关诊疗科室面积平均占比不足1%,超过90%的机构配备了8种儿童常见设备,但仍有超过一半机构的儿童常用的诊疗设备配备不足7种；23种儿童常用药品中仅有10种超过50%的机构进行了配备。2019年度机构平均儿童诊疗人次占2.91%,儿童入院人次占1.48%；国家基本公共卫生项目开展率达85%以上；管理数量最多的重点儿童是单纯性肥胖儿童,最少的是先天性髋关节脱位的儿童。结论社区卫生服务中心儿童相关服务人员数量不足,学历及职称较高但理论知识水平不高,人员满意度较低；社区卫生服务中心儿童医疗相关类设施设备及药品配备不足；儿童健康服务水平空间分布不均衡。为提升社区儿童健康服务能力水平,应加强指导培训以提高基层工作人员的能力水平,建立有效的考核机制以提升基层工作人员的满意度；增加儿童药品种类及数量的配备、合理配置儿童诊疗设备实施。
%U http://qikan.cqvip.com/Qikan/Article/Detail?id=7105548427
%W 重庆维普资讯有限公司


%0 Journal Article
%A 陈新月
%+ 中国医学科学院&北京协和医学院卫生健康管理政策学院,北京市100730
%@ 1007-9572
%T 基层医疗卫生机构基本公共卫生服务从业人员工作满意度及影响因素研究
%J 中国全科医学
%D 2021
%N 28
%V 24
%K 工作满意度 基本公共卫生服务 社区卫生工作者 影响因素分析 
%X 背景国家基本公共卫生服务已经实施十多年并取得了一定的成效,基层基本公共卫生服务从业人员作为服务的直接提供者,研究其工作的满意度及影响因素,有利于提高服务的质量与效率。目的了解基层基本公共卫生服务从业人员总体工作满意度及其影响因素,并提出相应的建议。方法于2019年11—12月,从浙江省、山西省、重庆市3个省(市)分别选取2个市辖区作为调查地区,其次依据各地区社区卫生服务中心/乡镇卫生院名单进行方便抽样,共抽取53个基层医疗卫生机构,每个机构至少随机调查10例基本公共卫生服务的从业人员。利用自行设计问卷对553例从事基本公共卫生服务的医务人员进行调查,问卷内容包括一般人口学特征、工作总体满意度及10项满意度因子。结果回收有效问卷553份,基层基本公共卫生服务从业人员工作总体满意得分为(3.66±0.77)分,60.5%(334/552)从业人员对总体工作感到满意或非常满意。在各项满意度因子中,医患关系得分最高,为(3.84±0.68)分,工作强度满意度最低,为(2.86±0.81)分。多因素逐步Logistic回归分析结果显示,社会尊重、绩效考核、工作能力和工作强度是基本公共卫生从业人员工作总体满意度的影响因素(P%U http://qikan.cqvip.com/Qikan/Article/Detail?id=7105548431
%W 重庆维普资讯有限公司


%0 Journal Article
%A 王珊珊
%+ 南京医科大学医政学院,江苏省南京市211166
%@ 1007-9572
%T 江苏省基层卫生人员工作发展机会满意度的区域差异研究
%J 中国全科医学
%D 2021
%N 28
%V 24
%K 医生,初级保健 满意度 ERG理论 影响因素分析 江苏 
%X 背景随着社会经济的发展,基层卫生人员不再仅关注眼前的工资待遇,对未来职业发展前景、工作发展机会的重视度也在不断提高。目的从区域差异角度,了解江苏省基层卫生人员工作发展机会满意度现状及其影响因素,为提高岗位吸引力政策的推行提供理论参考。方法2019年12月,采用多阶段分层整群抽样方法对抽取的698名基层卫生人员进行问卷调查,问卷根据ERG理论编制,包括基本信息、工作满意度情况和工作满意度影响因素量表三部分。了解江苏省不同地区人员工作发展机会满意度情况,并从生存需要、关系需要和成长需要三方面分析其影响因素。结果江苏省基层卫生人员工作成果、工作价值、工作发展机会满意度得分分别为(4.36±0.75)、(4.44±0.66)、(4.20±0.86)分。江苏省苏南、苏中、苏北地区基层卫生人员工作发展机会满意度得分分别为(4.07±0.99)、(4.38±0.79)、(4.25±0.78)分,三者比较,差异有统计学意义(F=6.995,P%U http://qikan.cqvip.com/Qikan/Article/Detail?id=7105548432
%W 重庆维普资讯有限公司


%0 Journal Article
%A 冯晶
%+ 华中科技大学同济医学院公共卫生学院,湖北武汉430030
%@ 1006-5563
%T 我国全科医生职业认同现状及其影响因素
%J 医学与社会
%D 2021
%N 10
%V 34
%K 全科医生 职业认同 影响因素 基层医疗卫生服务 
%X 目的:了解我国全科医生的职业认同现状,并分析影响因素,为稳定全科医生队伍,提高基层医疗卫生服务质量提供理论依据和政策建议。方法:2017年10月-2018年2月,采用多阶段分层随机抽样的方法,在我国东、中、西部随机抽取3244名全科医生进行微信匿名问卷调查。结果:共纳入3236名全科医生进行研究,职业认同度总分为52(IQR:7)分,97%(3139/3236)的全科医生职业认同度较高。全科医生的职业认同度在不同地区、年龄、性别、婚姻状况、职称、行政职务、收入水平、加班频率、职业发展机会和工作满意度等方面的差异均具有统计学意义(P%U http://qikan.cqvip.com/Qikan/Article/Detail?id=7105709367
%W 重庆维普资讯有限公司


%0 Journal Article
%A 贺春香
%+ 重庆医科大学附属永川医院教务科,重庆市402160
%@ 1007-9572
%T 重庆市首届农村订单定向医学生基层工作情况及对策建议
%J 中国全科医学
%D 2021
%N 31
%V 24
%K 全科医生 农村订单定向医学生 教育,医学 工作现状 职业满意 
%X 背景国家发展改革委等5部门于2010年启动实施农村订单定向医学生免费培养工作,截至目前已为中西部乡镇卫生院培养了近5.7万名订单定向生,从规模上实现了为中西部每家乡镇卫生院培养1名从事全科医疗本科医学生的“全覆盖”。订单定向医学生在基层的工作和生活现况,以及基层医疗卫生单位对订单定向生的评价,是值得进一步关注的问题。目的了解重庆市2010级首届订单定向生在基层的工作和生活情况,进而为订单定向生的培养与使用提供建议。方法于2019年8—12月,以重庆市2010级完成5年本科医学教育、3年住院医师规范化培训并履约到基层工作的首批订单定向生为调查对象(n=160),采用研究组自行设计的调查表,调查其工作单位情况、薪酬待遇、服务期满后的工作计划、生活状况及面临的困难、对基层工作满意度等。另分别对重庆市永川区、南岸区、梁平区、黔江区订单定向生所在区(县)卫生健康委相关管理人员、签约乡镇卫生院的院负责人和中层管理人员共38人开展焦点小组访谈,主要访谈其对首届农村订单定向医学生的评价、影响订单定向生“扎根基层”的因素及培养建议等。结果最终回收有效调查表121份(75.6%)。工作方面:43例(35.5%)订单定向生所在工作单位已设立全科医学科/全科诊室；16例(13.2%)在工作单位从事全科岗位；98例(81.0%)月收入%U http://qikan.cqvip.com/Qikan/Article/Detail?id=7105736928
%W 重庆维普资讯有限公司


%0 Journal Article
%A 于亚航
%+ 北京大学公共卫生学院,北京100191
%@ 1674-2982
%T 工作动机在基层医务人员工作满意度和工作绩效中的链式中介效应研究
%J 中国卫生政策研究
%D 2021
%N 8
%V 14
%K 工作满意度 工作动机 工作绩效 链式中介 
%X 目的:探究中国基层医务人员工作满意度对工作绩效的影响,以及控制性动机和自主性动机的中介作用。方法:利用工作满意度量表、工作动机量表和工作绩效量表对6省12县(市、区)75家基层卫生服务机构1435名基层医务人员进行问卷调查。结果:我国基层医务人员的工作满意度、控制性动机、自主性动机和工作绩效两两之间显著正相关；工作满意度会影响工作绩效,总效应为1.50,其中直接效应值为0.96,占总效应的64.01%,同时还存在3条间接影响路径,分别是控制性动机的独立中介作用、自主性动机的独立中介作用、控制性动机和自主性动机的链式中介作用,中介效应值分别为0.21、0.11、0.23,占中介效应的比例为38.36%、19.55%、40.97%。结论:本研究证明工作满意度会直接或间接的通过4条路径影响工作绩效,其中工作动机发挥了中介作用,并存在“动机内化”的过程。所以要持续关注其工作满意度水平的变化,特别注意满意度改变带来的工作动机的调整,以物质激励因素为基础,非物质激励为推动力,实现良好主观感受向客观绩效提高的持续转变。
%U http://qikan.cqvip.com/Qikan/Article/Detail?id=7105789538
%W 重庆维普资讯有限公司


%0 Journal Article
%A 宋韦剑
%+ 哈尔滨医科大学大庆校区人文社会科学系,黑龙江163319
%@ 1671-0592
%T G省公立医院员工薪酬满意度分析
%J 中国医院
%D 2021
%N 10
%V 25
%K 薪酬 满意度 公立医院 医务人员 
%X 目的:在全面推进医药卫生体制改革新形势下,深入研究公立医院医务人员的薪酬满意度,可以为评价相关政策改革效果、完善中国公立医院薪酬体系提供参考。方法:通过文献分析法设计薪酬满意度评价体系。基于中国卫生统计文献,采取分层抽样的方法,根据规模和发展水平选择G省有代表性的7家医疗卫生机构,包括综合医院、专科医院和基层医院。调查对象为各医院中各科室医生、护士和医技以及管理人员,共发放调查问卷517份。利用 SPSS 19.0统计软件进行统计描述与Logistic 回归,评估不同类别医院员工的薪酬现状及其影响因素和人口统计学的关系变量。结果:在420名调查对象中,多数员工对其工资水平不满意,40.7%的员工认为其工资水平一般,薪酬满意度平均得分为47.47,水平较低。医院类别、岗位类别、学历与编制等是薪酬满意度的影响因素。结论:目前公立医院医务人员薪酬水平较低,且对福利方面关注不足；应提供更多的非经济性福利,构建科学合理的薪酬增长机制,实施"同工同酬",是提升医务人员薪酬满意度的可行性选择。
%U http://qikan.cqvip.com/Qikan/Article/Detail?id=7105816271
%W 重庆维普资讯有限公司


%0 Journal Article
%A 李程锦
%+ 徐州医科大学管理学院,江苏徐州221004
%@ 1005-5916
%T 江苏省五市乡村医生收入与社会保障满意度及影响因素分析
%J 中国农村卫生事业管理
%D 2021
%N 10
%V 41
%K 乡村医生 收入 社会保障 满意度 
%X 目的探讨江苏省五市乡村医生收入与社会保障满意度情况及其影响因素。方法采用分层随机抽样方法对160个村卫生室中285名乡村医生进行问卷调查,运用单因素分析和Logistic回归分析影响因素。结果乡村医生收入与社会保障的满意度分别为46.62%和58.72%。月收入、月收入年变化、人员短缺情况是乡村医生收入与社会保障满意度的共同影响因素(P%U http://qikan.cqvip.com/Qikan/Article/Detail?id=7106045968
%W 重庆维普资讯有限公司


%0 Journal Article
%A 胡芳
%+ 杭州市江干区四季青街道社区卫生服务中心全科
%@ 1672-3686
%T 医院-社区大全科联合医疗查房提高签约服务能力模式探讨
%J 全科医学临床与教育
%D 2019
%N 3
%V 0
%K 签约服务 医疗查房 
%X 《浙江省责任医生签约服务工作规范(试行)》中对签约服务路径、签约服务考核进行了明确规定和工作要求,其中要求各地从健康管理、基层首诊及群众满意度三个方面进行有效签约服务[1]。目前,在签约服务中尚存问题,包括基层医疗卫生服务能力有不足；全科服务理念和健康管理水平与实现为签约居民提供综合、连续、可及、个性化的健康需求存在较大差距；大医院与基层联动性不够紧密,双向转诊还不够通畅等[1]。
%U http://qikan.cqvip.com/Qikan/Article/Detail?id=81758976504849574851484956
%W 重庆维普资讯有限公司


%0 Journal Article
%A 张玲玲
%+ 天津医科大学公共卫生学院
%@ 1007-9572
%T 天津市家庭医生签约居民首诊意愿及影响因素研究
%J 中国全科医学
%D 2019
%N 7
%V 0
%K 家庭医生签约服务 居民 首诊意愿 影响因素分析 
%X 背景 转变基层医疗卫生服务模式,实行家庭医生签约服务,是深化医药卫生体制改革的重要任务,是建立基层首诊、分级诊疗制度的必然途径,居民作为卫生服务的需求方,其首诊意愿与基层首诊的顺利推行息息相关。目的了解天津市社区居民选择签约家庭医生首诊意愿,并探讨其影响因素。方法于2018年1—2月采用随机抽样法从天津市16个行政区划中随机抽取和平区、北辰区、河北区3区,选取760名在该时段有基层就诊经历的社区签约居民进行问卷调查。具体内容包括居民的基本情况、居民对签约家庭医生的满意度及居民对签约家庭医生首诊意愿。比较不同特征社区居民选择签约家庭医生首诊意愿,采用Logistic逐步回归分析其影响因素。结果共回收有效问卷754份,问卷的有效回收率为99.2%。结果显示,90.3%(681/754)的居民表示愿意选择签约家庭医生作为首诊医生。不同年龄、家庭年收入、医疗保险类型、候诊时间、对签约家庭医生满意度、对家庭医生信任程度、对自身健康问题的了解程度、应对健康问题的能力、保持健康的能力的签约居民基层首诊意愿比较,差异有统计学意义(P0.05)。Logistic逐步回归分析结果显示,年龄、家庭年收入、候诊时间、对家庭医生信任程度、应对健康问题的能力是居民选择签约家庭医生为首诊医生的影响因素(P%U http://qikan.cqvip.com/Qikan/Article/Detail?id=81758988504849574855484953
%W 重庆维普资讯有限公司


%0 Journal Article
%A 褚林芳
%+ 浙江省嘉兴市秀洲区王江泾医院
%@ 2095-7629
%T 浅谈人性化管理在基层医院手术室护理管理工作中的应用价值
%J 当代医药论丛
%D 2014
%N 19
%V 0
%K 人性化管理 基层医院 手术室管理 应用价值 
%X 目的 :探讨分析人性化管理在基层医院手术室护理管理工作中的应用价值。方法 :选取2010年1月~2011年1月间在我院手术室工作的在职护理人员6人作为研究对象,从2010年1月开始对其进行人性化管理,分别在2010年1月(即实施人性化管理前)和2011年1月对住院患者及手术医师进行满意度调查,观察对比患者及手术医师对护理人员的满意度,并将对比的结果及所有护理人员的一般资料进行回顾性的分析。结果 :实施人性化管理后,住院患者及手术医师对护理人员的满意度均明显上升(P%U http://qikan.cqvip.com/Qikan/Article/Detail?id=81898765504849524957485650
%W 重庆维普资讯有限公司


%0 Journal Article
%A 胡延孟
%+ 新疆维吾尔自治区人民医院
%@ 1006-7515
%T 公立医院绩效考核分配机制探讨
%J 中国卫生质量管理
%D 2016
%N 3
%V 0
%K 公立医院改革 绩效考核 分配 机制 
%X 绩效考核分配机制在医院管理中具有经济杠杆作用。通过科学的绩效考核进行收入分配,可做到多劳多得、优绩优酬,重点向临床一线、业务骨干、关键岗位以及支援基层和有突出贡献的人员倾斜,要突出岗位工作量、服务质量、行为规范、技术能力、医德医风和患者满意度,将考核结果与医务人员的岗位聘用、职称晋升、个人薪酬挂钩,充分调动了医务人员的工作积极性。
%U http://qikan.cqvip.com/Qikan/Article/Detail?id=87837471504849544851485148
%W 重庆维普资讯有限公司


%0 Journal Article
%A 梁惠
%+ 河南沁阳市人民医院
%@ 1007-614X
%T 改良APN排班在基层医院内科病区实施的探讨
%J 中国社区医师：医学专业
%D 2014
%N 4
%V 0
%K 改良APN排班 基层医院内科病区 
%X 目的:探讨APN排班在内科病区实施的优劣。方法:对改良APN排班回顾调查。结果:实施改良APN弹性排班后病房医生对护士工作质量给予肯定,增加了患者对护士服务态度的满意度,病人投诉次数明显减少,同时增加了医疗安全系数,降低了护士的工作压力。结论:实行改良APN排班模式能有效利用人力资源、提高护理质量,对医生、护士、患者均有益。
%U http://qikan.cqvip.com/Qikan/Article/Detail?id=88678983504849524852494850
%W 重庆维普资讯有限公司


%0 Journal Article
%A 徐斌
%+ 南宁市卫生信息中心
%@ 1006-4028
%T 南宁市基层医疗卫生机构医务人员的工作满意度调查
%J 预防医学情报杂志
%D 2017
%N 9
%V 0
%K 基层医务人员 工作满意度 
%X 目的了解南宁市基层医疗卫生机构医务人员的工作满意度现状,并探讨不同类型的人群在满意度上是否有差异。方法对南宁市基层医疗机构的983名医务人员进行工作满意度调查。问卷内容包括被调查者的性别、年龄、职别、职称、工作年限、学历、收入等,工作满意度评价涉及医院管理、薪酬福利、职业发展、工作成就感、人际关系、工作生活条件、职业风险等维度。采用描述性分析、t检验和方差分析(ANOVA)分析医务人员的工作满意度。结果南宁市基层医疗卫生机构医务人员的工作总体满意度平均得分为3.50,程度为一般。7项测量满意度维度得分从高至低分别为:人际关系关系(3.95)、工作成就感(3.76)、医院管理(3.71)、工作生活条件(3.61)、职业风险(3.49)、职业发展(3.32)、薪酬福利(3.00)。不同性别医务人员在7个维度满意度的差别均无统计学意义(P>0.05)；不同专业的医务人员在职业风险满意度上的差异有统计学意义(P%U http://qikan.cqvip.com/Qikan/Article/Detail?id=89708988504849554857484853
%W 重庆维普资讯有限公司


%0 Journal Article
%A 丁艳凤
%+ 黑龙江省讷河市拉哈镇卫生院药剂科
%@ 1004-7484
%T 改善乡镇医院药房服务质量的思考
%J 中国保健营养：下半月
%D 2013
%N 2
%V 0
%K 乡镇医院 药房 服务质量 
%X 乡镇医院的药房是基层服务的窗口之一,药房的服务质量直接影响到医院的社会形象及患者对医院的信任度.由于乡镇医院的医务工作人员缺乏,一些药房的工作都是由一位或两位药师兼顾,工作繁杂,容易忙中出错.为提高医院药学服务质量,提高患者对医院的满意度,构建和谐的医患关系,现提出一些对药房服务项目的思考,总结如下:1定期召开处方点评会议时间可以一个月或一个季度为周期定期开展。
%U http://qikan.cqvip.com/Qikan/Article/Detail?id=90726674504849514850544852
%W 重庆维普资讯有限公司


%0 Journal Article
%A 陈爱如
%+ 安徽师范大学历史与社会学院
%@ 1005-5916
%T 健康扶贫视阈下村医职业认同感提升方略研究——基于对102位村医的调查
%J 中国农村卫生事业管理
%D 2019
%N 9
%V 0
%K 村医 职业认同感 健康扶贫 
%X 目的了解健康扶贫视阈下乡村医生的职业认同感及其影响因素,为建设一支稳定的、高素质村医队伍提供理论支持。方法 2015-2018年对安徽省合肥市、阜阳市、芜湖市、安庆市80个村卫生室的110位村医进行了问卷调查和半结构式访谈,了解其职业认同情况。结果乡村医生总体职业认同的平均值为3.53,总体水平较高,但职业能力与职业价值认同度偏低,平均值均为3.09；男性乡村医生在职业动力上明显高于女性乡村医生(F=6.220,P=0.014%U http://qikan.cqvip.com/Qikan/Article/Detail?id=90788783504849574857484949
%W 重庆维普资讯有限公司


%0 Journal Article
%A 余靖华
%+ 南方医科大学附属南海医院
%@ 2096-3327
%T 优化专窗调剂模式  提升药学服务水平
%J 中国执业药师
%D 2017
%N 1
%V 14
%K 门诊药房 专窗调剂,医院信息系统 
%X 目的:探讨门诊药房提升药学服务水平的优化措施。方法:依据门诊医生出诊规律,通过医院信息系统合理安排专科窗口以及相邻专科窗口,合理分配人力资源,优化调剂模式；采用回顾性分析及问卷调查方法,对2014年12月-2015年12月的调配差错率、调剂速度、患者候药时间和满意度等数据进行分析。结果:实施新模式前后,药师高峰期平均每小时调配处方数分别为132.4张和151.8张,处方调配总出错率分别为0.23%和0.15%,差异均有统计学意义(P15 min天数较实施前减少(P%U http://qikan.cqvip.com/Qikan/Article/Detail?id=WD907190898983504849554849484953
%W 重庆维普资讯有限公司
