# Supplementary material for: Systematic and meta-based evaluation on job satisfaction of village doctors: An urgent need for solution issue
Source: Front Med (Lausanne). 2022 Aug 18;9:856379. doi: 10.3389/fmed.2022.856379 (PMC9433829; doi:10.3389/fmed.2022.856379)
Supplement: Supplementary file 1 [file Data_Sheet_1.zip › Appendix/Appendix A-Literature search strategies/WanFang.txt]

%0 Journal Article
%A 张利平
%A 唐云锋
%A 李望晨
%A 刘建明
%+ 潍坊医学院
%+ 潍坊医学院
%+ 潍坊医学院
%+ 潍坊医学院
%T 多种建模方法在医生工作满意度评价方案设计中的应用研究
%J 中国卫生统计
%@ 1002-3674
%G chi
%D 2017
%N 1
%V 34
%P 115-117,120
%K 医生工作满意度; 综合评价; 模型设计; 比较研究
%X 目的：以医生工作满意度综合评价研究为视角，以多种方法探讨建模方案。方法以Delphi法筛选指标，以AHP法和熵权法计算组合权重。以三种经典方法建模并比较差异，由验证物元分析法分析性能特点。结果从四个维度细化指标并计算组合权重，传统方法适于群体科室相对排序，物元分析法适于单个科室独立评判和群体相对排序，结果相关性有统计学意义。结论传统方法有代表性，物元分析法有新颖性。性能比较基础上对于类似研究也有参考意义。
%U https://d.wanfangdata.com.cn/periodical/ChlQZXJpb2RpY2FsQ0hJTmV3UzIwMjExMTMwEg96Z3dzdGoyMDE3MDEwMzUaCDlvOG41Y2k2
%R
%W 北京万方数据股份有限公司
基金项目:山东卫计委项目; 山东统计科研项目; 中华医学会医学教育项目; 国家自然科学基金; 教育部人文社科课题

%0 Journal Article
%A 贺哲
%A 邵飘飘
%A 邵天
%A 龙成旭
%A 冯占春
%H HE Zhe
%H SHAO Piaopiao
%H SHAO Tian
%H LONG Chengxu
%H FENG Zhanchun
%+ 华中科技大学
%+ 华中科技大学
%+ 华中科技大学
%+ 华中科技大学
%+ 华中科技大学
%T 湖北省基于家庭医生视角的家庭医生签约服务开展影响因素及对策研究
%J 中国全科医学
%J Chinese General Practice
%@ 1007-9572
%G chi
%D 2018
%N 28
%V 21
%P 3447-3452
%K 家庭医生; 签约服务; 影响因素分析; 对策
%X 目的 了解湖北省家庭医生团队成员的基本情况、工作情况及对家庭医生签约服务的认知、工作满意度,从家庭医生视角提出制度实施过程中的影响因素.方法 在文献研究的基础上,同时对30例家庭医生团队成员进行个人深入访谈,了解当前家庭医生签约服务实施障碍.自行设计问卷,对武汉、襄阳、宜昌3个城市的14家社区卫生中心的558例参与家庭医生签约服务的医务人员进行调查.结果 558位家庭医生团队成员中,学历以大专为主(46.1％);宜昌市和武汉市家庭医生团队成员月均工资在4000元左右,而襄阳市人员月均工资2355.8元;宜昌市家庭医生团队成员1年内每人接受业务培训次数的中位数为6.50次,武汉市、襄阳市均为2.00次.满意度方面,调查对象对工作兴趣满意度为61.3％,而对于工作的社会认可度和工作量的满意度仅有39.8％、35.5％;对团队人员配备、办公条件和医疗设备配备的满意度低于41.0％.超70％ 的被调查者赞同宣传力度、居民流动性、人员数量、居民认知以及人员工作量为阻碍家庭医生签约服务开展的较大制约因素.结论 为促进家庭医生签约服务更好实施,应加大社区医务人员培养培训和引进力度,提高社区卫生服务能力;健全家庭医生考核激励机制;加强签约服务政策宣传.
%U https://d.wanfangdata.com.cn/periodical/ChlQZXJpb2RpY2FsQ0hJTmV3UzIwMjExMTMwEg96Z3FreXgyMDE4MjgwMTAaCDlvOG41Y2k2
%R 10.12114/j.issn.1007-9572.2018.28.008
%W 北京万方数据股份有限公司
基金项目:湖北省家庭医生签约服务政策; 国家自然科学基金资助项目

%0 Journal Article
%A 万春
%A 赵希畅
%A 张枭
%A 宋爱红
%A 潘聪
%+ 上海市浦东新区疾病预防控制中心
%+ 上海市浦东新区疾病预防控制中心
%+ 上海市浦东新区疾病预防控制中心
%+ 上海市浦东新区疾病预防控制中心
%+ 上海市浦东新区疾病预防控制中心
%T 上海市浦东新区南汇区域内预防接种门诊医生满意度调查分析
%J 中国农村卫生事业管理
%J CHINESE RURAL HEALTH SERVICE ADMINISTRATION
%@ 1005-5916
%G chi
%D 2011
%N 5
%V 31
%P 509-510
%K 预防接种; 门诊医生; 满意度; 影响因素
%X 目的:了解上海市原南汇区预防接种门诊医生日常工作满意度并探讨其影响因素,旨在采取相应措施以提高该人群的工作积极性,改善预防接种服务质量.方法:对区所有预防接种门诊医生采用无记名现场问卷调查.结果:预防接种门诊医生平均满意度得分为6.92±1.93分;多因素回归分析结果显示:工作成就感、同事关系是否融洽、工作是否得到认可、待遇水平高低对预防接种门诊医生的满意度有显著的影响.结论:促进同事之间的和谐关系、采取适当鼓励或奖励方式肯定医生工作并增加其成就感及提高工作福利待遇等措施,满足他们生活的需要、发挥才能的需要、享有权利和实现自我价值的需要对提高预防接种门诊医生满意度有十分重要的意义.
%U https://d.wanfangdata.com.cn/periodical/ChlQZXJpb2RpY2FsQ0hJTmV3UzIwMjExMTMwEhN6Z25jd3NzeWdsMjAxMTA1MDMxGgg5bzhuNWNpNg%3D%3D
%R
%W 北京万方数据股份有限公司
基金项目:

%0 Journal Article
%A 周英婷
%A 詹丽红
%+ 福建省龙岩市第二医院
%+ 福建省龙岩市第二医院
%T 临床护士工作满意度的相关影响因素分析
%J 基层医学论坛
%J The Medical Forum
%@ 1672-1721
%G chi
%D 2017
%N 12
%V 21
%P 1545-1546
%K 临床护士; 工作满意度; 影响因素; 调查分析
%X 目的 了解临床护士的工作满意度并分析其影响因素.方法 随机抽取我院514名临床护理人员,采用福建省护理质控中心制定的"福建省护士对护理工作满意度调查问卷"进行调查.结果 临床护士对护理工作的总体满意程度不高,为78.8%.影响护理工作满意度因素中,最不满意项为福利待遇及医院的绩效制度,占38.9%,人员配置与工作量不符占15.4%,人身与职业安全感低占8.5%,晋升机会少占7%,病房护士长的管理方式占6.5%,工作中缺乏发展机会占6.4%,以上6项因素共占82.7%;对学习动力、护士长的管理能力个别护士表示不满意;而对护士与共事者(医生、护士)的关系、对来自医生、护士长的表扬及对其工作的认可程度、 护士长的弹性排班、工作环境表示较满意.结论 护理管理者应以现代管理型的人性化理念为指导,采取相应措施及激励手段,提高临床护士的工作满意度.
%U https://d.wanfangdata.com.cn/periodical/ChlQZXJpb2RpY2FsQ0hJTmV3UzIwMjExMTMwEg9qY3l4bHQyMDE3MTIwNzcaCDlvOG41Y2k2
%R 10.19435/j.1672-1721.2017.12.077
%W 北京万方数据股份有限公司
基金项目:

%0 Journal Article
%A 何淑君
%H He Shujun
%+ 四川省广元市第二人民医院
%T 术前访视的效果分析
%J 基层医学论坛
%J The Medical Forum
%@ 1672-1721
%G chi
%D 2014
%N 27
%V
%P 3607-3608,3609
%K 手术室; 术前访视; 患者心理压力; 护理质量
%X 目的：分析术前访视的效果，为提高手术安全及护理质量提供参考依据。方法我院择期手术患者按入院顺序分为观察组106例和对照组107例，对照组进行术前常规准备，观察组在此基础上予以术前访视，比较2组患者心理应激反应变化及手术护理工作满意度情况。结果观察组患者术前焦虑评分明显低于对照组（P<0.05）；调查患者及医生对手术室护理工作满意度均明显优于对照组，2组比较差异有统计学意义（P<0.01）。结论术前访视可以减轻手术患者的心理压力，提高护理工作质量，是保证医疗安全的关键环节和重要措施。
%U https://d.wanfangdata.com.cn/periodical/ChlQZXJpb2RpY2FsQ0hJTmV3UzIwMjExMTMwEg9qY3l4bHQyMDE0MjcwMDUaCDlvOG41Y2k2
%R
%W 北京万方数据股份有限公司
基金项目:

%0 Journal Article
%A 刘晓娣
%A 汤璐怡
%A 吴晓翠
%+ 浙江金华广福医院
%+ 浙江金华广福医院
%+ 浙江金华广福医院
%T 提高手术配合满意度的措施与体会
%J 中国农村卫生事业管理
%J Chinese Rural Health Service Administration
%@ 1005-5916
%G chi
%D 2017
%N 11
%V 37
%P 1341-1342
%K 手术配合; 满意度; 措施
%X 目的:分析手术医生对手术室护理工作满意度的影响因素.方法:收集2015年和2016年两个时期手术医生对手术室护士问卷调查满意度量表240份,进行统计学处理,将手术中配合、物品准备、仪器操作、无菌技术、手术中闲谈、巡回时在位6个方面进行对比分析.结果:2016年手术医生对手术配合的满意度高于2015年.手术中配合、物品准备、仪器操作、无菌操作、手术中闲谈、巡回时在位6个方面指标比较,差异有统计学意义(P＜0.05).结论:手术室通过实施专科护理、建立手术医生个性化档案的沟通机制、加强业务培训、优化工作流程、严格管理制度等措施,可以提高手术医生对手术护理的满意度.
%U https://d.wanfangdata.com.cn/periodical/ChlQZXJpb2RpY2FsQ0hJTmV3UzIwMjExMTMwEhN6Z25jd3NzeWdsMjAxNzExMDIxGgg5bzhuNWNpNg%3D%3D
%R 10.3969/j.issn.1005-5916.2017.11.021
%W 北京万方数据股份有限公司
基金项目:

%0 Journal Article
%A 潘雪晖
%T 优质护理服务对急诊科护理工作压力和工作满意度的影响
%J 中国基层医药
%J Chinese Journal of Primary Medicine and Pharmacy
%@ 1008-6706
%G chi
%D 2012
%N 22
%V 19
%P 3511-3512
%K
%X 急诊护士的工作压力大,危险性较高,长期处于超负荷工作状态,过大的工作量使他们疲于应付,长此以往护士可能积劳成疾、心理不健康,出现护理差错事故,护理质量难以保证[1].自卫生部开展"优质护理服务示范工程"活动以来,我院积极响应号召,不断扩展和丰富护理服务内容,使护士的工作压力有所下降,工作满意度得到提高,提高我院急诊科护士护理急危重症患者的水平. 1资料与方法 1.1 一般资料 选取海南省农垦那大医院急诊科40例护士为研究对象,均为女性,年龄(29.7±5.8)岁,护龄(8.7±2.5)年;学历:中专8例,大专28例,本科及以上4例;职称:护士21例,护师12例,主管护师7例;婚姻状况已婚26例,未婚14例.以优质护理服务的实施为分界点,实施后调查21名医生,实施前调查19名,两组医生的一般资料差异无统计学意义(P＞0.05).实施后调查117例患者,实施前调查105例,两组患者在一般资料差异无统计学意义(P＞0.05).
%U https://d.wanfangdata.com.cn/periodical/ChlQZXJpb2RpY2FsQ0hJTmV3UzIwMjExMTMwEg96Z2pjeXkyMDEyMjIwOTkaCDlvOG41Y2k2
%R 10.3760/cma.j.issn.1008-6706.2012.22.099
%W 北京万方数据股份有限公司
基金项目:

%0 Journal Article
%A 刘彦辰
%A 张研
%+ 华中科技大学
%+ 华中科技大学
%T 邢台市某县医院医务人员职业认知、工作满意度与职业倦怠的相关性研究
%J 医学与社会
%J Medicine and Society
%@ 1006-5563
%G chi
%D 2019
%N 1
%V 32
%P 103-107
%K 公立医院; 医务人员; 职业认知; 工作满意度; 职业倦怠
%X 目的:了解县级医务人员职业认知、工作满意度与职业倦怠的现状及相关性,为县级医院人力资源管理提供依据.方法:采用分层随机抽样的方法,选取邢台市某县医院134名医务人员进行问卷调查.结果:医务人员职业认知、工作满意度、职业倦怠得分分别为(65.89±7.04)、(74.26±11.13)、(37.81±6.61);女性、≤30岁、护士、行政、后勤、学历为高中/中专、无职称医务人员的职业认知状况显著高于同组其他人员(P<0.05),女性、行政、后勤和初级或无职称医务人员的工作满意度显著高于同组其他人员(P<0.05),各类人群的职业倦怠无显著性差异(P>0.05);医务人员职业认知与工作满意度呈正相关(R=0.736)、与职业倦怠呈负相关( R=-0.408),工作满意度与职业倦怠不相关(P>0.05).结论:县级医院医务人员职业认知情况一般,工作满意,倦怠程度不高;不同类型医务人员职业认知与工作满意度各异,其中性别、岗位、职称为共同的可能影响因素;医务人员认为工作内外情况越好,对此工作越满意,职业倦怠感越弱.
%U https://d.wanfangdata.com.cn/periodical/ChlQZXJpb2RpY2FsQ0hJTmV3UzIwMjExMTMwEg55eHlzaDIwMTkwMTAyNRoIOW84bjVjaTY%3D
%R 10.13723/j.yxysh.2019.01.025
%W 北京万方数据股份有限公司
基金项目:国家自然科学基金青年项目

%0 Journal Article
%A 金卫华
%+ 湖北三峡职业技术学院
%T 政府委托培养乡村医生满意度调查
%J 公关世界
%J Public Relations
%@ 1005-3239
%G chi
%D 2021
%N 6
%V
%P 17-18
%K 委托培养; 乡村医生; 满意度
%X 目的:了解政府委托培养临床医学专业毕业生满意度及用人单位满意度.方法:以2016级临床医学委托培养班级学生作为研究对象,采用满意度调查表,分析满意度水平,并对不同培养模式班级的调查结果进行比较,分析差异水平.结果:毕业生仅对工作满意度水平较低,用人单位对我校毕业生总体较为满意.1+1+1模式培养学生临床实践教学满意度显著高于2+1培养模式班级学生.结论:现行教学模式能够满足学生发展、岗位需求,但教学医院和学校应相互探讨教学管理方式,使合作向纵深发展.
%U https://d.wanfangdata.com.cn/periodical/ChlQZXJpb2RpY2FsQ0hJTmV3UzIwMjExMTMwEg1nZ3NqMjAyMTA2MDA3Ggg5bzhuNWNpNg%3D%3D
%R 10.3969/j.issn.1005-3239.2021.06.007
%W 北京万方数据股份有限公司
基金项目:湖北省教育科学规划2016年度课题,

%0 Journal Article
%A 蒋陆娟
%A 徐爱军
%A 张倩
%A 麻云
%A 王丽萍
%+ 南京中医药大学
%+ 南京中医药大学
%+ 南京中医药大学
%+ 南京中医药大学
%+ 南京中医药大学
%T 基于结构方程的乡村医生胜任力、医患关系与工作满意度关系模型研究
%J 中国卫生统计
%J Chinese Journal of Health Statistics
%@ 1002-3674
%G chi
%D 2018
%N 4
%V 35
%P 538-541,545
%K 乡村医生; 胜任力; 医患关系; 工作满意度; 结构方程
%X 目的 采用结构方程模型实证研究乡村医生胜任力、医患关系与工作满意度之间的关系.方法 通过对江苏省1330名乡村医生进行问卷调查,结合相关文献基础,建立初始模型,经过模型的拟合修正,获得乡村医生胜任力、医患关系与工作满意度关系模型.结果 医疗卫生服务知识、医疗卫生服务技能、个性特质分别对医患关系和工作满意度有显著正向影响,动机/需要对医患关系有显著正向影响.医患关系在胜任力与乡村医生工作满意度之间起到部分中介作用.结论 应大力提高乡村医生的胜任力水平,加大对乡村医生的投入,完善乡村医生“退出”机制,减少乡村医生的公共卫生服务量,努力让乡村医生回归基本医疗服务.
%U https://d.wanfangdata.com.cn/periodical/ChlQZXJpb2RpY2FsQ0hJTmV3UzIwMjExMTMwEg96Z3dzdGoyMDE4MDQwMTQaCDlvOG41Y2k2
%R
%W 北京万方数据股份有限公司
基金项目:江苏省卫生计生委医学科研课题; 江苏省社会科学基金项目

%0 Journal Article
%A 丁海云
%A 杨大锁
%+ 南京医科大学
%+ 南京医科大学
%T 南京市乡村医生满意情况调查及对策建议
%J 江苏卫生事业管理
%J Jiangsu Healthcare Administration
%@ 1005-7803
%G chi
%D 2020
%N 2
%V 31
%P 246-249
%K 乡村医生; 工作满意度; 不满意原因
%X 目的:了解南京市乡村医生的工作满意情况及存在问题,并提出相关建议,为南京市相关部门加强乡村医生队伍建设提供依据.方法:对南京市各涉农区的乡村医生进行问卷调查,用Epidata3.1与SPSS22软件对问卷进行录入和统计分析.结果:南京市乡村医生中,约46.5％对现有工作不满意;不满意原因中,收入低、工作压力大、社会保障水平低分别占到90.1％、87.6％、87.2％.结论:建议南京市相关部门对乡村医生队伍建设工作以围绕解决乡村医生现有问题、提高乡村医生满意度为目的,改善其现有处境,保障其工作收入,完善其社会保障水平及养老机制等.
%U https://d.wanfangdata.com.cn/periodical/ChlQZXJpb2RpY2FsQ0hJTmV3UzIwMjExMTMwEhFqc3dzc3lnbDIwMjAwMjAzMxoIOW84bjVjaTY%3D
%R 10.3969/j.issn.1005-7803.2020.02.033
%W 北京万方数据股份有限公司
基金项目:

%0 Journal Article
%A 屈伟
%A 马骁
%A 岳琳
%A 刘毅
%+ 四川大学
%+ 四川大学
%+ 四川大学
%+ 四川大学
%T 西部农村地区乡村医生工作满意度相关因素的调查分析
%J 中国卫生事业管理
%J Chinese Health Service Management
%@ 1004-4663
%G chi
%D 2013
%N 1
%V 30
%P 70-72
%K 西部农村地区; 工作满意度; 乡村医生
%X 目的:了解西部农村地区乡村医生工作满意度现状,分析影响乡村医生满意度的影响因素,为西部农村卫生事业的发展提供参考建议.方法:2011年5月至11月课题组通过调查问卷对西部农村地区100名乡村医生进行现场调查,并对其中部分人员进行深入访谈,用SPSS软件描述与分析满意度相关指标.结果:西部农村地区乡村医生平均满意度得分为3.26,得分最高的满意度维度是人际关系(3.92分),得分最低的是报酬与社会承认(2.45分).宁夏固原乡村医生平均满意度得分较云南镇雄和四川康定偏低.结论:提高西部农村地区乡村医生的工作满意度需要根据各地区实际情况综合考虑不同满意度维度对其产生的影响.
%U https://d.wanfangdata.com.cn/periodical/ChlQZXJpb2RpY2FsQ0hJTmV3UzIwMjExMTMwEhF6Z3dzc3lnbDIwMTMwMTAyNBoIOW84bjVjaTY%3D
%R 10.3969/j.issn.1004-4663.2013.01.024
%W 北京万方数据股份有限公司
基金项目:CMB资助西部卫生政策循证研究中心项目

%0 Journal Article
%A 吴蓉
%A 汤红日
%A 李玉洁
%+ 黔南民族医学高等专科学校
%+ 黔南民族医学高等专科学校
%+ 黔南民族医学高等专科学校
%T 黔南民族地区乡村医生睡眠质量及影响因素分析
%J 黔南民族医专学报
%J Journal of Qiannan Medical College for Nationalities
%@ 1008-4983
%G chi
%D 2020
%N 4
%V 33
%P 266-268
%K 乡村医生; 睡眠质量; 影响因素; PSQI
%X 目的:探讨黔南民族地区乡村医生睡眠质量状况及影响因素.方法:采用匹兹堡睡眠质量指数量表(PSQI)及自设问卷对黔南布依族苗族自治州320名乡村医生进行问卷调查.结果:乡村医生PSQI总分(6.82±3.711),睡眠障碍者127人,检出率39.7％.男性在睡眠效率得分高于女性,差异有统计学意义(P<0.05);年长组在催眠药物得分高于低龄组,差异有统计学意义(P<0.01);汉族在睡眠效率及催眠药物得分高于少数民族,差异有统计学意义(P<0.05);乡镇卫生院乡村医生在睡眠障碍得分高于村卫生室乡村医生,差异有统计学意义(P<0.01),而后者在催眠药物得分高于前者,差异有统计学意义(P<0.05).不同婚姻状况及文化程度乡村医生的PSQI总分及各因子得分比较,差异无统计学意义(P<0.05).回归分析结果显示影响乡村医生睡眠质量的因素主要为健康状况及工作满意度.结论:乡村医生睡眠质量差,影响乡村医生睡眠质量的因素有健康状况及工作满意度.
%U https://d.wanfangdata.com.cn/periodical/ChlQZXJpb2RpY2FsQ0hJTmV3UzIwMjExMTMwEhFxbm16eXp4YjIwMjAwNDAxNBoIOW84bjVjaTY%3D
%R
%W 北京万方数据股份有限公司
基金项目:黔南州科学技术和知识产权局社会发展(卫生类)科技计划项目[黔南科合社字(2017)67号

%0 Journal Article
%A 陈东明
%A 任维存
%A 王彦杰
%A 李佳
%A 田庆丰
%H Chen Dongming
%H
%+ 新乡医学院
%+ 新乡医学院
%+ 郑州大学
%T 河南省基层全科医生执业满意度调查分析
%J 中国卫生事业管理
%J Chinese Health Service Management
%@ 1004-4663
%G chi
%D 2021
%N 3
%V 38
%P 212-215
%K 基层全科医生; 工作满意度; 影响因素
%X 目的:了解河南省基层全科医生工作满意度现状及其影响因素.方法:依据人类发展指数抽取河南省“个样本乡镇社区,于2019年对在职在岗的全科医务工作者进行问卷调查.从总体满意度、执业状况、职业环境、职业支持几个维度评价,依据Liketer五级赋分法对满意度赋分.发放问卷450份,回收有效问卷416份,回收有效率为92.4％.结果:基层全科医生整体满意度评价(百分制)得分为76.83;Logistic回归方法分析得出基层全科医生满意度主要受年龄、学历和职称的影响(P＜0.05).结论:河南省基层全科医生工作满意度一般水平偏上.中年基层全科医生比青年基层全科医生工作满意度高,大学学历比中专以下学历满意度低,高职称基层全科医生比低职称满意度高,主要工作职责为基本公共卫生服务的全科医生比主要职责为基本医疗的满意度高.
%U https://d.wanfangdata.com.cn/periodical/ChlQZXJpb2RpY2FsQ0hJTmV3UzIwMjExMTMwEhF6Z3dzc3lnbDIwMjEwMzAxNBoIOW84bjVjaTY%3D
%R
%W 北京万方数据股份有限公司
基金项目:国家重点研发计划“数字诊疗装备研发”试点专项; 河南省教育厅人文社会科学研究项目资助“河南省全科医生服务农村社区的促进机制研究”

%0 Journal Article
%A 刘宇
%A 康健
%+ 电子科技大学
%+ 四川大学
%T 乡村医生离职倾向:综合保障水平、工作满意度和职业承诺的影响——来自藏羌少数民族聚居地的实证证据
%J 农村经济
%J Rural Economy
%@ 1003-7470
%G chi
%D 2019
%N 12
%V
%P 130-136
%K 乡村医生; 离职倾向; 综合保障水平; 工作满意度; 职业承诺
%X 近年来,乡村医生离职率高等问题严重制约了农村医疗服务体系的发展,如何为乡村医生提供全方位的保障,有效降低他们的离职倾向,已成为学术界和整个社会关注的焦点.本文创新性地将收入水平、养老保障和职业发展进行整合,构建针对乡村医生的离职倾向影响模型.立足四川省藏羌少数民族聚居地北川县和平武县乡村医生的调研数据,利用多层回归分析研究了综合保障水平对离职倾向的影响.引入工作满意度和职业承诺分别作为中介变量和调节变量,揭示了当前乡村医生的综合保障水平、离职倾向、工作满意度和职业承诺之间的作用机制,对加强乡村医生队伍建设、全面提升农村基层医疗服务水平、实现乡村振兴具有重要理论意义和实践价值.
%U https://d.wanfangdata.com.cn/periodical/ChlQZXJpb2RpY2FsQ0hJTmV3UzIwMjExMTMwEg1uY2pqMjAxOTEyMDE4Ggg5bzhuNWNpNg%3D%3D
%R
%W 北京万方数据股份有限公司
基金项目:本文系教育部人文社科项目社科基金项目“我国西部少数民族地区教育公共服务供给与获得感提升研究”; 四川省教育厅科技项目“四川省乡村医生综合保障机制研究”

%0 Journal Article
%A 李蒙智
%A 李显文
%A 孙磊
%A 张中华
%A 郭清
%+ 杭州师范大学
%+ 浙江医学高等专科学校
%+ 杭州师范大学
%+ 杭州师范大学
%+ 杭州师范大学
%T 县级公立医院改革后医务人员工作满意度调查
%J 中国农村卫生事业管理
%@
%G chi
%D 2014
%N 3
%V
%P 248-251
%K 县级公立医院; 医务人员; 工作满意度
%X 目的:了解浙江省县级公立医院综合改革后医务人员的工作满意度现状和相关影响因素,提出改善其满意度有针对性的建议.方法:采用自行设计的调查问卷和定性研究的方法,对3所县级医院655名医务人员进行调查.结果:医务人员总体满意度得分不高,对改革的认知水平和参与改革的积极性不高,相对报酬、执业环境和工作时...>>详细
%U https://d.wanfangdata.com.cn/periodical/ChlQZXJpb2RpY2FsQ0hJTmV3UzIwMjExMTMwEgg0OTIwMjg0NhoIOW84bjVjaTY%3D
%R
%W 北京万方数据股份有限公司
基金项目:

%0 Journal Article
%A 马牧野
%A 尹文强
%A 宋俊伟
%A 唐昌海
%A 丰志强
%A 闻庆柱
%A 唐梦琦
%A 陈钟鸣
%+ 潍坊医学院
%+ 国民健康社会风险预警协同创新中心
%+ 潍坊医学院
%+ 潍坊医学院
%+ 潍坊医学院
%+ 潍坊医学院
%+ 潍坊医学院
%+ 潍坊医学院
%T 山东省乡村医生工作满意度影响因素研究
%J 中国卫生事业管理
%J Chinese Health Service Management
%@ 1004-4663
%G chi
%D 2017
%N 8
%V 34
%P 603-606
%K 乡村医生; 工作满意度; 影响因素
%X 目的:了解山东省乡村医生工作满意度现状,探讨其影响因素.方法:采用多阶段分层随机抽样方法抽取山东省6个地市18个县54个乡镇,随机抽取1035名乡村医生进行问卷调查,运用单因素分析和多元线性回归分析影响因素.结果:乡村医生工作满意度仅为37.1％,影响因素主要为薪酬待遇、学习培训、村卫生室工作环境、个人成就感、上级决策以及年龄构成等.结论:通过提高乡村医生收入水平,加强乡村医生业务培训,进一步加强标准化村卫生室建设,提升乡村医生社会地位与工作认同感,完善乡村医生准入机制,提高乡村医生的决策参与度等措施,提高乡村医生工作满意度.
%U https://d.wanfangdata.com.cn/periodical/ChlQZXJpb2RpY2FsQ0hJTmV3UzIwMjExMTMwEhF6Z3dzc3lnbDIwMTcwODAxMxoIOW84bjVjaTY%3D
%R
%W 北京万方数据股份有限公司
基金项目:国家自然科学基金“新医改形势下乡村医生发展研究”

%0 Journal Article
%A 沈立岩
%A 荣雪菁
%A 姚静静
%A 黄小敏
%A 曹范堃
%A 刘岩
%A 孙强
%+ 山东大学
%+ 山东大学
%+ 山东大学
%+ 山东大学
%+ 山东大学
%+ 山东省医学科学院
%+ 山东大学
%T 基于双因素理论的乡村医生工作满意度研究——以山东省为例
%J 中国初级卫生保健
%J Chinese Primary Health Care
%@ 1001-568X
%G chi
%D 2019
%N 7
%V 33
%P 14-17
%K 乡村医生; 满意度; Logistic回归分析; 双因素理论
%X 目的 研究山东省乡村医生的工作满意度,分析其影响因素,并提出对策及建议,促进乡村医生队伍的可持续发展.方法 运用多阶段分层随机抽样的方法,在山东省烟台市、潍坊市和聊城市随机抽取368名乡村医生开展问卷调查.采用自制的满意度问卷调查乡村医生的满意度状况;应用赫兹伯格“双因素理论”,通过Logistic回归分析,探讨影响乡村医生工作满意度的因素.结果 调查完成有效问卷335份,有效率为91.0％.完成调查的乡村医生中,总体的工作满意率仅为15.5％.Logistic回归分析结果显示,影响工作满意度的激励因素为收入满意度、养老政策满意度.保健因素为收入满意度、是否参加培训和工作年限.结论 山东省乡村医生工作满意度低.建议应重点完善乡村医生的养老保障制度,加强乡村医生培训,并合理地提高乡村医生的收入,以保证乡村医生队伍的可持续发展.
%U https://d.wanfangdata.com.cn/periodical/ChlQZXJpb2RpY2FsQ0hJTmV3UzIwMjExMTMwEhF6Z2Nqd3NiajIwMTkwNzAwNRoIOW84bjVjaTY%3D
%R 10.3969/j.issn.1001-568X.2019.07.0005
%W 北京万方数据股份有限公司
基金项目:

%0 Journal Article
%A 张卓
%A 李林贵
%A 卞鹰
%H ZHANG Zhuo
%H LI Lingui
%H BIAN Ying
%+ 澳门大学
%+
%T 新时代中国西部地区基层医疗机构医生工作满意度分析及其良性发展策略
%J 中国卫生产业
%J China Health Industry
%@ 1672-5654
%G chi
%D 2021
%N 15
%V 18
%P 23-26,30
%K 基层医生; 工作满意度; 良性发展策略
%X 目的 分析中国西部基层医生工作满意度现状及其影响因素,为政府制定基层医生的良性发展策略提供理论依据.方法 使用2011年6—12月中国西部11个省横断面调查获得调查者资料,使用自行设计的问卷收集研究对象的信息,应用分位数回归(QR)和多水平模型(MLM)分析工作满意度的影响因素.结果 基层医生总体满意度偏低,在不同工作满意度得分分位数中,QR的结果与MLM并不完全一致.整体而言,年龄≥46岁,收入满意度高,离职意向低,单位政策认同高,个人规划好,职业态度好,工作价值高且患者认可度高将带来更高的工作满意度.结论 建议政府完善激励机制,提升自主权和灵活性,同时提高单位政策认同力度,建立更多的非财务激励措施,增加继续教育机会,改善他们的职业规划,提高基层医生的职业认同.
%U https://d.wanfangdata.com.cn/periodical/ChlQZXJpb2RpY2FsQ0hJTmV3UzIwMjExMTMwEg96Z3dzY3kyMDIxMTUwMDYaCDlvOG41Y2k2
%R 10.16659/j.cnki.1672-5654.2021.15.023
%W 北京万方数据股份有限公司
基金项目:

%0 Journal Article
%A 冯晶
%A 申鑫
%A 吴健雄
%A 楼依玲
%A 甘勇
%H FENG Jing
%H
%+ 华中科技大学
%T 我国全科医生职业认同现状及其影响因素
%J 医学与社会
%J Medicine and Society
%@ 1006-5563
%G chi
%D 2021
%N 10
%V 34
%P 13-16
%K 全科医生; 职业认同; 影响因素; 基层医疗卫生服务
%X 目的:了解我国全科医生的职业认同现状,并分析影响因素,为稳定全科医生队伍,提高基层医疗卫生服务质量提供理论依据和政策建议.方法:2017年10月-2018年2月,采用多阶段分层随机抽样的方法,在我国东、中、西部随机抽取3244名全科医生进行微信匿名问卷调查.结果:共纳入3236名全科医生进行研究,职业认同度总分为52(IQR:7)分,97％(3139/3236)的全科医生职业认同度较高.全科医生的职业认同度在不同地区、年龄、性别、婚姻状况、职称、行政职务、收入水平、加班频率、职业发展机会和工作满意度等方面的差异均具有统计学意义(P<0.05).地区、年龄、行政职务、职业发展机会和工作满意度是影响全科医生职业认同度的主要因素.结论:我国全科医生的职业认同度总体较高,但鉴于影响因素的复杂性,建议根据不同地区的特点制定相应对策,从而进一步提升全科医生职业认同度,稳定全科医生队伍,提高基层医疗卫生服务质量.
%U https://d.wanfangdata.com.cn/periodical/ChlQZXJpb2RpY2FsQ0hJTmV3UzIwMjExMTMwEg55eHlzaDIwMjExMDAwMhoIOW84bjVjaTY%3D
%R 10.13723/j.yxysh.2021.10.002
%W 北京万方数据股份有限公司
基金项目:

%0 Journal Article
%A 孙巧巧
%A 段利忠
%A 康茜茜
%A 殷丽丽
%A 刘航宇
%A 张殷然
%A 卢奇
%A 张崇旭
%H SUN Qiao-qiao
%H DUAN Li-zhong
%H KANG Xi-xi
%H YIN Li-li
%H LIU Hang-yu
%H ZHANG Yin-ran
%H LU Qi
%H ZHANG Chong-xu
%+ 北京中医药大学
%+ 北京中医药大学
%+ 北京中医药大学
%+ 北京中医药大学
%+ 北京中医药大学
%+ 北京中医药大学
%+ 北京工商大学
%+ 北京中医药大学
%T 河南省三门峡市乡村医生月均收入满意度及其影响因素分析
%J 广西医学
%J Guangxi Medical Journal
%@ 0253-4304
%G chi
%D 2018
%N 1
%V 40
%P 69-72
%K 乡村医生; 收入满意度; 影响因素; 河南; 三门峡市
%X 目的 了解河南省三门峡市乡村医生的月均收入满意度及其影响因素.方法 对河南省三门峡市184名乡村医生进行问卷调查,收集其月均收入水平及收入满意度等信息,运用logistic回归分析影响其收入满意度的因素.结果 29.9％(55/184)的乡村医生对目前的月均收入水平不满意;乡村医生实际月均收入水平低于期望月均收入水平(P<0.05);乡村医生的行医年限、对医疗卫生改革的满意度、对工作量的评价、对养老保险的满意度是其收入满意度水平的影响因素.结论 乡村医生的收入满意度水平偏低,需通过完善现行的乡村医生报酬机制和养老保险政策,引导其职业发展来提升乡村医生收入水平与工作积极性,以保障农村卫生工作的稳步发展.
%U https://d.wanfangdata.com.cn/periodical/ChlQZXJpb2RpY2FsQ0hJTmV3UzIwMjExMTMwEg1neHl4MjAxODAxMDIxGgg5bzhuNWNpNg%3D%3D
%R 10.11675/j.issn.0253-4304.2018.01.21
%W 北京万方数据股份有限公司
基金项目:国家社会科学基金; 北京中医药大学教育科学研究课题

%0 Journal Article
%A 李珑
%A 王晓燕
%A 王辰
%A 韩优莉
%A 黄昊
%+ 首都医科大学
%+ 首都医科大学
%+ 首都医科大学
%+ 首都医科大学
%+ 首都医科大学
%T 北京市乡村医生收入满意度及其影响因素分析
%J 医学与社会
%J Medicine and Society
%@ 1006-5563
%G chi
%D 2013
%N 1
%V 26
%P 5-7
%K 乡村医生; 收入; 满意度
%X 目的:调查北京市乡村医生的收入满意度情况,分析其影响因素,并提出相关对策及建议.方法:对北京市5个区县25个乡镇75个村共77名村医进行问卷调查,对5名村医开展个人访谈,运用Logistic回归分析乡村医生收入满意度的影响因素.结果:乡村医生收入水平满意度明显偏低,现实收入水平与期望收入水平之间差距显著,乡村医生的行医年限、对村卫生室管理体制的满意度、对工作量的评价、对养老保险的满意度是收入水平满意度的影响因素.结论:乡村医生收入报酬机制的不完善极大地制约着农村基层人力资源建设与发展,亟需通过完善现行的乡村医生报酬机制和养老保险政策,引导其职业发展来提升乡村医生收入水平与工作积极性,以保障农村卫生工作的稳步发展.
%U https://d.wanfangdata.com.cn/periodical/ChlQZXJpb2RpY2FsQ0hJTmV3UzIwMjExMTMwEg55eHlzaDIwMTMwMTAwMhoIOW84bjVjaTY%3D
%R 10.3870/YXYSH.2013.01.002
%W 北京万方数据股份有限公司
基金项目:北京市哲学社会科学重大项目"医改背景下的首都农村卫生人力资源配置研究"

%0 Journal Article
%A 孙葵
%A 尹文强
%A 于倩倩
%A 陈钟鸣
%A 李云伟
%A 赵延奎
%+ 潍坊医学院
%+ 潍坊医学院
%+ 潍坊医学院
%+ 潍坊医学院
%+ 潍坊医学院
%+ 潍坊医学院
%T 基于ERG理论的乡村医生激励策略研究
%J 中国卫生事业管理
%J Chinese Health Service Management
%@ 1004-4663
%G chi
%D 2017
%N 9
%V 34
%P 679-682
%K 乡村医生; ERG理论; 激励
%X 目的:探讨提高乡村医生工作积极性的激励策略.方法:运用定性与定量相结合的方法,定性调查采用个人深入访谈为主,定量调查采用问卷调查法,以课题组编制的乡村医生调查表为测量工具,对山东省6市18县54个乡镇的1018名乡村医生进行调查,采用描述性分析、路径分析对定量资料进行分析,结果:乡村医生生存状况得分较低,其次是成长状况,关系状况得分最高.生存对工作满意度作用最大,路径系数为0.41,其次为关系,路径系数为0.21,再次为成长,路径系数为0.15.结论:激励乡村医生目前应以改善其生存状况为主.
%U https://d.wanfangdata.com.cn/periodical/ChlQZXJpb2RpY2FsQ0hJTmV3UzIwMjExMTMwEhF6Z3dzc3lnbDIwMTcwOTAxNBoIOW84bjVjaTY%3D
%R
%W 北京万方数据股份有限公司
基金项目:山东省医药卫生科技发展计划项目“基本药物制度背景下山东省乡村医生队伍稳定性研究”; 国家自然科学基金“新医改形势下乡村医生发展研究”; 山东省自然科学基金“基于ERI理论的乡村医生职业心态及应对策略研究”

%0 Journal Article
%A 刘爽
%A 张亮
%A 冯达
%A 张研
%A 杨坚
%A 吴悦
%+ 华中科技大学
%+ 华中科技大学
%+ 华中科技大学
%+ 华中科技大学
%+ 华中科技大学
%+ 华中科技大学
%T 乡村医生的生存质量及影响因素研究——以湖北省麻城市为例
%J 中国卫生事业管理
%J Chinese Health Service Management
%@ 1004-4663
%G chi
%D 2017
%N 2
%V 34
%P 134-136,151
%K 乡村医生; 生存质量; 影响因素; WHOQOL-BREF量表
%X 目的:探讨湖北省乡村医生的生存质量现状及影响因素.方法:采用世界卫生组织生存质量简表(WHOQOL-BREF)对湖北省麻城市7个乡镇的276名乡村医生进行问卷调查.结果:麻城市乡村医生在生存质量简表的生理领域、心理领域、社会领域、环境领域及总评的得分为14.14±2.13、12.80±2.44、13.84±2.32、10.30±2.47及12.11±3.29;多元回归分析得到的主要影响因素是工作满意度,与4个领域及总评均呈正相关,年龄与生理领域和社会领域均呈负相关,居住方式影响环境领域和总评,养老保险和月均医疗收入影响环境领域,是否专职行医影响总评.结论:麻城市乡村医生的生存质量得分可能表明其生存质量较差,提高工作满意度是改善其生存质量的重要手段.政府需要重视提高乡村医生的生存质量,尤其应关注其心理领域和环境领域的生存质量.
%U https://d.wanfangdata.com.cn/periodical/ChlQZXJpb2RpY2FsQ0hJTmV3UzIwMjExMTMwEhF6Z3dzc3lnbDIwMTcwMjAxOBoIOW84bjVjaTY%3D
%R
%W 北京万方数据股份有限公司
基金项目:国家自然科学基金“基于CAS理论的农村医疗服务纵向整合管理模型研究”

%0 Journal Article
%A 陈钟鸣
%A 尹文强
%A 贾海艺
%A 郑骥飞
%A 朱丽丽
%A 秦晓强
%A 黄冬梅
%A 孙葵
%+ 潍坊医学院
%+ 潍坊医学院
%+ 潍坊医学院
%+ 潍坊医学院
%+ 潍坊医学院
%+ 潍坊医学院
%+ 潍坊医学院
%+ 潍坊医学院
%T 基本药物制度背景下基于扎根理论的乡村医生离职倾向形成机制研究
%J 中国全科医学
%J Chinese General Practice
%@ 1007-9572
%G chi
%D 2015
%N 25
%V
%P 3036-3040
%K 基本药物制度; 扎根理论; 乡村医生; 离职倾向
%X 目的：探讨基本药物制度背景下基于扎根理论的乡村医生离职倾向形成机制。方法于2012年7月采用目的性抽样和滚雪球抽样方法，选取济南、济宁、日照地区基本药物制度实施时间较长、对基本药物制度及其影响理解较深的乡村医生及乡镇卫生院、卫生局管理人员共22人，运用课题组研制的访谈提纲对其进行访谈，内容主要包括基本药物制度在当地的实施情况、相关配套政策的落实情况、基本药物制度实施后乡村医生的工作与生活情况、基本药物制度对乡村医生产生的影响以及乡村医生对基本药物制度及其配套政策的态度等。对收集到的访谈资料由两名研究人员按照扎根理论的研究方法，遵循开放编码、主轴编码和选择编码的步骤，进行阅读、转录、编码、属性归类、进行解释等工作。结果开放编码形成22个一级范畴，主轴编码形成了7个二级范畴，选择编码最终形成了乡村医生离职倾向产生路径：随着基本药物制度的实施，乡村医生队伍出现工作满意度下降以及情感耗竭等现象，由于当前情况下乡村医生工作的投入产出比太低，因此乡村医生队伍的工作积极性开始逐渐降低，职业认可度下降，由此导致其工作稳定性下降，离职倾向不断增强。结论基本药物制度实施后，乡村医生离职倾向的增强是多种因素共同作用的结果，最终将增加农村公共卫生服务体系以及三级医疗卫生服务网的脆弱性，相关部门应尽快采取针对性措施提高乡村医生稳定性。
%U https://d.wanfangdata.com.cn/periodical/ChlQZXJpb2RpY2FsQ0hJTmV3UzIwMjExMTMwEg96Z3FreXgyMDE1MjUwMDkaCDlvOG41Y2k2
%R 10.3969/j.issn.1007-9572.2015.25.008
%W 北京万方数据股份有限公司
基金项目:国家自然科学基金资助项目; 教育部新世纪优秀人才支持计划课题; 山东省医药卫生科技发展计划项目

%0 Journal Article
%A 张翠云
%A 张建华
%A 滕文杰
%+ 潍坊医学院
%+ 潍坊医学院
%+ 潍坊医学院
%T 山东省乡村医生现况调查
%J 医学与社会
%J Medicine and Society
%@ 1006-5563
%G chi
%D 2015
%N 9
%V
%P 54-56
%K 乡村医生; 收入; 养老保障; 医疗风险
%X 目的：分析山东省乡村医生的现况，为出台相应政策解决乡村医生问题提供借鉴。方法：根据分层随机抽样方法，从山东省抽取了6个地市、12个样本县、24个乡镇的693名乡村医生进行问卷调查；访谈乡村医生240人。结果：87．2％的乡村医生认为现在的收入水平与之前相比有下降或明显下降，对收入满意度低；72．2％的人无养老保险，老无所养问题明显，乡村医生后顾之忧大；医疗风险大，缺乏医疗风险分担机制；71．1％的乡村医生认为现在的工作量与之前相比大幅增加或略有增加，劳动与收入不成正比，乡村医生积极性差；执业水平不高，向执业（助理）医师转化率低。结论：应通过完善乡村医生报酬体系、建立乡村医生养老保障和风险分担机制、增加村卫生室人员投入，完善乡村医生教育培训和准入管理制度，促进乡村医生队伍的稳定与发展。
%U https://d.wanfangdata.com.cn/periodical/ChlQZXJpb2RpY2FsQ0hJTmV3UzIwMjExMTMwEg55eHlzaDIwMTUwOTAxOBoIOW84bjVjaTY%3D
%R 10.13723/j.yxysh.2015.09.017
%W 北京万方数据股份有限公司
基金项目:

%0 Journal Article
%A 韩雪梅
%A 王立先
%A 梁艳哲
%A 胡琦
%A 邵雨薇
%A 王增福
%A 韩芸倩
%A 陈永聪
%+ 兰州大学
%+ 兰州大学
%+ 兰州大学
%+ 兰州大学
%+ 兰州大学
%+ 兰州大学
%+ 兰州大学
%+ 兰州大学
%T 基于结构方程模型的兰州市各县区乡村医生满意度分析
%J 中国全科医学
%J Chinese General Practice
%@ 1007-9572
%G chi
%D 2014
%N 25
%V
%P 2933-2936
%K 乡村医生; 满意度; 问卷调查; 结构方程模型
%X 目的：了解兰州市各县区乡村医生的工作满意度，为进一步提高乡村医生工作效率，制定完善的管理措施提供一定的政策建议。方法2O12年7月选取兰州市各县区参加培训的552名乡村医生，在参考大量文献的基础上，结合兰州市各县区乡村医生的实际状况，编制符合乡村医生实际情况的有针对性的乡村医生满意度调查问卷。运用结构方程模型找出影响工作满意度的因素，提出改善建议。结果不同性别、从医年限乡村医生工作满意度得分比较，差异有统计学意义（P<O. O5）；不同受教育水平、职称、职业资格情况乡村医生工作满意度得分比较，差异均无统计学意义（P>O. O5）。结构方程模型显示，业务素质与受教育水平的系数为7. O756，与收入水平的系数为O. O184；工作负荷与工作责任的系数为O.8397，与工作任务的系数为O.6817；工作环境与科室设备的系数为O.1739，与绩效考核的系数为1.2762；患者认可与患者信任的系数为O.7642，与患者尊重的系数为O.7132；工作满意与职业愉快感的系数为O.85O 4，与工作自豪感的系数为O.7185；离职倾向与离职念头的系数为O.7187，与留职可能性的系数为O.8O56。结论兰州市各县区乡村医生的总体满意度较低，应该采取进一步措施提高乡村医生满意度，进而提高乡村医生的工作效率。
%U https://d.wanfangdata.com.cn/periodical/ChlQZXJpb2RpY2FsQ0hJTmV3UzIwMjExMTMwEg96Z3FreXgyMDE0MjUwMDcaCDlvOG41Y2k2
%R 10.3969/j.issn.1007-9572.2014.25.007
%W 北京万方数据股份有限公司
基金项目:兰州大学中央高校基本科研业务费专项基金资助项目; 兰州市科技计划项目

%0 Journal Article
%A 申鑫
%A 姜恒
%A 冯晶
%A 甘勇
%A 卢祖洵
%H SHEN Xin
%H JIANG Heng
%H FENG Jing
%H GAN Yong
%H LU Zuxun
%+
%+
%T 国内外全科医生离职意愿研究进展
%J 中国全科医学
%J Chinese General Practice
%@ 1007-9572
%G chi
%D 2021
%N 22
%V 24
%P 2770-2776
%K 全科医生; 离职意愿; 综述
%X 降低全科医生离职意愿,加强全科医生人才队伍建设,是加强基层医疗卫生服务体系建设、建立分级诊疗制度、维护和增进人民群众健康、实现"健康中国"目标意义的关键环节.本研究从全球范围内初级卫生保健供给不足、我国对全科医学与全科医生的重视日益提高的现状入手,探讨全科医生在初级卫生保健中的作用,系统分析降低全科医生离职意愿的重要意义,全面总结影响全科医生离职意愿的人口学特征、工作满意度、组织认同度、薪酬待遇和工作积极性关键因素,提出应对我国全科医生离职意愿的政策建议,为相关部门制定政策和措施、稳定全科医生队伍、提升全科医生的职业吸引力提供参考.
%U https://d.wanfangdata.com.cn/periodical/ChlQZXJpb2RpY2FsQ0hJTmV3UzIwMjExMTMwEg96Z3FreXgyMDIxMjIwMDMaCDlvOG41Y2k2
%R 10.12114/j.issn.1007-9572.2021.00.106
%W 北京万方数据股份有限公司
基金项目:

%0 Journal Article
%A 孔国书
%A 钟明航
%A 张福康
%H KONG Guo-shu
%H ZHONG Ming-hang
%H ZHANG Fu-kang
%+
%+ 中央财经大学
%+ 江西人民出版社有限责任公司
%T 社会人口学特征对基层家庭医生的工作满意度影响 ——基于中西部三省份的实证调查数据
%J 中国卫生政策研究
%J Chinese Journal of Health Policy
%@ 1674-2982
%G chi
%D 2020
%N 11
%V 13
%P 49-56
%K 家庭医生; 工作满意度; 回归分析; 主成分分析
%X 目的:探究我国家庭医生主要的工作激励因素,分析影响其工作满意度的个人特征.方法:利用中西部三省份基层医疗卫生机构员工工作满意度调查数据,综合采用主成分分析、多元线性回归和二分类Logit回归.结果:(1)主成分分析结果表明,工作报酬、工作压力和工作内容是对家庭医生工作满意度影响最大的三个因子.(2)从回归结果看,家庭医生的户口类型、学历、职称和工资水平是影响其工作满意度的主要因素.建议:应特别重视建立科学合理的家庭医生薪酬待遇体系和考核评价机制,同时联合多方力量增进非物质激励,提升其职业成就感.
%U https://d.wanfangdata.com.cn/periodical/ChlQZXJpb2RpY2FsQ0hJTmV3UzIwMjExMTMwEhF6Z3dzemN5ajIwMjAxMTAwOBoIOW84bjVjaTY%3D
%R 10.3969/j.issn.1674-2982.2020.11.008
%W 北京万方数据股份有限公司
基金项目:中国人民大学科学研究基金"新时代健康中国思想研究"; "博士后国际交流计划"派出项目

%0 Journal Article
%A 臧世林
%T 分级诊疗背景下县域内基层医院医生离职倾向研究及对策建议
%J 江苏卫生事业管理
%J Jiangsu Healthcare Administration
%@ 1005-7803
%G chi
%D 2021
%N 6
%V 32
%P 725-729
%K 基层医生; 离职倾向; 职业倦怠; 付出回报失衡
%X 目的:通过对基层卫生院医生的离职倾向调查,为基层卫生院人力资源管理提供参考.方法:整群抽取江苏省建湖县17家基层卫生院242名医生进行问卷调查,调查内容包括基本情况、工作付出——回报量表、职业倦怠量表、组织支持现状及离职倾向等.运用Stata 12.0统计学软件做数据分析,采用分层嵌套Logistic回归分析,探索基层卫生院医生离职倾向的影响因素.结果:共发放问卷表242张,收回有效问卷198张,其中108(54.55％)人有离职倾向.Logistic回归分析表明,模型1只纳入人口学特征的变量,与初级职称相比,高级职称的医生离职倾向降低了75％.模型5显示,组织支持每增加1分,离职倾向从61％降低到54％.工作满意度每增加1分,离职倾向降低了48％;超负荷、职业倦怠分别增加了离职倾向81％和1.41倍.结论:建湖县基层卫生院医生队伍职业倦怠水平较高,付出——回报失衡较高,组织支持水平较好,但是离职倾向较高.付出回报失衡和职业倦怠增加了医生的离职倾向,组织支持、工作满意度降低了离职倾向.政府部门应制定合理的收入分配制度,提高医务人员的工作积极性,提高工作满意度.基层卫生院可从制度上强化对员工的组织支持工作,让医生从工作中获得更多的满足感,从而缓解基层卫生院医生较高离职倾向的问题.
%U https://d.wanfangdata.com.cn/periodical/ChlQZXJpb2RpY2FsQ0hJTmV3UzIwMjExMTMwEhFqc3dzc3lnbDIwMjEwNjAwOBoIOW84bjVjaTY%3D
%R 10.3969/j.issn.1005-7803.2021.06.008
%W 北京万方数据股份有限公司
基金项目:

%0 Journal Article
%A 张金佳
%A 张敏
%A 赵会芳
%A 张雅丽
%A 孙彦杰
%A 邢晓英
%A 王荣英
%H Zhang Jinjia
%H Zhang Min
%H Zhao Huifang
%H Zhang Yali
%H Sun Yanjie
%H Xing Xiaoying
%H Wang Rongying
%+ 河北医科大学第二医院
%+ 河北医科大学第二医院
%+ 河北医科大学第二医院
%+ 河北医科大学第二医院
%+ 河北医科大学第二医院
%+ 河北医科大学第二医院
%+ 河北医科大学第二医院
%T 河北省乡村医生工作现状及培训需求调查
%J 中华全科医师杂志
%J Chinese Journal of General Practitioners
%@ 1671-7368
%G chi
%D 2019
%N 1
%V 18
%P 42-46
%K 医师; 初级保健; 乡村卫生服务; 问卷调查
%X 目的 了解河北省乡村医生工作现状及培训需求,为乡村卫生事业建设及乡村医生培训提供政策建议.方法 2017年10-12月,按照分层抽样的原则,抽取河北省11个地级市现任乡村医生1 200名,采用自行设计的问卷进行调查,内容包括乡村医生的一般情况、工作满意度、医改政策的影响、培训需求等.结果 共发放问卷1 200份,收回有效问卷1 170份,有效回收率为97.5％.1 170名接受调查问卷的乡村医生中,男性占62.1％ (726/1 170),40岁以上者占63.9％(748/1 170),中专学历者占52.3％(612/1 170),从事乡村医生年限≥10年的占70.6％(826/1 170),对工作总体满意度为30.8％(360/1 170);被调查者回答所在卫生室为标准化村卫生室的占73.8％(864/1 170),已施行家庭签约的占72.0％(842/1 170),认为新医改政策改善村民看病难、看病贵的占52.8％(618/1 170);98％(1 147/1 170)乡村医生认为需要接受培训,93.6％(1 095/1 170)表示曾经接受过培训;对于上级部门组织的专业技能培训应为哪些方面内容的问题,根据被调查者的选择,依次排序为常见病、多发病(904人,占77.3％)、人文医学(650人,占55.6％)、急救知识(492人,占42.1％)等;关于乡村医生进行培训的影响因素,根据被调查者的选择,依次排序为时间、精力不足(656人,占54.3％)、缺乏适宜的培训形式(510人,占43.6％)、经济原因(476人,占40.3％)等.结论 各级政府部门应重视提高乡村医生的工作满意度,完善乡村医生培训体系,提高乡村医生业务水平,深入落实家庭医生签约服务,使乡村医生真正成为农村居民健康的“守门人”.
%U https://d.wanfangdata.com.cn/periodical/ChlQZXJpb2RpY2FsQ0hJTmV3UzIwMjExMTMwEhF6aHFreXN6ejIwMTkwMTAxMRoIOW84bjVjaTY%3D
%R 10.3760/cma.j.issn.1671-7368.2019.01.010
%W 北京万方数据股份有限公司
基金项目:Research Project Funded by Hebei Provincial Government

%0 Journal Article
%A 白雪
%A 卞立妍
%A 张雪文
%A 姜杰
%A 孟丽
%A 王嘉琳
%H BAI Xue
%H BIAN Liyan
%H ZHANG Xuewen
%H JIANG Jie
%H MENG Li
%H WANG Jialin
%+ 济宁医学院
%+ 济宁医学院
%+ 济宁医学院
%+ 济宁医学院
%+ 济宁医学院
%+ 济宁医学院
%T 乡村医生人格特征与工作满意度及工作投入的关系研究
%J 中国农村卫生事业管理
%J Chinese Rural Health Service Administration
%@ 1005-5916
%G chi
%D 2020
%N 10
%V 40
%P 731-735
%K 人格特征; 工作投入; 工作满意度; 乡村医生
%X 目的 了解乡村医生人格特征与工作投入、工作满意度的关系并探究工作满意度是否在人格与工作投入中发挥中介作用.方法 随机对鲁西南某市2 693位乡村医生开展问卷调查,问卷包括社会人口学特征、大五人格量表(BFI)、工作满意度量表(JDI)、工作投入量表(UWES).结果 乡村医生工作满意度总分为32.23±8.86,工作投入得分为66.15±20.26,人格特征三维度及活力、奉献、专注得分分别为23.57±7.02、19.70±6.28、22.88±7.63,相关分析显示,人格特征的5个维度与工作投入和工作满意度都有很强的相关性.神经质、外倾性与工作投入和工作满意度呈负相关,开放性、宜人性和严谨性与其呈正相关,工作满意度与工作投入两者呈正相关.将人格各维度与工作投入得分纳入回归方程,分析显示工作满意度在乡村医生人格与工作投入之间具有额外的中介作用.结论 管理部门在制定相关规章制度以提高工作满意度和工作投入时,应考虑每个人的独特个性.
%U https://d.wanfangdata.com.cn/periodical/ChlQZXJpb2RpY2FsQ0hJTmV3UzIwMjExMTMwEhN6Z25jd3NzeWdsMjAyMDEwMDExGgg5bzhuNWNpNg%3D%3D
%R 10.3969/j.issn.1005-5916.2020.10.011
%W 北京万方数据股份有限公司
基金项目:济宁医学院国家自然(社会)科学基金培育项目

%0 Journal Article
%A 贺春香
%A 龚放
%A 谢波
%H HE Chunxiang
%H GONG Fang
%H XIE Bo
%+ 重庆医科大学附属永川医院
%+
%+
%T 重庆市首届农村订单定向医学生基层工作情况及对策建议
%J 中国全科医学
%J Chinese General Practice
%@ 1007-9572
%G chi
%D 2021
%N 31
%V 24
%P 4009-4014
%K 全科医生; 农村订单定向医学生; 教育,医学; 工作现状; 职业满意
%X 背景 国家发展改革委等5部门于2010年启动实施农村订单定向医学生免费培养工作,截至目前已为中西部乡镇卫生院培养了近5.7万名订单定向生,从规模上实现了为中西部每家乡镇卫生院培养1名从事全科医疗本科医学生的"全覆盖".订单定向医学生在基层的工作和生活现况,以及基层医疗卫生单位对订单定向生的评价,是值得进一步关注的问题.目的 了解重庆市2010级首届订单定向生在基层的工作和生活情况,进而为订单定向生的培养与使用提供建议.方法 于2019年8—12月,以重庆市2010级完成5年本科医学教育、3年住院医师规范化培训并履约到基层工作的首批订单定向生为调查对象(n=160),采用研究组自行设计的调查表,调查其工作单位情况、薪酬待遇、服务期满后的工作计划、生活状况及面临的困难、对基层工作满意度等.另分别对重庆市永川区、南岸区、梁平区、黔江区订单定向生所在区(县)卫生健康委相关管理人员、签约乡镇卫生院的院负责人和中层管理人员共38人开展焦点小组访谈,主要访谈其对首届农村订单定向医学生的评价、影响订单定向生"扎根基层"的因素及培养建议等.结果 最终回收有效调查表121份(75.6％).工作方面:43例(35.5％)订单定向生所在工作单位已设立全科医学科/全科诊室;16例(13.2％)在工作单位从事全科岗位;98例(81.0％)月收入<6000元;97例(80.2％)已通过中级职称考试,但其中的90例(92.8％)尚未被聘为主治医师;81例(66.9％)近一年未参加过继续医学教育培训/学术会议;对于服务期满后的工作计划,66例(54.6％)表示不清楚,5例(4.1％)计划继续留在基层工作.生活方面:21例(17.4％)订单定向生表示单位提供免费周转房,93例(76.9％)认为单位不能为其解决部分实际困难.对基层工作的满意度方面:86例(71.1％)订单定向生对个人收入不满意,57例(47.1％)对工作岗位和承担任务不满意,24例(19.9％)对个人工作业绩不满意,22例(18.2％)对单位领导重视程度不满意.访谈结果显示:订单定向生在基层工作单位展现出较强的学习能力,综合素质较高,但收入欠佳;受多种因素影响,订单定向生长期服务基层的意愿不强;建议高校和住院医师规范化培训单位加强对订单定向生思想方面的引领,同时加强订单定向生与签约单位的沟通.结论 首届订单定向生在乡镇卫生院的工作满意度不高,基层单位对订单定向生重视程度不足,订单定向生培养模式和签约单位的需求"脱节".教育培训单位应该进一步完善订单定向生培养模式,相关政府部门须全面落实薪酬及职称晋升等相关待遇,使订单定向生能够"下得去、用得上、留得住".
%U https://d.wanfangdata.com.cn/periodical/ChlQZXJpb2RpY2FsQ0hJTmV3UzIwMjExMTMwEg96Z3FreXgyMDIxMzEwMTUaCDlvOG41Y2k2
%R 10.12114/j.issn.1007-9572.2021.00.299
%W 北京万方数据股份有限公司
基金项目:

%0 Journal Article
%A 马强
%A 韩亚蓉
%H MA Qiang
%H HAN Ya-rong
%+ 南通大学
%+
%T 农村基层医务人员离职倾向因素研究
%J 南通大学学报（社会科学版）
%J Journal of Nantong University (Social Sciences Edition）
%@ 1673-2359
%G chi
%D 2021
%N 2
%V 37
%P 79-88
%K 离职倾向; 农村基层医务人员; 付出-回报失衡; 工作满意度
%X 农村基层卫生人才建设已成为政府"强基层"的关键问题.然而,由于基层工作压力大、负担重和收入相对较低,导致基层招募难、留用难的问题.基于Price-Mueller离职模型,文章建立逐步回归模型验证付出回报失衡、工作强度、工作满意度和离职倾向关系,KHB模型进一步验证工作满意度的中介效应.研究结果表明,随着工作强度、付出-回报失衡的增加,农村基层医务人员工作满意度降低,离职倾向增加.工作满意度在工作强度、付出回报失衡与离职倾向之间起部分中介作用.因此,政府部门应适当减轻基层医务人员的工作量,逐步落实基于价值的绩效考核分配制度,提高工作满意度,促进基层卫生人力的可持续发展.
%U https://d.wanfangdata.com.cn/periodical/ChlQZXJpb2RpY2FsQ0hJTmV3UzIwMjExMTMwEhludHNmeHl4Yi16eHNoa3hiMjAyMTAyMDEwGgg5bzhuNWNpNg%3D%3D
%R 10.3969/j.issn.1673-2359.2021.02.010
%W 北京万方数据股份有限公司
基金项目:

%0 Journal Article
%A 李丽清
%A 赵玉兰
%A 李佳文
%A 甘勇
%A 卢祖洵
%+ 江西科技师范大学
%+ 江西旅游商贸职业学院
%+ 华中科技大学
%T 全科医生工作满意度、离职意愿与职业倦怠的结构方程模型研究
%J 中国卫生统计
%J Chinese Journal of Health Statistics
%@ 1002-3674
%G chi
%D 2021
%N 2
%V 38
%P 286-289
%K
%X 全科医生是我国基层卫生服务体系的重要组成部分,亦是改善社区居民健康的重要力量.近年来,我国医疗卫生体制改革以“强基层”为重点,基层卫生人才队伍建设,特别是全科医生队伍建设,是“强基层”的核心内容.尽管新医改的重点不断向基层医疗倾斜,政府也不断出台各种有利于稳定全科医生队伍的政策,但我国全科医生仍然面临人才短缺、人员留用困难等问题,这极大地影响着基层医疗卫生服务的水平和质量,也给分级诊疗制度的落实与推进带来巨大的挑战.工作满意度、离职意愿、职业倦怠是影响全科医生职业吸引力的关键因素,明确三者之间的因果结构及定量关系,对于稳定全科医生队伍,优化医疗资源配置至关重要.本研究在全国范围内对我国全科医生的基本情况、工作满意度、离职意愿、职业倦怠等方面展开调查,借助结构方程模型的相关方法与理论,在全面了解全科医生工作满意度、离职意愿与职业倦怠的基础上构建结构方程模型,实证分析三者之间的定量关系,并提出相关的政策建议.
%U https://d.wanfangdata.com.cn/periodical/ChlQZXJpb2RpY2FsQ0hJTmV3UzIwMjExMTMwEg96Z3dzdGoyMDIxMDIwMzMaCDlvOG41Y2k2
%R 10.3969/j.issn.1002-3674.2021.02.033
%W 北京万方数据股份有限公司
基金项目:

%0 Journal Article
%A 李君荣
%A 周一
%A 李蕾
%A 王琳娜
%H Li Junrong
%H Zhou Yi
%H Li Lei
%H Wang Linna
%+ 江苏大学
%+ 江苏大学
%+ 江苏大学
%+ 江苏大学
%T 基于结构方程模型的乡村医生工作满意度研究
%J 南京医科大学学报（社会科学版）
%J Journal of Nanjing Medical University(Social Sciences)
%@ 1671-0479
%G chi
%D 2014
%N 2
%V 14
%P 100-103
%K 乡村医生; ERG需要理论; 结构方程模型; 工作满意度
%X 目的:调查镇江市乡村医生工作满意度并分析其影响因素,以提出稳定乡村卫生人力资源的建议,更好地发挥乡村医生在农村三级卫生服务网中的作用.方法:以ERG需要理论为框架设计问卷对180名乡村医生进行问卷调查,用结构方程模型分析工作满意度的影响因素.结果:成长空间对总体满意度影响效应最大(β=0.56,P＜0.01),工作待遇次之(β=0.46,P＜0.01),人际关系(β=0.31,P＜0.01)的影响效应较弱.其中福利待遇、奖惩制度、考核标准、进修培训、晋升机会等是影响工作满意度的重要因素.结论:提高乡村医生收入、制订公平合理的薪酬分配机制、提供更多技能培训机会、营造良好的工作环境,可有效提高乡村医生的工作满意度.
%U https://d.wanfangdata.com.cn/periodical/ChlQZXJpb2RpY2FsQ0hJTmV3UzIwMjExMTMwEhRuanlrZHh4Yi1zaDIwMTQwMjAwNhoIOW84bjVjaTY%3D
%R 10.7655/NYDXBSS20140206
%W 北京万方数据股份有限公司
基金项目:

%0 Journal Article
%A 张胜军
%H ZHANG Sheng-jun
%+ 中南大学
%T 乡村医生工作满意度的影响因素分析——对湖南省12个县、市36所乡镇卫生院和36个村卫生室的调查
%J 中国初级卫生保健
%J Chinese Primary Health Care
%@ 1001-568X
%G chi
%D 2014
%N 3
%V 28
%P 26-29
%K 乡村医生; 工作满意度; 对策建议/湖南
%X 乡村医生的工作满意度与卫生服务能力、效率及居民满意程度密切相关.在湖南省12个县、市36所乡镇卫生院和36个村卫生室抽样实地调查的基础上,分析了乡镇医生工作满意度的现状及其影响因素,并提出了提高乡村医生满意度的对策建议.
%U https://d.wanfangdata.com.cn/periodical/ChlQZXJpb2RpY2FsQ0hJTmV3UzIwMjExMTMwEhF6Z2Nqd3NiajIwMTQwMzAxMhoIOW84bjVjaTY%3D
%R 10.3969/j.issn.1001-568X.2014.03.0012
%W 北京万方数据股份有限公司
基金项目:湖南省湘学研究院2013年一般委托项目“湖南省乡村医疗卫生人才队伍建设研究”的阶段性研究成果

%0 Journal Article
%A 刘彩茵
%A 何婷婷
%A 王全
%H LIU Caiyin
%H HE Tingting
%H WANG Quan
%+ 武汉大学
%+ 武汉大学
%+ 武汉大学
%T 基层医务人员的家庭医生签约服务政策响应度及工作满意度研究
%J 中国全科医学
%J Chinese General Practice
%@ 1007-9572
%G chi
%D 2019
%N 10
%V 22
%P 1160-1164
%K 家庭医生签约服务; 社区卫生工作者; 政策响应度; 职业满意; 优化策略
%X 背景 基层医务人员是开展家庭医生签约服务的主要执行者,其政策响应度和工作满意度是稳步推进家庭医生签约服务的关键.目的 探讨基层医务人员的家庭医生签约服务政策响应度及工作满意度,为促进签约服务的持续发展提供对策建议.方法 于2018年2—5月,采用多阶段抽样法在湖北省宜昌市抽取基层医务人员500例进行问卷调查,主要内容包括基本情况、对开展家庭医生签约服务的评价、对家庭医生签约服务的政策响应度及工作满意度.采用多因素Logistic逐步回归分析基层医务人员工作满意度的影响因素.结果 共回收有效问卷462份,问卷有效回收率为92.4％.30.5％(141/462)的医务人员非常/比较积极参与家庭医生签约服务,25.9％(120/462)的医务人员认为现有激励机制完全/比较能调动医务人员积极性.医务人员对工资薪酬、工作环境、同事关系、发展前景、个人成就感的满意度得分分别为(2.7±0.7)、(3.4±0.7)、(4.1±0.8)、(3.3±0.9)、(3.5±0.8)分("很不满意"～"非常满意"分别计为1～5分),总体工作满意度得分为(17.4±3.5)分.多因素Logistic逐步回归分析结果显示,平均月收入、开展家庭医生签约服务后工作时间的变化、家庭医生岗位的工作风险、家庭医生岗位的重要性、现有激励机制能否调动医务人员积极性是基层医务人员工作满意度的影响因素(P<0.05).结论 基层医务人员的家庭医生签约服务政策响应度与工作满意度均有待提高.建议创新基层医务人员的激励措施,完善签约服务工作价值的绩效考核;加强培养优秀的家庭医生队伍,建立长期家庭医生人才培养机制,提高家庭医生职业稳定性.
%U https://d.wanfangdata.com.cn/periodical/ChlQZXJpb2RpY2FsQ0hJTmV3UzIwMjExMTMwEg96Z3FreXgyMDE5MTAwMDcaCDlvOG41Y2k2
%R 10.12114/j.issn.1007-9572.2019.10.006
%W 北京万方数据股份有限公司
基金项目:湖北省卫生和计划生育委员会科研项目; 2017年度教育部人文社会科学研究青年基金项目

%0 Journal Article
%A 郑婵娇
%A 陈宝欣
%A 黄志杰
%A 沈欢瑜
%A 欧伟麟
%A 张冬莹
%A 王家骥
%A 周志衡
%H ZHENG Chanjiao
%H CHEN Baoxin
%H HUANG Zhijie
%H SHEN Huanyu
%H OU Weilin
%H ZHANG Dongying
%H WANG Jiaji
%H ZHOU Zhiheng
%+ 广东省疾病预防控制中心
%+ 深圳市福田区慢性病防治院
%+ 广州华立科技职业学院
%+ 华南农业大学医院
%+ 广州医科大学第三附属医院
%+ 广州医科大学第一附属医院
%+ 广州华立科技职业学院
%+ 深圳市福田区慢性病防治院
%T 广东省首批家庭医生式服务试点社区卫生技术人员工作满意度及影响因素分析研究
%J 中国全科医学
%J Chinese General Practice
%@ 1007-9572
%G chi
%D 2020
%N 8
%V 23
%P 964-968
%K 社区卫生工作者; 社区卫生服务; 家庭医生; 工作满意度; 影响因素分析
%X 背景家庭医生团队在初级保健中以温情守护居民健康,然而受基层医疗建设不足等条件的种种制约,如何保证温情守护?目的 了解广东省首批家庭医生式服务试点社区卫生技术人员的工作满意度现状及其影响因素,为基层卫生人才队伍建设提供参考依据.方法 于2014年6月—2016年6月,在广东省共36个家庭医生式服务试点的社区卫生服务中心采用分层抽样法各层按1:1:1的比例从3类卫生技术人员中抽取调查对象.分别是管理人员、技术服务人员及其他社区卫生工作者.采用自行设计的问卷进行调查,问卷内容包括一般人口学特征、总体工作满意度以及21项满意度因子.分析社区卫生技术人员的工作满意度现状及影响因素.结果 共发放问卷275份,回收有效问卷251份,有效回收率为91.3％.社区卫生技术人员自我评价的总体工作满意度得分是(3.8±0.7)分,217名(86.5％)社区卫生技术人员对工作感到满意或非常满意.21项满意度因子的得分均值中,得分最高的是"同事关系"(4.1±0.5)分,得分最低的是"单位福利待遇"(2.8±1.1)分.不同年龄对与领导的关系的满意度、不同文化程度对工作量的满意度、不同职称对得到同事的帮助的满意度比较,差异均有统计学意义(P<0.05).多因素Logistic回归分析结果显示,工作人数及分配合理程度〔OR=2.118,95％CI(1.072,4.184)〕、个人能力提高情况〔OR=2.220,95％CI(1.181,4.173)〕、单位的监督管理制度〔OR=1.905,95％CI(1.023,3.546)〕、与领导的关系〔OR=4.640,95％CI(1.328,16.214)〕和同事关系〔OR=5.111,95％CI(1.330,19.644)〕是影响总体工作满意度的因素(P<0.05).结论 家庭医生式服务试点社区卫生技术人员有较高的工作满意度,工作人数及分配合理程度、个人能力提高情况、单位的监督管理制度、与领导的关系和同事是工作满意度的影响因素.
%U https://d.wanfangdata.com.cn/periodical/ChlQZXJpb2RpY2FsQ0hJTmV3UzIwMjExMTMwEg96Z3FreXgyMDIwMDgwMTMaCDlvOG41Y2k2
%R 10.12114/j.issn.1007-9572.2020.00.035
%W 北京万方数据股份有限公司
基金项目:深圳市卫生系统科研项目; 广东省科技项目; 深圳市福田区科创委项目

%0 Journal Article
%A 邹宛均
%A 张绍群
%A 龚放
%H ZOU Wanjun
%H ZHANG Shaoqun
%H GONG Fang
%+ 重庆医科大学
%+ 重庆医科大学
%+ 重庆医科大学附属永川医院
%T 重庆市基层全科医生工作满意度及其影响因素研究
%J 中国全科医学
%J Chinese General Practice
%@ 1007-9572
%G chi
%D 2019
%N 31
%V 22
%P 3819-3824
%K 全科医生; 职业满意; 影响因素分析; 重庆
%X 背景目前我国基层医疗机构全科医生缺口较大,尤其是西部农村地区,导致了基层全科医生工作任务繁重,执业环境差,长期处于超负荷状态,严重影响了其工作满意度,调查其工作满意度并分析影响因素,可以为稳定基层医疗人才队伍、提升基层医疗服务质量提供依据.目的 调查重庆市基层全科医生工作满意度的现状及其影响因素.方法 于2015年5—11月,采取分层随机抽样的方法,在重庆市抽取了27个区(县)的58家基层医疗卫生机构的354例全科医生进行问卷调查.问卷内容包含基本情况、执业状况、职业认知与素质、工作满意度评价.其中工作满意度评价采用5级评分法,从"很不满意"～"很满意"计为1～5分.最终回收有效问卷338份,有效回收率为95.5％.结果 基层全科医生工作满意度总平均分为(2.75±0.83)分,不同性别、任职科室、每周工作量、工资年收入、工作单位类型、最高学历、职称、家人对从事全科医学工作的支持程度及职业热爱程度的全科医生工作满意度评分比较,差异有统计学意义(P<0.05).多元线性回归分析显示,影响全科医生工作满意度的因素有性别、任职科室、每周工作量、工作单位类型、最高学历、职称、家人对从事全科医学工作的支持程度及职业热爱程度(P<0.05).结论 基层全科医生工作满意总体不高.相比较而言女性、任职于妇产科、每周工作量大、工作于乡镇卫生院、具有硕士学历、中级职称、家人支持度低及职业热爱程度低的全科医生工作满意度较低.针对这些因素,通过采取降低工作强度、提高薪资待遇等措施来提高全科医生工作满意度,真正地将人才留在基层.
%U https://d.wanfangdata.com.cn/periodical/ChlQZXJpb2RpY2FsQ0hJTmV3UzIwMjExMTMwEg96Z3FreXgyMDE5MzEwMTAaCDlvOG41Y2k2
%R 10.12114/j.issn.1007-9572.2019.00.455
%W 北京万方数据股份有限公司
基金项目:2015年重庆市社会科学规划一般项目; —医教协同模式下重庆市全科医生执业现状及其影响因素研究; 重庆市卫生计生委2015年医学科研计划项目重点项目

%0 Journal Article
%A 张雪珂
%A 王锐安
%A 缪露
%A 张玉兰
%A 杨群
%A 郎红娟
%+ 中国人民解放军总医院
%+ 长安医院
%+ 第四军医大学
%+ 中国人民解放军总医院
%+ 第四军医大学
%+ 第四军医大学唐都医院
%T 陕西乡村医生职业价值观调查分析
%J 西南国防医药
%J MEDICAL JOURNAL OF NATIONAL DEFENDING FORCES IN SOUTHWEST CHINA
%@ 1004-0188
%G chi
%D 2013
%N 12
%V 23
%P 1411-1413
%K 陕西; 乡村医生; 职业价值观; 调查
%X 职业价值观(work values)是人们衡量某种职业的优劣和重要性的内心尺度,它是个人对待职业的一种信念,并为其职业选择、努力实现工作目的提供充分的理由[1].其内涵主要包括:职业理想、职业选择、职业评价、职业价值取向[2].职业价值是人生观、价值观的重要组成部分,是个人对工作所持有的信念与偏好,是主体对于工作意义的认识[3].乡村医生作为社会特殊群体,工作在医疗一线,为群众身心健康奉献自己的知识和生命.本文调查分析了陕西乡村医生的职业价值观,比较了性别、文化程度、年龄、工作年限、工作满意度水平等因素对职业价值观的影响,为培养高素质乡村医生提供参考.
%U https://d.wanfangdata.com.cn/periodical/ChlQZXJpb2RpY2FsQ0hJTmV3UzIwMjExMTMwEg94bmdmeXkyMDEzMTIwNjkaCDlvOG41Y2k2
%R 10.3969/j.issn.1004-0188.2013.12.063
%W 北京万方数据股份有限公司
基金项目:

%0 Journal Article
%A 宋青
%A 杜雪平
%+
%+
%T 北京市西城区基层全科医生工作满意度调查分析
%J 中华全科医师杂志
%J Chinese Journal of General Practitioners
%@ 1671-7368
%G chi
%D 2020
%N 12
%V 19
%P 1181-1183
%K 社区卫生中心; 职业满意; 全科医生
%X 为了解北京市西城区社区全科医生工作现况及满意度，采用横断面调查的方法，于2016年9—10月对北京市西城区15家社区卫生服务中心（站）的619名在岗全科医生进行问卷调查，内容包括人员基本情况，对工资收入、绩效考核、执业和办公环境、设备配备、职称晋升和培训等满意率，受尊重程度及希望改善的工作相关内容。结果显示，全科医生对工资收入、绩效考核、执业环境、办公环境、设备配置、职称晋升和培训等方面的综合满意率为80.0%（495/619）。其中，对工资收入的满意率最低（43.5%，269/619），对培训学习的满意率最高（94.3%，584/619）。全科医生认为受患者尊重的比例93.2%（577/619），受社会尊重比例为80.0%（495/619）。全科医生最希望改善的方面是提高个人收入（95.6%，592/619）和提高工作能力（44.3%，274/619）。提示在未来的医疗改革中，要尽可能提高全科医生与其工作价值相匹配的收入，进一步提高全科医生综合满意率，从而更好地为患者提供卫生服务。
%U https://d.wanfangdata.com.cn/periodical/ChlQZXJpb2RpY2FsQ0hJTmV3UzIwMjExMTMwEhF6aHFreXN6ejIwMjAxMjAwMxoIOW84bjVjaTY%3D
%R 10.3760/cma.j.cn114798-20200714-00805
%W 北京万方数据股份有限公司
基金项目:

%0 Journal Article
%A 刘肖
%+ 菏泽市中医医院
%T 医护一体化模式在护理中的实施现状调查
%J 中国农村卫生
%J China rural health
%@ 1674-361X
%G chi
%D 2020
%N 3
%V 12
%P 20-21
%K 医护一体化; 工作模式; 调查研究
%X 目的:了解医护一体化工作模式在护理领域中的实施现状,探讨其应用管理方法,为进一步提升其应用效果提供依据.方法:在某医院呼吸科已实施医护一体化工作模式进行现状调查表,以患者就医时间、患者满意度、医生满意度、护理人员服务工作满意度、平均住院时间五个参考值,比较医护一体化实施前、后五个参考值.结果:患者就医时间由4.8h降至3.2h(P<0.01),患者满意度由87.37％增至91.23％(P<0.01),医生满意度由81.54％增至89.87％(P<0.01),护理人员服务满意度由78.95％增至91.23％(P<0.05),平均住院时间由9.8d降至7.6d(P<0.01),实施前后五个参考值的差异性有统计学意义.结论:医护一体化工作模式的实施运用对患者就医时间、住院时间有着显著缩短,对患者满意度、医生满意度及护理人员服务满意度有着提升作用,缓解了医患关系和"就医难、住院贵"的问题,促进护理专业的优质发展和工作质量.
%U https://d.wanfangdata.com.cn/periodical/ChlQZXJpb2RpY2FsQ0hJTmV3UzIwMjExMTMwEg96Z25jd3MyMDIwMDMwMTEaCDlvOG41Y2k2
%R 10.3969/j.issn.1674-361X.2020.03.011
%W 北京万方数据股份有限公司
基金项目:

%0 Journal Article
%A 李彩云
%A 牛林艳
%A 简锦丽
%A 龚琦玮
%H Li Caiyun
%H Niu Linyan
%H Jian Jinli
%H
%+ 厦门大学附属妇女儿童医院
%+ 内蒙古医科大学
%+ 厦门大学附属妇女儿童医院
%+ 厦门大学附属妇女儿童医院
%T 三角评估联合生命体征监测在肺炎患儿病情评估中的应用效果观察
%J 基层医学论坛
%J The Medical Forum
%@ 1672-1721
%G chi
%D 2020
%N 21
%V 24
%P 2979-2981
%K 肺炎患儿; 病情评估; 三角评估; 生命体征监测
%X 目的 评价三角评估联合生命体征监测在肺炎患儿病情观察中的应用效果.方法 选取2018年4—6月在我科住院的肺炎患儿100例为研究对象,按照随机数字表法分为观察组和对照组,每组各50例.对照组采用常规的病情评估方法,观察组采用三角评估联合生命体征监测的评估方法,比较2组患儿病情变化识别率、医疗纠纷情况及住院家属满意度、医生对护士工作满意度情况.结果 观察组的病情变化识别率、家属满意度及医生对护士工作满意度均高于对照组,医疗纠纷少于对照组,差异有统计学意义(P<0.05).结论 三角评估联合生命体征监测可有效提高对肺炎患儿病情变化的识别率和家属满意度,增加医生对护士工作的信任度,同时减少医疗纠纷的发生,值得推广.
%U https://d.wanfangdata.com.cn/periodical/ChlQZXJpb2RpY2FsQ0hJTmV3UzIwMjExMTMwEg9qY3l4bHQyMDIwMjEwMTAaCDlvOG41Y2k2
%R 10.19435/j.1672-1721.2020.21.010
%W 北京万方数据股份有限公司
基金项目:

%0 Journal Article
%A 张奚
%A 刘伟楠
%A 朱滨海
%H ZHANG Xi
%H LIU Weinan
%H ZHU Binhai
%+ 南京医科大学
%T 江苏省基层全科医生工作满意度及影响因素研究
%J 江苏卫生事业管理
%J Jiangsu Healthcare Administration
%@ 1005-7803
%G chi
%D 2020
%N 11
%V 31
%P 1493-1498
%K 全科医生; 工作满意度; 江苏
%X 目的:通过对江苏省基层全科医生的工作满意度进行实证分析调查,了解全科医生工作满意度及其影响因素.方法:2020年4月—5月,选取江苏省1400名基层全科医生作为研究对象进行问卷调查,问卷内容分为社会人口学特征和工作满意度两部分.通过美国明尼苏达满意度问卷,包括对工作条件的满意度、对领导的满意度、对责任感的满意度、对外在奖励的满意度4个维度,统计学分析选用单因素方差分析和logistic回归分析方法分析全科医生工作满意度的影响因素.结果:1308份(93.4％)调查问卷有效.工作满意度总平均得分为(75.22±15.01)分,总分较高(≥80分)的全科医生有442名(33.8％),对工作条件的满意度、对领导的满意度、对责任感的满意度、对外在奖励的满意度平均得分分别为(23.06±4.62)分、(7.52±2.06)分、(23.57±4.39)分、(21.06±5.29)分.logistic回归分析结果显示,年龄、工作单位、行政职务、体育锻炼次数是影响工作满意度的主要因素.结论:江苏省基层全科医生工作满意度有待提高,建议继续加强对基层全科医生的扶持政策,以稳定和不断提高全科医生工作满意度.
%U https://d.wanfangdata.com.cn/periodical/ChlQZXJpb2RpY2FsQ0hJTmV3UzIwMjExMTMwEhFqc3dzc3lnbDIwMjAxMTAyORoIOW84bjVjaTY%3D
%R 10.3969/j.issn.1005-7803.2020.11.029
%W 北京万方数据股份有限公司
基金项目:

%0 Journal Article
%A 李珑
%A 王晓燕
%A 王辰
%A 韩优莉
%A 黄昊
%+ 首都医科大学
%+ 首都医科大学
%+ 首都医科大学
%+ 首都医科大学
%+ 首都医科大学
%T 改善乡村医生收入不满意现状的有效措施探索
%J 中国初级卫生保健
%J Chinese Primary Health Care
%@ 1001-568X
%G chi
%D 2012
%N 11
%V 26
%P 1-4
%K 乡村医生; 收入满意度; 养老保险
%X 目的 调查乡村医生的收入满意度和对现行养老政策的满意情况,探索提升其收入满意度的有效措施.方法 对北京市5个区(县)25个乡镇75个村共77名乡医进行问卷调查,并对5名乡医进行定性访谈,以了解乡村医生的收入满意度情况及有效改善措施.结果 乡村医生对其收入水平和现行养老制度的满意度偏低;应从增加政府补助,提高养老保险水平/提供养老保险,增加培训发展的机会,相关部门和村委会提供工作支持,改善房屋设施,完善激励机制等方面采取有效措施.结论乡村医生薪酬制度和养老制度的不完善正在极大地制约着农村基层卫生人力资源的建设与发展,应从政府财政投入与政策制度完善,上级医疗机构大力扶持,村委会全力支持等多方面共同努力,满足广大乡村医生对于物质、社会以及精神层面的需求,以保障农村卫生工作的健康发展.
%U https://d.wanfangdata.com.cn/periodical/ChlQZXJpb2RpY2FsQ0hJTmV3UzIwMjExMTMwEhF6Z2Nqd3NiajIwMTIxMTAwMRoIOW84bjVjaTY%3D
%R
%W 北京万方数据股份有限公司
基金项目:北京市哲学社会科学重大项目"医改背景下的首都农村卫生人力资源配置研究"

%0 Journal Article
%A 钱宇
%A 王小合
%A 陈洁
%A 任佳焌
%A 程港镁
%A 潘文文
%+
%+
%+
%T 基层医生开展首诊意愿的驱动因素与形成机制研究
%J 中华医院管理杂志
%J Chinese Journal of Hospital Administration
%@ 1000-6672
%G chi
%D 2020
%N 1
%V 36
%P 66-71
%K 基层首诊; 首诊意愿; 驱动因素; 形成机制; 结构方程模型
%X 目的:基于知信行与期望理论，探究、构建及验证基层医生开展首诊意愿的驱动因素理论模型与形成机制。方法:运用随机整群抽样方法，于2019年4—5月，对杭州市20家基层医疗卫生服务机构的医生进行问卷调查，调查内容包括基层医生的首诊认知水平、首诊能力自评、政策制度评价、首诊工作期望、工作满意度等。采用描述性统计、多重线性回归、结构方程模型分析等方法，探究基层医生首诊意愿的驱动因素与形成机制。结果:基层医生开展首诊意愿率为76.4%(308/403);首诊工作正面期望( β＝0.309)、首诊认知水平( β＝0.216)、政策制度评价( β＝0.184)、首诊能力自评( β＝0.170)，均直接影响基层医生开展首诊意愿；5类驱动因素对首诊意愿的影响总效应依次为首诊认知水平(0.536)、政策制度评价(0.494)、首诊能力自评(0.436)、首诊工作正面期望(0.186)、工作满意度(0.146)。 结论:首诊认知、首诊能力、政策制度、正向期望分别是驱动基层医生开展首诊意愿的重要前提、关键动力、有力保障、激发力量。建议政府及医疗机构进一步提高基层医生首诊认知水平，系统提升首诊服务能力，协同完善财政投入、医保报销、转诊制度等政策引导措施，建立健全基层医生职业发展、绩效考核、薪酬福利等激励措施。
%U https://d.wanfangdata.com.cn/periodical/ChlQZXJpb2RpY2FsQ0hJTmV3UzIwMjExMTMwEg96aHl5Z2wyMDIwMDEwMTMaCDlvOG41Y2k2
%R 10.3760/cma.j.issn.1000-6672.2020.01.016
%W 北京万方数据股份有限公司
基金项目:

%0 Journal Article
%A 何佳佳
%A 林振平
%A 赵亮
%A 吴建国
%H HE Jia-jia
%H LIN Zhen-ping
%H ZHAO Liang
%H WU Jian-guo
%+ 南京医科大学
%+ 南京医科大学
%+ 南京医科大学
%+ 南京医科大学
%T 乡镇卫生院职工工作满意度及影响因素分析
%J 中国农村卫生事业管理
%J Chinese Rural Health Service Administration
%@ 1005-5916
%G chi
%D 2012
%N 5
%V 32
%P 455-458
%K 乡镇卫生院; 工作满意度; 影响因素
%X 目的:了解乡镇卫生院职工工作满意度,并分析其主要影响因素,为提高乡镇卫生院服务水平提供参考依据.方法:采用分层抽样的方法,抽取连云港市2个县,对其8家乡镇卫生院的234名医务人员进行问卷调查,并运用因子分析和Logistic回归分析筛选出主要影响因子以及社会学影响因素.结果:回收有效问卷215份,有效应答率为91.9％,总体满意得分为2.51分,影响职工工作满意度的主要因子依次为医院管理及人文制度、工作环境及工作报酬2个;影响职工工作满意度的社会学因素依次为文化程度、行政职务、专业职称.结论:乡镇卫生院应当从完善人文制度、加强基础设施、提高医务人员工资与待遇等方面增强自身的内涵建设,提高职工工作满意度.
%U https://d.wanfangdata.com.cn/periodical/ChlQZXJpb2RpY2FsQ0hJTmV3UzIwMjExMTMwEhN6Z25jd3NzeWdsMjAxMjA1MDA3Ggg5bzhuNWNpNg%3D%3D
%R
%W 北京万方数据股份有限公司
基金项目:

%0 Journal Article
%A 贺丽霞
%A 王洁莹
%A 何俊
%A 刘凤芝
%+ 中国医科大学
%+ 中国医科大学
%+ 中国医科大学
%+ 中国医科大学
%T 乡村医生基本情况调查与分析
%J 中国实用乡村医生杂志
%J CHINESE PRACTICAL JOURNAL OF RURAL DOCTOR
%@ 1672-7185
%G chi
%D 2011
%N 6
%V 18
%P 18-20
%K 乡村医生; 基本情况; 问题
%X 目的了解乡村医生基本情况及存在的问题,为制定有针对性的政策、完善乡村医生队伍建设提供依据.方法采用问卷调查,对江苏、云南、贵州、北京、浙江、广西、甘肃,黑龙江8个省(区、市)乡村医生进行基本情况的调查.结果女性偏低、学历不高、职称低是乡村医生的主要特征;乡村医生培训重理论轻实践、培训层次低;工作满意度不高,尤其是收入和工作环境;存在乱收费、收入不合理等困难.结论应加大支持力度,提高乡村医生待遇,按需培训提高乡村医生素质,为缓解群众看病难、看病贵提供有效支撑.
%U https://d.wanfangdata.com.cn/periodical/ChlQZXJpb2RpY2FsQ0hJTmV3UzIwMjExMTMwEhN6Z3N5eGN5c3p6MjAxMTA2MDA5Ggg5bzhuNWNpNg%3D%3D
%R 10.3969/j.issn.1672-7185.2011.06.009
%W 北京万方数据股份有限公司
基金项目:

%0 Journal Article
%A 胡慧美
%A 王妮妮
%A 陈定湾
%+ 杭州医学院
%+ 杭州医学院
%+ 杭州医学院
%T 浙江省基层医疗机构临床医生工作满意度的因子分析
%J 中国卫生统计
%J Chinese Journal of Health Statistics
%@ 1002-3674
%G chi
%D 2017
%N 4
%V 34
%P 592-594,597
%K 基层医疗机构; 满意度; 因子分析; 影响因素; 激励措施
%X 目的 了解浙江省基层医疗机构临床医生对工作的满意度,探讨影响工作满意度关键因素,为制定浙江省基层卫生工作人员的激励机制提供一定的参考依据.方法 采用因子分析法对基层临床医生的工作满意度进行研究,寻找对浙江省基层临床医生工作满意度的主要影响因素.结果 医院管理、职业诉求、自我认同、外界影响、认可与归属感和用药自主权是影响工作满意度的主要因素.结论 卫生行政管理部门在提高基层医疗机构临床医生工作满意度时,应向上述六方面倾斜,制定有效的激励措施提高基层临床医生的工作积极性及满意度.
%U https://d.wanfangdata.com.cn/periodical/ChlQZXJpb2RpY2FsQ0hJTmV3UzIwMjExMTMwEg96Z3dzdGoyMDE3MDQwMTcaCDlvOG41Y2k2
%R
%W 北京万方数据股份有限公司
基金项目:浙江医学高等专科学校科研基金项目

%0 Journal Article
%A 王珊珊
%A 邵海亚
%H WANG Shanshan
%H SHAO Haiya
%+ 南京医科大学
%+
%T 江苏省基层卫生人员工作发展机会满意度的区域差异研究
%J 中国全科医学
%J Chinese General Practice
%@ 1007-9572
%G chi
%D 2021
%N 28
%V 24
%P 3602-3608
%K 医生,初级保健; 满意度; ERG理论; 影响因素分析; 江苏
%X 背景 随着社会经济的发展,基层卫生人员不再仅关注眼前的工资待遇,对未来职业发展前景、工作发展机会的重视度也在不断提高.目的 从区域差异角度,了解江苏省基层卫生人员工作发展机会满意度现状及其影响因素,为提高岗位吸引力政策的推行提供理论参考.方法 2019年12月,采用多阶段分层整群抽样方法对抽取的698名基层卫生人员进行问卷调查,问卷根据ERG理论编制,包括基本信息、工作满意度情况和工作满意度影响因素量表三部分.了解江苏省不同地区人员工作发展机会满意度情况,并从生存需要、关系需要和成长需要三方面分析其影响因素.结果 江苏省基层卫生人员工作成果、工作价值、工作发展机会满意度得分分别为(4.36±0.75)、(4.44±0.66)、(4.20±0.86)分.江苏省苏南、苏中、苏北地区基层卫生人员工作发展机会满意度得分分别为(4.07±0.99)、(4.38±0.79)、(4.25±0.78)分,三者比较,差异有统计学意义(F=6.995,P<0.001).在生存需要方面,城市吸引力是苏南、苏中地区,工资待遇是苏南地区,卫生队伍建设是苏北地区基层卫生人员工作发展机会满意度的影响因素(P<0.05);在关系需要方面,工作氛围是苏南、苏北地区,领导公平性是苏南地区,领导责任感是苏北地区基层卫生人员工作发展机会满意度的影响因素(P<0.05).结论 江苏省基层卫生人员工作发展机会满意度存在区域差异,应从影响因素入手,结合不同地域的特点采取差异化改善措施,从而为基层卫生岗位吸引、留住更多优秀人才,推动我国医药卫生事业发展.
%U https://d.wanfangdata.com.cn/periodical/ChlQZXJpb2RpY2FsQ0hJTmV3UzIwMjExMTMwEg96Z3FreXgyMDIxMjgwMTIaCDlvOG41Y2k2
%R 10.12114/j.issn.1007-9572.2021.00.241
%W 北京万方数据股份有限公司
基金项目:

%0 Journal Article
%A 周小刚
%A 陈水琳
%A 李丽清
%A 甘勇
%H ZHOU Xiaogang
%H CHEN Shuilin
%H LI Liqing
%H GAN Yong
%+ 华东交通大学
%+ 华东交通大学
%+ 江西科技师范大学
%+ 华中科技大学
%T 我国西部地区全科医生工作满意度及其影响因素分析
%J 中国全科医学
%J Chinese General Practice
%@ 1007-9572
%G chi
%D 2019
%N 34
%V 22
%P 4266-4271
%K 全科医学; 全科医生; 职业满意; 西部地区; 影响因素分析
%X 背景 全科医生作为全科医疗服务的主要提供者,在基层医疗卫生服务中发挥着举足轻重的作用,分析其工作满意度及影响因素,对于改善全科医生素质、稳定全科医生队伍及提高全科医生服务水平具有重要意义.目的 了解西部地区全科医生的工作满意度现状及其影响因素.方法 于2017年10月—2018年2月,采取多阶段分层随机抽样法抽取西部地区社区卫生服务机构(社区卫生服务中心和社区卫生服务站)全科医生1050例为研究对象进行问卷调查.问卷内容包括全科医生基本情况和工作满意度.采用宋奎勐修订的工作满意度量表进行工作满意度测量,包括物质满意度、关系满意度、成长满意度和整体满意度4个维度.采用二分类Logistic回归分析全科医生工作满意度的影响因素.结果 1036份(98.67％)西部地区全科医生问卷被视为有效.西部地区全科医生的工作满意度总均分为(37.39±7.35)分,654例(63.13％)全科医生工作满意度总分较高(≥36分).其中,西部地区全科医生的物质满意度平均分为(11.86±2.71)分,关系满意度平均分为(13.18±2.52)分,成长满意度平均分为(9.17±2.37)分,整体满意度平均分为(3.18±0.79)分.单因素分析结果显示,不同性别、学历、任职方式、加班情况及收入水平全科医生工作满意度比较,差异有统计学意义(P<0.05).二分类Logistic回归分析结果显示,任职方式、加班情况及收入水平是西部地区全科医生工作满意度的影响因素(P<0.05).结论 西部地区全科医生的工作满意度较高,任职方式、加班情况及收入水平是其影响因素.因此,建议改善薪酬结构,适当减少工作任务量,有效缓解全科医生工作压力,推行"去编制化"政策,激发全科医生的工作积极性,以提高全科医生工作满意度.
%U https://d.wanfangdata.com.cn/periodical/ChlQZXJpb2RpY2FsQ0hJTmV3UzIwMjExMTMwEg96Z3FreXgyMDE5MzQwMjEaCDlvOG41Y2k2
%R 10.12114/j.issn.1007-9572.2019.00.540
%W 北京万方数据股份有限公司
基金项目:江西社会科学规划一般项目; 国家自然科学基金资助项目; 江西省教育厅省级学位与研究教育教学改革研究生项目

%0 Journal Article
%A 张宏
%A 陈哲娟
%A 刘金峰
%H ZHANG Hong
%H CHEN Zhe-juan
%H LIU Jin-feng
%+ 卫生部人才交流服务中心
%+ 卫生部人才交流服务中心
%+ 卫生部人才交流服务中心
%T 西部地区基于行政村分类乡村医生收入水平及满意度影响因素
%J 中国公共卫生
%J Chinese Journal of Public Health
%@ 1001-0580
%G chi
%D 2015
%N 6
%V 31
%P 701-703
%K 乡村医生; 行政村分类; 收入水平; 收入满意度
%X 目的 探讨中国西部地区不同行政村分类下,乡村医生的收入水平及满意度的差异,并分析收入满意度的因素.方法 选取青海省和广西壮族自治区4个县的141名乡村医生进行调查,并采用描述、聚类、多元回归等统计方法进行分析.结果 按照面积、每村平均户数和村民平均年收入3项指标进行聚类分析,将141个行政村分为发展村(30个)、控制村(70个)和偏远村(41个);三类行政村中的乡村医生月均收入为(1 983.29±1 662.15)元、平均收入满意度(2.35±0.61)分;多元回归分析结果显示,不同行政村分类下影响乡村医生收入满意度的因素不同;其中,发展村的影响因素为出(巡)诊最远往返距离、出诊时间、乡镇卫生院是否派人到村卫生室出诊和坐诊时间;控制村的影响因素为是否为新农合定点机构;偏远村的影响因素为坐诊时间和是否从事其他工作.结论 西部地区乡村医生的收入水平及收入满意度现状偏低,不同类型村庄乡村医生收入满意度的影响因素不同.
%U https://d.wanfangdata.com.cn/periodical/ChlQZXJpb2RpY2FsQ0hJTmV3UzIwMjExMTMwEg96Z2dnd3MyMDE1MDYwMDIaCDlvOG41Y2k2
%R 10.11847/zgggws2015-31-06-02
%W 北京万方数据股份有限公司
基金项目:国家自然科学基金

%0 Journal Article
%A 张宏
%A 张俊华
%A 陈哲娟
%A 刘金峰
%+ 国家卫生计生委人才交流服务中心
%+ 国家卫生计生委人才交流服务中心
%+ 国家卫生计生委人才交流服务中心
%+ 国家卫生计生委人才交流服务中心
%T 北京和山东省不同分类行政村乡村医生薪酬水平及满意度影响因素
%J 中国公共卫生
%J Chinese Journal of Public Health
%@ 1001-0580
%G chi
%D 2015
%N 1
%V 31
%P 108-111
%K 乡村医生; 行政村分类; 薪酬水平; 薪酬满意度
%X 目的 探讨在不同行政村分类下,乡村医生的薪酬水平及满意度的差异及影响因素,并提出相应政策建议.方法 选取北京市和山东省临沂市3个区(县)的304所村卫生服务机构及402名乡村医生进行调查,并采用描述、聚类、多元回归等统计方法进行分析.结果 按照每村平均户数和村民平均年收入2项指标进行聚类分析,将304个行政村分为控制村(156个)、发展村(191个)和远景村(53个);三类行政村中的乡村医生月均薪酬水平中位数为1 200元(QR=932.5元)、薪酬满意度中位数为2分(QR =1分);三者在薪酬水平和薪酬满意度上差异均有统计学意义(P＜0.01).多元回归分析结果显示,乡村医生整体满意度影响因素包括月诊疗人次、工作日每天工作时间和实际人均公共卫生服务补助收入,控制村乡村医生薪酬满意度影响因素为实际人均政府补助收入、每月诊疗人次、是否为新农合定点机构及每月累计出(巡)诊时间,发展村乡村医生薪酬满意度的影响因素为工作日每天工作时间,远景村乡村医生薪酬满意度影响因素为是否从事其他工作.结论 乡村医生的薪酬水平及薪酬满意度现状偏低,需要提高公共卫生服务的补偿力度,在不同行政村分类下,乡村医生薪酬满意度的影响因素不一致,有必要对乡村医生实施分类管理.
%U https://d.wanfangdata.com.cn/periodical/ChlQZXJpb2RpY2FsQ0hJTmV3UzIwMjExMTMwEg96Z2dnd3MyMDE1MDEwMzMaCDlvOG41Y2k2
%R 10.11847/zgggws2015-31-01-33
%W 北京万方数据股份有限公司
基金项目:国家自然科学基金

%0 Journal Article
%A 唐立健
%A 杨旭彬
%A 王长青
%H Tang Lijian
%H
%+ 南京医科大学
%+ 南京医科大学
%+ 南京医科大学
%T 南京市和苏州市5家综合医院医生多点执业意愿及其影响因素
%J 医学与社会
%J Medicine and Society
%@ 1006-5563
%G chi
%D 2020
%N 7
%V 33
%P 68-73
%K 医师多点执业; 执业意愿; 综合医院; 南京; 苏州
%X 目的:分析医生多点执业的意愿及其影响因素,提出促进医师多点执业的建议.方法:采用方便抽样的方法,在江苏省南京市和苏州市5家综合医院调查医生392人,应用描述性统计、卡方检验和logistic回归分析医生多点执业意愿及其影响因素.结果:88.01％的医生愿意开展多点执业,医院属性是显著性影响因素(P<0.05),医生基层执业意愿相对较低,工作繁忙是不愿意开展多点执业的最主要原因.83.42％的医生倾向于作为"单位人"开展多点执业,性别和收入满意度是显著性影响因素(P<0.05).工作负荷适当、经济收入合理增长和体现自身价值是医生最在乎的3个方面.结论:应保障第一执业医疗机构的合理利益,健全医疗责任保险制度,加大资金投入和激励政策倾斜力度,改革和完善人事聘任与管理制度,逐步实现部分医生以"社会人"身份开展多点执业.
%U https://d.wanfangdata.com.cn/periodical/ChlQZXJpb2RpY2FsQ0hJTmV3UzIwMjExMTMwEg55eHlzaDIwMjAwNzAxNhoIOW84bjVjaTY%3D
%R 10.13723/j.yxysh.2020.07.016
%W 北京万方数据股份有限公司
基金项目:国家自然科学基金资助项目,; 江苏省社科应用研究精品工程课题,; 南京医科大学卫生政策研究中心资助项目

%0 Journal Article
%A 于亚航
%A 孔晨
%A 张威
%A 袁蓓蓓
%H YU Ya-hang
%H KONG Chen
%H ZHANG Wei
%H YUAN Bei-bei
%+ 北京大学
%+ 北京大学
%T 工作动机在基层医务人员工作满意度和工作绩效中的链式中介效应研究
%J 中国卫生政策研究
%J Chinese Journal of Health Policy
%@ 1674-2982
%G chi
%D 2021
%N 8
%V 14
%P 21-28
%K 工作满意度; 工作动机; 工作绩效; 链式中介
%X 目的:探究中国基层医务人员工作满意度对工作绩效的影响,以及控制性动机和自主性动机的中介作用.方法:利用工作满意度量表、工作动机量表和工作绩效量表对6省12县(市、区)75家基层卫生服务机构1435名基层医务人员进行问卷调查.结果:我国基层医务人员的工作满意度、控制性动机、自主性动机和工作绩效两两之间显著正相关;工作满意度会影响工作绩效,总效应为1.50,其中直接效应值为0.96,占总效应的64.01％,同时还存在3条间接影响路径,分别是控制性动机的独立中介作用、自主性动机的独立中介作用、控制性动机和自主性动机的链式中介作用,中介效应值分别为0.21、0.11、0.23,占中介效应的比例为38.36％、19.55％、40.97％.结论:本研究证明工作满意度会直接或间接的通过4条路径影响工作绩效,其中工作动机发挥了中介作用,并存在"动机内化"的过程.所以要持续关注其工作满意度水平的变化,特别注意满意度改变带来的工作动机的调整,以物质激励因素为基础,非物质激励为推动力,实现良好主观感受向客观绩效提高的持续转变.
%U https://d.wanfangdata.com.cn/periodical/ChlQZXJpb2RpY2FsQ0hJTmV3UzIwMjExMTMwEhF6Z3dzemN5ajIwMjEwODAwNBoIOW84bjVjaTY%3D
%R 10.3969/j.issn.1674-2982.2021.08.004
%W 北京万方数据股份有限公司
基金项目:

%0 Journal Article
%A 雷萌
%A 罗银波
%A 汪瓒
%A 郭千千
%A 刘军安
%H LEI Meng
%H LUO Yin-bo
%H WANG Zan
%H GUO Qian-qian
%H LIU Jun-an
%+ 华中科技大学
%+ 华中科技大学
%+ 华中科技大学
%+ 华中科技大学
%+ 华中科技大学
%T 农村基层医务人员获得感与离职意愿的关系研究——以工作满意度为中介
%J 中国卫生政策研究
%J Chinese Journal of Health Policy
%@ 1674-2982
%G chi
%D 2020
%N 12
%V 13
%P 48-53
%K 基层医务人员; 工作满意度; 获得感; 离职意愿
%X 目的:探讨农村基层医务人员工作满意度在获得感和离职意愿中的中介关系,为降低基层医务人员离职意愿,提高农村基层医务人员队伍的稳定性提供科学依据.方法:采用整群抽样法在湖北省竹山县共抽取5家县级医疗机构和4家乡镇卫生院的511名医务人员,采用工作满意度量表、获得感量表、离职意愿量表进行调查.结果:调查对象工作满意度和获得感得分较高,分别为3.59和3.64分,离职意愿较低,得分为2.17分.获得感与工作满意度呈正相关(P<0.01),与离职意愿呈负相关(P<0.01);工作满意度与离职意愿呈负相关(P<0.01).工作满意度在获得感与离职意愿之间的关系中起较大的中介作用,中介效应大小为-0.35,占总效应的57.38％.结论:基层医务人员工作满意度对强化获得感和离职意愿之间关系具有中介效应,高获得感可以通过工作满意度来降低离职意愿,医疗卫生机构应该切实重视工作满意度建设.
%U https://d.wanfangdata.com.cn/periodical/ChlQZXJpb2RpY2FsQ0hJTmV3UzIwMjExMTMwEhF6Z3dzemN5ajIwMjAxMjAwOBoIOW84bjVjaTY%3D
%R 10.3969/j.issn.1674-2982.2020.12.008
%W 北京万方数据股份有限公司
基金项目:中盖农村基本卫生服务保健项目资助

%0 Journal Article
%A 陈新月
%A 尤莉莉
%A 王焕倩
%A 连隽
%A 杨丽
%A 刘美岑
%A 廖子锐
%A 赵金红
%A 杨凌鹤
%A 樊子暄
%A 杨思琪
%A 刘远立
%H CHEN Xinyue
%H YOU Lili
%H WANG Huanqian
%H LIAN Jun
%H YANG Li
%H LIU Meicen
%H LIAO Zirui
%H ZHAO Jinhong
%H YANG Linghe
%H FAN Zixuan
%H YANG Siqi
%H LIU Yuanli
%+
%+
%T 基层医疗卫生机构基本公共卫生服务从业人员工作满意度及影响因素研究
%J 中国全科医学
%J Chinese General Practice
%@ 1007-9572
%G chi
%D 2021
%N 28
%V 24
%P 3597-3601
%K 工作满意度; 基本公共卫生服务; 社区卫生工作者; 影响因素分析
%X 背景 国家基本公共卫生服务已经实施十多年并取得了一定的成效,基层基本公共卫生服务从业人员作为服务的直接提供者,研究其工作的满意度及影响因素,有利于提高服务的质量与效率.目的 了解基层基本公共卫生服务从业人员总体工作满意度及其影响因素,并提出相应的建议.方法 于2019年11—12月,从浙江省、山西省、重庆市3个省(市)分别选取2个市辖区作为调查地区,其次依据各地区社区卫生服务中心/乡镇卫生院名单进行方便抽样,共抽取53个基层医疗卫生机构,每个机构至少随机调查10例基本公共卫生服务的从业人员.利用自行设计问卷对553例从事基本公共卫生服务的医务人员进行调查,问卷内容包括一般人口学特征、工作总体满意度及10项满意度因子.结果 回收有效问卷553份,基层基本公共卫生服务从业人员工作总体满意得分为(3.66±0.77)分,60.5％(334/552)从业人员对总体工作感到满意或非常满意.在各项满意度因子中,医患关系得分最高,为(3.84±0.68)分,工作强度满意度最低,为(2.86±0.81)分.多因素逐步Logistic回归分析结果显示,社会尊重、绩效考核、工作能力和工作强度是基本公共卫生从业人员工作总体满意度的影响因素(P<0.05).结论 从事基本公共卫生服务的医务人员工作总体满意度一般,应增强社会公众对基本公共卫生服务从业医务人员的尊重,优化绩效考核制度,减轻工作负荷,提高从事基本公共卫生服务医务人员的工作满意度.
%U https://d.wanfangdata.com.cn/periodical/ChlQZXJpb2RpY2FsQ0hJTmV3UzIwMjExMTMwEg96Z3FreXgyMDIxMjgwMTEaCDlvOG41Y2k2
%R 10.12114/j.issn.1007-9572.2021.00.285
%W 北京万方数据股份有限公司
基金项目:

%0 Journal Article
%A 甘勇
%A 杨婷婷
%A 杨宇迪
%A 刘建新
%A 卢祖洵
%H GAN Yong
%H YANG Tingting
%H YANG Yudi
%H LIU Jianxin
%H LU Zuxun
%+ 华中科技大学
%+ 河南省人民医院
%+ 华中科技大学
%+ 华中科技大学
%+ 华中科技大学
%T 国内外全科医生职业吸引力研究进展
%J 中国全科医学
%J Chinese General Practice
%@ 1007-9572
%G chi
%D 2019
%N 28
%V 22
%P 3490-3494,3500
%K 全科医生; 职业吸引力; 职业倦怠; 离职意愿; 影响因素分析
%X 全科医生作为全科医学理论的践行者和全科医疗服务的提供者,其数量和质量直接决定着基层医疗卫生服务体系的服务质量和水平.了解全科医生职业吸引力的研究进展,探索影响全科医生职业吸引力的主要因素,对于稳定全科医生队伍建设、加强基层医疗卫生机构服务能力至关重要.本文将从全科医生职业吸引力的逆向角度出发,分别从工作满意度、职业倦怠、离职意愿及职业意愿等方面分析国内外全科医生职业吸引力的研究现状,以期为相关政府部门有针对性制定提升全科医生职业吸引力的顶层设计提供决策依据.
%U https://d.wanfangdata.com.cn/periodical/ChlQZXJpb2RpY2FsQ0hJTmV3UzIwMjExMTMwEg96Z3FreXgyMDE5MjgwMjQaCDlvOG41Y2k2
%R 10.12114/j.issn.1007-9572.2019.00.333
%W 北京万方数据股份有限公司
基金项目:国家自然科学基金资助项目

%0 Journal Article
%A 王钰莹
%A 李佳
%A 于延辉
%A 安美华
%A 金贞爱
%+ 延边大学附属医院
%+ 延边大学附属医院
%+ 延边州计划生育委员会
%+ 延边州计划生育委员会
%+ 延边大学附属医院
%T 延边地区基层儿科医生现状调查分析
%J 吉林医学
%J Jilin Medical Journal
%@ 1004-0412
%G chi
%D 2019
%N 10
%V 40
%P 2436-2438
%K 基层; 儿科医生; 调查
%X 目的:调查基层儿科医生的工作现状,分析目前延边地区儿科医生整体存在的不足和当下的困境,最后提出相应的解决策略及方案.方法:采取问卷调查及个别访谈的方式,对延边州8个县市207名非三甲医院儿科(包含儿保科)医生进行个人基本情况,工作满意程度,及对儿科工作方面问题及建议等几个方面,进行分析.结果:延边地区儿科医生的总体工作满意度为一般满意,基层医院不同程度地缺少儿科医生,更缺少"高人才"儿科医生,年轻医生陷入"压力大、任务重、待遇低、医患关系紧张"-跳槽-"儿科医生荒"恶性循环中.结论:全面二胎政策下,基层儿科卫生人力资源严重匮乏,需引起各相关部门重视,应提高儿科医生待遇,加强医生培训,有助于保障基层儿童健康需求.
%U https://d.wanfangdata.com.cn/periodical/ChlQZXJpb2RpY2FsQ0hJTmV3UzIwMjExMTMwEhBqaWxpbnl4MjAxOTEwMTI5Ggg5bzhuNWNpNg%3D%3D
%R 10.3969/j.issn.1004-0412.2019.10.129
%W 北京万方数据股份有限公司
基金项目:

%0 Journal Article
%A 俞荣
%+ 甘肃省武威市凉州区松树乡卫生院
%T 某市基层全科医生工作胜任度及满意度调查研究
%J 饮食保健
%J Diet Health
%@ 2095-8439
%G chi
%D 2019
%N 52
%V 6
%P 294-295
%K 基层全科医生; 工作胜任度; 职业满意度
%X 目的:调查某市基层全科医生工作胜任度及满意度.方法:从2017年1月开始,采用分层整群抽样法在某市市区、县镇10家医院的全科医生200例通过问卷形式调查,主要内容为基层全科医生工作满意度、工作胜任度.结果:200份问卷均回收,问卷有效回收率为100％.95.2％(190/200)全科医生表示能够顺利进行首诊,75.6％(151/200)全科医生表示知识和能力能够胜任工作,76.5％(153/200)全科医生表示工作压力大.不同医院全科医生对工作压力、是否有利于推行家庭医生制度及知识和能力能否胜任工作评价比较,差异有统计学意义(P<0.05).全科医生对工作价值、工作收入的平均满意度评分<3.0分;对工作环境的平均满意度评分>3.0分;对协同诊疗的平均满意度评分<3.0分.结论:某市基层全科医生工作胜任度较高.但需进一步提高其对自身工作价值和工作收入的满意度,促进其可持续发展.
%U https://d.wanfangdata.com.cn/periodical/ChlQZXJpb2RpY2FsQ0hJTmV3UzIwMjExMTMwEg95aW5zYmoyMDE5NTI0MDgaCDlvOG41Y2k2
%R
%W 北京万方数据股份有限公司
基金项目:

%0 Journal Article
%A 朱建乔
%+ 浙江省绍兴县中心医院
%T 家庭医生签约服务工作现状及满意度研究
%J 健康之友
%J Healthful Friend
%@ 1002-8714
%G chi
%D 2020
%N 19
%V
%P 118
%K 基层卫生机构; 家庭医生签约服务; 工作现状; 满意度
%X 目的:探究家庭医生签约服务工作现状及满意度.方法:2019年3月-2019年6月期间,利用多阶段抽样问卷调查法对我市20个已实施家庭签约服务的基层卫生机构的500例医务人员的工作现状以及工作满意度进行调查.结果:(1)实施家庭医生签约服务后,41.6％的医务人员认为工作时间增加较多,46％的医务人员认为薪酬无明显变化,37.2％的医务人员工作积极性一般.(2)医务人员对家庭医生签约服务工作的总体满意度为(17.5±3.6),不同岗位对薪酬和发展前景的满意度差异较大,有统计学意义(P<0.05).结论:目前,我市医务人员对家庭医生签约服务工作的积极性和满意度有待提升,建议建立人才培养机制,提高其职业稳定性;完善奖励机制,满足医务人员的个人发展需求.
%U https://d.wanfangdata.com.cn/periodical/ChlQZXJpb2RpY2FsQ0hJTmV3UzIwMjExMTMwEg1qa3p5MjAyMDE5MjE3Ggg5bzhuNWNpNg%3D%3D
%R
%W 北京万方数据股份有限公司
基金项目:

%0 Journal Article
%A 芮晨
%A 黄磊
%H RUI Chen
%H HUANG Lei
%+
%+
%T 基层医疗卫生机构工作人员离职意愿及其影响因素研究
%J 中国卫生政策研究
%J Chinese Journal of Health Policy
%@ 1674-2982
%G chi
%D 2021
%N 4
%V 14
%P 55-60
%K 离职意愿; 医务人员; 基层医疗卫生机构
%X 目的:对基层医疗卫生机构工作人员的离职意愿影响因素进行研究,为完善基层医疗卫生机构人才队伍建设和激励政策提供科学依据.方法:本研究采用多阶段抽样方法,对我国东、中、西部3个省6个县的2603名基层医疗卫生机构工作人员离职意愿进行调查.结果:基层医疗卫生机构工作人员离职意愿均值为8.80±3.29分,整体离职意愿不高,但是差异较大;年龄、婚姻状况、学历、学历取得时间、工作满意度、组织承诺和职业倦怠等对离职意愿有显著影响.结论:基层医疗卫生机构应根据年龄、婚姻、学历等特征对员工进行有针对性地管理,完善在职继续教育相关制度,提升员工工作满意度和组织承诺,降低职业倦怠,进而降低离职意愿,减少离职行为发生.
%U https://d.wanfangdata.com.cn/periodical/ChlQZXJpb2RpY2FsQ0hJTmV3UzIwMjExMTMwEhF6Z3dzemN5ajIwMjEwNDAwOBoIOW84bjVjaTY%3D
%R 10.3969/j.issn.1674-2982.2021.04.008
%W 北京万方数据股份有限公司
基金项目:

%0 Journal Article
%A 黄婉霞
%A 王家骥
%A 张立威
%+ 广州医学院
%+ 广州医学院
%+ 广州医学院
%T 广东省欠发达地区基层骨干医生工作满意度研究
%J 中国卫生事业管理
%J CHINESE HEALTH SERVICE MANAGEMENT
%@ 1004-4663
%G chi
%D 2011
%N 4
%V 28
%P 304-306
%K 工作满意度; 基层骨干医生; 影响因素
%X 目的:了解基层骨干医生工作满意度状况及其主要影响因素,为促进基层医疗卫生事业的发展提供科学依据.方法:自行设计问卷对广东省全科医师骨干培训班的180名学员进行现场自填式问卷调查.结果:广东省欠发达地区基层骨干医生总体满意度不高,最不满意的项目是在"责任风险",影响满意度的主要因素从大到小依次为单位发展前景、成就感、岗位设置、领导重视、工作稳定性、工作环境和薪酬体系.结论:广东省欠发达地区基层骨干医生的工作满意度有待提高,尤其是责任风险和福利报酬方面.医疗卫生管理者应尽力降低职工的职业风险,建立公平合理的薪酬制度和科学有效的激励机制.
%U https://d.wanfangdata.com.cn/periodical/ChlQZXJpb2RpY2FsQ0hJTmV3UzIwMjExMTMwEhF6Z3dzc3lnbDIwMTEwNDAyNRoIOW84bjVjaTY%3D
%R 10.3969/j.issn.1004-4663.2011.04.025
%W 北京万方数据股份有限公司
基金项目:

%0 Journal Article
%A 秦晓强
%A 尹文强
%A 黄冬梅
%A 于倩倩
%A 孙葵
%A 赵延奎
%+ 潍坊医学院
%+ 潍坊医学院
%+ 潍坊医学院
%+ 潍坊医学院
%+ 潍坊医学院
%+ 潍坊医学院
%T 新医改前后基层医生职业心理变化研究--基于3次问卷调查的比较
%J 中国全科医学
%J Chinese General Practice
%@ 1007-9572
%G chi
%D 2015
%N 26
%V
%P 3203-3207
%K 医生; 初级保健; 职业满意; 疲劳; 卫生职业
%X 目的：分析新医改前后基层医生职业心理的变化。方法采用本课题组2007、2011、2013年对来自山东省济南、潍坊、德州三市基层医疗机构（乡镇卫生院、社区卫生服务机构）的基层医生进行的问卷调查和访谈资料，分析基层医生对总体工作满意度、疲劳度、工作稳定性、职业承诺变化情况。结果3次调查中基层医生对总体工作满意度比较，差异有统计学意义（χ2=27.700，P<0.05）。3次调查中基层医生的心理疲劳、身体疲劳、情感疲劳度比较，差异均有统计学意义（χ2=140.800、45.795、177.540，P<0.05）；其中2011年和2013年的心理疲劳同意率高于2007年，2011年和2013年的情感疲劳同意率低于2007年，差异有统计学意义（ P<0.05）。3次调查中基层医生工作稳定性比较，差异有统计学意义（ P<0.05）；其中2011年和2013年“我经常想离开所在的医院”“我经常想换一下工作，不做医生了”“明年我很有可能会找一份新工作”的同意率均低于2007年，差异有统计学意义（ P<0.05）。2011年和2013年调查中基层医生职业承诺调查项目中仅“做医生是很好的职业选择”同意率间差异有统计学意义（P<0.05）。结论新医改前后，基层医生职业承诺变化不明显；心理疲劳度增加，但情感疲劳度得到改善；同时工作稳定性改善，离职意向减弱。显示新医改稳定了基层队伍，但仍存在激励效果有限的问题；政府需强化对基层卫生人力资源的投资，完善激励机制。
%U https://d.wanfangdata.com.cn/periodical/ChlQZXJpb2RpY2FsQ0hJTmV3UzIwMjExMTMwEg96Z3FreXgyMDE1MjYwMjQaCDlvOG41Y2k2
%R 10.3969/j.issn.1007-9572.2015.26.020
%W 北京万方数据股份有限公司
基金项目:教育部人文社会科学研究规划项目; 国家自然科学基金资助项目

%0 Journal Article
%A 曹阳
%A 宋雨佳
%+ 中国药科大学
%+ 中国药科大学
%T 基于结构方程的基层医生工作满意度及离职意愿影响因素研究
%J 中国卫生事业管理
%J Chinese Health Service Management
%@ 1004-4663
%G chi
%D 2018
%N 1
%V 35
%P 24-26,43
%K 基层医疗机构; 工作满意度; 离职意愿; 影响因素
%X 目的:了解目前基层医生的工作满意度、离职意愿现状,分析其影响因素,为完善基层人力资源和医院管理工作提供参考;方法:采用问卷调查,通过构建结构方程对南京市基层卫生服务机构医生的工作满意度和离职意愿进行调查分析;结果基层医生离职意愿较高,全科医生的工作满意度明显低于专科医生,个人职业成长、组织制度合理性和就业环境通过工作满意度间接影响基层医生的离职意愿;结论“强基层”首要任务是明确基层医生的工作范围,优化薪资结构和激励制作,提高基层医生自身职业认同感的同时更要注重提高社会认同,同时完善推进区域医疗合作联盟帮扶体系.
%U https://d.wanfangdata.com.cn/periodical/ChlQZXJpb2RpY2FsQ0hJTmV3UzIwMjExMTMwEhF6Z3dzc3lnbDIwMTgwMTAwORoIOW84bjVjaTY%3D
%R
%W 北京万方数据股份有限公司
基金项目:教育部人文社会科学研究规划基金项目“基于收入再分配效应的我国卫生筹资公平性提升研究”

%0 Journal Article
%A 陈钟鸣
%A 任桂芳
%A 尹文强
%A 李玲玉
%A 黄冬梅
%A 郭洪伟
%A 朱丽丽
%+
%+
%T 山东省村卫生室医疗功能相对弱化形成机理分析
%J 中华医院管理杂志
%J Chinese Journal of Hospital Administration
%@ 1000-6672
%G chi
%D 2020
%N 1
%V 36
%P 32-36
%K 村卫生室; 乡村医生; 医疗服务; 扎根理论; 脆弱性; 山东省
%X 目的:了解新医改形势下村卫生室医疗功能出现相对弱化的原因及其作用机制。方法:于2015年10—11月，采用目的性抽样方法，选取了山东省乡村医生、乡镇卫生院管理人员以及卫生行政部门管理人员共38人进行访谈。在此基础上，运用扎根理论，对新医改形势下村卫生室医疗功能出现弱化的原因及其作用机制进行系统梳理与描述性分析。结果:编码形成了29个一级范畴和21个二级范畴。随着新医改政策的实施，村卫生室获得的经济支持、政策支持和技术支持明显增加，然而在新医改政策非预期负面效应、外部扰动力叠加累积效应和支持力低效供给效应的综合作用下，乡村医生队伍出现情感耗竭、工作满意度下降、积极性下降等现象；加之村卫生室药品使用受限、设备不足，乡村医生业务能力不高，农村居民信任不足，导致村卫生室医疗服务功能相对弱化。结论:村卫生室医疗功能的弱化是三类原因综合作用的结果，这种状态的长期存在将进一步增加农村卫生服务体系的脆弱性，不利于分级诊疗制度的贯彻落实。建议优化基本药物制度，建立对村卫生室基本医疗服务和基本公共卫生服务的综合考核机制，强化医保资金战略购买能力，优化财政补偿机制，完善乡村医生培训机制，促进村卫生室的可持续发展。
%U https://d.wanfangdata.com.cn/periodical/ChlQZXJpb2RpY2FsQ0hJTmV3UzIwMjExMTMwEg96aHl5Z2wyMDIwMDEwMTcaCDlvOG41Y2k2
%R 10.3760/cma.j.issn.1000-6672.2020.01.008
%W 北京万方数据股份有限公司
基金项目:

%0 Journal Article
%A 林腓力
%A 陈春
%A 江松福
%A 余玉善
%A 陈肖鸣
%H LIN Feili
%H CHEN Chun
%H JIANG Songfu
%H YU Yushan
%H CHEN Xiaoming
%+ 温州医科大学第一附属医院
%+ 温州医科大学
%+ 温州医科大学第一附属医院
%+ 温州医科大学
%+ 温州医科大学第一附属医院
%T 浙江省三级医院医生基层多点执业意愿调查
%J 中国医院
%J Chinese Hospitals
%@ 1671-0592
%G chi
%D 2017
%N 3
%V 21
%P 39-41
%K 医师多点执业; 多点执业意愿; 基层多点执业
%X 采用自设问卷,对浙江省12所三级医院的医师进行问卷调查.调查发现,浙江省不同级别三级医院医师在多点执业意愿以及去基层多点执业意愿方面,省市县不同级别三级医院有统计学差异,应该采取更有针对性的措施来促进优质医疗资源合理流动;在收入满意度方面,三级医院医师大部分并不满意,并且在多点执业原因选择上提升经济收入是第一原因.因为医师多点执业主要的动因还是增加收入,所以应该重视从提升经济收入角度来推动多点执业政策的执行.
%U https://d.wanfangdata.com.cn/periodical/ChlQZXJpb2RpY2FsQ0hJTmV3UzIwMjExMTMwEhF6aG9uZ2d5eTIwMTcwMzAxNBoIOW84bjVjaTY%3D
%R 10.3969/j.issn.1671-0592.2017.03.014
%W 北京万方数据股份有限公司
基金项目:

%0 Journal Article
%A 郝爱华
%A 张吉凯
%A 曹蓉
%A 张丹桃
%A 马文军
%A 郑慧贞
%+ 广东省公共卫生研究院
%+ 广东省疾病预防控制中心
%+ 广东省公共卫生研究院
%+ 广东省公共卫生研究院
%+ 广东省公共卫生研究院
%+ 广东省疾病预防控制中心
%T 广东省基层医疗卫生机构防保医生工作满意度调查分析
%J 卫生软科学
%J Soft Science of Health
%@ 1003-2800
%G chi
%D 2013
%N 7
%V
%P 416-419
%K 基层医疗卫生机构; 防保医生; 满意度
%X 　　[目的]了解广东省基层防保医生工作满意度现状及影响因素，为提高工作积极性、改善服务质量和绩效提供依据。[方法]采用横断面现况调查方法，对392名基层防保医生工作满意度问卷调查资料采用单因素方差分析和多因素非条件 logistic 回归分析。[结果]广东省基层防保医生工作总体满意度均分为3.03±0.79，工作回报满意度均分最低2.63±0.83，工作内部环境满意度最高3.32±0.91。单因素分析显示，职称、预防接种日工作时间对防保医生总体工作满意度有影响，多因素回归分析结果显示，薪酬奖励、领导行为、制度建设、内在发展、宏观政策、工作条件、工作自主权对防保医生工作总体满意度起作用。[结论]广东省基层防保医生工作满意度较低，应从收入分配改革、领导能力提升、完善制度建设等环境因素入手，建立健全体制和机制，以提高基层防保医生的工作满意度。
%U https://d.wanfangdata.com.cn/periodical/ChlQZXJpb2RpY2FsQ0hJTmV3UzIwMjExMTMwEg53c3JreDIwMTMwNzAwORoIOW84bjVjaTY%3D
%R 10.3969/j.issn.1003-2800.2013.07.009
%W 北京万方数据股份有限公司
基金项目:

%0 Journal Article
%A 李鹏超
%T 新医改背景下基层医务人员工作满意度调查分析
%J 中国科技投资
%J China Venture Capital
%@ 1673-5811
%G chi
%D 2021
%N 24
%V
%P 94-95
%K 新医改; 基层医务人员; 工作满意度; 调查结果
%X 目的 分析新医改背景下基层医务人员工作满意度调查结果.方法 选用学院在职时间2年以上医务人员为观察对象,研究开展时间为2018年1月—2020年12月,共计750名,对比新医改背景下不同人口学特征工作满意度调查数据.结果 新医改背景下,不同人口学特征工作满意评分差异有统计学意义(P<0.05).结论 不同人口学特征工作满意度表现具有差异性,要结合医务人员个体差异开展医院管理.
%U https://d.wanfangdata.com.cn/periodical/ChlQZXJpb2RpY2FsQ0hJTmV3UzIwMjExMTMwEhN6Z2N5dHp5Z2tqMjAyMTI0MDYwGgg5bzhuNWNpNg%3D%3D
%R
%W 北京万方数据股份有限公司
基金项目:

%0 Thesis
%A 彭宇婷
%Y [刘凤芝]
%T 我国乡村医生向执业(助理)医师过渡中的现状分析
%I 中国医科大学
%9 硕士
%G chi
%D 2012
%K 乡村医生; 执业医师; 队伍建设; 技能培训
%X 目的：　　 通过专题调查研究，掌握我国乡村医生队伍建设、培训教育现状，找出乡村医生向执业(助理)医师过渡中存在的主要问题，提出有关对策和建议，为政府有关部门制定和实施乡村医生向执业(助理)医师过渡的各项政策措施提供科学依据。　　 方法：　　 本研究采用定量研究和定性研究相结合的方法。具体包括：(1)文献研究：利用中国期刊全文数据库(CJFD)、中国优秀硕士学位论文全文数据库、维普数据库、以及Google、Baidu等搜索引擎，系统地查阅国内外相关研究成果，了解乡村医生有关政策、法律法规和先进经验，掌握目前该领域政策实践和研究的总体情况。(2)问卷调查法：采用多阶段分层整群抽样的方法，从东部、中部和西部地区抽取8个省/直辖市/自治区，每个省抽取2个县，每县抽取2个乡镇进行现场调查。问卷由课题组编制，调查人员在测量前统一接受标准化培训，内容包括：指导语的统一、问卷填写要求、问卷回收等。(3)访谈法：针对乡村医生向执业(助理)医师转化过程中存在的问题和相关建议，对所调查的乡村医生进行访谈。(4)统计学方法：采用Excel进行数据录入，建立数据库并使用SPSS19.0统计软件进行统计分析。运用描述性统计分析方法，对乡村医生的基本情况、培训现状及培训意愿等进行分析。　　 研究结果与讨论：　　 1、本研究采用多阶段分层整群抽样的方法，对乡村医生发放问卷1085份，收回有效问卷1032份，有效回收率95.1％。　　 2、乡村医生的年龄与性别情况：(1)被调查的乡村医生男性占调查总体的54.7%，女性占45.3%，中部和西部的性别比例均为男性高于女性，东部地区女性高于男性；(2)乡村医生平均年龄为36.70±6.70岁，最小年龄者16岁，最大者为66岁，男性和女性乡村医生的平均年龄分别为37.81±7.44岁和35.38±5.85岁；(3)乡村医生以26-45岁年龄段人数最多。　　 3、乡村医生的学历、专业与执业资格情况：(1)大专及以上学历占55.04%，中专及中专水平占39.34%，无专业学历者为5.62%，东部地区具有大专及以上水平的乡村医生比例最高，为64.04%，无专业学历的乡村医生比例最大者为西部地区，为8.16％；(2)乡村医生中，所学为“临床医学”专业者最多，占调查总体80%；(3)从业年限大多集中在10-15年，各地区从业年限具有一定差异性；(4)44.96%的乡村医生未获得国家执业(助理)医师资格。　　 4、乡村医生收入与工作满意度情况：(1)被调查的乡村医生中74.8%年行医收入低于1万元；(2)乡村医生在工作满意度各维度上评价“一般”者比例最大，东部地区对社会地位感到“不满意”者所占比例最高，西部地区对社会地位态度持“满意”者比例最高；与其他工作维度相比，乡村医生的工作收入满意度最低。　　 5、乡村医生对在岗培训现状满意程度及培训意愿情况：(1)58.33%的乡村医生对培训效果比较满意；(2)期望培训地点：目前培训较多在县级医疗机构、县卫校和乡镇卫生院，乡村医生希望在以上地点获得较好的实践培训外，同时能够在高等医学院校获得较系统的理论和技能培训；(3)期望培训目标：乡村医生希望通过培训来更新医学理论知识并且获得更高的学历，在此基础上还希望在专项技术上学习到更多；(4)期望培训内容：现有培训内容主要集中于提高乡村医生对常见病多发病的诊疗，乡村医生还希望能够通过培训提高自身的疾病预防控制能力；(5)期望培训方式：与目前的定期集中专题讲座为主的培训方式相比，乡村医生更倾向于较为灵活的网络(机顶盒)教学以及获得临床指导和临床脱产进修的机会。　　 结论与建议：　　 我国乡村医生队伍建设仍处于向执业(助理)医师过渡的阶段。这一过程中面临许多需要认真加以解决的问题。(1)乡村医生未能改变农民身份，收入及社会保障等待遇亟待改善；(2)乡村医生性别、年龄结构仍有待调整，以利于乡村医疗事业的协调发展；(3)乡村医生执业化进程缓慢；(4)乡村医生工作满意度一般，在一定程度上影响乡村医生工作积极性；(5)乡村医队伍建设地区间发展不均衡，西部地区仍需重点扶持；(6)现有培训模式与乡村医生培训意愿有一定差距，如，乡村医生希望参加灵活的网络(机顶盒)教学，每年参加50至100学时的培训，获得系统的理论和技能培训，提高自身的疾病预防控制能力，获得临床指导和临床脱产进修的机会等，培训满意度一般。　　 建议：本研究根据调查结果，针对乡村医生向执业(助理)医师过渡阶段的现状提出以下建议。(1)采用多样化乡村医生继续教育培训模式，根据不同培训目的制定有针对性的培训内容；(2)根据不同的培训对象，采取灵活多样的培训方式；(3)更新培训途径，建立网络化培训模式；(4)鼓励高校医学毕业生支援基层卫生事业建设，全面开展乡村医生全科医学教育的培训；(5)提升乡村医生待遇，建设一支“引进来、留得下、用得上”的农村医疗队伍；(6)住院医师规范化培训与支援农村卫生工作相结合。
%U https://d.wanfangdata.com.cn/thesis/ChJUaGVzaXNOZXdTMjAyMTEyMDESCFkyMjY2MDIxGgg5bzhuNWNpNg%3D%3D
%W 北京万方数据股份有限公司

%0 Journal Article
%A 罗玉梅
%T 核心能力训练在社区护士规范化培训中的应用效果分析
%J 中国基层医药
%J Chinese Journal of Primary Medicine and Pharmacy
%@ 1008-6706
%G chi
%D 2013
%N 15
%V 20
%P 2396-2398
%K 社区护士; 规范化培训; 核心能力
%X 目的 探讨社区护士规范化培训护士的核心能力训练方法并观察其效果.方法 对规范化培训的社区护士35人实施包括理论知识培训和技能培训等方面的核心能力训练,分析培训前后的考核成绩,并采用自行设计的调查问卷,了解培训前后全科医生和指导老师对规范化培训社区护士的护理工作满意情况和规范化培训护士对核心能力知识掌握自评满意情况.结果 培训后社区护士的核心能力考核成绩明显优于培训前,全科医生和指导老师对社区护士工作满意度提高,明显优于培训前.培训后社区护士的核心能力自评满意度也较培训前显著提高(均P ＜0.05).结论 通过有目的、有措施、有针对性的社区护士核心能力训练,可使规范化培训护士合格、迅速的胜任社区护理工作岗位,巩固和提高社区护理质量.
%U https://d.wanfangdata.com.cn/periodical/ChlQZXJpb2RpY2FsQ0hJTmV3UzIwMjExMTMwEg96Z2pjeXkyMDEzMTUwNzYaCDlvOG41Y2k2
%R 10.3760/cma.j.issn.1008-6706.2013.15.076
%W 北京万方数据股份有限公司
基金项目:

%0 Journal Article
%A 闫旭
%A 陈娟
%H YAN Xu
%H CHEN Juan
%+ 北京大学
%+ 北京大学
%T 北京市某城区家庭医生团队内部服务质量现况分析
%J 中国社会医学杂志
%J Chinese Journal of Social Medicine
%@ 1673-5625
%G chi
%D 2019
%N 5
%V 36
%P 512-516
%K 家庭医生团队; 内部服务质量; 现况分析
%X 目的 了解北京市某城区家庭医生团队工作满意度情况,为改善家庭医生团队工作满意度现状,提高基层医务人员工作积极性提供参考依据.方法 利用社区医务人员内部服务质量调查问卷,采用普查的方法对北京市某城区12个社区卫生服务中心(或区级医院)和58个社区卫生服务站总计500名家庭医生团队成员进行满意度调查.使用SPSS 21.0对家庭医生团队成员人口学特征、内部服务质量得分进行描述性分析;对内部服务质量总体得分影响因素进行多元线性回归分析.结果 2017年家庭医生团队成员内部服务质量调查结果显示,所调查的6个维度均存在内部服务质量差距,其中工作环境、工作定位、薪酬与福利维度满意度较低;多元线性回归结果显示,家庭医生团队内部服务质量得分影响因素为中级职称和在编.结论 应关注重点人群的需求,提高家庭医生总体工作满意度,着重从改善工作环境、明确工作定位、完善薪酬和福利制度等方面来提升家庭医生团队的工作满意度.
%U https://d.wanfangdata.com.cn/periodical/ChlQZXJpb2RpY2FsQ0hJTmV3UzIwMjExMTMwEhJnd3l4LXNoeXgyMDE5MDUwMTkaCDlvOG41Y2k2
%R 10.3969/j.issn.1673-5625.2019.05.019
%W 北京万方数据股份有限公司
基金项目:北京市东城区社管中心委托项目

%0 Journal Article
%A 员辉
%A 王明旭
%H YUN Hui
%H WANG Mingxu
%+ 西安交通大学
%+ 西安交通大学
%T 陕北地区基层医生职业认同现状调查及影响因素分析
%J 中国医学伦理学
%J Chinese Medical Ethics
%@ 1001-8565
%G chi
%D 2015
%N 6
%V 28
%P 876-878
%K 职业认同; 基层医生; 医患关系; 医学伦理学
%X 目的 调查陕北地区基层医生职业认同现状,探讨影响职业认同感的因素.方法 采用分层整群抽样法,选取延安和榆林两个地级市下辖某两县的县医院、县妇幼保健院、县中医院及乡镇卫生院的在职医生作为研究对象.根据自行设计的"医生职业认同和影响因素调查问卷"进行调查.结果 职业认同感总评分为(3.52±0.63)分,不同性别、地区、工作满意度、职业环境、医疗暴力的医生职业认同之间,差异有统计学意义(P＜0.05);人口学因素中,性别和地区因素方面差异有显著性(P＜0.05);社会因素中,不同工作满意度、医患暴力和执业环境差异均有统计学意义(P＜0.05).结论 社会因素是影响基层医生职业认同感的主要因素.提高医生的职业认同感需要提高医生的工作满意度,改善医生执业环境,降低医疗暴力事件的发生.
%U https://d.wanfangdata.com.cn/periodical/ChlQZXJpb2RpY2FsQ0hJTmV3UzIwMjExMTMwEhB6Z3l4bGx4MjAxNTA2MDEyGgg5bzhuNWNpNg%3D%3D
%R
%W 北京万方数据股份有限公司
基金项目:陕西省卫生计生委项目; 编号:51100004

%0 Journal Article
%A 祖国强
%A 官翠玲
%+ 湖北中医药大学
%+ 湖北中医药大学
%T 基层中医院医生工作满意度影响因素研究
%J 南京中医药大学学报（社会科学版）
%J Journal of Nanjing University of Traditional Chinese Medicine(Social Science Edition)
%@ 1009-3222
%G chi
%D 2014
%N 2
%V 15
%P 118-122
%K 基层中医院; 医生工作满意度; 影响因素; 因子分析
%X 近年来,我国部分基层中医院医生由于工作满意度较低,出现了工作倦怠、离职等问题,严重地制约着基层中医院的可持续发展.通过对241名基层中医院医生进行调查发现,基层中医院医生工作满意度受到工作收入、人际关系、职业发展、工作压力、工作成就感、医院管理等因素的影响,基层中医院医生工作满意度水平较低.政府和医院要共同关注基层中医院医生工作满意度的建设,制定切实可行的措施,提高医生工作满意度.
%U https://d.wanfangdata.com.cn/periodical/ChlQZXJpb2RpY2FsQ0hJTmV3UzIwMjExMTMwEhhuanp5eWR4eGItc2hreGIyMDE0MDIwMTIaCDlvOG41Y2k2
%R
%W 北京万方数据股份有限公司
基金项目:湖北省教育厅人文社科研究项目

%0 Journal Article
%A 景正月
%A 冯月静
%A 丁露露
%A 唐雪
%A 周成超
%H JING Zhengyue
%H FENG Yuejing
%H DING Lulu
%H TANG Xue
%H ZHOU Chengchao
%+ 山东大学
%+ 山东大学
%+ 山东大学
%+ 山东大学
%+ 山东大学
%T 基于供方视角的山东省农村地区家庭医生工作满意度及影响因素分析
%J 中国农村卫生事业管理
%J Chinese Rural Health Service Administration
%@ 1005-5916
%G chi
%D 2020
%N 4
%V 40
%P 230-234
%K 家庭医生; 工作满意度; 家庭医生签约服务
%X 目的 基于供方的视角,了解山东省农村地区家庭医生工作满意度现状,并分析影响因素,为农村地区家庭医生签约服务稳定发展提供政策建议.方法 于2018年采取多阶段分层随机抽样的方法,对山东省农村地区的家庭医生进行问卷调查;采用描述性分析描述调查对象的人口学特征及工作满意度情况,采用二元Logistic回归探讨工作满意度的影响因素.结果 山东省农村地区195名家庭医生中,家庭医生工作满意率为57.4％;家庭医生工作压力、工作需要、工作职责、上级支持满意程度、报酬与工作量匹配程度、家庭医生培训是家庭医生工作满意度的影响因素(P＜0.05).结论 提升农村地区家庭医生医疗专业能力和建立科学有效的绩效考核机制、激励机制,是提高农村地区家庭医生工作满意度的有效方法,是保证家庭医生签约服务持续稳定发展的重要条件.
%U https://d.wanfangdata.com.cn/periodical/ChlQZXJpb2RpY2FsQ0hJTmV3UzIwMjExMTMwEhN6Z25jd3NzeWdsMjAyMDA0MDAzGgg5bzhuNWNpNg%3D%3D
%R 10.3969/j.issn.1005-5916.2020.04.003
%W 北京万方数据股份有限公司
基金项目:国家自然科学基金; 山东大学人文社科青年团队项目

%0 Journal Article
%A 张艳春
%A 秦江梅
%A 张丽芳
%A 林春梅
%+ 国家卫生计生委卫生发展研究中心
%+ 国家卫生计生委卫生发展研究中心
%+ 国家卫生计生委卫生发展研究中心
%+ 国家卫生计生委卫生发展研究中心
%T 英国质量产出框架对我国家庭医生签约服务激励机制的启示
%J 中国卫生经济
%J Chinese Health Economics
%@ 1003-0743
%G chi
%D 2017
%N 12
%V 36
%P 116-119
%K 英国质量产出框架; 家庭医生签约服务; 绩效考核; 激励机制
%X 目的:梳理我国家庭医生签约服务的激励机制,分析存在问题,并基于英国质量与产出框架(QOF)提出政策建议.方法:通过专题小组座谈和深入访谈了解卫生行政部门人员及基层医务人员对签约服务激励机制的认识与反应性;通过问卷调查了解基层医务人员的签约服务绩效考核、分配与满意度.结果:仅有40.9％的基层医生认为收入中有签约服务费;而英国基于政府税收的国家卫生服务为QOF的实施提供了单一且稳定的筹资来源.81.8％的基层医生反映薪酬小于付出,薪酬满意度较低;英国QOF的实施提高了基层医生的积极性与卫生服务效率.基层医生对绩效考核满意率为85.2％,且调研地区存在差异.QOF基于完善的信息系统形成了科学的绩效考核制度,促进了以结果为导向的分配激励机制.结论:与英国相比,我国签约服务费用来源多样但缺乏稳定性,基层医务人员的积极性尚未充分调动,绩效考核仍然存在缺陷.建议一是提高基层医务人员薪酬水平,提高医务人员签约积极性;二是完善绩效考核与分配机制,强化考核结果的应用;三是加强基层卫生信息系统建设,促进绩效考核实施.
%U https://d.wanfangdata.com.cn/periodical/ChlQZXJpb2RpY2FsQ0hJTmV3UzIwMjExMTMwEg96Z3dzamoyMDE3MTIwMzQaCDlvOG41Y2k2
%R 10.7664/CHE20171232
%W 北京万方数据股份有限公司
基金项目:中国—世卫组织2016-2017双年度项目; 英国繁荣基金项目支持项目

%0 Journal Article
%A 王妮妮
%A 陈定湾
%A 范春红
%A 钟要红
%+ 浙江医学高等专科学校
%+ 浙江医学高等专科学校
%+ 浙江医学高等专科学校
%+ 浙江医学高等专科学校
%T 浙江省基层临床医生工作满意度评价和离职意愿调查研究
%J 中国乡村医药
%J Chinese Journal of Rural Medicine and Pharmacy
%@ 1006-5180
%G chi
%D 2015
%N 3
%V
%P 65-66
%K 基层; 临床医生; 工作现状
%X 目的：了解浙江省基层临床医生工作现状。方法采用问卷方式对浙江省基层临床医生工作现状进行问卷调查。结果基层临床医生学历层次大专为主（60.3%），职称以中级以下为主（80.6%），月收入以3000元以下为主（59.4%）；对医院工作环境表示“一般”；在工作认同感、付出与回报等值、是否得到重视等方面，大多数被调查者持“一般”态度；在离职意愿方面，63.2%的调查者产生过离开本单位的想法。结论基层临床医生学历、职称、收入都较低，同时对工作各方面满意程度为“一般”，应提高他们收入待遇，完善绩效考核制度、创造良好工作环境，提升内部管理。
%U https://d.wanfangdata.com.cn/periodical/ChlQZXJpb2RpY2FsQ0hJTmV3UzIwMjExMTMwEhB6Z3hjeXkyMDE1MDMwMDQ0Ggg5bzhuNWNpNg%3D%3D
%R 10.3969/j.issn.1006-5180.2015.03.044
%W 北京万方数据股份有限公司
基金项目:浙江省教育厅科研项目; 浙江省医药卫生科技项目

%0 Journal Article
%A 李丽清
%A 卢祖洵
%+ 江西科技师范大学
%+ 华中科技大学
%T 全科医生职业吸引力的结构方程模型研究
%J 中国卫生统计
%J Chinese Journal of Health Statistics
%@ 1002-3674
%G chi
%D 2019
%N 4
%V 36
%P 601-603,608
%K
%X 近年来,我国基层卫生人员队伍建设受到政府主管部门、管理者和学者的高度重视,全科医生培养和管理取得了实质性的成效,相关学者和管理者对其进行了广泛的实践、探索和研究,但全科医生职业吸引力相关的研究和实践较为缺乏.全科医生的工作满意度、职业倦怠、职业认同度、离职意愿是影响其职业吸引力的关键因素,明确四者之间的逻辑因果结构及定量关系,对于提高全科医生职业吸引力,稳定全科医生队伍,落实“强基层”的医疗政策至关重要.
%U https://d.wanfangdata.com.cn/periodical/ChlQZXJpb2RpY2FsQ0hJTmV3UzIwMjExMTMwEg96Z3dzdGoyMDE5MDQwMzYaCDlvOG41Y2k2
%R
%W 北京万方数据股份有限公司
基金项目:江西省教育科学规划项目; 国家自然科学基金

%0 Journal Article
%A 于亚航
%A 孔晨
%A 袁蓓蓓
%H YU Ya-hang
%H KONG Chen
%H YUAN Bei-bei
%+ 北京大学
%+ 北京大学
%T 医疗卫生服务体系整合型改革对医务人员工作动机及行为影响的系统综述
%J 中国卫生政策研究
%J Chinese Journal of Health Policy
%@ 1674-2982
%G chi
%D 2021
%N 2
%V 14
%P 15-22
%K 整合; 医务人员; 工作动机; 系统综述
%X 目的:探究医疗卫生服务体系整合型改革中医务人员工作动机和行为的改变.方法:采用系统综述法检索筛选文献,主题综合法提取文献信息,基于ERG理论分析工作动机影响机制.结果:纳入的19篇研究发现整合型改革有利于满足医务人员不同需求层次,提高了工作满意度或降低职业倦怠和工作压力.但是各类整合改革都存在薪酬体制改革滞后,难以弥补工作量和工作压力增多的不足.结论:整合型改革会改变激励因素,建议注重各类政策的协调,改变传统收入结构,优化运行环境和资源获取渠道,打造横纵贯通的职业发展路径,发挥基层医疗机构的作用,延伸家庭医生团队内涵.
%U https://d.wanfangdata.com.cn/periodical/ChlQZXJpb2RpY2FsQ0hJTmV3UzIwMjExMTMwEhF6Z3dzemN5ajIwMjEwMjAwMxoIOW84bjVjaTY%3D
%R 10.3969/j.issn.1674-2982.2021.02.003
%W 北京万方数据股份有限公司
基金项目:北京市自然科学基金

%0 Conference Paper
%A 卢月
%A 鞠磊
%A 朱志强
%A 李江菲
%A 李海燕
%A 郑文贵
%T 分级诊疗制度下山东省乡村医生现状及工作满意度分析
%B 中国卫生经济学会第二十次年会论文集
%? 中国卫生经济学会
%C 北京
%G chi
%D 2017
%P 455-463
%K 乡村医生; 队伍建设; 工作满意度; 分级诊疗
%X 目的:了解山东省乡村医生的发展现状及其工作满意度,以便发现其存在的不足,从而为后期更好的建设乡村医生队伍提供可行性参考. 方法:按经济发展水平对山东省地区进行分层随机抽样,由经过统一培训的调查员进行问卷调查;共调查1142位乡村医生,回收问卷1052份,有效问卷1037份,有效率98.57％;使用SPSS17.0对数据进行统计分析. 结果:山东省乡村医生男性较多(69.72％),以高中或中专学历为主(68.76％);平均年龄(44.41±9.78)岁;家庭人均年收入在5001-10000元者占45.71％;其中84.86％的村医仅拥有乡村医生执业证书;78.69％的调查对象接受过进修培训;认为新医改后从医收入下降者高达68.95％;仍有70％左右的村医对收入、地位不满意. 结论:山东省乡村医生队伍中技术人才缺乏,且老龄化程度高、学历水平低、收入和地位低、进修培训机会少;有关部门应对村医的发展给予充分的关注和重视,积极制定有利措施促进乡村医生队伍的建设与发展.
%U https://d.wanfangdata.com.cn/conference/ChZDb25mZXJlbmNlTmV3UzIwMjExMTMwEgc5ODEzOTk4Ggg5bzhuNWNpNg%3D%3D
%W 北京万方数据股份有限公司

%0 Journal Article
%A 黄亚芳
%A 王慧丽
%A 金光辉
%A 邵爽
%A 赵亚利
%A 刘小平
%A 杜娟
%A 路孝琴
%A 郭爱民
%H HUANG Ya-fang
%H WANG Hui-li
%H JIN Guang-hui
%H SHAO Shuang
%H ZHAO Ya-li
%H LIU Xiao-ping
%H DU Juan
%H LU Xiao-qin
%H GUO Ai-min
%+ 首都医科大学
%+ 首都医科大学
%+ 首都医科大学
%+ 首都医科大学
%+ 首都医科大学
%+ 首都医科大学
%+ 首都医科大学
%+ 首都医科大学
%+ 首都医科大学
%T 全科医生对社区应用即时检验态度的系统评价
%J 中国全科医学
%@ 1007-9572
%G chi
%D 2016
%N 31
%V 19
%P 3837-3841
%K 即时检验; 社区卫生服务; 全科医生; 态度; 系统评价
%X 目的：系统评价全科医生对社区应用即时检验（ POCTs）的态度。方法于2016年1月，系统检索PubMed （1978—2016年）、 EMbase （1978—2016年）、中国知网（1980—2016年）及万方数据知识服务平台（1980—2016年）中与全科医生对社区应用POCTs态度有关的文献，同时根据纳入文献的参考文献进行人工检索。采用EPPI－Reviewer 3．0软件，通过主题合成的方法进行定性资料的统计分析。结果最终纳入合格文献6篇，均为定性研究，共有受访者204例，均为全科医生。生成分析性主题3项，均包括全科医生的积极态度和消极态度两方面：（1） POCTs对医患共同决策、诊断及治疗的影响，积极态度包括可帮助明确诊断结果、制定有效治疗方案，消极态度包括准确性存在质疑、对个别诊疗帮助不大、过于依赖检查结果；（2） POCTs对诊疗其他方面的影响，积极态度包括可减少针对同一健康问题的就诊次数和电话咨询次数、防止信息遗漏、优化慢性病管理、增强全科医生工作满意度，消极态度包括医疗检查费用上涨、仪器维护和检查项目增加带来的成本增加、使用面窄、质量控制不完善；（3） POCTs对医患关系、患者满意度的影响，积极态度包括促进医患沟通、树立患者信心并提高其治疗依从性、加强患者慢性病自我管理能力、优化医患共同决策模式、增加患者满意度，消极态度包括增加患者紧张焦虑情绪、可能增加患者的检查抵触情绪。结论即时检验在社区中的应用正逐年普及，有助于医患共同决策，促进医患沟通；但应进一步提供各类相关即时检验准确性的证据，评价即时检验在基层医疗中的应用效果和经济效益。
%U https://d.wanfangdata.com.cn/periodical/ChlQZXJpb2RpY2FsQ0hJTmV3UzIwMjExMTMwEg96Z3FreXgyMDE2MzEwMjAaCDlvOG41Y2k2
%R 10.3969/j.issn.1007-9572.2016.31.016
%W 北京万方数据股份有限公司
基金项目:首都医科大学校社科

%0 Journal Article
%A 郭静
%A 杨永华
%A 林洁
%A 苏忠鑫
%A 王朝昕
%A 张宜民
%A 梁鸿
%A 刘娜娜
%A 黄蛟灵
%H Guo Jing
%H
%+ 复旦大学
%+ 上海市虹口区北外滩街道社区卫生服务中心
%+ 上海交通大学
%+ 上海市浦东卫生发展研究院
%+ 上海市第六人民医院
%T 基于职业差异的基层医务人员工作满意度实证分析
%J 中国卫生事业管理
%J Chinese Health Service Management
%@ 1004-4663
%G chi
%D 2020
%N 9
%V 37
%P 664-666,686
%K 基层医务人员; 工作满意度; 职业差异
%X 目的:分析不同职业类型的基层医护人员工作满意度,为加强基层医护人员团队建设提供参考依据.方法:采用问卷调查法,对上海市某区8家社区卫生服务中心的基层医务人员进行满意度调查.结果:基层医护人员满意度较高的3项为办公环境(3.968分)、中心支持协同(3.95分)、医疗设备(3.932分);满意度较低依次是收入与绩效(3.032分)、加班机制(3.569分)、休假制度(3.628分).不同职业医务人员在不同满意维度平均得分存在差异.结论:完善基层医务人员收入与绩效激励机制和进修培训机制、优化社区卫生服务信息管理系统是提高基层医务人员整体满意度的重要举措.
%U https://d.wanfangdata.com.cn/periodical/ChlQZXJpb2RpY2FsQ0hJTmV3UzIwMjExMTMwEhF6Z3dzc3lnbDIwMjAwOTAwOBoIOW84bjVjaTY%3D
%R
%W 北京万方数据股份有限公司
基金项目:国家自然科学基金资助项目“基于家庭医生制的医保签约管理支付机制评价与改进策略研究”

%0 Journal Article
%A 吴腾燕
%A 刘飞鹰
%A 黄曙海
%A 梁大斌
%+ 广西壮族自治区疾病预防控制中心
%+ 广西壮族自治区疾病预防控制中心
%+ 广西壮族自治区疾病预防控制中心
%+ 广西壮族自治区疾病预防控制中心
%T 广西县(区)级85名结核病防治人员工作满意度分析
%J 中国农村卫生事业管理
%J Chinese Rural Health Service Administration
%@ 1005-5916
%G chi
%D 2014
%N 10
%V 34
%P 1240-1242
%K 结核; 肺; 医务人员; 职业满意
%X 目的:分析广西壮族自治区县(区)级85名结核病防治人员工作满意度,为稳定结防队伍,提高结防服务质量提供参考.方法:采用方便抽样法,对广西6个县(区)的85名结防人员进行问卷调查.结果:结防人员工作总体满意度为40.3％;结防人员对8个单项内容的满意度从高到低依次为:结防人员素质(62.4％)、结防人员培训(52.9％)、结防人员数量(42.2％)、现有工作设备(41.2％)、结核门诊环境(37.6％)、感染控制工作(36.5％)、结防工作负荷(36.5％)、结防人员待遇(12.9％).不同年龄结防人员的工作总体满意度差异有统计学意义(x2=5.388,P=0.020),≤38岁组结防人员的工作总体满意度低于＞38岁组结防人员.结论:广西县(区)级结防人员工作满意度有待提高.应重视结防人力资源建设,改善结防人员的工作条件和待遇,不断健全结防工作体系.
%U https://d.wanfangdata.com.cn/periodical/ChlQZXJpb2RpY2FsQ0hJTmV3UzIwMjExMTMwEhN6Z25jd3NzeWdsMjAxNDEwMDIzGgg5bzhuNWNpNg%3D%3D
%R
%W 北京万方数据股份有限公司
基金项目:

%0 Journal Article
%A 张鹤
%A 汪之顼
%H ZHANG He
%H WANG Zhi-xu
%+ 南京医科大学
%+ 南京医科大学
%T 农村订单定向医学生工作满意度影响因素及对策研究
%J 卫生软科学
%J Soft Science of Health
%@ 1003-2800
%G chi
%D 2020
%N 6
%V 34
%P 86-90
%K 农村订单定向医学生; 工作满意度; 影响因素; 基层医疗; 对策
%X [目的]调查农村订单定向医学生工作满意度的影响因素并进行分析,为其培养和管理提供建议.[方法]利用整群抽样抽取2018年连云港市各县区基层医疗单位农村订单定向在岗医生212人进行问卷调查,并随机抽取40名医生进行访谈.采用SPSS 18.0进行数据录入和统计分析.[结果]农村订单定向在岗医生工作满意度较低,只有37.26％的人选择满意,对政策了解程度和认可程度、在校期间所学专业知识与岗位契合度、单位入职教育与岗位契合度、薪酬对工作满意度有显著影响(P<0.05).[结论]农村订单定向医学生对工作满意度低,对政策的了解和认可程度、所学专业知识及入职教育与岗位契合度,及薪酬是影响工作满意度的因素.应加强政策宣讲、完善培养模式、提升薪酬、优化工作环境.
%U https://d.wanfangdata.com.cn/periodical/ChlQZXJpb2RpY2FsQ0hJTmV3UzIwMjExMTMwEg53c3JreDIwMjAwNjAxORoIOW84bjVjaTY%3D
%R 10.3969/j.issn.1003-2800.2020.06.019
%W 北京万方数据股份有限公司
基金项目:南京医科大学康达学院科研发展基金课题:农村订单定向医学生现状与对策探索

%0 Journal Article
%A 赵锴
%A 赵佐庆
%H ZHAO Kai
%H ZHAO Zuoqing
%+ 西安交通大学
%+
%T 农村卫生人才发展影响因素调查研究
%J 中国现代医生
%J China Modern Doctor
%@ 1673-9701
%G chi
%D 2021
%N 13
%V 59
%P 159-163
%K 农村; 卫生人才; 价值观; 调查
%X 目的 探讨价值观、职业认知等多因素对农村卫生人才发展的影响和作用.方法 于2020年5～6月,随机选取西安周边的临潼区、长安区和蓝田县下辖乡镇246名农村医师,对其价值观、职业认知、工作满意度、生活满意度及工作选择意向5个项目的50个条目进行问卷调查.结果 农村医师的不同性别、年龄、学历和职称之间测评得分存在差异,其中,女性医师得分为(65.23±6.88)分,高于男性医师得分(60.10±5.43)分,两组比较,差异有统计学意义(P<0.05).56岁以上医师各项目得分均明显高于年轻医师,工作满意度得分(88.65±12.17)分和工作选择意向得分(81.46±9.98)分,均高于35～55岁(61.55±7.71,59.35±5.33)分和34岁以下(50.55±8.39,45.32±8.37)分,差异有统计学意义(P<0.01).本科以上学历医师的价值观和工作选择意向得分、中级职称的工作满意度及工作选择意向得分明显低于高中学历以下及无职称人员,差异有统计学意义(P<0.01).相关性分析结果显示,价值观、职业认知、工作满意度、生活满意度及工作选择意向之间存在正相关关系(P<0.01).多元线性回归分析结果表明,除了生活满意度(P>0.05),其他各项目对工作选择意向均有显著的影响(P<0.01).结论 应当重视价值观和职业认知的基础作用,加强改进措施以增强农村对卫生人才的吸引力.
%U https://d.wanfangdata.com.cn/periodical/ChlQZXJpb2RpY2FsQ0hJTmV3UzIwMjExMTMwEhZ6d2tqemxtbC15eXdzMjAyMTEzMDQxGgg5bzhuNWNpNg%3D%3D
%R
%W 北京万方数据股份有限公司
基金项目:

%0 Journal Article
%A 张立威
%A 黄婉霞
%A 王家骥
%H ZHANG Li-wei
%H HUANG Wan-xia
%H WANG Jia-ji
%+ 广州医学院
%+ 广州医学院
%+ 广州医学院
%T 基层医生满意度影响因素的因子分析
%J 中国初级卫生保健
%J Chinese Primary Health Care
%@ 1001-568X
%G chi
%D 2012
%N 4
%V 26
%P 4-7
%K 满意度; 基层医生; 因子分析
%X 目的 对基层医生满意度影响因素进行分析,为提高基层医生满意度水平提供科学依据.方法 采用自行设计的问卷,对180名基层医生开展自填式问卷调查,进行基层医生工作满意度的因子分析.结果 经过因子分析,抽取特征根值＞1的8个因子,可解释总方差的66.33％.按影响大小依次是职业发展、福利待遇、团队合作、管理制度、负担及风险、社会地位、胜任感和医患关系.从不同类别来看,年龄越大、职称越高者满意度越高；女性满意度高于男性；大专学历者满意度最低.结论 政府及卫生服务管理者应努力改善影响满意度的各类因素,并关注不同类别医生间的差异,采取有针对性的措施切实提高基层医生的满意度水平.
%U https://d.wanfangdata.com.cn/periodical/ChlQZXJpb2RpY2FsQ0hJTmV3UzIwMjExMTMwEhF6Z2Nqd3NiajIwMTIwNDAwMhoIOW84bjVjaTY%3D
%R 10.3969/j.issn.1001-568X.2012.04.002
%W 北京万方数据股份有限公司
基金项目:广东省医学科研基金课题

%0 Thesis
%A 汤莉莉
%Y [顾东辉]
%T 江桥镇乡村医生工作满意度研究
%I 复旦大学
%9 硕士
%G chi
%D 2012
%K 乡村医生; 工作满意度; 公共卫生事业
%X 本文以上海市嘉定区江桥镇乡村医生为调查对象，通过调查问卷结合个别访谈等方法，对现有乡村医生自身工作满意度开展了现状调查，形成乡村医生的工作满意度评价结构要素体系，了解工作满意度的现状，找出工作满意方面存在的问题及影响因素，结合实际分析解决问题的对策和方法。　　工作满意度在组织研究中一直是被广泛研究的课题，只有乡村医生满意提升时，才会在提供社区公共卫生服务中以极大的热情投入，更好地为社区群众提供健康服务。　　工作满意度产生的理论基础主要有马斯洛的需求层次理论、赫茨伯格的双因素论等。本文通过乡村医生对工作满意度影响因素的现状分析，研究各个影响因素的原因。　　最后从政策层面、专业机构管理层面、社会层面和个人层面来改善影响乡村医生的工作满意度问题。一次更好地为社区公共卫生事业的良好发展作出贡献。
%U https://d.wanfangdata.com.cn/thesis/ChJUaGVzaXNOZXdTMjAyMTEyMDESCFkyNzAxMzc4Ggg5bzhuNWNpNg%3D%3D
%W 北京万方数据股份有限公司

%0 Journal Article
%A 赵静
%A 杨庆宇
%A 万娟
%A 薛芳
%H ZHAO Jing
%H Yang Qing-yu
%H WAN Juan
%H XUE Fan
%+ 蚌埠医学院
%+ 蚌埠医学院
%+ 蚌埠医学院
%+ 蚌埠医学院第一附属医院
%T 某地全科医师规范化培训学员工作满意度调查
%J 蚌埠医学院学报
%J Journal of Bengbu Medical College
%@ 1000-2200
%G chi
%D 2020
%N 11
%V 45
%P 1550-1553
%K 全科医师; 规范化培训; 工作满意度
%X 目的:调查某地全科医师规范化培训学员的工作满意度情况,为更好地制定全科医生规范化培训方案和相关政策提供依据.方法:将某地3所规范化培训基地作为研究现场,使用自编《一般人口学问卷》和《短式明尼苏达满意度量表》(短式MSQ),采用便利抽样的方法,调查对象以自愿原则和匿名方式在网络平台进行自填式问卷调查,回收有效问卷172份.结果:全科医师规范化培训学员对工资的满意情况,"非常满意""满意"及"基本满意"者合计占比23.9％.全科医师规范化培训学员对政策的了解情况,"很了解"及"了解"者占比合计为77.4％;对政策的满意情况,"非常满意"和"满意"者合计占比为37.2％.全科医师规范化培训结束后"非常愿意"和"愿意"去基层就业者合计占比为39.5％;全科医师规范化培训学员家人对于其去基层就业"非常支持"和"比较支持"者合计占比54.6％.全科医师规范化培训学员家人"非常支持"其去基层就业者,学员的工作总体满意度、内部满意度和外部满意度得分均高于其他组(P<0.01).结论:全科医师规范化培训学员对培训期间的工资和政策的满意度较低,对于规范化培训结束后去基层就业的意愿较低;全科医师规范化培训学员家人对学员去基层就业越支持,学员的工作满意度也越高.
%U https://d.wanfangdata.com.cn/periodical/ChlQZXJpb2RpY2FsQ0hJTmV3UzIwMjExMTMwEhBiYnl4eXhiMjAyMDExMDI1Ggg5bzhuNWNpNg%3D%3D
%R 10.13898/j.cnki.issn.1000-2200.2020.11.025
%W 北京万方数据股份有限公司
基金项目:安徽省高校人文社会科学研究重点项目(蚌埠医学院-全科医学教育发展研究中心)

%0 Journal Article
%A 舒云
%A 李婷婷
%A 杨旭
%A 玉儿比
%A 刘平华
%H SHU Yun
%H LI Tingting
%H YANG Xu
%H YU Erbi
%H LIU Pinghua
%+ 西双版纳州人民医院
%+ 西双版纳州人民医院
%+ 西双版纳州人民医院
%+ 西双版纳州人民医院
%+ 西双版纳州人民医院
%T 农村订单定向全科住院医师规范化培训现状调查
%J 毕业后医学教育
%@ 2096-4293
%G chi
%D 2020
%N 1
%V 4
%P 81-84
%K 全科医学; 住院医师; 规范化培训; 农村订单定向; 管理机制
%X 目的 以某地市级医院农村订单定向全科住院医师为调查对象,考察全科住院医师规范化培训(住培)工作现状、存在的问题与困难,为进一步改进全科住培模式、提高培训质量提供参考.方法 选取该基地招收的农村订单定向全科住院医师152名,采用自行设计的问卷进行调查,问卷内容包括住院医师基本情况、对全科住培工作的认识、对临床实践基地和基层实践基地培训实施满意度等.发放问卷152份,回收有效问卷152份,有效率100%.结果 152名住院医师中少数民族占43.42%,86.18%的住院医师来自一级医疗机构.住院医师对住培各项工作满意度较高,其中82.89%的住院医师肯定目前住培相关政策,认为通过培训得到提高的能力依次为临床实践及专业技能、自主学习能力和人际交往能力,但在师资队伍建设、教学活动及基层实践环节等方面有待进一步加强.结论 建议通过加大全科师资培养力度和建立动态管理机制、规范教学活动和考核监管、加强临床和基层实践基地联动等重点环节的精细化管理,以岗位胜任力为导向培养合格全科医师.
%U https://d.wanfangdata.com.cn/periodical/ChlQZXJpb2RpY2FsQ0hJTmV3UzIwMjExMTMwEhJ6Z2J5aHl4ankyMDIwMDEwMjEaCDlvOG41Y2k2
%R 10.3969/j.issn.2096-4293.2020.01.021
%W 北京万方数据股份有限公司
基金项目:云南省高层次卫生计生技术人才培养专项基金资助项目

%0 Journal Article
%A 杨明玉
%A 郭婷婷
%A 张廷建
%A 彭怡然
%H YANG Ming-yu
%H GUO Ting-ting
%H ZHANG Ting-jian
%H PENG Yi-ran
%+ 蚌埠医学院
%+ 蚌埠医学院
%+ 蚌埠医学院
%+ 蚌埠医学院
%T 安徽省全科医生现状调查
%J 蚌埠医学院学报
%J Journal of Bengbu Medical College
%@ 1000-2200
%G chi
%D 2017
%N 5
%V 42
%P 677-680
%K 全科医生; 现状; 调查
%X 目的:调查分析安徽省全科医生队伍的现状以及存在的主要问题.方法:采用自制调查问卷,随机抽取安徽省8个地区(合肥、蚌埠、芜湖、黄山、阜阳、六安、滁州、安庆)、368个村卫生室、167个乡镇卫生院、在岗的930名全科医生进行调查.结果:930人中,乡镇卫生院全科医生410人,村卫生室全科医生520人.2组性别分布差异无统计学意义(P>0.05);村卫生室全科医生年龄结构高于乡镇卫生院(P<0.01).乡镇卫生院全科医生学历高于村卫生室(P<0.01);乡镇卫生院全科医生的月收入高于村卫生室全科医生(P<0.01);乡镇卫生院全科医生对工作待遇的总体满意度高于村卫生室(P<0.01);乡镇卫生院全科医生岗位胜任力高于村卫生室全科医生(P<0.01);村卫生室全科医生接受培训率高于乡镇卫生院全科医生(P<0.05).结论:安徽省全科医生数量和质量远远不能满足医疗需求,年龄偏大、学历偏低,人才储备严重不足,职业培训针对性不强,全科医生收入和工作满意度不高,绩效考核效果不明显,尤其农村全科医生岗位胜任力偏低.
%U https://d.wanfangdata.com.cn/periodical/ChlQZXJpb2RpY2FsQ0hJTmV3UzIwMjExMTMwEhBiYnl4eXhiMjAxNzA1MDM3Ggg5bzhuNWNpNg%3D%3D
%R 10.13898/j.cnki.issn.1000-2200.2017.05.037
%W 北京万方数据股份有限公司
基金项目:安徽省高校人文社会科学重点研究基地招标项目

%0 Journal Article
%A 杨丽
%A 连至炜
%A 陈新月
%A 赵鹏宇
%A 王征
%A 王丽红
%A 尤莉莉
%A 刘远立
%H YANG Li
%H LIAN Zhiwei
%H CHEN Xinyue
%H
%+ 中国医学科学院
%+ 中国医学科学院
%+ 中国医学科学院
%+ 中国医学科学院
%+ 世纪凯歌(北京)医疗科技有限公司
%+ 世纪凯歌(北京)医疗科技有限公司
%+ 中国医学科学院
%+ 中国医学科学院
%T 我国基层医务人员工作满意度调查及影响因素分析
%J 中国卫生质量管理
%J Chinese Health Quality Management
%@ 1006-7515
%G chi
%D 2020
%N 2
%V 27
%P 68-71
%K 基层医务人员; 工作满意度; 影响因素; 服务质量
%X 目的 了解我国基层医务人员工作满意度水平,探索影响因素,提出针对性建议.方法 采用多阶段分层整群抽样方法,于2019年1月-4月,利用自行设计问卷对900名基层医务人员进行问卷调查.运用单因素方差分析、Person相关分析和Logistic回归分析研究基层医务人员满意度影响因素.结果 回收有效问卷865份.基层医务人员总体满意度得分为(3.64±0.82)分.年龄、晋升制度、收入水平、医患关系、绩效考核、工作能力对总体满意度的影响有统计学意义(P＜0.05).结论 基层医务人员总体工作满意度处于一般水平.建议通过提高基层医务人员薪酬待遇,提供良好个人发展空间;增加药品及医疗设备种类,提高社区卫生机构服务能力;优化顶层设计,减轻基层医务人员负担等来提高医务人员总体满意度.
%U https://d.wanfangdata.com.cn/periodical/ChlQZXJpb2RpY2FsQ0hJTmV3UzIwMjExMTMwEhF6Z3dzemxnbDIwMjAwMjAyMRoIOW84bjVjaTY%3D
%R 10.13912/j.cnki.chqm.2020.27.2.21
%W 北京万方数据股份有限公司
基金项目:

%0 Thesis
%A 杨丽霞
%Y [朱恒鹏]
%T 乡村医生生存状况调查报告
%I 中国社会科学院
%9 硕士
%G chi
%D 2012
%K 乡村医生; 农村卫生事业; 合作医疗制度; 医疗服务
%X 乡村医生对保障农民的生命安全和健康发挥着难以替代的作用。除了负责辖区内农村居民常见病、多发病的诊治外,他们还担负着处理突发性公共卫生事件、对重症患者进行转诊、开展新农合筹资等多项职责。历史上,乡村医生(赤脚医生)对提高农民健康水平,促进农村卫生事业发展做出了巨大贡献。近年来,随着新型农村合作医疗制度的实施,特别是2009年新一轮医疗卫生体制改革的启动,乡村医生的生存环境已经发生了深刻变化。乡村医生的生存状况直接影响着这支基层医疗队伍的稳定和发展,更事关广大农民群众能否享有“体现社会平等权利的”卫生保健服务。因此,详细了解新形势下乡村医生的生存和工作情况,了解相关政策对乡村医生乃至基层医疗服务能力产生的影响是非常重要的。　　目的:本文以中国社会科学院经济研究所公共政策研究中心进行的《中国乡村医生生存状况调查》为基础,通过对调查数据进行统计分析,描述出当前乡村医生的整体生存状况。　　对象与方法:2011年9月1日～2011年9月30日通过互联网向3000余名乡村医生发放网络问卷,内容涉及乡村医生的个人信息、乡村医生的工作情况和村医服务对象的整体概况等。主要利用Limesurvey在线问卷管理系统收集调查数据,后期使用Microsoft Excel软件对数据进行处理。　　结果:乡村医生的基本个人信息：　　1、地域分布:本次调查范围覆盖了全国26个省、市、自治区,但受网络调查方式的影响,本次调查的样本集中分布在山东、河南、河北、安徽、湖北、湖南和江苏等7个省;　　2、年龄结构与性别比例:本次调查的乡村医生平均年龄35岁,30-44岁的中青年村医占78.81％,男女村医比例达10.97:1,男女比例严重失衡;　　3、学历结构:拥有医护类中专文凭的受访者所占比例最高,达到71.93％；　　4、收入水平:横向比较表明,实施基本药物制度以前,乡村医生的收入水平与小学教师基本相当,低于乡镇卫生院普通医务人员的工资,实施基本药物制度之后,村医的收入水平下降到仅仅略高于普通农民;2005-2009年村医的行医收入稳步增长,但在2010年出现明显下降;从村卫生室的收入构成来看,2005-2009年药费收入所占比重有所上升,医技服务收入所占比重缓慢下降,但2010年药费收入和医技服务收入所占比重分别出现了下降和上升;　　5、从业情况:接近半数的村医所占卫生室是由个人从医卫院校毕业后创建的;本次受访者的平均从业年限为15年;　　6、在岗培训:每年都能接受上级安排的村医培训项目的受访者占76.4％,除个别项目外,一般村医培训不收取费用。　　乡村医生的:工作情况:　　1、职业风险:84.17％的受访者经历过医疗风险;部分村医表示希望通过保险、合作基金或其他方式分担职业风险;　　2、工作强度:乡村医生每月平均休息0.46天,村医目前承担了大量的公共卫生任务;　　3、养老保障:60.4％的乡村医生没有养老保障,对于养老保障的担忧成为影响村医队伍稳定性的主要原因之一；　　4、不当行政行为对村医的影响:45.81％的受访者曾经自费招待过来村里检查工作的上级领导；　　5、工作满意度:只有1.45％的乡村医生对工作现状表示满意。对于职业归宿,选择在合适的机会转行不再从事乡村医生的样本所占比例最高,接近40％。　　乡村医生服务对象的整体概况:　　1、人口数量和年龄结构:受访者所在村庄的户籍人口平均为2146人,男女比例为2.13:1,60岁以上老年人约占全村总人口的18.92％,农村人口老龄化问题严重。　　2、卫生资源:平均每个村庄有3.12名乡村医生,平均每千人拥有乡村医生1.45名,平均每村有1.73个卫生室。　　3、新型农村合作医疗的实施情况:本次调查所涉及的村庄绝大多数已经开始开展新型农村合作医疗。在已经实施新农合的地区中,62.6％的调查对象表示,村民在村卫生室的就诊费用可以在合疗内报销。92.2％的调查对象所在地区实现了即时结算。本次调查中仍有16.24％的村卫生室需要靠不正当的竞争手段获取定点资质。有44.2％左右的乡村医生有过垫付资金不能被及时偿付的经历,30.9％的村医表示乡镇合管办或卫生院经常以各种理由克扣垫付资金。　　4、基本药物制度的实施情况:本次调查中有73.3％的受访者所在村卫生室尚未开始实施基本药物制度。由于目录药品有限,已经造成村卫生室就诊量下降的受访者所占比重约为72.5％。接近半数的乡村医生认为实施基本药物制度后药品价格总体下降了。几乎全部(98.2％)的调查对象年收入较基本药物制度实施以前下降了,平均下降幅度达50.1％,但仅有44.896的乡村医生得到了补偿,已经有人开始转行。　　发现的问题：村医性别比例严重失衡,与基层逐渐转变的医疗服务需求不相匹配。乡村医生的学历结构偏低,培训内容对村医工作帮助不大。乡村医生工作强度高,养老无保障,在日常工作中又深受一些不当行政行为的影响。基本药物制度的实施使村医的生存环境恶化。年轻村医对工作不满,村卫生室面临着后继无人的危险。　　建议：为了改善乡村医生生存状况,应提高乡村医生服务水平,妥善解决村医的养老问题,形成药品购销新机制,并落实相应的补助资金。
%U https://d.wanfangdata.com.cn/thesis/ChJUaGVzaXNOZXdTMjAyMTEyMDESCFkyMjE5MjMxGgg5bzhuNWNpNg%3D%3D
%W 北京万方数据股份有限公司

%0 Journal Article
%A 李杰
%A 杜昕
%A 张婷
%A 王文化
%A 杨晓辉
%A 王辉
%A 杜红
%A 马长生
%H Li Jie
%H Du Xin
%H Zhang Ting
%H Wang Wenhua
%H Yang Xiaohui
%H Wang Hui
%H Du Hong
%H Ma Changsheng
%+ 首都医科大学密云教学医院
%+ 首都医科大学附属北京安贞医院
%+ 首都医科大学附属北京安贞医院
%+ 首都医科大学附属北京安贞医院
%+ 首都医科大学附属北京安贞医院
%+ 北京市朝阳区社区卫生服务管理中心
%+ 北京市卫生和计划生育委员会
%+ 首都医科大学附属北京安贞医院
%T 北京市朝阳区社区医生工作满意度及相关因素分析
%J 中华全科医师杂志
%J Chinese Journal of General Practitioners
%@ 1671-7368
%G chi
%D 2018
%N 5
%V 17
%P 359-365
%K 职业满意; 问卷调查; 全科医师
%X 目的 了解北京市朝阳区社区医生的工作满意度情况,分析与满意度相关的因素,探讨改进措施.方法 于2015年6月对北京市朝阳区35个社区卫生服务中心的500名全科社区医生,通过互联网调查的方式,针对社区医生对职业、收入和执业环境的满意度进行调查,回收419例合格问卷.采用logistics回归分析的方法,计算各种因素在校正前后与医生满意度的相关性.结果 419名研究对象中女性为296人(70.6％);中位年龄38岁,参加工作的中位时间15年;大学本科及以上学历为297人(70.9％),每周接诊患者数量＞ 120人的为185人(44.2％),每周满负荷工作时间＞40 h的为227人(54.2％);主要工作为门诊诊疗的为179人(42.7％),对于未来5年的职业规划选择继续深造的为180人(43.0％).311人(74.2％)对职业感到非常满意或比较满意,124人(29.6％)对收入感到非常满意或比较满意,206人(49.2％)对执业环境感到非常满意或比较满意.多因素logistic回归分析显示,年龄＞40岁(OR=2.20,95％ CI:1.33～3.61)、每周工作负荷≤40 h(OR =2.70,95％ CI:1.67 ～4.36)及未来5年内打算继续深造(0R=2.21,95％ CI:1.35 ～3.63)是对职业满意度高的独立影响因素;年龄＞ 40岁(OR =2.03,95％ CI:1.28～ 3.21)、每周工作负荷≤40 h(OR=1.60,95％ CI:1.04 ～2.46)及未来5年内打算继续深造(OR =2.03,95％ CI:1.28～3.22)是对收入满意度高的独立影响因素;学历大专及以下(OR =2.14,95％ CI:1.37 ～3.36)、每周接诊患病人数＜90人(OR=1.78,95％ CI:1.18 ～2.69)、每周工作时间负荷≤40 h(0R=1.73,95％ CI:1.15 ～2.59)、主要工作不是门诊诊疗(OR=1.54,95％CI:1.02 ～2.31)及未来5年打算继续深造者(OR=1.75,95％ CI:1.16 ～2.63)是对执业环境满意度高的独立影响因素.多数被调查者认为目前基层社区医生的数量远少于需求.结论 多数社区医生普遍对自己的职业感到满意,但是对收入和执业环境比较不满意.社区医生认为可以通过增加医生和护士的数量来改善目前的职业环境.
%U https://d.wanfangdata.com.cn/periodical/ChlQZXJpb2RpY2FsQ0hJTmV3UzIwMjExMTMwEhF6aHFreXN6ejIwMTgwNTAwORoIOW84bjVjaTY%3D
%R 10.3760/cma.j.issn.1671-7368.2018.05.008
%W 北京万方数据股份有限公司
基金项目:Program of Appraisal and Promotion of Appropriate Technology for common diseases in communities ; Project of Database Construction and Application Demonstration for Cardiovascular Disease Prevention and Control in Beijing Municipality ; 北京市心血管病防控数据平台建设及示范应用研究

%0 Journal Article
%A 宋韦剑
%A 焦明丽
%A 刘颖
%A 石武祥
%A 黄照权
%A 刘伟
%A 陶思怡
%A 孙明雷
%A 赵娟
%A 王晨
%A 邹丹丹
%A 梁立波
%H SONG Weijian
%H JIAO Mingli
%H LIU Ying
%H SHI Wuxiang
%H HUANG Zhaoquan
%H LIU Wei
%H TAO Siyi
%H SUN Minglei
%H ZHAO Juan
%H WANG Chen
%H ZOU Dandan
%H LIANG Libo
%+
%+
%+
%+
%+
%+
%T G省公立医院员工薪酬满意度分析
%J 中国医院
%J Chinese Hospitals
%@ 1671-0592
%G chi
%D 2021
%N 10
%V 25
%P 31-34
%K 薪酬; 满意度; 公立医院; 医务人员
%X 目的:在全面推进医药卫生体制改革新形势下,深入研究公立医院医务人员的薪酬满意度,可以为评价相关政策改革效果、完善中国公立医院薪酬体系提供参考.方法:通过文献分析法设计薪酬满意度评价体系.基于中国卫生统计文献,采取分层抽样的方法,根据规模和发展水平选择G省有代表性的7家医疗卫生机构,包括综合医院、专科医院和基层医院.调查对象为各医院中各科室医生、护士和医技以及管理人员,共发放调查问卷517份.利用SPSS 19.0统计软件进行统计描述与Logistic回归,评估不同类别医院员工的薪酬现状及其影响因素和人口统计学的关系变量.结果:在420名调查对象中,多数员工对其工资水平不满意,40.7％的员工认为其工资水平一般,薪酬满意度平均得分为47.47,水平较低.医院类别、岗位类别、学历与编制等是薪酬满意度的影响因素.结论:目前公立医院医务人员薪酬水平较低,且对福利方面关注不足;应提供更多的非经济性福利,构建科学合理的薪酬增长机制,实施"同工同酬",是提升医务人员薪酬满意度的可行性选择.
%U https://d.wanfangdata.com.cn/periodical/ChlQZXJpb2RpY2FsQ0hJTmV3UzIwMjExMTMwEhF6aG9uZ2d5eTIwMjExMDAwORoIOW84bjVjaTY%3D
%R 10.19660/j.issn.1671-0592.2021.10.09
%W 北京万方数据股份有限公司
基金项目:

%0 Thesis
%A 王冠男
%Y [窦红莉]
%T 新医改前后宁夏乡村医生薪酬福利的比较研究
%I 宁夏医科大学
%9 硕士
%G chi
%D 2015
%K 乡村医生; 薪酬福利; 薪酬管理; 社会保障; 宁夏地区
%X 研究背景乡村医生作为我国农村卫生医疗队伍的重要组成部分，在农村卫生医疗预防方面、基本医疗方面、宣传教育方面等都起着至关重要的作用，然而在乡村医生发展的整个历程中,薪酬福利问题却成为影响该队伍稳定与发展的重要因素,成为深化农村卫生改革的难点问题。自2009年出台的《中国中央、国务院关于深化医药卫生体制改革的意见》，虽然在村医的管理规范上有了一定的说明，但是在如何提高乡村医生薪酬福利方面仍旧没有得到良好解决，引起了村医的流失量逐年增长。另一方面由于宁夏地处偏远，上级财政部门受经济能力的限制，加上一些人为因素导致部分国家政策无法落到实处，使得村医工作缺乏积极性，人才储备量得不到较好的补充。　　研究目的以西北偏远地区宁夏作为研究地点，通过实地考察，调查问卷等方式对比了解新医改前后乡村医生薪酬福利的变化；以薪酬管理学、社会保障学、公共政策学等相关的管理理论作为理论基础；运用统计学的方法分析宁夏乡村医生薪酬福利医改前后的变化，及新医改对薪酬福利产生的影响程度，找出其中存在的主要问题，分析原因，提出具有针对性的参考建议。　　研究方法运用构成比、频数、均数等描述性的统计学方法对乡村医生的基本现状进行阐述；运用两样本均数t检验的方法对新医改前后乡村医生收入水平、收入结构方面的变化及影响进行分析；运用多元线性回归的方法对影响乡村医生收入水平的因子进行分析；运用卡方检验的方法对乡村医生收入满意度、养老保险方面的改变进行对比分析；运用单因素方差分析方法将乡村医生的收入水平同乡镇卫生员、乡村教师进行比较分析。　　研究结果新医改后乡村医生在收入水平方面由新医改前的年总收入12346.53元/人/年，增加到22758.81元/人/年，增长幅度为10412.28元/人/年，且研究表明P<0.05，说明较新医改前相比收入有所增加，新医改政策对其产生影响；通过运用多元线性回归的方法，了解到执业资格证及村卫生室的辐射人口是影响村医收入水平的主要因素；在收入结构方面乡村医生的从医收入与农业收入较新医改前相比没有发生太大变化，而发生最大变化的是补助收入，从医改前的0％增长到目前的26.70%，结果显示两样本之间的差异具有统计学意义(P<0.05)，表明较医改之前相比确有变化，且影响较大；在收入满意度方面由新医改前的13.00%增长到医改后的44.40%，且差异性具有统计学意义(P<0.05)，表明较新医改前相比乡村医生在收入满意度方面有了显著提升；在养老保险方面由新医改前的0.30%上升到医改后的11.30%，结果表明其差异性具有统计学意义(P<0.05)，虽有了一定程度的提高，但从实际情况来看其影响程度还是不大。　　建议：　　1、加大政策扶持力度，完善乡村医生薪酬福利管理制度；　　2、规范乡村医生绩效考核制度，扩宽村医的职业发展道路；　　3、提高乡村医生基本待遇，保障村医的可持续发展；　　4、落实乡村医生养老保险政策，减少村医的大量流失；　　5、重视乡村医生晋升机会，促进轮转模式的建立。
%U https://d.wanfangdata.com.cn/thesis/ChJUaGVzaXNOZXdTMjAyMTEyMDESB0Q3MDk2MzQaCDlvOG41Y2k2
%W 北京万方数据股份有限公司

%0 Thesis
%A 吴钰山
%Y [欧阳静]
%T 新疆墨玉县、青河县乡村医生队伍建设的现状和对策研究
%I 新疆医科大学
%9 硕士
%G chi
%D 2015
%K 乡村医生队伍; 人才梯度; 薪酬标准; 培训机制
%X 目的:通过对新疆墨玉县和青河县进行乡村医生队伍调查研究，了解新疆墨玉县、青河县乡村医生队伍建设的现状，梳理出墨玉县和青河县乡村医生队伍建设中存在的主要问题，总结出在墨玉县和青河县乡村医生队伍建设的对策。方法:采用定量研究和定性研究相结合的方法进行问卷调查和现场访谈，利用描述性分析分别对2011-2013年新疆墨玉、青河县的全体乡村医生进行调查，并运用Wilcoxon秩和检验、聚类分析与Logistic回归分析影响乡村医生队伍建设满意度的影响因素。结果:(1)在培训效果满意度上，Logistic回归分析筛选出民族、年龄、学历层次三个影响因素:维吾尔族对培训效果的不满意程度较汉族低(OR=0.51，P＜0.05)，35～60岁年龄组乡村医生与参照组（20～35岁）相比，对培训效果的不满意程度高(OR=2.94，P＜0.05);大专学历与参照组（中专及以下）相比，对培训效果的不满意程度高（OR=0.77，P＜0.05）。(2)在工作薪酬满意度上，Logistic回归分析筛选出性别、学历层次、编制类型三个影响因素;女性的对薪酬水平的不满意程度较男性低（OR=0.49，P＜0.05）;本科及以上与参照组（中专及以下）相比，对薪酬水平的不满意程度高（OR=0.43，P＜0.05）;聘用人员对薪酬水平的不满意程度较卫生院派驻人员低（OR=3.17，P＜0.05）。结论:影响乡村医生队伍建设中满意度的主要因素是人力资源、语言限制和政策支持。因此，首先要加大财政投力度，合理制定乡村医生的薪酬标准，其次要鼓励乡村医生用汉语交流，从而使培训效果的到提升。最后政府部门要做好宏观调控，加大对乡村医生队伍建设的扶持力度，保障乡村医生队伍建设逐步完善，使其走上一条长期能够自我发展的道路。
%U https://d.wanfangdata.com.cn/thesis/ChJUaGVzaXNOZXdTMjAyMTEyMDESCFkyODU4ODM2Ggg5bzhuNWNpNg%3D%3D
%W 北京万方数据股份有限公司

%0 Journal Article
%A 于青
%A 马承梅
%A 李刚
%H YU Qing
%H MA Cheng-mei
%H LI Gang
%+ 泰山医学院
%+ 泰山医学院
%+ 泰山医学院
%T "药品零差价"政策对基层医疗机构影响的调查分析
%J 泰山医学院学报
%J Journal of Taishan Medical College
%@ 1004-7115
%G chi
%D 2017
%N 4
%V 38
%P 365-368
%K 药品零差价政策; 基层医疗机构; 乡村医生; 影响
%X 目的 调查"药品零差价"政策对农村基层卫生机构及乡村医生的影响.方法 主要通过问卷调查与访谈方式进行.结果 "药品零差价"政策的实施暴露出一些问题,如药品时有断货现象;虽然医疗机构就医量增加,但收入受损;医生很少得到相应的补偿,收入降低,工作满意度及积极性降低.结论 建议零差价政策的实施伴以配套改革措施同行,如明确乡村医生的法律地位、探索综合的补偿模式,以期达到政策实施的预期目标.
%U https://d.wanfangdata.com.cn/periodical/ChlQZXJpb2RpY2FsQ0hJTmV3UzIwMjExMTMwEhB0c3l4eXhiMjAxNzA0MDAyGgg5bzhuNWNpNg%3D%3D
%R 10.3969/j.issn.1004-7115.2017.04.002
%W 北京万方数据股份有限公司
基金项目:教育部人文社会科学规划基金项目,药品"零差价"政策对农村基层卫生机构的影响及对策研究; 山东省卫生和计划生育委员会,山东省药品"零差价"政策的实施及优化研究

%0 Conference Paper
%A 张小娟
%A 朱坤
%T 乡村医生生存状况研究--基于西部某县的调查
%B 中国医学科学院/北京协和医学院医学信息研究所/图书馆2012年学术年会论文集
%? 中国医学科学院医学信息研究所
%? 北京协和医学院医学信息研究所
%C 北京
%G chi
%D 2013
%P 438-444
%K 乡村医生; 生存状况; 工作满意度; 医疗制度
%X 目的：了解A县乡村医生的身份、收入、工作情况、满意度和离职意愿. 方法：通过自行设计调查表调查了A县17个乡镇57个村卫生室的68名乡村医生,收集相关定量资料;并通过个人深入访谈和焦点组访谈收集定性资料. 结果：村医身份依然是农民,63.2％的村医无任何养老保险;村医日均工作时间超过10小时,公共卫生服务量超过基本医疗服务;2009年医改以来,村医工作量有所增加,增加幅度在20％左右,原因为公共卫生服务增加;村医月收入中位数仅为1800元,有专业技术职称和执业资格的村医收入略高;2009年医改以来村医月收入有所增加,幅度在18％左右,原因为政府补助增加和医疗服务收入增加;村医期望月收入中位数为3000元,与月实际收入差值为1100元;村医对医疗保险、收入和工作等满意度较高,养老保险满意度较低,仅为26.5％;14.7％的村医有离职意愿,离职后首选务农等行业. 结论：2009年医改以来,A县被调查村医收入依然很低,工作负担进一步加重;身份和养老问题迟迟未得到解决;村医对医疗保险、工作环境和工作负担满意度较高,收人满意度尚可,养老保险满意度最低;部分村医有离职意愿.
%U https://d.wanfangdata.com.cn/conference/ChZDb25mZXJlbmNlTmV3UzIwMjExMTMwEgc4MzQ3ODQ3Ggg5bzhuNWNpNg%3D%3D
%W 北京万方数据股份有限公司

%0 Journal Article
%A 郑桃
%A 李林蔚
%A 张平平
%H ZHENG Tao
%H LI Lin-wei
%H ZHANG Ping-ping
%+ 重庆师范大学
%+ 重庆师范大学
%+ 重庆师范大学
%T 社区医生工作满意度的影响因素调查
%J 保健医学研究与实践
%J Health Medicine Research and Practice
%@ 1673-873X
%G chi
%D 2014
%N 1
%V 11
%P 77-79
%K 社区医生; 工作满意度; 质的研究
%X 目的 调查分析影响社区医生工作满意度的因素,提出相应的对策,为稳定基层医疗队伍提供理论参考.方法 研究者对15名在社区医疗机构工作的医生进行访谈,了解导致他们工作满意度较低的原因,同时查找文献了解相关领域的最新研究结果,提出应对策略.结果 影响社区医疗机构医生工作满意度的因素为福利待遇、职业发展、职业风险、工作环境、社会地位,其中福利待遇是最重要的因素.结论 社区医生工作满意度低导致了社区专业人才流失严重,卫生行政管理部门应在福利待遇、职业发展、工作环境等方面给予政策支持,激发他们对社区医疗工作的热爱与激情.
%U https://d.wanfangdata.com.cn/periodical/ChlQZXJpb2RpY2FsQ0hJTmV3UzIwMjExMTMwEhRneGJqeXh5anlzajIwMTQwMTAyORoIOW84bjVjaTY%3D
%R
%W 北京万方数据股份有限公司
基金项目:

%0 Journal Article
%A 王卫玲
%+ 浙江省临海市第一人民医院
%T 护理标识管理在提升重症监护室护理质量中的运用
%J 中国农村卫生事业管理
%J Chinese Rural Health Service Administration
%@ 1005-5916
%G chi
%D 2018
%N 9
%V 38
%P 1230-1232
%K 重症监护室; 护理标识管理; 护理质量; 提升效果
%X 目的:探讨重症监护室护理工作中应用护理标识管理措施对提高患者护理服务质量的具体效果.方法:2016年全年临海市第一人民医院重症监护室护理人员为患者提供常规护理服务,2017年初在为患者提供常规护理服务基础上加用护理标识管理措施,记录2016组、2017组重症监护室患者对护理服务满意度、医生对护理服务满意度、护理不良事件发生情况.结果:2017组重症监护室患者对护理工作满意度、重症监护室医生对护理工作满意度均显著优于2016组(P＜0.05);2017组重症监护室各项护理不良事件发生率均显著低于2016组(P＜0.05).结论:在重症监护室内实施护理标识管理可显著提高临床护理服务质量,对降低护理不良事件发生率、维护良好的医护及护患关系均具有重要的应用价值.
%U https://d.wanfangdata.com.cn/periodical/ChlQZXJpb2RpY2FsQ0hJTmV3UzIwMjExMTMwEhN6Z25jd3NzeWdsMjAxODA5MDM4Ggg5bzhuNWNpNg%3D%3D
%R 10.3969/j.issn.1005-5916.2018.09.038
%W 北京万方数据股份有限公司
基金项目:

%0 Journal Article
%A 蒲强红
%A 蒋兴
%H Pu Qianghong
%H Jiang Xing
%+ 四川省乐山市人民医院
%+ 四川省乐山市人民医院
%T 医务人员对药学部药学服务满意度调查分析
%J 基层医学论坛
%J The Medical Forum
%@ 1672-1721
%G chi
%D 2020
%N 16
%V 24
%P 2246-2248
%K 医务人员; 药学服务; 满意度; 横断面调查
%X 目的 评估医务人员对药学部药学服务满意度,探寻影响药学部药学服务满意度的因素.方法 设计药学服务满意度调查问卷,对全院医务人员进行问卷调查,并分析调查结果 .结果 医务人员对门诊药房与住院药房取药流程、取药时间、服务态度、咨询回复、发药准确率、病区药品检查方法 与病区药品检查效果等药学服务满意度均比较高(>90％),发药准确率与病区药品检查效果满意度为其中最低2项.医务人员对临床药师总体工作满意度较高(95.2％),主动咨询临床药师、接受咨询建议与采纳用药方案比例亦较高(>90％),但科室需要临床药师的比例较低(84.7％).医师与护士间对上述药学服务满意度基本无差异.结论 医务人员对药学部药学服务满意度比较高,但发药准确率与病区药品检查效果可能是影响医务人员评价药学部药学服务满意度的因素.临床科室需要临床药师的比例较低.
%U https://d.wanfangdata.com.cn/periodical/ChlQZXJpb2RpY2FsQ0hJTmV3UzIwMjExMTMwEg9qY3l4bHQyMDIwMTYwMTIaCDlvOG41Y2k2
%R 10.19435/j.1672-1721.2020.016.012
%W 北京万方数据股份有限公司
基金项目:

%0 Journal Article
%A 毕灶妹
%A 杨金侠
%H Bi Zaomei
%H Yang Jinxia
%+ 安徽医科大学
%+ 安徽医科大学
%T 安徽省市县乡临床医师离职倾向原因分析
%J 南京医科大学学报（社会科学版）
%J Journal of Nanjing Medical University(Social Sciences)
%@ 1671-0479
%G chi
%D 2017
%N 6
%V 17
%P 481-484
%K 临床医师; 离职倾向; 原因分析; 对策研究
%X 目的:了解安徽省市县乡公立医疗机构临床医师离职倾向情况,分析影响其稳定性的因素,以期为稳定医师队伍提供现实依据,促进分级诊疗格局的早日实现.方法:抽取安徽省44个医疗机构的医生进行问卷调查,采用Logistic回归分析离职倾向的影响因素.结果:市县乡临床医师有离职倾向的占比分别为52.9%、31.6%和26.3%;有离职倾向的首要原因是工资待遇差;多因素分析结果显示性别、期望收入、员工职业前景规划、收入与绩效考核、工作满意度、其他出路、从医成本这7个变量为离职倾向的影响因素.其中其他出路与有离职倾向呈正相关,其他6个变量与有离职倾向呈负相关.结论:应以合理的薪酬待遇吸引和稳定临床医生,提高其职业发展空间.
%U https://d.wanfangdata.com.cn/periodical/ChlQZXJpb2RpY2FsQ0hJTmV3UzIwMjExMTMwEhRuanlrZHh4Yi1zaDIwMTcwNjAxMRoIOW84bjVjaTY%3D
%R 10.7655/NYDXBSS20170611
%W 北京万方数据股份有限公司
基金项目:国家卫计委基层司委托课题"县乡两级临床医师数量变动原因分析与政策研究"

%0 Journal Article
%A 李琳瑛
%+ 甘肃省武威市人民医院
%T 手术室优质护理服务的模式和效果
%J 中国农村卫生
%J China rural health
%@ 1674-361X
%G chi
%D 2016
%N 2
%V
%P 56
%K 优质护理服务; 手术室
%X 目的:探讨手术室优质护理服务的实施,并评价其效果.方法:按照"改模式、重模式、重临床、建机制"的工作原则,加强手术室科学管理,改善手术室护理服务.结果:实施优质护理服务后,各项观察指标较实施前均明显提高.结论:优质护理服务的实施,能够有效提高手术室护理质量、手术护室护士综合素质和能力、手术患者和手术医师对手术室护理工作满意度及手术室护士满意度.
%U https://d.wanfangdata.com.cn/periodical/ChlQZXJpb2RpY2FsQ0hJTmV3UzIwMjExMTMwEg96Z25jd3MyMDE2MDIwNjMaCDlvOG41Y2k2
%R
%W 北京万方数据股份有限公司
基金项目:

%0 Journal Article
%A 金圣玹
%A 范抒磊
%A 陈家应
%A 朱亚
%A 胡丹
%H Jin Shengxuan
%H Fan Shulei
%H Chen Jiaying
%H Zhu Ya
%H Hu Dan
%+ 南京医科大学
%+ 南京医科大学
%+ 南京医科大学
%+ 南京医科大学
%+ 南京医科大学
%T 农村基层医务人员收入与待遇满意度分析
%J 南京医科大学学报（社会科学版）
%J Journal of Nanjing Medical University(Social Sciences)
%@ 1671-0479
%G chi
%D 2019
%N 2
%V 19
%P 102-105
%K 农村基层; 医务人员; 待遇; 满意度
%X 对447名基层医务人员收入与待遇情况进行问卷调查,了解其对待遇的满意度及其影响因素.不同学历、行政/业务管理职务和有无参加社会养老保险及社会医疗保险的基层医务人员实际月收入与期望月收入均有差异;收入与待遇总满意度得分为(2.63±0.63)分;单因素方差分析结果显示,行政/业务管理职务、专业技术职务、月平均收入和期望月平均收入满意度得分差异有统计学意义(P＜0.05);期望月平均收入与实际月平均收入之间的差值和总满意度得分存在负相关关系(r=-0.246,P＜0.05);行政/业务管理职务、月平均收入和期望月平均收入被纳入到多重线性回归模型(P＜0.05).需要平衡地区间的收入差异,重视经济激励措施,同时健全基层医务人员晋升机制,加强对基层医务人员福利待遇.
%U https://d.wanfangdata.com.cn/periodical/ChlQZXJpb2RpY2FsQ0hJTmV3UzIwMjExMTMwEhRuanlrZHh4Yi1zaDIwMTkwMjAwNRoIOW84bjVjaTY%3D
%R 10.7655/NYDXBSS20190205
%W 北京万方数据股份有限公司
基金项目:江苏省教育厅高校哲学社会科学项目“基于离散选择实验研究吸引和稳定农村基层卫生人员的最优策略”

%0 Journal Article
%A 陈小林
%A 冯珊珊
%A 何镜清
%H Chen Xiaolin
%H Feng Shanshan
%H He Jingqing
%+ 广州医科大学
%+ 广州医科大学
%+ 广州市民政局
%T 满意度对基层医务人员疲劳与工作倦怠关系的调节作用研究
%J 中国医疗管理科学
%J china medical administration sciences
%@ 2095-7432
%G chi
%D 2020
%N 1
%V 10
%P 39-44
%K 基层医务人员; 工作满意度; 疲劳; 工作倦怠
%X 目的 探讨疲劳与倦怠的关系,及满意度在二者关系中的调节作用,为基层医务人员倦怠的干预提供一定理论依据和指导.方法 采用多阶段分层抽样方法,对广州、江门、惠州、潮州4个样本市的622名基层医务人员进行调查,调查内容包括调查对象的基本情况,采用疲劳量表、满意度量表、工作倦怠量表进行调查.最终回收有效问卷533份.将调查数据运用SPSS 22.0和AMOS22.0进行整理与分析.结果 医务人员的疲劳对情绪衰竭(23.1％)和人格解体(7.3％)具有正向预测作用,而满意度对疲劳与倦怠间的关系有负向调节作用(β=-0.096;β=-0.130,P＜0.01).结论 我国基层医务人员的职业倦怠较为普遍,基层医疗机构的管理者应从减少医务人员疲劳和提高满意度两方面入手对医务人员的职业倦怠进行干预.通过增加工作资源,提供组织支持,来提高医务人员的满意度,调节疲劳对倦怠的正向预测作用,达到减少疲劳,控制倦怠的目的.
%U https://d.wanfangdata.com.cn/periodical/ChlQZXJpb2RpY2FsQ0hJTmV3UzIwMjExMTMwEhF6Z3lsZ2xreDIwMjAwMTAxMBoIOW84bjVjaTY%3D
%R 10.3969/j.issn.2095-7432.2020.01.009
%W 北京万方数据股份有限公司
基金项目:2015广东省医学科研基金

%0 Journal Article
%A 罗阳峰
%A 李丽勤
%A 田淼淼
%A 吕本艳
%A 杨国良
%A 虞兰香
%A 袁芳
%A 冯占春
%+ 华中科技大学
%+ 华中科技大学同济医学院附属武汉中心医院
%T 西部145名村医对乡村卫生服务一体化管理的满意度分析
%J 中华医院管理杂志
%J Chinese Journal of Hospital Administration
%@ 1000-6672
%G chi
%D 2013
%N 3
%V 29
%P 222-224
%K
%X 2010年,国家卫生部以《中共中央国务院关于深化医药卫生体制改革的意见》为指导,制定并颁布了《卫生部办公厅关于推进乡村卫生服务一体化管理的意见》,明确提出乡村一体化管理是指在县级卫生行政部门统一规划和组织实施下,以乡镇为范围,对乡镇卫生院和村卫生室的行政、业务、药械、财务和绩效考核等方面予以规范的管理体制[1].有关一体化管理的研究,前期多从患者满意度出发.但同时应考虑到,提高医务人员的工作满意度也是医疗卫生管理和医药卫生体制改革的目标之一[2].提升村医对一体化管理工作的满意度,不仅可以充分调动广大村医的工作积极性,还有助于提升村卫生室的卫生服务质量,改善乡、村两级卫生服务机构的关系[3-4].基于这一考虑,本研究拟通过对村医的调查,分析他们对乡村卫生服务一体化管理工作的满意度,从而为进一步改革与完善乡村卫生一体化管理提供借鉴.
%U https://d.wanfangdata.com.cn/periodical/ChlQZXJpb2RpY2FsQ0hJTmV3UzIwMjExMTMwEg96aHl5Z2wyMDEzMDMwMjAaCDlvOG41Y2k2
%R 10.3760/cma.j.issn.1000-6672.2013.03.020
%W 北京万方数据股份有限公司
基金项目:国家自然科学基金

%0 Journal Article
%A 汪永君
%A 范晓云
%A 丁殿波
%+ 黑龙江省林业卫生学校
%+ 黑龙江省林业卫生学校
%+ 黑龙江省林业卫生学校
%T 农村医学专业人才培养模式和课程体系改革调研分析
%J 医学信息
%J Medical Information
%@ 1006-1959
%G chi
%D 2014
%N 25
%V
%P 9-9
%K 农村医学专业; 人才培养; 课程体系改革
%X 进行农村医学专业人才培养模式和课程体系改革调研分析。选取了鹤岗在我校培训212名乡村医生中的54人展开问卷抽样调查，并对我校农村医学专业需求情况进行了调研。调查内容包括乡村医生的性别、年龄、文化程度、从业时间、收入状况、工作满意度及岗位培训情况等项目内容。完善校医合作的"2+1"人才培养模式，建立了校医合作三结合三站式人才培养模式。建议：农村医学专业宜采取"2+1+1"培养模式，定向招生方式，"校医合作"的人才培养模式及"学有所用"原则设置课程。
%U https://d.wanfangdata.com.cn/periodical/ChlQZXJpb2RpY2FsQ0hJTmV3UzIwMjExMTMwEg95eHh4enoyMDE0MjUwMDkaCDlvOG41Y2k2
%R 10.3969/j.issn.1006-1959.2014.25.009
%W 北京万方数据股份有限公司
基金项目:黑龙江省教育科学规划重大项目“职业学校专业规范化建设问题的研究”子课题项目“农村医学专业教学指导方案研制”

%0 Journal Article
%A 李万仓
%A 庄雨晗
%A 孙肖瑜
%A 魏晶娇
%A 陈玲萍
%A 郑晓春
%A 王志刚
%H LI Wancang
%H ZHUANG Yuhan
%H SUN Xiaoyu
%H WEI Jingjiao
%H CHEN Lingping
%H ZHENG Xiaochun
%H WANG Zhigang
%+ 温州市疾病预防控制中心
%+ 浙江中医药大学
%+ 温州市疾病预防控制中心
%+ 温州市疾病预防控制中心
%+ 温州市疾病预防控制中心
%+ 温州市疾病预防控制中心
%+ 温州市疾病预防控制中心
%T 温州市基层医务人员心理健康状况和工作满意度研究
%J 健康研究
%J Health Research
%@ 1674-6449
%G chi
%D 2020
%N 5
%V 40
%P 513-517
%K 症状自评量表; 心理健康; 医务人员; 满意度
%X 目的 调查了解温州市基层医务人员的心理健康状况和工作满意度情况.方法 采用随机抽样的方法,抽取温州市基层医务人员715名,利用症状自评量表(SCL-90)和满意度问卷进行调查.结果 温州市基层医务人员SCL-90总分为(119.02±30.63)分,各因子得分均值在1.14～1.52分之间,未发现有明显峰值,9个因子得分均低于全国常模,差异有统计学意义(P<0.05).男女性别间除人际关系敏感和恐怖无显著性差异外(P>0.05),其余各因子差异均有统计学意义(P<0.05).49.93％的基层医务人员对现有工作满意,压力来源主要是收入太低(30.63％)、不被重用(27.52％)和工作任务重(22.10％),缓解压力的方法以利用兴趣爱好分散注意力(40.28％)、找人倾诉(23.08％)、睡觉(11.61％)为主.结论 温州市基层医务人员心理健康状况总体良好,应提高基层医务人员薪酬待遇和改善工作环境,提高工作满意度.
%U https://d.wanfangdata.com.cn/periodical/ChlQZXJpb2RpY2FsQ0hJTmV3UzIwMjExMTMwEg1qa3lqMjAyMDA1MDA5Ggg5bzhuNWNpNg%3D%3D
%R 10.3969/j.issn.1674-6449.2020.05.009
%W 北京万方数据股份有限公司
基金项目:温州市医药卫生科学研究项目; 温州市基础性科研项目

%0 Journal Article
%A 于洗河
%A 吴宁
%A 李涛
%A 杨晔丽
%A 万龙涛
%A 顾文涛
%+ 吉林大学
%+ 吉林大学
%+ 吉林大学
%+ 吉林大学
%+ 吉林大学
%+ 吉林大学
%T 吉林市基层医务人员工作满意度调查
%J 医学与社会
%J Medicine and Society
%@ 1006-5563
%G chi
%D 2017
%N 3
%V 30
%P 35-37,41
%K 基层医疗卫生机构; 医务人员; 工作满意度; 吉林
%X 目的:了解吉林市基层医务人员工作满意度现状及其影响因素,探讨卫生服务管理存在的问题,为相关政策的制定和完善提供依据.方法:采用多阶段分层抽样的方法,对吉林市507名基层医务人员进行工作满意度问卷调查,采用单因素分析、相关分析和多因素回归模型探讨工作满意度的影响因素.结果:吉林市基层医务人员整体工作满意度均值为3.05分,收入满意度得分最低,为2.13分.年龄、工作类别、专业技术职称和月均收入是工作满意度的影响因素(均P<0.05),其中年龄影响最大,专业技术职称次之.结论:基层医务人员整体工作满意度居于一般水平,受年龄与工作类别等因素的影响.建议完善薪酬奖励制度,加强培训、建立晋升机制,创建和谐工作环境等,有针对性地提高基层医务人员的工作满意度.
%U https://d.wanfangdata.com.cn/periodical/ChlQZXJpb2RpY2FsQ0hJTmV3UzIwMjExMTMwEg55eHlzaDIwMTcwMzAxMRoIOW84bjVjaTY%3D
%R 10.13723/j.yxysh.2017.03.011
%W 北京万方数据股份有限公司
基金项目:吉林大学哲学社会科学研究项目"吉林市基层卫生综合改革重点联系点监测与评价"

%0 Journal Article
%A 周迪姝
%A 徐永柱
%A 魏琳
%A 田仁萍
%A 易利华
%A 邱景富
%H ZHOU Di-shu
%H XU Yong-zhu
%H WEI Lin
%H TIAN Ren-ping
%H YI Li-hua
%H QIU Jing-fu
%+ 重庆医科大学
%+ 重庆医科大学
%+ 重庆医科大学
%+ 重庆医科大学
%+ 重庆医药高等专科学校
%+ 重庆医科大学
%T 重庆市基层医务人员工作压力、工作满意度与离职意愿情况及影响因素分析
%J 现代预防医学
%J Modern Preventive Medicine
%@ 1003-8507
%G chi
%D 2020
%N 14
%V 47
%P 2545-2549,2574
%K 基层卫生; 医务人员; 工作压力; 工作满意度; 离职意愿
%X 目的 了解重庆市基层医务人员工作压力、工作满意度、离职意愿等情况,探究其影响因素,为改善基层人才流失提出建议.方法 分层随机整群抽样的方法抽取重庆市52家基层医疗机构的医务人员进行问卷调查.离职意愿的影响因素分析采用多元线性回归,工作满意度、工作压力则采用单因素分析结果重庆市基层医务人员工作压力较大(3.57±0.86);工作满意度总体情况较好(3.36±0.78),但工作回报满意度低(3.12±0.91);26.13％的医务人员有离职意向,离职意愿平均得分为(2.77±1.09).区县经济水平(β=-0.066,P＜0.001)、年龄(β=-0.023,P＜0.001)、行政职务(β=0.108,P=0.001)、学历(β=0.043,P=0.022)、职称(β=0.046,P=0.012)、工作回报满意度(β=-0.343,P＜0.001)、医院组织管理满意度(β=-0.208,P＜0.001)、医院内工作环境满意度(β=-0.152,P＜0.001)及工作压力(β=0.195,P＜0.001)是影响医务人员离职意愿的重要因素.结论 应以提高薪资福利为重点,特设基层职称晋升体系,加强社会支持,拓宽引才渠道,尤其是对全科医生的引进,从而改善基层人才流失问题.
%U https://d.wanfangdata.com.cn/periodical/ChlQZXJpb2RpY2FsQ0hJTmV3UzIwMjExMTMwEg94ZHlmeXgyMDIwMTQwMTMaCDlvOG41Y2k2
%R
%W 北京万方数据股份有限公司
基金项目:人力资源服务协会重点课题研究项目——重庆市卫生基层人才队伍现状及对策; 重庆市卫计委科研计划项目; 重庆市人才研究

%0 Journal Article
%A 陆文娟
%A 梁淑英
%A 危莉
%A 冯占春
%+ 华中科技大学
%+ 河南省医学科学院
%+ 华中科技大学
%+ 华中科技大学
%T 河南省艾滋病高发地区村级卫生人力资源现状分析
%J 医学与社会
%J Medicine and Society
%@ 1006-5563
%G chi
%D 2012
%N 1
%V 25
%P 33-35
%K 卫生人力资源; 村级; 艾滋病高发地区
%X 目的:了解河南省艾滋病高发地区村级卫生人力资源的现状.方法:问卷调查艾滋病高发地区乡村医生的年龄、学历、职称等基本情况,接受艾滋病防治专业知识培训情况、每日工作时间及其满意度等.结果:乡村医生整体学历、职称水平较低,培训不足,工作时间过长,对现任工作满意度不高.结论:建议乡村医生尤其是年轻医生接受继续教育,上级部门应加强乡村医生培训；政府适当提高乡村医生工资水平,改善其工作环境,逐步为其提供养老及医疗保障.
%U https://d.wanfangdata.com.cn/periodical/ChlQZXJpb2RpY2FsQ0hJTmV3UzIwMjExMTMwEg55eHlzaDIwMTIwMTAxMhoIOW84bjVjaTY%3D
%R 10.3870/YXYSH.2012.01.012
%W 北京万方数据股份有限公司
基金项目:国家"十一五"科技重大专项"河南省防治艾滋病规模化现场流行病学和干预研究"

%0 Journal Article
%A 孙葵
%A 尹文强
%A 黄冬梅
%A 于倩倩
%A 赵延奎
%A 李云伟
%+ 潍坊医学院
%+ 潍坊医学院
%+ 潍坊医学院
%+ 潍坊医学院
%+ 潍坊医学院
%+ 潍坊医学院
%T 新医改形势下乡村医生收入状况及其对职业心态的影响
%J 中国卫生事业管理
%J Chinese Health Service Management
%@ 1004-4663
%G chi
%D 2016
%N 5
%V 33
%P 371-373
%K 乡村医生; 收入; 满意度; 职业承诺; 稳定性
%X 目的:探讨新医改形势下乡村医生职业心态现状,分析收入对乡村医生职业心态的影响.方法:以课题组自编乡村医生职业心态调查问卷作为测量工具,按分层随机抽样原则,根据经济发展水平好中差,从山东省抽取济南、济宁、临沂、日照和德州5市,同理,从每市抽取3县(市区),每县(市区)抽取3乡镇,每乡镇随机抽取3所卫生室,对抽中的卫生室按整群抽样原则进行调查,共调查621名乡村医生.采用描述性分析、结构方程模型对资料进行分析.结果:当前乡村医生收入偏低,工作付出-回报失衡,职业心态消极,队伍不稳.收入对工作满意度起直接正向作用(β=0.38,P＜0.001);收入对职业承诺既有直接效用又有间接效用,总效用为0.35;收入通过工作满意度和职业承诺对工作稳定性起间接效用,效用值为-0.17;工作满意度对工作稳定性既有直接效用又有间接效用,总效用值为-0.52;职业承诺对工作稳定性起直接负向作用(β=-0.54,P＜0.001).结论:探讨有效的乡村医生激励机制是当前稳定乡村医生职业心态的关键.
%U https://d.wanfangdata.com.cn/periodical/ChlQZXJpb2RpY2FsQ0hJTmV3UzIwMjExMTMwEhF6Z3dzc3lnbDIwMTYwNTAxNxoIOW84bjVjaTY%3D
%R
%W 北京万方数据股份有限公司
基金项目:国家自然科学基金”我国基本药物制度实施影响评估与政策优化研究——以山东省为例”; 山东省自然科学基金”基于ERI理论的乡村医生职业心态及应对策略研究”; 国家自然科学基金”乡村医生发展研究”; 山东省医药卫生科技发展计划项目”基本药物制度背景下山东省乡村医生队伍稳定性研究”

%0 Journal Article
%A 陈钟鸣
%A 尹文强
%A 唐梦琦
%A 谭晖
%A 马牧野
%A 曹海虹
%+ 潍坊医学院
%+ 健康风险预警治理协同创新中心
%+ 潍坊医学院
%+ 潍坊医学院
%+ 潍坊医学院
%+ 潍坊医学院
%T 基于结构方程的新医改政策下村医工作稳定性影响因素分析
%J 中国卫生事业管理
%J Chinese Health Service Management
%@ 1004-4663
%G chi
%D 2016
%N 9
%V 33
%P 691-693
%K 新医改; 乡村医生; 工作稳定性; 结构方程; 脆弱性
%X 目的:分析新医改形势下山东省乡村医生工作稳定性影响因素.方法:运用结构方程模型,对新医改形势下山东省乡村医生工作稳定性影响因素进行分析.结果:新医改形势下山东省乡村医生工作稳定性较低,仅为2.060分,工作稳定性主要受乡村医生的职业认可度、政策满意度、工作满意度以及情感枯竭情况影响,四者对乡村医生工作稳定性影响的总效应系数分别为0.310、0.154、0.446以及-0.242,此外,各影响因素之间也存在相互作用关系.结论:新医改形势下,乡村医生工作稳定性较低且受到多种因素的综合影响,有关部门应尽快采取有针对性措施提高乡村医生稳定性.
%U https://d.wanfangdata.com.cn/periodical/ChlQZXJpb2RpY2FsQ0hJTmV3UzIwMjExMTMwEhF6Z3dzc3lnbDIwMTYwOTAxNRoIOW84bjVjaTY%3D
%R
%W 北京万方数据股份有限公司
基金项目:国家自然科学基金“新医改形势下乡村医生发展研究”; 山东省高等学校人文社科项目“新医改背景下乡村医生组织公平感研究——以山东省为例”; 国家自然科学基金“我国基本药物制度实施影响评估与政策优化研究——以山东省为例”; “健康山东”重大社会风险预测与治理协同创新中心重点研究方向项目“公共卫生危机管理人员胜任力研究”; 山东省医药卫生科技发展计划项目“基本药物制度背景下山东省乡村医生队伍稳定性研究”

%0 Journal Article
%A 晏中军
%A 刘忠操
%H YAN Zhong-jun
%H LIU Zhong-cao
%+ 江西省上饶市人民医院
%+ 江西省上饶市人民医院
%T 急诊操作技能在全科转岗培训中的必要性分析
%J 中国当代医药
%J China Modern Medicine
%@ 1674-4721
%G chi
%D 2020
%N 32
%V 27
%P 182-184
%K 全科医生; 转岗培训; 急诊操作技能
%X 目的 分析急诊操作技能在全科转岗培训中的必要性.方法 选取2019年6月?2020年2月上饶市人民医院急诊科培训1个月的94名全科转岗培训医生为研究对象.进行转岗培训医生管理,定期督查,并进行同一标准考核.对本次问卷进行调查,并比较培训前后全科医生对急救知识的掌握情况;统计对本次培训工作的满意度.结果 通过调查问卷发现,63.83％培训者未学习过急诊知识,88.30％培训者学到了相关培训知识,但37.23％者觉得培训无法学以致用,且28.72％培训者认为本次培训需进行改进;培训后全科医生相关急救知识的考核合格率高于培训前,差异有统计学意义(P<0.05);参加本次培训的全科医生对培训内容、管理工作满意度为93.62％、93.62％.结论 对全科转岗医生急诊操作技能进行培训可提高其急救治疗能力,而提高基层医院抢救成功率及转院转诊水平,缓解医患关系,同时为《"健康中国2030"规划纲要》提供有益经验.
%U https://d.wanfangdata.com.cn/periodical/ChlQZXJpb2RpY2FsQ0hJTmV3UzIwMjExMTMwEgxqa3IyMDIwMzIwNTUaCDlvOG41Y2k2
%R 10.3969/j.issn.1674-4721.2020.32.055
%W 北京万方数据股份有限公司
基金项目:江西省卫生健康委科技计划项目

%0 Journal Article
%A 王琪如
%A 谭晓东
%H WANG Qi-ru
%H TAN Xiao-dong
%+ 武汉大学
%+ 武汉大学
%T 工作满意度和职业倦怠对医务人员离职意向的作用分析
%J 中国卫生资源
%J Chinese Health Resources
%@ 1007-953X
%G chi
%D 2019
%N 2
%V 22
%P 122-126,149
%K 职业倦怠; 工作满意度; 离职意向; 结构方程模型; 医务人员; 影响
%X 目的 研究临床、护理、公共卫生和医学技术人员的离职意向,探究工作满意度在职业倦怠影响医务人员离职意向过程中的中介效应.方法 通过自编问卷,对武汉市某区基层医务人员进行横断面调查.运用SPSS 20.0进行信度检验.运用AMOS 21.0建立结构方程模型,在结构方程模型中运用bootstrap法进行中介效应检验.运用Excel 2016进行中介效应sobel检验.结果 职业倦怠与工作满意度呈负相关,工作满意度与离职意向呈负相关,职业倦怠与离职意向呈正相关.工作满意度在职业倦怠影响离职意向过程中起中介效应作用,中介效应影响为2.1％.结论 建议工作满意度增加社会支持指标,建议使用"工作满意度优先指标设置"概念来提高医务工作者满意度.
%U https://d.wanfangdata.com.cn/periodical/ChlQZXJpb2RpY2FsQ0hJTmV3UzIwMjExMTMwEg96Z3dzenkyMDE5MDIwMTEaCDlvOG41Y2k2
%R 10.3969/j.issn.1007-953X.2019.02.011
%W 北京万方数据股份有限公司
基金项目:

%0 Journal Article
%A 余苗文
%A 苏淑文
%A 王冬
%H YU Miao-wen
%H SU Shu-wen
%H WANG Dong
%+ 南方医科大学
%+ 南方医科大学
%+ 南方医科大学
%T 安徽省某县乡镇卫生院医务人员薪酬满意度及影响因素研究
%J 中国全科医学
%J Chinese General Practice
%@ 1007-9572
%G chi
%D 2018
%N 10
%V 21
%P 1230-1233
%K 乡镇卫生院; 医务人员; 薪金和附加福利; 满意度; 安徽
%X 目的 了解安徽省某县乡镇卫生院医务人员的薪酬满意度,并探讨其影响因素.方法 于2016年3-5月,选取安徽省某县22家乡镇卫生院416例医务人员进行问卷调查.主要内容包括医务人员的基本情况及其对薪酬满意情况.共发放问卷416份,有效回收393份,问卷有效回收率为94.5％.结果 200例(50.9％)医务人员对薪酬满意.不同性别、婚姻状态、从事工作、绩效工资比例、日均工作时间及是否对除工资以外的福利满意、自感个人薪酬在本县同行业中所处地位、与同年历公务员相比是否对薪酬感到满意、是否认为工资增长幅度合理、是否认为劳动与付出相匹配的医务人员的薪酬满意度比较,差异有统计学意义(P＜0.05);不同年龄、学历、工作年限、身份类别、职称、税前年收入、基本工资比例及是否清楚工资发放标准的医务人员的薪酬满意度比较,差异无统计学意义(P＞0.05).多因素Logisitic回归分析结果显示,绩效工资比例、是否对除工资外的福利满意、自感个人薪酬在本县同行业中所处地位是医务人员薪酬满意度的影响因素(P＜0.05).结论 该县乡镇卫生院医务人员的薪酬满意度有待提高,绩效工资比例、是否对除工资以外的福利感到满意、自感个人薪酬在本县同行业中所处地位是医务人员薪酬满意度的影响因素.
%U https://d.wanfangdata.com.cn/periodical/ChlQZXJpb2RpY2FsQ0hJTmV3UzIwMjExMTMwEg96Z3FreXgyMDE4MTAwMTgaCDlvOG41Y2k2
%R 10.3969/j.issn.1007-9572.2018.00.036
%W 北京万方数据股份有限公司
基金项目:国家自然科学基金面上项目

%0 Journal Article
%A 潘登
%A 余良仁
%H Pan Deng
%H Yu Liangren
%+ 福建医科大学
%+ 福建省立医院
%T 健康中国背景下基层就业医学生职业生涯发展现状研究
%J 中华医学教育杂志
%J Chinese Journal of Medical Education
%@ 1673-677X
%G chi
%D 2019
%N 3
%V 39
%P 236-240
%K 基层; 乡镇卫生院; 医学毕业生; 职业生涯; 满意度
%X 基层卫生人才匮乏一直是制约基本医疗卫生服务发展的瓶颈,而吸引更多医学毕业生到基层就业是完善基层卫生人才队伍的重要措施.对福建省已入职乡镇卫生院的临床医学毕业生的调查表明,现阶段他们仍偏好经济因素激励,工作满意度总体偏低,职业价值观未得到满足,缺乏可预期的职业发展路径.因此,建议在进一步提高基层医生的实际收入和福利水平的基础上,通过提供覆盖线上线下的适宜继续教育、推广人工智能等新兴技术为基层医生减负赋能,同时健全毕业生基层成长跟踪机制、探索灵活的医联体内部用人机制、支持基层医生建立个人品牌或适时开办全科诊所,拓宽其职业发展空间.
%U https://d.wanfangdata.com.cn/periodical/ChlQZXJpb2RpY2FsQ0hJTmV3UzIwMjExMTMwEg55aXhqeTIwMTkwMzAxORoIOW84bjVjaTY%3D
%R 10.3760/cma.j.issn.1673-677X.2019.03.019
%W 北京万方数据股份有限公司
基金项目:福建省教育厅中青年教师教育科研项目; Educational Research Project for Young and Middle-aged Teachers in Fujian Province

%0 Journal Article
%A 韩竹梅
%A 史玲
%A 刘瑶
%A 王晓燕
%A 张明欣
%A 王峥
%H HAN Zhumei
%H SHI Ling
%H LIU Yao
%H WANG Xiaoyan
%H ZHANG Mingxin
%H WANG Zhen
%+ 上海市普陀区长风街道长风社区卫生服务中心
%+ 上海市普陀区长风街道长风社区卫生服务中心
%+ 复旦大学附属中山医院
%+ 上海市普陀区长风街道长风社区卫生服务中心
%+ 上海市普陀区长风街道长风社区卫生服务中心
%+ 上海市普陀区长风街道长风社区卫生服务中心
%T 上海市某区全科医师工作满意度和相关影响因素研究
%J 上海医药
%J Shanghai Medical & Pharmaceutical Journal
%@ 1006-1533
%G chi
%D 2019
%N 6
%V 40
%P 11-14
%K 全科医师; 工作满意度; 影响因素
%X 目的:调查分析上海市某区全科医师工作满意度现状并探讨其相关因素,分析改善全科医师工作现状、减少全科人才流失的对策.方法:参照明尼苏达职业满意度短式量表设计问卷对上海市普陀区11家社区卫生服务中心总共296名全科医师进行调查和统计学分析,共发放问卷296份,回收有效问卷238份,问卷有效回收率80.4％.结果:满意度最低的维度为"我的报酬与我所做的工作的量",满意者占32.8％,非常满意者占3.8％;满意度最高的维度为"工作所提供的稳定的就业方式",满意者占64.7％,非常满意者占16.0％.该区全科医师的总体满意度平均分为(72.38±11.09)分,内在满意度平均分为(43.66±6.60)分,外在满意度平均分为(21.26±3.85)分;收入差异对工作满意度的影响有统计学意义(P<0.05).结论:社区全科医师对其工作整体满意度不高,收入是全科医师工作满意度的关键影响因素.提高员工的工作满意度对于改善全科医师素质、稳定全科医师队伍和提升基层医疗卫生服务水平有着重要意义.
%U https://d.wanfangdata.com.cn/periodical/ChlQZXJpb2RpY2FsQ0hJTmV3UzIwMjExMTMwEg1zaHl5MjAxOTA2MDA0Ggg5bzhuNWNpNg%3D%3D
%R 10.3969/j.issn.1006-1533.2019.06.004
%W 北京万方数据股份有限公司
基金项目:2016年度市普陀区卫计委卫生管理类研究课题专项项目

%0 Journal Article
%A 杨星
%A 杨曦
%A 屈芳
%H YANG Xing
%H YANG Xi
%H QU Fang
%+
%+
%+
%T 贵州省乡镇卫生院医务人员医疗风险行为自评及影响因素分析
%J 中国公共卫生
%J Chinese Journal of Public Health
%@ 1001-0580
%G chi
%D 2021
%N 2
%V 37
%P 311-314
%K 乡镇卫生院; 医务人员; 医疗风险行为; 自评
%X 目的 了解贵州省乡镇卫生院医务人员对自身医疗风险的评价情况,并分析其影响因素,为农村基层医疗机构医疗风险管理提供科学参考.方法 2018年12月对来自于贵州省88个县(市、区)乡镇卫生院医务骨干1310人进行问卷调查,内容包括基本信息、医疗风险行为自评、医疗风险管理评价、工作满意度等.描述分析医务人员医疗风险自评状况,采用多重线性回归分析医务人员医疗风险自评的影响因素.结果 共完成1 193名医务人员调查,其医疗风险行为自评总分平均为(24.28±3.20)分;单因素分析显示,不同年龄、岗位类别、职称、工作年限、医疗风险培训频率、是否发生医疗纠纷、工作满意度的医务人员医疗风险行为自评分差异有统计学意义(P＜0.05);多元线性回归分析显示,职称越低(β'= 0.057)、接受培训频率越少(β'= 0.192)、工作满意度越低(β'= 0.082)、有过医疗纠纷(β'= 0.084)的医务人员,其医疗风险行为自评分较低(P＜ 0.05).结论 乡镇卫生院医务人员对自身医疗风险行为的评价尚好,其自评受医务人员职称、风险培训和工作满意度影响;建议加强对新人职、工作认同度较差、发生过医疗纠纷的医务人员风险知识的培训和宣传.
%U https://d.wanfangdata.com.cn/periodical/ChlQZXJpb2RpY2FsQ0hJTmV3UzIwMjExMTMwEg96Z2dnd3MyMDIxMDIwMjUaCDlvOG41Y2k2
%R 10.11847/zgggws1124451
%W 北京万方数据股份有限公司
基金项目:贵州省教育厅人文社会科学研究项目; 2018贵州医科大学人文社科理论创新项目; 国家自然科学基金项目

%0 Thesis
%A 高嘉蔚
%Y [王欢明]
%T 庄河市基层医生工作满意度调查报告
%I 大连理工大学
%9 硕士
%G chi
%D 2017
%K 基层医生; 薪酬分配; 工作满意度; 执业风险; 卫生体制改革
%X 在国家医改进入攻坚期和深水区的现阶段，研究基层医生工作满意度具有特殊价值和重要的现实意义。医改的基本原则是“坚持以人民健康为中心”，改革的重点就是保基本、强基层、建机制，“强基层”就是要全面增强基层医疗卫生机构的服务能力，最基层的医疗卫生服务是整个医疗卫生服务的“网底”，只能加厚加牢而不能削弱。本文就是从这一问题出发，通过具体研究庄河市基层医生工作满意度的现状，找出存在的问题，分析问题的原因，并结合新的形势和发展的趋势提出相应的切实有效的解决对策，为提高庄河市基层医生工作满意度提供理论依据，以促进庄河市基层医疗工作的持续健康发展。　　本文从工作满意度的概念出发，研究了国内外对医生工作满意度的调查研究经验，结合了庄河市基层医生的实际情况，制定了调查问卷，随机抽取600名乡镇卫生院医生和乡村医生进行了问卷调查，对他们反馈的基层医疗工作问题进行了数据分析。调查问卷的结果：1、基层医生总体满意度均值为2.84±0.423，表明基层医生工作满意度不高，处于一般偏下水平。2、基层医生最不满意的5个指标依次是：工作中能力的提升，进修和培训，工作压力、工作中获得成就感、薪酬分配的公平性和工作收获。　　对卫生行政部门负责人，乡镇卫生院负责人和基层医生进行访谈走访，设计了关于庄河市基层医生工作现状和满意度的访谈提纲，分别与他们就有关基层医疗机构医疗现状、基层医生工作现状、政策和制度对工作的影响、工作中面临的问题和困难等进行了访谈。　　结合调查问卷的结果和访谈，分析庄河市基层医生工作满意度现状及其影响因素，了解庄河市基层医生现存问题和困难，并结合发达国家和地区的先进经验，提出以下建议：1、保障并激发基层医疗单位运营；2、稳定优化人才并改革服务模式；3、完善调整医疗保险制度；4、多渠道建立基层医生执业风险化解机制。通过这些建议和措施，不断提高庄河市基层医生工作满意度，促进庄河地区基层医疗体系健康发展，同时也为其他地区提供借鉴经验。
%U https://d.wanfangdata.com.cn/thesis/ChJUaGVzaXNOZXdTMjAyMTEyMDESCUQwMTIzNjg2MxoIOW84bjVjaTY%3D
%W 北京万方数据股份有限公司

%0 Journal Article
%A Dan Wu
%A Yun Wang
%A Kwok Fai Lam
%A Therese Hesketh
%A 陈钟鸣
%+ 香港大学
%+ 香港大学
%+ 香港大学
%+ 伦敦大学
%+ 潍坊医学院
%T 医疗卫生体系改革、针对医生的暴力伤害以及医务人员的工作满意度:中国东部地区浙江省的一项横断面调查
%J 英国医学杂志（中文版）
%J BMJ Chinese Edition
%@ 1007-9742
%G chi
%D 2015
%N 10
%V 18
%P 574-581
%K
%X 目的 研究新医疗卫生体系改革和医患关系恶化背景下医生工作满意度及士气的影响因素.设计 运用自行设计的调查问卷进行横断面调查.地点 调查开展于2012年3-5月,主要调查对象是中国浙江省的省级和县级医院以及基层医疗卫生机构.结果 共调查202名医生.导致工作满意度低的主要原因是收入低、工作时间长.省级医院医生的满意度最低,基层医疗卫生机构医生的满意度最高.3％的医院医生以及27％的基层医疗卫生机构医生对工资满意.医院中仅有7％的医生对工作时间满意,基层医疗卫生机构中43％的医生对工作时间满意.医院只有不到10％的医生对带薪休假时间(3％)和带薪病假时间满意(5％),而基层医疗卫生机构人员对这两项的满意度则分别为38％和41％.总体而言,87％的医生表示患者投诉的可能性比以前更高了,针对医生的暴力事件不断增加.仅有4.5％的医生愿意自己的子女成为医生,在125个提供原因的医生中,34％表示因为收入太低,17％表示因为职业风险太高,9％考虑到患者暴力威胁和人身安全问题.结论 总体而言医生的工作满意度较低.医生的招聘与保持成为中国医疗卫生系统的重大挑战.应采取相应的应对策略,以保障将来医生的招聘与保持.具体措施包括:减少医生的工作量,尤其是省级医院医生的工作量,可以通过鼓励患者到基层医疗卫生机构就诊来实现.提高医生工资以及有效的处理患者对医生的暴力伤害.
%U https://d.wanfangdata.com.cn/periodical/ChlQZXJpb2RpY2FsQ0hJTmV3UzIwMjExMTMwEhF6aC1ibWotYzIwMTUxMDAxNBoIOW84bjVjaTY%3D
%R 10.1136/bmjopen-2014-006431
%W 北京万方数据股份有限公司
基金项目:

%0 Journal Article
%A 刘卫云
%H Liu Weiyun
%+ 承德护理职业学院
%T 医改前后承德市某县基层医务人员工作满意度调查
%J 医学与社会
%J Medicine and Society
%@ 1006-5563
%G chi
%D 2015
%N 12
%V 28
%P 82-84
%K 基层医疗机构; 医务人员; 工作满意度
%X 目的:通过对承德市某县基层医务人员医改前后工作满意度比较,调查医改对医务人员的影响.方法:采用整群抽样法对医改前后承德市某县14所乡镇卫生院的医务人员进行工作满意度问卷调查.结果:医改前基层医务人员工作满意度得分为124.53±20.71,医改后为131.44±21.64,医改前满意度得分低于医改后,差异具有统计学意义(P<0.05).但不同个体特征的医务人员医改前后工作满意度不同,尤其是聘用制医务人员工作满意度得分医改后为122.55±21.63,医改前得分为128.86±23.08,医改后低于医改前,差异具有统计学意义(P﹤0.05).结论:提高医务人员工作满意度,促进基层医疗机构健康发展,既要考虑评价项目又要考虑不同的个体特征.
%U https://d.wanfangdata.com.cn/periodical/ChlQZXJpb2RpY2FsQ0hJTmV3UzIwMjExMTMwEg55eHlzaDIwMTUxMjAyNxoIOW84bjVjaTY%3D
%R 10.13723/j.yxysh.2015.12.027
%W 北京万方数据股份有限公司
基金项目:2015年度河北省社会科学发展研究课题

%0 Journal Article
%A 于倩倩
%A 尹文强
%A 黄冬梅
%A 孙葵
%A 魏艳
%H YU Qian-qian
%H YIN Wen-qiang
%H HUANG Dong-mei
%H SUN Kui
%H WEI Yan
%+ 潍坊医学院
%+ 潍坊医学院
%+ 潍坊医学院
%+ 潍坊医学院
%+ 复旦大学
%T 公立医院医师薪酬公平感与工作满意度、离职倾向的关系研究
%J 中国卫生资源
%J Chinese Health Resources
%@ 1007-953X
%G chi
%D 2016
%N 3
%V 19
%P 199-202
%K 公立医院医师; 薪酬公平感; 工作满意度; 离职倾向
%X 目的：分析不同级别公立医院、不同收入医师的工作满意度、离职倾向及收入分配现状，探讨薪酬公平感对医师工作满意度、离职倾向的预测能力。方法：利用医师薪酬公平感量表、工作满意度量表及离职倾向量表，对山东省三地市1910名公立医院医师实施调查，采用描述、相关分析及层次回归分析等分析资料。结果：医师薪酬公平感均分（2.75±1.10）分；工作满意度均分（3.12±0.85）分；离职倾向均分（2.23±1.03）分。薪酬公平感对医师工作满意度、离职倾向分别具有明显的正负向预测作用，分别解释变异的26.3%和11.6%。结论：薪酬公平感是医师工作满意度和稳定性的重要影响因素，但目前基层医疗机构、低收入医师薪酬公平感较低。设计医师薪酬制度时需了解医师报酬与付出的职业心态，体现其技术劳务价值。
%U https://d.wanfangdata.com.cn/periodical/ChlQZXJpb2RpY2FsQ0hJTmV3UzIwMjExMTMwEg96Z3dzenkyMDE2MDMwMDkaCDlvOG41Y2k2
%R 10.13688/j.cnki.chr.2016.15270
%W 北京万方数据股份有限公司
基金项目:国家自然科学基金; 山东省自然科学基金; 教育部人文社科规划项目

%0 Thesis
%A 张倩倩
%Y [陈永聪, 熊云]
%T 兰州新区农村居民家庭医生签约服务签约意愿影响因素分析
%I 兰州大学
%9 硕士
%G chi
%D 2019
%K 家庭医生; 签约服务; 签约意愿; 多元Logistic回归
%X 目的：本文通过对甘肃省兰州新区家庭医生签约服务实施现状及签约意愿影响因素调查分析，了解新一轮深化医药卫生体制改革背景下兰州新区签约服务工作的实施情况，找出兰州新区三镇卫生院在家庭医生签约服务工作制度建设、队伍建设中存在的问题，提出促进兰州新区家庭医生签约工作可持续发展的建议，为深化家庭医生签约服务工作提供参考意见。　　方法：运用文献分析法收集国内外、甘肃省关于家庭医生签约工作的研究进展及现存状况，收集兰州新区签约服务相关文件政策；在兰州新区卫计和食品药品监督局（以下简称“卫计局”）的协助下，对兰州新区卫计局分管领导、三镇（中川镇、秦川镇、西岔镇）卫生院院长进行定性访谈（附件1）；对三镇54个行政村所辖签约居民、未签约居民进行定量问卷调查（附件2、附件3），调查内容为：签约居民基本情况、卫生服务知晓情况、卫生服务利用情况、卫生服务需求情况、签约居民续签意愿；未签约居民基本情况、卫生服务知晓情况、卫生服务需求情况、未签约居民签约意愿；对三镇卫生院家庭医生团队成员进行问卷调查（附件4），主要内容为：医务人员基本情况、家庭医生签约工作知晓情况、家庭医生签约工作态度持有情况、医务人员工作满意度。发放附件1、附件2、附件3、附件4份数分别为：6份、650份、650份、77份，回收后经有效性检验，有效问卷分别为6份、622份、630份、77份。问卷调查结果用百分比、?2检验及多元Logistic回归分析。　　结果：1.兰州新区签约工作总体概况：兰州新区于2017年4月在西岔镇、中川镇、秦川镇启动家庭医生签约试点工作，并于8月份全面开展。截至目前，兰州新区基层医疗机构（三镇卫生院）共有47个家庭医生工作团队，共签约70132人，签约率达49%以上，其中贫困人口、重点人群家庭签约22847人，签约率达16.0%。家庭医生签约与重点人群签约率距2017年预期指标尚有一定差距。截至2018年，兰州新区共签约89417人，其中签约重点人群27496人，签约率为72.99%，兰州新区家庭医生签约服务工作处于平稳有序的运行状态。　　2.已签约居民对签约服务工作的续签意愿影响因素分析：622名调查对象中， 510名（82.00%）已签约居民有续签意愿，经多元回归分析结果显示：“一般疾病首选就诊机构”、“签约服务对降低医疗卫生费用的作用”、“患病后是否愿意在基层医疗机构康复治疗”、“是否建立健康档案”、“家庭医生是否有必要为签约居民优先提供门诊服务”、“是否需要家庭医生提供上门服务”对签约居民的续签意愿有影响（P＜0.05）。　　3.未签约居民家庭医生签约服务签约意愿影响因素分析：630名调查对象中， 405名（64.29%）未签约居民愿意签约；对于不愿意签约的原因，回答“不信任社区卫生机构医务人员”的人数最多，为103人，占45.78%；其次为“社区卫生服务机构医疗条件差”，为98人，占43.56%。经多元回归结果显示：“年龄”、“对疾病防治效果”、“是否需要家庭医生进行健康管理”对3个因素影响未签约居民签约的意愿（P＜0.05）。　　4.家庭医生对签约工作满意度的影响因素分析：77名调查对象中，仅有59.74%（46人）的家庭医生对其工作持满意态度。经多元回归结果显示：“年龄”、“目前开展的签约工作流程是否合理”、“是否了解家庭医生签约服务相关政策制度”、“当前自身水平能否满足家庭医生服务需求”、“是否认同签约服务工作对居民健康有帮助”对家庭医生工作满意度有影响（P＜0.05）。　　结论：兰州新区家庭医生签约工作于2017年4月份开始，重点人群签约率已由2017年16.00%上升至2018年的72.99%，服务水平逐步提高。但仍然存在医疗卫生服务体系不健全、卫生人力资源匮乏以及宣传力度较弱的问题。家庭医生对工作满意度较低，认同感有待加强，且认为工资需进一步提升。部分家庭医生认为自身水平不能满足工作需求且对家庭医生签约工作持否定态度。　　建议：增加基层卫生资源投入力度，改善基层医疗环境；完善差别化医保政策，促使病源合理分流；整合医疗资源，明确各级机构定位；加大宣传力度，提高居民认知度。落实责任机制，明确签约主体责任；充实队伍建设，提升家庭医生工作能力；完善签约医生薪酬结构，提高家庭医生薪酬待遇，加强家庭医生对签约工作的认同感。
%U https://d.wanfangdata.com.cn/thesis/ChJUaGVzaXNOZXdTMjAyMTEyMDESCUQwMTc2NjQ0OBoIOW84bjVjaTY%3D
%W 北京万方数据股份有限公司

%0 Journal Article
%A 汪业胜
%A 朱文龙
%A 王伟炳
%H Wang Yesheng
%H Zhu Wenlong
%H Wang Weibing
%+ 复旦大学
%+ 复旦大学
%+ 复旦大学
%T 基层预防接种服务医务人员工作满意度和离职意愿的影响因素
%J 中国疫苗和免疫
%J Chinese Journal of Vaccines and Immunization
%@ 1006-916X
%G chi
%D 2020
%N 2
%V 26
%P 220-223
%K 预防接种服务; 医务人员; 工作满意度; 离职意愿
%X 目的 分析基层预防接种服务医务人员工作满意度和离职意愿及其影响因素.方法 采用分层整群抽样选择全国3个省(直辖市)6个县(区、市)的基层预防接种服务医务人员进行问卷调查,分析其工作满意度和离职意愿率,分别采用多元线性回归和Logistic回归分析影响因素.结果 调查对象的总体工作满意度评分为71.50分,其中工作胜任能力77.84分、单位奖惩制度64.62分、获得培训机会63.59分、业绩考核62.12分、工作强度52.23分、收入状况53.81分.调查对象离职意愿率为28.27％ (149/527).多因素分析显示,收入状况、工作强度、奖惩制度显著影响调查对象的工作满意度和离职意愿.结论 基层预防接种服务医务人员工作满意度低、离职意愿高,需完善其工作激励机制,减轻工作压力.
%U https://d.wanfangdata.com.cn/periodical/ChlQZXJpb2RpY2FsQ0hJTmV3UzIwMjExMTMwEg96Z2pobXkyMDIwMDIwMjEaCDlvOG41Y2k2
%R
%W 北京万方数据股份有限公司
基金项目:国家科技重大专项; 国家免疫规划项目外部评估项目; 国家自然科学基金

%0 Journal Article
%A 刘小珍
%A 李奕慧
%A 唐宏
%H Liu Xiaozhen
%H Li Yihui
%H Tang Hong
%+ 赣南医学院
%+ 赣南医学院
%+ 赣南医学院
%T 医护人员共情能力及影响因素调查分析
%J 护理学杂志
%J Journal of Nursing Science
%@ 1001-4152
%G chi
%D 2017
%N 4
%V 32
%P 54-57
%K 护士; 医生; 共情能力; 影响因素; 调查分析
%X 目的 探讨医护人员共情能力现状及其影响因素,为医患关系和谐发展和针对性管理提供参考.方法 对356名医护人员运用中文版杰弗逊共情量表和自编问卷进行调查分析.结果 共情能力总分,护士为114.68±13.81,医生为110.70±19.15,其中观点采择维度护士得分显著高于医生(P＜0.05);医院等级、工作满意度是护士共情能力的主要影响因素(调整R2=0.125).结论 医护人员共情能力处于中等水平,基层医院及对工作满意度较低的护士共情能力受影响;管理者应结合具体情况对护士进行合理干预,提升护士的共情能力,促进护患关系和谐发展.
%U https://d.wanfangdata.com.cn/periodical/ChlQZXJpb2RpY2FsQ0hJTmV3UzIwMjExMTMwEg5obHh6ejIwMTcwNDAxOBoIOW84bjVjaTY%3D
%R 10.3870/j.issn.1001-4152.2017.04.054
%W 北京万方数据股份有限公司
基金项目:赣南医学院校级科学研究项目; 赣州市社会科学研究课题(2015年度)

%0 Journal Article
%A 韩治中
%A 陈勇
%A 王赓
%A 邢伟
%A 蒲傑
%A 刘诗莉
%A 梁胜翔
%A 丁睿恒
%A 李颖
%A 糜漫天
%A 王云贵
%H HAN Zhizhong
%H CHEN Yong
%H WANG Geng
%H XING Wei
%H PU Jie
%H LIU Shili
%H LIANG Shengxiang
%H DING Ruiheng
%H LI Ying
%H MI Mantian
%H WANG Yungui
%+ 中国人民解放军陆军军医大学
%+ 中国人民解放军陆军军医大学
%+ 中国人民解放军陆军军医大学
%+ 中国人民解放军陆军军医大学
%+ 中国人民解放军陆军军医大学
%+ 中国人民解放军陆军军医大学
%+ 中国人民解放军陆军军医大学
%+ 中国人民解放军陆军军医大学
%+ 中国人民解放军陆军军医大学
%+ 中国人民解放军陆军军医大学
%+ 中国人民解放军陆军军医大学
%T 陆军部队基层卫生机构军医工作满意度调查
%J 第三军医大学学报
%J Journal of third military medical university
%@ 1000-5404
%G chi
%D 2020
%N 5
%V 42
%P 437-443
%K 军医; 工作满意度; 部队卫生机构; 陆军
%X 目的 调查陆军部队基层卫生机构军医工作满意度情况及其影响因素.方法 采用工作满意度调查量表(JSS),对2018年5月至2019年9月参加某机构任职培训的基层军医进行整群随机抽样调查;描述性分析各维度及总体满意度的得分情况,采用单因素方差分析与多元线性回归分析相结合的方法探索各维度及总体满意度的相关因素.结果 军医总体满意度得分为(115.76±22.54),各维度得分最高的3项是“规章制度”“同事”和“管理者”,分别为(14.28±4.60)、(13.97±2.91)、(13.96±3.79);多元线性回归分析显示,“生育子女情况”“是否通过住院医师规范化培训”“周末能否正常轮休”“是否志愿献身国防入伍”“入伍方式”“能否按自己时间安排年休假”是影响总体满意度的主要因素.结论 注重基层军医的职业发展,重视人员入伍动机的教育和引导,能有效提升军医的工作满意度.
%U https://d.wanfangdata.com.cn/periodical/ChlQZXJpb2RpY2FsQ0hJTmV3UzIwMjExMTMwEhFkc2p5ZHh4YjIwMjAwNTAwMhoIOW84bjVjaTY%3D
%R 10.16016/j.1000-5404.201911224
%W 北京万方数据股份有限公司
基金项目:全军后勤科研重大项目

%0 Journal Article
%A 金嘉杰
%A 王伟明
%A 曹园园
%A 朱国鼎
%A 周华云
%A 黄葭燕
%A 曹俊
%H JIN Jia-jie
%H WANG Wei-ming
%H CAO Yuan-yuan
%H ZHU Guo-ding
%H ZHOU Hua-yun
%H HUANG Jia-yan
%H CAO Jun
%+ 复旦大学
%+ 江苏省寄生虫病防治研究所
%+ 江苏省寄生虫病防治研究所
%+ 江苏省寄生虫病防治研究所
%+ 江苏省寄生虫病防治研究所
%+ 复旦大学
%+ 江苏省寄生虫病防治研究所
%T 江苏省基层专业技术人员疟疾快速诊断试纸条相关知识态度行为调查
%J 中国血吸虫病防治杂志
%J Chinese Journal of Schistosomiasis Control
%@ 1005-6661
%G chi
%D 2018
%N 4
%V 30
%P 378-382,414
%K 疟疾; 快速诊断试纸条; 知识、态度、行为; 江苏省
%X 目的 了解江苏省基层专业技术人员快速诊断试纸条(RDT)相关知识、态度与行为(KAP)现状并分析其影响因素.方法 采用典型抽样方法,在江苏省选取4个设区市开展针对基层专业技术人员的RDT相关KAP及工作满意度调查,并采用多元logistic回归模型分析基层专业技术人员RDT相关KAP的影响因素.结果 共发放调查问卷1150份,回收有效问卷949份,问卷总体有效回收率为82.52％;其中来自检验人员问卷453份,来自临床医师问卷466份,来自疾控机构疟疾防治人员30份.83.98％的受调查者对RDT技术基础知识掌握不够.52.17％的检验人员认为RDT技术的开展能够改善基层疟疾诊断工作,其对于RDT技术优势的认可程度高于临床医师;79.25％的检验人员自评能够规范完成RDT检测操作,84.55％的临床医师自评具有规范疟疾临床诊断行为.受调查检验人员性别、学历、所在单位级别、职称、从事镜检工作年限以及受调查临床医师单位级别是影响其RDT技术相关KAP的关键因素.结论 江苏省基层专业技术人员对疟疾RDT技术接受度较好,但RDT相关知识掌握程度相对不足.应进一步开展针对性培训和宣传,从而为更好地发挥RDT在消除疟疾工作中的作用提供保障.
%U https://d.wanfangdata.com.cn/periodical/ChlQZXJpb2RpY2FsQ0hJTmV3UzIwMjExMTMwEhN6Z3h4Y2Jmenp6MjAxODA0MDA1Ggg5bzhuNWNpNg%3D%3D
%R 10.16250/j.32.1374.2018004
%W 北京万方数据股份有限公司
基金项目:江苏省"科教强卫工程"项目; 江苏省重点研发计划; 江苏省科技厅能力提升项目; 江苏省卫生计生委医学科研课题; 江苏省无锡市卫生局科研课题; 江苏省无锡市科技创新与产业升级引导资金项目

%0 Journal Article
%A 雷燕琳
%A 李军
%H LEI Yan-lin
%H LI Jun
%+
%+
%T 新冠肺炎疫情期间基层医务人员焦虑症状影响因素分析
%J 社区医学杂志
%J Journal of Community Medicine
%@ 1672-4208
%G chi
%D 2021
%N 9
%V 19
%P 539-542
%K 基层医务人员; 新冠肺炎; 焦虑
%X 目的 调查基层医务人员面对新冠肺炎疫情的心理焦虑症状并分析影响因素,为进一步做好基层医务人员心理干预提供理论依据.方法 采用文献回顾和专家意见咨询等方法初步筛选基层医务人员面对新冠肺炎疫情心理焦虑的可能影响因素并形成调查问卷.通过问卷调查的方式,调查社区卫生服务中心医务工作者500人.结果 共收集有效问卷493份,其中心理焦虑的医务人员123人,发生率为24.9％;社会支持度满意率为37.7％(186/493).日睡眠时长(x2 = 19.913 0,P＜0.001)、日 工作时长(x2 =6.719 0,P=0.035)、医院感染工作满意度(x2 =21.448 0,P＜0.001)、担忧防护服穿着不规范(X2 =9.763 0,P = 0.002)、医院防护物资储备是否充足(x2= 10.858 0,P = 0.001)和社会支持度(x2 = 10.943 0,P=0.001),差异有统计学意义,均P＜0.05.多因素Logistic回归分析结果显示,日睡眠时长＜7 h(OR=2.485,95％CI 为 1.609～3.838,P=0.001)、医院感染工作满意度基本满意(OR = 2.394,95％CI 为 1.259～4.551,P=0.008)、不满意(OR=3.843,95％CI 为 1.535～9.619,P = 0.004)、担忧防护物资储备不充足(OR= 1.907,95％CI 为 1.149～3.166,P=0.013)、社会支持度满意(OR=0.486,95％CI为0.301～0.784,P=0.003)等是影响基层医务人员心理焦虑状况的因素.结论 在新冠肺炎疫情中,湖北省基层医务人员焦虑状况的发生率较高,日睡眠时长、对医院感染工作满意度、防护物资储备是否充足以及社会支持度对基层医务人员焦虑状态有重要影响,医疗机构管理者可根据以上因素采取有针对性的措施积极预防干预.
%U https://d.wanfangdata.com.cn/periodical/ChlQZXJpb2RpY2FsQ0hJTmV3UzIwMjExMTMwEg9zcXl4enoyMDIxMDkwMDQaCDlvOG41Y2k2
%R 10.19790/j.cnki.JCM.2021.09.04
%W 北京万方数据股份有限公司
基金项目:

%0 Journal Article
%A 陈红英
%A 曹莉
%A 邱春艳
%+ 江西省大余县人民医院
%+ 江西省大余县人民医院
%+ 江西省大余县人民医院
%T 基层医院新入职护士规范化培训实施探索
%J 当代医学
%J Contemporary Medicine
%@ 1009-4393
%G chi
%D 2017
%N 35
%V 23
%P 183-184
%K 基层医院; 新入职护士; 规范化培训; 患者满意度; 三基知识
%X 目的 探索基层医院新入职护士规范化培训方法,帮助新入职护士更好的适应护士角色,提高职业素质,尽早胜任临床岗位.方法 建章立制、实行一对一导师带教制、有目标科室轮转、印制护士规范化培训手册,对培训内容进行阶梯式学习.结果 护士适应能力、三基知识、临床护理实践能力、医生、患者满意度有了明显提高,三基知识合格率91.3%上升至94.6%、患者满意度由91.7上升至96.5%、医生满意度由92.4上升至98.6%,患者身份识别查对落实达85%上升至90.7%,降低了护理差错发生率.结论 新入职护士规范化培训能提高护士的综合素质、专业知识和技术操作能力,提高医生和患者对护理工作满意度,为患者提供安全、优质、满意服务.
%U https://d.wanfangdata.com.cn/periodical/ChlQZXJpb2RpY2FsQ0hJTmV3UzIwMjExMTMwEg1kZHl4MjAxNzM1MDkyGgg5bzhuNWNpNg%3D%3D
%R 10.3969/j.issn.1009-4393.2017.35.092
%W 北京万方数据股份有限公司
基金项目:

%0 Journal Article
%A 侯佳乐
%A 李娜
%A 陆琳
%A 李志建
%A 马进
%+ 上海社会科学院城市与人口发展研究所
%+ 上海交通大学
%+ 上海交通大学
%+ 上海交通大学
%+ 上海交通大学
%T 新医改后上海市基层医务人员工作满意度调查研究
%J 中国医院管理
%J Chinese Hospital Management
%@ 1001-5329
%G chi
%D 2013
%N 10
%V 33
%P 10-12
%K 医改; 基层医务人员; 工作满意度; 上海
%X 目的 了解新医改后上海市基层医务人员的工作满意度.方法 采用分层抽样方法,选取上海市中心城区、城乡结合区和郊区9家社区卫生服务中心,经过培训的调查员在门诊采用随机发放调查问卷的方法进行调研.结果 基层医务人员对新医改的总体满意度为3.06,属于一般满意,满意率为85.8％;基层医务人员的工作满意度为3.15,属于一般满意,满意率为82.7％.男性、护理人员、药剂、医技人员和本科文化程度是基层医务人员工作满意度的影响因素.结论 上海市基层医务人员的工作满意度较高,但基层医务人员实际的收入报酬远远没有体现其应有的价值、基层医务人员对目前的医患关系和社会地位不满意等值得关注.
%U https://d.wanfangdata.com.cn/periodical/ChlQZXJpb2RpY2FsQ0hJTmV3UzIwMjExMTMwEg96Z3l5Z2wyMDEzMTAwMDUaCDlvOG41Y2k2
%R
%W 北京万方数据股份有限公司
基金项目:上海市发展和改革委员会医改办2011年立项资助

%0 Journal Article
%A 郭冰清
%+ 武汉大学
%T 中部公立医院儿科医师离职意愿与离职倾向研究 ——以河南省安阳市为例
%J 南方农机
%J South Agricultural Machinery
%@ 1672-3872
%G chi
%D 2017
%N 16
%V 48
%P 196-197
%K 中部地区; 儿科医师; 离职意愿; 离职倾向
%X 目的:了解影响儿科医生离职意愿及离职倾向的总体状况及主要影响因素,探究降低离职意愿的可行方法.方法:运用《医生离职意愿与工作满意度问卷》,采取偶遇抽样的方法收集问卷,运用SPSS、Stata两个统计软件对于收集到的75份问卷进行数据结果分析.同时采取访谈法,对于相关人员进行一对一深入访谈.结果:儿科医生总体离职意愿较高但离职倾向较低;在影响离职意愿的众多因素中,"组织管理"维度因素发挥作用最大,其次为工作环境、工作回报;不同性别、收入、学历儿科医生间离职意愿无显著差异.结论:儿科医生离职倾向的外因调节作用明显;公立医院应当更加注重提高自身组织管理水平,增强员工的归属感、认同感;公立医院薪酬制度亟待调整,儿科医师执业环境需改善;农村儿科医生流失更为严重,亟待重视.
%U https://d.wanfangdata.com.cn/periodical/ChlQZXJpb2RpY2FsQ0hJTmV3UzIwMjExMTMwEg1uZm5qMjAxNzE2MTc4Ggg5bzhuNWNpNg%3D%3D
%R 10.3969/j.issn.1672-3872.2017.16.178
%W 北京万方数据股份有限公司
基金项目:

%0 Journal Article
%A 郭淑芳
%A 张建洁
%A 李海军
%A 冯燕
%H GUO Shufang
%H ZHANG Jianjie
%H LI Haijun
%H
%+ 延安大学
%+ 延安大学
%+ 延安市桥沟社区卫生服务中心
%+ 延安市桥沟社区卫生服务中心
%T 延安市社区卫生服务中心医务人员和患者满意度调查研究
%J 中国社会医学杂志
%J Chinese Journal of Social Medicine
%@ 1673-5625
%G chi
%D 2020
%N 4
%V 37
%P 414-417
%K 社区卫生服务中心; 医务人员; 患者; 满意度
%X 目的 调查分析社区卫生服务中心医务人员和患者满意度现状及影响因素,为改善社区卫生服务提供参考.方法 采用"基层医务人员工作满意度调查问卷"和"老年居民社区卫生服务满意度问卷",对6所社区卫生服务中心的全部医务人员221人和通过便利抽样法随机抽取的300名门诊患者进行调查,运用多因素非条件Logis-tic回归探讨医务人员和患者满意度的影响因素.结果 医务人员对社会关系和工作负荷比较满意,对薪酬待遇满意度最低,工作岗位(护理人员:OR=3.387,95％CI:2.142～4.749;医技人员:OR=1.701,95％CI:1.215～2.391;公卫人员:OR=2.367,95％CI:1.399～4.168;管理人员:OR=1.329,95％CI:1.106～1.719).用工形式(政府聘用:OR=1.812,95％CI:1.231～2.551;在编职工:OR=1.911,95％CI:1.227～2.916).薪酬待遇(OR=1.207,95％CI:1.084～1.336)及晋升培训(OR=1.109,95％CI:1.101～1.326)是医务人员工作满意度的影响因素.患者对就诊环境和卫生服务可及性比较满意,对服务质量的满意度最低,文化程度(OR=0.729,95％CI:0.612～0.915)和家庭收入(OR=0.613,95％CI:0.518～0.862)是患者满意度的影响因素.结论 延安市宝塔区社区卫生服务中心的医务人员和患者的总体满意度水平较高.建议今后以提升医疗服务质量为重点,加强医务人员职业发展,改善工作待遇,提高其工作成就感,为提高社区卫生服务质量提供理论依据.
%U https://d.wanfangdata.com.cn/periodical/ChlQZXJpb2RpY2FsQ0hJTmV3UzIwMjExMTMwEhJnd3l4LXNoeXgyMDIwMDQwMjEaCDlvOG41Y2k2
%R 10.3969/j.issn.1673-5625.2020.04.021
%W 北京万方数据股份有限公司
基金项目:延安大学资政育人调研项目; 延安市社会科学规划项目

%0 Journal Article
%A 刘姗姗
%A 李明
%A 黄煊
%A 吴俊
%A 李妍婷
%A 梁鸿
%A 娄继权
%A 景湲
%A 张宜民
%+ 上海市浦东卫生发展研究院
%+ 复旦大学
%+ 上海市浦东新区卫生和计划生育委员会
%+ 上海市浦东新区卫生和计划生育委员会
%+ 上海市浦东卫生发展研究院
%+ 复旦大学
%+ 上海市浦东卫生发展研究院
%+ 上海市浦东卫生发展研究院
%+ 上海市浦东卫生发展研究院
%T 浦东新区社区医务人员工作满意度调查研究
%J 中国卫生质量管理
%J Chinese Health Quality Management
%@ 1006-7515
%G chi
%D 2016
%N 1
%V 23
%P 62-66
%K 医务人员; 满意度; 基层卫生机构
%X 目的 了解浦东新区社区医务人员工作满意度,发现问题和不足,并提出改进对策,以提高医务人员满意度.方法 采用分层整群抽样,分别在浦东新区范围内城区、城郊、郊区三类地区各抽取1家公立社区卫生服务中心,并对当日所有在岗的医务人员开展满意度问卷调查.结果 城区、城郊、郊区三类地区基层医务人员在年龄分布、职称结构、平均工作时间、薪酬与付出分布上均具有差异性(P＜0.05).满意度指标统计分析发现,不同区域患者对基层医务人员尊重情况满意度、社会对基层医生职业尊重程度满意度、培训情况满意度、收入满意度、绩效考核满意度、执业环境满意度、职称晋升满意度和职务晋升满意度分布差异均具有统计学意义(均有P＜0.05).结论 浦东新区基层医务人员对培训、职称职务晋升方面比较满意,但在收入和社会对职业的尊重程度上满意度较低,建议今后应着重从提高医务人员收入、降低执业风险和降低工作强度等方面提高医务人员工作满意度.
%U https://d.wanfangdata.com.cn/periodical/ChlQZXJpb2RpY2FsQ0hJTmV3UzIwMjExMTMwEhF6Z3dzemxnbDIwMTYwMTAxORoIOW84bjVjaTY%3D
%R 10.13912/j.cnki.chqm.2016.23.1.19
%W 北京万方数据股份有限公司
基金项目:上海市浦东新区基层卫生综合改革研究项目; 上海市浦东新区卫生和计划生育委员会学科带头人计划; 国家自然科学基金项目; 上海市浦东新区卫生局卫生(计生)科技项目; 中国博士后科学基金

%0 Journal Article
%A 虎磊
%A 罗银波
%A 汪瓒
%A 贾利高
%A 胡春平
%A 刘军安
%A 敖琴
%A 卢祖洵
%+ 华中科技大学
%+ 华中科技大学
%+ 华中科技大学
%+ 湖北省卫生和计划生育委员会
%+ 华中科技大学同济医学院附属同济医院
%+ 华中科技大学
%+ 华中科技大学
%+ 华中科技大学
%T 湖北省城乡基层医务人员工作满意度研究
%J 中国初级卫生保健
%J Chinese Primary Health Care
%@ 1001-568X
%G chi
%D 2018
%N 10
%V 32
%P 12-14
%K 医务人员; 基层卫生服务机构; 工作满意度
%X 目的 测量湖北省基层卫生机构医务人员的工作满意度状况,发现影响因素,为提高湖北省基层医务人员工作满意度提供政策依据.方法 根据经济发展情况选取湖北省武汉市、黄冈市和荆州市3个地区共12家基层卫生机构,其中,城市社区卫生服务中心和农村乡镇卫生院各6家,对408名医务人员进行满意度问卷调查.结果 湖北省基层卫生服务机构员工的总体工作满意度评分为65.99分,程度为一般满意,其中,城市总满意度为64.66分,农村总满意度为66.05分;各个维度中,员工对个人胜任(72.79分)和人际关系(70.92分)满意度最高,而对薪资(37.01分)和工作强度(43.69分)满意度最低.根据logis-tic回归分析结果可见,工作环境、技术水平、工作回报和职业发展均对工作满意度有较大程度的影响.结论 湖北省城乡基层卫生服务机构工作人员工作满意度水平一般,需要进一步重视基层卫生机构职工的工作回报和职业发展.
%U https://d.wanfangdata.com.cn/periodical/ChlQZXJpb2RpY2FsQ0hJTmV3UzIwMjExMTMwEhF6Z2Nqd3NiajIwMTgxMDAwNRoIOW84bjVjaTY%3D
%R 10.3969/j.issn.1001-568X.2018.10.0005
%W 北京万方数据股份有限公司
基金项目:湖北省卫生和计划生育委员会资助项目

%0 Journal Article
%A 乔婷婷
%A 范艳存
%A 李欣华
%A 梁慧娟
%+ 内蒙古医科大学
%+ 内蒙古医科大学
%+ 内蒙古医科大学
%+ 内蒙古医科大学
%T 内蒙古自治区基层医务工作者工作满意度调查
%J 医学与社会
%J Medicine and Society
%@ 1006-5563
%G chi
%D 2015
%N 3
%V
%P 44-47
%K 医务人员; 工作满意度
%X 目的：了解内蒙古自治区基层医务工作者工作满意度现状，分析影响医务工作者工作满意度的因素，提出提高医务工作者工作满意度的建议，为政府有关部门提供决策参考。方法：从内蒙古自治区东中西部旗县卫生系统抽取523名医务工作者进行工作满意度问卷调查并分析结果。结果：内蒙古自治区基层医务工作者总体工作满意度均值为（3．70±0．74），医务工作者对报酬与工作量的比较、工作的提升机会和职业环境满意度最低；年龄、学历、职称对工作满意度均有影响。结论：改善薪酬水平，注重培训和发展，创建和谐职业环境，实施人本管理，加强满意度评估，提高医务工作者工作满意度。
%U https://d.wanfangdata.com.cn/periodical/ChlQZXJpb2RpY2FsQ0hJTmV3UzIwMjExMTMwEg55eHlzaDIwMTUwMzAxNBoIOW84bjVjaTY%3D
%R 10.13723/j.yxysh.2015.03.012
%W 北京万方数据股份有限公司
基金项目:2010CMB中国西部高校合作项目“中国西部农村卫生人力分配与保留现状及政策评估研究”，

%0 Journal Article
%A 刘芬芳
%A 郑永燕
%+ 宁夏中卫市人民医院
%+ 宁夏中卫市人民医院
%T 护理专案改善在基层医院护理质控中的应用
%J 母婴世界
%J Chinese Baby
%@ 1671-2242
%G chi
%D 2017
%N 9
%V
%P 251-252
%K 专案改善; 工作流程; 满意度
%X 目的:探讨护理专案改善在基层医院护理质量提升中的作用.方法:选取2015年1月至2016年12月全院上报护理不良事件283 例,分析开展护理专案改善对基层医院护理质量提升的影响.结果:全院给药错误护理不良事件发生率下降5.38%,患者、护士、医生对护理工作满意度均得以提升.结论:护理专案改善可以有效降低同类护理不良事件的发生率,促进护理工作流程(SOP)的完善,提高患者、护士、医生对护理工作的满意度.
%U https://d.wanfangdata.com.cn/periodical/ChlQZXJpb2RpY2FsQ0hJTmV3UzIwMjExMTMwEg1teXNqMjAxNzA5MjQ4Ggg5bzhuNWNpNg%3D%3D
%R
%W 北京万方数据股份有限公司
基金项目:

%0 Journal Article
%A 李欣依
%+ 华北理工大学
%T 宁夏基层医生工作满意度影响因素分析 -以宁夏盐池县基层医生为例
%J 幸福生活指南
%@
%G chi
%D 2018
%N 10
%V
%P 0171
%K 基层医生; 满意度; 影响因素
%X
%U https://d.wanfangdata.com.cn/periodical/ChlQZXJpb2RpY2FsQ0hJTmV3UzIwMjExMTMwEhdRS1YyMDE4MjAxOTA0MDMwMDAyNjQyNBoIOW84bjVjaTY%3D
%R
%W 北京万方数据股份有限公司
基金项目:

%0 Journal Article
%A 王亚峰
%A 张瑞
%A 王俐媛
%A 李青山
%A 王文宇
%A 王韵卿
%A 程雅琦
%A 王明旭
%+ 西安交通大学
%+ 西安交通大学
%+ 西安交通大学
%+ 西安交通大学
%+ 西安交通大学
%+ 西安交通大学
%+ 西安交通大学
%+ 西安交通大学
%T 陕西省南部基层医务人员工作满意度及相关因素研究
%J 中国卫生事业管理
%J Chinese Health Service Management
%@ 1004-4663
%G chi
%D 2015
%N 7
%V 32
%P 515-517,545
%K 基层医务人员; 工作满意度; 影响因素
%X 目的:了解陕西省南部地区卫生人力资源的现状和医务人员的工作满意度情况,探讨和分析影响基层医务人员满意度的影响因素,为基层卫生人力资源相关政策的设计与完善提供基础科学依据.方法:采用多阶段分层整群抽样方法,对陕西南部780名基层医务人员进行工作现状及工作满意度问卷调查.采用单因素和多因素回归模型探讨影响工作满意度的相关因素.结果:本研究共有效调查742人,陕西南部地区基层医务人员工作满意度得分平均为(1.93±0.55).研究显示患者行为、单位类型、性别、职称、年龄与工作满意度密切相关,其中患者行为影响最明显.结论:基层医务人员工作满意度属于“一般满意”水平,多种因素影响基层医务人员工作满意度水平,卫生管理部门应结合影响基层卫生人力资源工作满意度的关键因素,有针对性的进行基层卫生人力资源改革,改善工作满意度.
%U https://d.wanfangdata.com.cn/periodical/ChlQZXJpb2RpY2FsQ0hJTmV3UzIwMjExMTMwEhF6Z3dzc3lnbDIwMTUwNzAxMRoIOW84bjVjaTY%3D
%R
%W 北京万方数据股份有限公司
基金项目:陕西省卫生厅项目

%0 Journal Article
%A 张芹
%A 李园
%A 于浩
%A 陈思红
%A 潘恩春
%A 吴静
%+ 淮安市疾病预防控制中心
%+ 中国疾病预防控制中心
%+ 江苏省淮安市清河区疾病预防控制中心
%+ 洪泽县疾病预防控制中心
%+ 淮安市疾病预防控制中心
%+ 中国疾病预防控制中心
%T 从事慢性病管理基层医务人员工作满意度分析
%J 中国卫生事业管理
%J Chinese Health Service Management
%@ 1004-4663
%G chi
%D 2014
%N 2
%V 31
%P 105-108
%K 基本公共卫生服务; 基层医疗卫生机构; 医务人员; 工作满意度; 影响因素
%X 目的:了解基本公共卫生服务项目中负责高血压、糖尿病患者健康管理的基层医疗卫生机构医务人员工作满意度情况以及影响因素.方法:在全国选取8个省,采用分层多阶段随机抽样方法,调查45个社区卫生服务中心和乡镇卫生院406名从事慢性病管理工作的医务人员.通过问卷调查,调查基层医务人员的一般情况以及工作满意度,分析其影响因素.结果:接受调查的基层医务人员对当前工作满意度不高,非常满意及满意的比例为43.6％,城市为49.0％,农村为36.2％,城市与农村差异显著(x2=16.85,P＜0.05).工作满意度最低的3个条目分别为工资待遇、职称晋升机会以及事业发展前景,工作总体满意度主要影响因素有地区、年龄、工作性质和工作负荷.结论:从事慢性病管理基层医务人员工作满意度不高,应采取有效的措施提升基层医务人员的工作满意度,特别是工资待遇.
%U https://d.wanfangdata.com.cn/periodical/ChlQZXJpb2RpY2FsQ0hJTmV3UzIwMjExMTMwEhF6Z3dzc3lnbDIwMTQwMjAwORoIOW84bjVjaTY%3D
%R
%W 北京万方数据股份有限公司
基金项目:中国疾病预防控制中心“基本公共卫生服务高血压、糖尿病患者管理评价项目”

%0 Journal Article
%A 蔡清华
%+ 甘肃省武威市人民医院
%T 基层综合医院护理总值班制度的实施方法及效果评价
%J 临床医药文献电子杂志
%J Journal of Clinical Medical Literature （ElectronicEdition）
%@ 2095-8242
%G chi
%D 2017
%N 31
%V 4
%P 6111-6113
%K 护理总值班; 满意度; 护理质量; 效果评价
%X 目的 探讨综合医院护理总值班制度的实施方法及效果.方法 2012年1月起在本院推行护理总值班服务模式,统计分析了实施前后各科室患者对护理工作满意度、护士对护士长和总值班工作的满意度以及护理不良事件.结果 护理总值班实施后患者满意度(94%)明显高于实施前(85%),差异具有统计学意义(x2=83.084,P<0.001);护理总值班实施后护士满意度(96.35%)明显高于实施前(91.97%),差异具有统计学意义(x2=7.169,P=0.007).护理总值班实施后患者不良事件明显少于实施前,差异具有统计学意义(x2=9.806,P=0.044).结论 护理总值班制度有利于全院护士、医生、患者、护理部多方面的沟通,提升患者对护理工作的满意度,缓解护士的工作压力,减少护理不良事件发生,有利于医院的安全管理,改善医院临床护理服务,丰富护理服务内涵,推动护理服务整体水平.
%U https://d.wanfangdata.com.cn/periodical/ChlQZXJpb2RpY2FsQ0hJTmV3UzIwMjExMTMwEhFsY3l5ZHp6ejIwMTczMTEzORoIOW84bjVjaTY%3D
%R
%W 北京万方数据股份有限公司
基金项目:

%0 Journal Article
%A 张柏杨
%A 杨一恺
%A 刘丹萍
%H Zhang Baiyang
%H Yang Yikai
%H Liu Danping
%+ 四川大学
%+ 四川大学
%+ 四川大学
%T 成都市基层医疗卫生机构医务人员工作满意度调查研究
%J 中国医院统计
%J Chinese Journal of Hospital Statistics
%@ 1006-5253
%G chi
%D 2018
%N 3
%V 25
%P 168-171
%K 基层医疗卫生机构; 医务人员; 工作满意度; 影响因素
%X 目的 调查成都市基层医疗卫生机构医务人员工作满意度,探究工作满意度影响因素,为提高基层医疗卫生机构服务水平提供参考.方法 采用两阶段随机抽样方法对成都市9个基层医疗卫生机构的120位医务人员进行问卷调查,从工作认知、内部环境、工作回报、组织管理、社会执业环境5个维度评价工作满意度.结果 成都市基层医疗卫生机构医务人员工作满意度得分为(87.7±13.5)分;其中工作认知为(14.5±3.0)分、内部环境为(16.4±3.3)分,工作回报为(21.2±3.7)分、组织管理为(17.9±3.6)分、社会执业环境为(17.8±3.7)分,各维度满意度均较低;多重线性回归分析显示女性的满意度高于男性,工作满意度随年龄增加逐渐降低,无职称人员相对于中级职称人员工作满意度低,合同聘用人员工作满意度低于正式在编人员.结论 成都市基层医疗卫生机构医务人员整体工作满意度不高.建议继续加大对基层医疗卫生机构的资金投入,提高基层医务人员的工作待遇,健全组织管理,完善晋升聘用制度,以提高基层医疗卫生机构医务人员的工作满意度,从而保障辐射区域内居民享受高质量的基层医疗卫生服务.
%U https://d.wanfangdata.com.cn/periodical/ChlQZXJpb2RpY2FsQ0hJTmV3UzIwMjExMTMwEg96Z3l5dGoyMDE4MDMwMDMaCDlvOG41Y2k2
%R 10.3969/j.issn.1006-5253.2018.03.003
%W 北京万方数据股份有限公司
基金项目:

%0 Journal Article
%A 刘卫云
%A 项薇薇
%A 张爱东
%A 安永宏
%A 刘彩双
%A 马秀芬
%A 于海红
%+ 承德护理职业学院
%+ 承德护理职业学院
%+ 承德护理职业学院
%+ 承德护理职业学院
%+ 承德护理职业学院
%+ 承德护理职业学院
%+ 承德护理职业学院
%T 新医改背景下基层医务人员工作满意度调查
%J 河北医学
%J Hebei Medicine
%@ 1006-6233
%G chi
%D 2016
%N 3
%V 22
%P 519-522
%K 新医改; 基层医务人员; 工作满意度
%X 目的:在新医改背景下明确影响医务人员工作满意度的因素,从而为促进基层医疗机构的发展提供可行性的意见及建议.方法:采用随机抽样的方法在承德市选取16所乡镇卫生院,所有符合条件的医务人员作为调查对象.采用Weissetal所编制的明尼苏达满意量表MSQ(Minnesota Satisfae-tion Questionnaire)压缩版,对其进行工作满意度的问卷调查并配合访谈.结果:医改后基层医务人员工作总满意感得分为131.3921.45,属于“满意”范围.薪酬体系评价项目工作满意度得分最低12.70±4.04,属于“基本满意”范围,薪酬体系是影响医务人员工作满意度的重要影响因素,不同个体特征的医务人员医改后的工作满意度不同,尤其是不在编的医务人员薪酬体系评价项目的工作满意度得分最低11.49±4.40.结论:在新医改背景下提高医务人员工作满意度,促进基层医疗机构的发展,既要考虑不同的评价项目又要考虑不同的个体特征.
%U https://d.wanfangdata.com.cn/periodical/ChlQZXJpb2RpY2FsQ0hJTmV3UzIwMjExMTMwEg1oYnl4MjAxNjAzMDYzGgg5bzhuNWNpNg%3D%3D
%R 10.3969/j.issn.1006-6233.2016.03.063
%W 北京万方数据股份有限公司
基金项目:2015年度河北省社会科学发展研究课题,

%0 Journal Article
%A 刘桂秀
%A 高焕新
%A 邓丹
%H Liu Guixiu
%H Gao Huanxin
%H Deng Dan
%+ 湖北省仙桃市第一人民医院
%+ 湖北省仙桃市第一人民医院
%+ 湖北省仙桃市第一人民医院
%T 基层医院肿瘤病区分层排班与定岗定责管理实践
%J 护理学杂志
%J JOURNAL OF NURSING SCIENCE
%@ 1001-4152
%G chi
%D 2011
%N 13
%V 26
%P 22-24
%K 基层医院; 分层管理; 定岗定责; 优质服务; 护理
%X 目的 探讨基层医院创建优质护理服务示范病区采用分层排班与定岗定责管理的效果.方法 将肿瘤科全体护士进行分层排班,按职称、能力、学历等资质结构分为3个责任小组,采取护士长管理责任组长,责任组长管理组员的分层管理模式;实行定岗定责,各班按岗位落实患者基础护理.结果 实施前后分级护理落实率和基础护理质量达标率比较,差异有统计学意义(均P＜0.01);患者、医生对护士满意度比较,差异有统计学意义(P＜0.05,P＜0.01).结论 基层医院实施分层排班与定岗定责,可以更好地落实患者的基础护理与生活护理,提高临床护理质量及护理工作满意度.
%U https://d.wanfangdata.com.cn/periodical/ChlQZXJpb2RpY2FsQ0hJTmV3UzIwMjExMTMwEg5obHh6ejIwMTExMzAxMhoIOW84bjVjaTY%3D
%R 10.3870/hlxzz.2011.13.022
%W 北京万方数据股份有限公司
基金项目:

%0 Journal Article
%A 赖赠英
%+ 福建省上杭县医院
%T 基层医院门诊护士岗位管理实践与成效
%J 基层医学论坛
%J The Medical Forum
%@ 1672-1721
%G chi
%D 2019
%N 33
%V 23
%P 4778-4780
%K 门诊部; 护士; 管理; 应用效果
%X 目的 总结基层医院对门诊护士实施岗位管理的方法 和效果.方法 我院采取合理设置门诊护士岗位及层级、制定岗位准入条件和晋阶条件、创新绩效分配方法 、修订规范化培训计划、合理调配人力资源等多项岗位管理方法,观察实施后患者、医生对护士满意度及护士对调配满意度.结果 岗位管理实施后患者对护士满意度、 门诊医生对护士工作满意度、护士对调配满意度等均高于实施前,差异显著(P<0.05).结论 基层医院对门诊护士实施岗位管理后在提高门诊护理质量及患者和医生对护士工作满意度、护士对调配满意度等方面均可收到满意效果.
%U https://d.wanfangdata.com.cn/periodical/ChlQZXJpb2RpY2FsQ0hJTmV3UzIwMjExMTMwEg9qY3l4bHQyMDE5MzMwMjgaCDlvOG41Y2k2
%R 10.19435/j.1672-1721.2019.33.028
%W 北京万方数据股份有限公司
基金项目:

%0 Journal Article
%A 张自珍
%H ZHANG Zi-zhen
%+ 湖南环境生物职业技术学院
%T 衡阳市村卫生室建设及村医培养现状调查
%J 中国初级卫生保健
%J Chinese Primary Health Care
%@ 1001-568X
%G chi
%D 2014
%N 3
%V 28
%P 30-31
%K 村卫生室; 乡村医生; 衡阳
%X 村卫生室是解决广大农村居民健康问题的第一道防线.通过座谈与问卷调查的方式对湖南省衡阳市120个村卫生室进行了调研,内容包括农村卫生室的所有权、业务开展、资金投入、乡村医生执业资格与职称、乡村医生的工作满意度及培训等情况.结果发现,衡阳市村卫生室主要为私人所有,仅能开展简单业务,资金投入严重不足,乡村医生职称晋升渠道不畅,工作满意度差,主要以接受短期培训为主.针对上述问题,政府应重视村卫生室建设及村医培养,加大政府投入和管理力度,完善相关法规与制度,努力推进我国农村卫生状况的整体改进.
%U https://d.wanfangdata.com.cn/periodical/ChlQZXJpb2RpY2FsQ0hJTmV3UzIwMjExMTMwEhF6Z2Nqd3NiajIwMTQwMzAxMxoIOW84bjVjaTY%3D
%R 10.3969/j.issn.1001-568X.2014.03.0013
%W 北京万方数据股份有限公司
基金项目:

%0 Journal Article
%A 沈余
%+ 四川省乐山市五通桥区人民医院
%T 开展创新型工作在基层医院手术室优质护理中的应用体会
%J 医学信息
%J Medical Information
%@ 1006-1959
%G chi
%D 2014
%N 27
%V
%P 645-645
%K 创新型工作; 基层手术室优质护理; 应用
%X 目的探讨开展创新型工作在基层医院手术室优质护理工作中的应用效果。方法以优质护理开展为契机，结合基层医院手术室护理工作的特殊性，开展一系列从管理、服务、技术方面的创新型护理工作。结果手术室护理工作质量得到明显提高，手术医生医生及患者对手术室护理工作满意度得到提升(<0.01)。结论在手术室开展创新型的优质护理工作，大大提升了手术医生及患者的满意度，也提高了手术室的护理工作质量，真正做到了"三好一满意"的活动目标。
%U https://d.wanfangdata.com.cn/periodical/ChlQZXJpb2RpY2FsQ0hJTmV3UzIwMjExMTMwEg95eHh4enoyMDE0Mjc4MjcaCDlvOG41Y2k2
%R 10.3969/j.issn.1006-1959.2014.27.827
%W 北京万方数据股份有限公司
基金项目:

%0 Journal Article
%A 姜玉
%A 王舒
%A 李荣
%+ 江苏省沭阳县人民医院
%+ 江苏省沭阳县人民医院
%+ 江苏省沭阳县人民医院
%T 术后康复室在基层医院提升优质护理服务品牌中的应用
%J 齐齐哈尔医学院学报
%J JOURNAL OF QIQIHAR UNIVERSITY OF MEDICINE
%@ 1002-1256
%G chi
%D 2013
%N 14
%V 34
%P 2126-2127
%K 术后康复室; 基层医院; 优质护理
%X 目的 针对基层医院的特点,设立术后康复室,探讨其在优质护理示范工程中的应用效果.方法将普外科除局麻外的手术患者根据住院号尾数随机分为观察组与对照组各300例,观察组术后均进入康复室,对照组术后有家属陪护,护理给予各方面的指导及协助.对比两组患者术后康复进度、术后并发症的发生情况、患者对护理工作的满意度、医生对护理工作满意度.结果观察组在第一次床上活动时间、第一次下床活动时间、肛门排气时间、切口愈合时间均比对照组时间短,术后常见并发症的发生率明显低于对照组,术后康复的进程较快,患者对护理工作的满意度、医生对护理工作满意度都明显高于对照组.结论在基层医院设立术后康复室,能使患者术后康复的进程加快,减少术后并发症的发生,满足患者、家属和医生三方面的需求,提高护理工作满意度,提升了优质护理品牌.
%U https://d.wanfangdata.com.cn/periodical/ChlQZXJpb2RpY2FsQ0hJTmV3UzIwMjExMTMwEhJxcWhyeXh5eGIyMDEzMTQwNjQaCDlvOG41Y2k2
%R 10.3969/j.issn.1002-1256.2013.14.064
%W 北京万方数据股份有限公司
基金项目:

%0 Journal Article
%A 杨婧怡
%A 冯跃林
%+ 重庆医科大学
%+ 重庆医科大学
%T 重庆市医务人员分级诊疗制度认知现状调查
%J 医学与社会
%J Medicine and Society
%@ 1006-5563
%G chi
%D 2018
%N 4
%V 31
%P 4-6,26
%K 分级诊疗; 基层首诊; 双向转诊; 重庆
%X 目的:了解当前分级诊疗制度运行现状及医务人员对分级诊疗的认知情况,为分级诊疗的有效推进提供依据.方法:选取重庆市5家医院,对400名医务人员进行问卷调查,采用描述统计、卡方检验等方法进行数据分析.结果:被调查者对分级诊疗的知晓认知状况较好,分级诊疗有助于科学规划医疗资源、合理分配患者流向、缓解群众就医难题,90.21％的医务人员表示支持分级诊疗制度.医务人员对分级诊疗实施前后的工作满意度评价欠佳,基层医疗机构中17.86％持很满意评价,医院中25.81％的人员很满意.分级诊疗存在的问题主要体现在病人不配合、基层人才匮乏及转诊不畅等.结论:实施分级诊疗有助于构建和谐医患关系,但分级诊疗推进过程中仍存在问题,应不断提高医护人员的认识水平,并从多方面努力,使分级诊疗落到实处,促进我国医疗卫生事业发展.
%U https://d.wanfangdata.com.cn/periodical/ChlQZXJpb2RpY2FsQ0hJTmV3UzIwMjExMTMwEg55eHlzaDIwMTgwNDAwMhoIOW84bjVjaTY%3D
%R 10.13723/j.yxysh.2018.04.002
%W 北京万方数据股份有限公司
基金项目:重庆市社科规划项目重点委托课题"构建和谐医患关系背景下推进分级诊疗制度建设的对策探究"

%0 Conference Paper
%A 祖国强
%A 官翠玲
%+ 湖北中医药大学
%T 基层中医院医生工作满意度影响因素研究
%B
%? 中华中医药学会社会办医管理分会
%C 武汉
%G chi
%D 2014
%P 57-62
%K 医生群体; 工作满意度; 基层中医院; 人才管理
%X 本研究通过问卷调查，采用因子分析来研究基层中医院医生工作满意度的影响因素，剖析基层中医院在人力资源管理方面存在的问题。通过研究发现，基层中医院医生工作满意度影响因素依次为工作收入、人际关系、职业发展、工作压力、工作成就感、医院管理。要想提高基层中医院医生工作满意度，可以从这六个方面采取措施。第一，政府要提高基层中医院医生的基本收入，同时医院要制定科学的薪酬分配体系，引入工作绩效，保证薪酬的公平分配，充分发挥薪酬的激励作用。第二，为医生提供良好的工作环境，营造和谐、向上的工作氛围，创造和谐的人际关系。第三，为医生提供良好的职业发展空间，提供多样化的进修培训，以此来提高医生的业务水平和技术能力，使其成为业务骨干;同时政府对基层中医院医生在职称晋升方面给予一定的政策倾斜，增加职称评聘名额。第四，加强心里疏导，，给予医生更多关心，使医生掌握自我调节方法，以此来缓解工作压力和职业紧张感，同时提高医生的职业防护水平。第五，给予医生足够重视，并为其提供合理且具有挑战性的工作，使医生的能力得到充分发挥。第六，强化医院管理，提高管理者的管理素质和决策能力，并引进专业的医院管理人才，建设优秀的管理团队。
%U https://d.wanfangdata.com.cn/conference/ChZDb25mZXJlbmNlTmV3UzIwMjExMTMwEgc4NDYyMzQ5Ggg5bzhuNWNpNg%3D%3D
%W 北京万方数据股份有限公司

%0 Conference Paper
%A 官翠玲
%A 祖国强
%+ 湖北中医药大学
%T 湖北省基层中医院医生工作满意度研究
%B
%? 中华中医药学会社会办医管理分会
%C 武汉
%G chi
%D 2014
%P 84-88
%K 医生群体; 工作满意度; 基层中医院; 管理机制
%X 目前，基层中医院医生出现了较为严重的职业倦怠感、离职倾向等问题，这对于医疗服务质量、自身职业发展都会产生消极影响，制约着医院的发展。通过对湖北省基层中医院250名医生进行调查回归分析，湖北省基层中医院医生工作总体满意度均值为3.33，这说明医生工作满意度处于一般水。不同学历、工作年限的医生群体工作满意度存在显著差异。因此，建议提高工作收入，改善工作条件，制定合理薪酬制度，实现公平分配，加强进修培训，促进职业发展，加强职业防护，缓解工作压力。
%U https://d.wanfangdata.com.cn/conference/ChZDb25mZXJlbmNlTmV3UzIwMjExMTMwEgc4NDYyMzQ0Ggg5bzhuNWNpNg%3D%3D
%W 北京万方数据股份有限公司

%0 Journal Article
%A 雷艳妮
%A 吴彩莉
%A 王彦盈
%A 刘晓英
%+ 陕西省华阴市人民医院
%+ 陕西省华阴市人民医院
%+ 陕西省华阴市人民医院
%+ 陕西省华阴市人民医院
%T 基层医院开展优质护理服务的效果探讨
%J 当代护士（学术版）
%J TODAY NURSE
%@ 1006-6411
%G chi
%D 2012
%N 6
%V
%P 184-186
%K 基层医院; 优质护理; 护理质量
%X 目的 探讨基层医院开展优质护理服务的效果.方法 比较优质护理服务实施前(2010年1月～2010年10月)和实施后(2011年1月～2011年10月)特一级护理、护理文书书号、健康教育实施率、病房管理质量、患者对护士工作满意度、医生对护士工作满意度6项指标.结果 开展优质护理服务后,特一级护理、护理文书书写、健康教育实施率、病房管理质量、护理工作满意度均显著提高(P＜0.05),差异具有统计学意义.结论 优质护理服务的开展增强了基层护士服务的主动性,使患者在基层医院就能得到安全、优质、满意的护理服务.
%U https://d.wanfangdata.com.cn/periodical/ChlQZXJpb2RpY2FsQ0hJTmV3UzIwMjExMTMwEhFkZGhzLXhzYjIwMTIwNjExNRoIOW84bjVjaTY%3D
%R 10.3969/j.issn.1006-6411.2012.06.115
%W 北京万方数据股份有限公司
基金项目:

%0 Journal Article
%A 徐玉梅
%A 于芳
%A 杨萍
%H XU Yumei
%H YU Fang
%H YANG Ping
%+ 潍坊医学院
%+ 潍坊医学院
%+ 潍坊医学院
%T 新医改视域下山东省基层医务人员工作满意度及影响因素调查与分析
%J 中国医学伦理学
%J Chinese Medical Ethics
%@ 1001-8565
%G chi
%D 2015
%N 3
%V
%P 374-377
%K 新医改; 基层医务人员; 工作满意度; 影响因素
%X 目的：深入了解新医改实施中基层医务人员工作满意度现状，并与2011年的调研作对比，进一步分析影响其工作满意度提高的主要因素。方法选取山东省潍坊市、东营市、烟台市等部分基层医疗机构的326名在职职工进行调研，并采取定性与定量相统一的方法进行研究。结果对当前基层医疗工作岗位，很满意人数仅占5．2％，总体满意率为38．04％。对薪酬待遇的总体满意率为31．3％，对医患关系的总体满意率为36．19％，对医院管理制度、绩效考核的总体满意率分别为44．17％、40．79％。结论相比较于2011年的调研结果，基层医务人员工作满意度整体提升，但是总体满意度仍然不高。应逐步加强基层医院医疗服务能力和人才建设；继续落实稳定的倾斜政策，加大基层政策倾斜力度；强化医学人文精神教育；改善职业环境、维护医师权益。
%U https://d.wanfangdata.com.cn/periodical/ChlQZXJpb2RpY2FsQ0hJTmV3UzIwMjExMTMwEhB6Z3l4bGx4MjAxNTAzMDIyGgg5bzhuNWNpNg%3D%3D
%R
%W 北京万方数据股份有限公司
基金项目:2013年山东省高校人文社科研究计划项目

%0 Journal Article
%A 代涛
%A 王芳
%A 李永斌
%H DAI Tao
%H WANG Fang
%H LI Yong-bin
%+ 中国医学科学院医学信息研究所
%+ 中国医学科学院医学信息研究所
%+ 中国医学科学院医学信息研究所
%T 我国基层卫生综合改革实施效果
%J 中国卫生政策研究
%J Chinese Journal of Health Policy
%@ 1674-2982
%G chi
%D 2013
%N 5
%V 6
%P 1-8
%K 基层卫生服务; 综合改革; 筹资; 激励; 效果
%X 目的:分析我国基层卫生综合改革进展和效果,为进一步深化医改提供参考和借鉴.方法:选取北京、安徽、河南和重庆作为样本地区,共调查171家社区卫生服务中心和161家乡镇卫生院,借鉴WHO系统模块框架构建分析框架.结果:改革以后,基层卫生人员数量增加,但结构仍不合理,护士缺口依然较大,学历和职称水平较低；机构收入中政府补助占比显著增加,药占比明显下降；门诊服务数量整体呈增加趋势,住院服务有所削弱,乡镇卫生院的趋势更为明显；合理用药问题仍然突出,高血压和糖尿病有效控制率整体呈上升趋势,且处于较高水平；服务费用快速增长得到缓解；医务人员对收入满意度较低,患者对人员技术、设施设备和就医费用的满意度有较大提升空间.结论:基层卫生体系建设得到加强,但持续性的运行机制仍需进一步推进,建议完善长效稳定的基层财政卫生投入以及人才引进与培养机制,加强岗位管理与绩效考核,促进服务模式转变.
%U https://d.wanfangdata.com.cn/periodical/ChlQZXJpb2RpY2FsQ0hJTmV3UzIwMjExMTMwEhF6Z3dzemN5ajIwMTMwNTAwMRoIOW84bjVjaTY%3D
%R 10.3969/j.issn.1674-2982.2013.05.001
%W 北京万方数据股份有限公司
基金项目:中澳卫生与艾滋病项目"医药卫生体制改革评价研究"; 中央级公益性科研院所基本科研业务费"深化医药卫生体制改革监测与评价研究"

%0 Journal Article
%A 董香书
%+ 北京大学
%T 为何农村医生工作不满意?-工作收入、医患关系和工作满意度的实证研究
%J 管理世界
%@
%G chi
%D 2012
%N 11
%V
%P 77-88
%K 农村医生; 工作满意度; 工作收入; 医患关系
%X 本文立足中国县级公立医院和乡镇卫生院医生的调研数据,利用递归方程系统(RMP)研究了工作收入和医患关系对农村医生工作满意度的影响.实证结果发现,工作收入和医患关系对农村医生工作满意度有正向影响,并且医患关系存在较强的内生性.进一步研究发现,工作收入、医患关系对乡镇卫生院医生的影响力度都明显大于县级公立医院的医生.与低职称的医生相比,高职称的医生对工作收入更为敏感;而低职称的医生对于医患关系的敏感度略大于高职称的医生.结合实证结果与当前文献,本文归纳了当前农村医生的工作满意度、工作收入和医患关系之间存在的两个恶性循环机制.
%U https://d.wanfangdata.com.cn/periodical/ChlQZXJpb2RpY2FsQ0hJTmV3UzIwMjExMTMwEgoxMDAyMDA1NTg2Ggg5bzhuNWNpNg%3D%3D
%R
%W 北京万方数据股份有限公司
基金项目:

%0 Journal Article
%A 杨蕾
%A 艾比布拉·艾拜
%A 艾热提·买买提
%H YANG Lei
%H Abbybula Abba
%H Aireti Mamat
%+ 新疆医科大学
%+ 新疆墨玉县人民医院
%+ 新疆墨玉县人民医院
%T 新疆少数民族地区基层医务人员工作满意度影响因素分析
%J 卫生软科学
%J Soft Science of Health
%@ 1003-2800
%G chi
%D 2016
%N 7
%V 30
%P 49-53
%K 少数民族地区; 医务工作者; 工作满意度; 影响因素
%X [目的]了解新疆边远少数民族地区基层医务人员工作满意度水平,及不同群体特征存在的满意度差异,并研究其主要影响因素,为西部农村卫生事业的发展提供参考建议.[方法]以新疆墨玉县全部在岗医务人员为研究对象,采用JSS工作满意度调查表,以自填问卷的方式进行调查研究,通过单因素分析和多重线性回归分析,探讨少数民族地区基层医务人员工作满意度及影响因素.[结果]被调查对象的总体满意度为(114.618±11.403)分,单因素分析结果显示:不同机构、性别、学历、科室和培训机会的医务人员工作满意度差异有统计学意义(P＜0.05);根据多重线性回归分析结果,影响墨玉县医务人员满意度水平的主要影响因素为性别、年龄、教育水平、培训机会、科室、收入.[结论]墨玉县医务人员总体工作满意度水平不高.应构建科学、合理的薪酬分配体系,完善对基层医务人员的继续教育机制,以提高其工作满意度.
%U https://d.wanfangdata.com.cn/periodical/ChlQZXJpb2RpY2FsQ0hJTmV3UzIwMjExMTMwEg53c3JreDIwMTYwNzAxMxoIOW84bjVjaTY%3D
%R 10.3969/j.issn.1003-2800.2016.07.013
%W 北京万方数据股份有限公司
基金项目:乌鲁木齐市卫生局科学技术计划项目; 新疆医科大学科研创新基金项目

%0 Conference Paper
%A 董香书
%+ 北京大学
%T 为何农村医生工作不满意?--工作收入、医患关系和工作满意度的实证研究
%B 2012微观数据与实证方法国际研讨会论文集
%? 中国人民大学
%C 北京
%G chi
%D 2012
%P 330-352
%K 医疗卫生机构; 农村医生; 工作满意度; 医患关系; 工作收入
%X 　　本文立足中国县级公立医院和乡镇卫生院医生的调研数据，利用递归方程系统(CMP)研究了工作收入和医患关系对农村医生工作满意度的影响。实证结果发现，工作收入和医患关系对农村医生工作满意度有正向影响，并且医患关系与工作满意度存在较强的内生性。进一步研究发现，工作收入、医患关系对乡镇卫生院医生的影响力度都明显大于县级医院的医生。高职称的医生对工作收入更为敏感，而低职称的医生对于医患关系的敏感度略大于高职称的医生。结合理论和现实，本文归纳了当前农村医生的工作满意度、工作收入和医患关系之间存在的两个恶性循环机制。
%U https://d.wanfangdata.com.cn/conference/ChZDb25mZXJlbmNlTmV3UzIwMjExMTMwEgc3NzE0NDc0Ggg5bzhuNWNpNg%3D%3D
%W 北京万方数据股份有限公司

%0 Journal Article
%A 曾允春
%+ 澧县中医医院
%T 医院人力资源管理对医务人员工作满意度的影响因素探讨
%J 企业文化（下旬刊）
%J Culture Orporate
%@ 1003-5400
%G chi
%D 2021
%N 4
%V
%P 111-112
%K
%X 调查员工满意度是一种不错的单位自我检查方法,不仅可以较好地呈现当前组织或单位的结构与运营合理性,还可以让基层员工有一次不错的管理体验.现阶段,我国大多数医疗机构的人力资源管理普遍存在着一些漏洞,尤其是公立医院,加之医患关系日益紧张,使得大部分医务人员的工作满意度处于正常值以下.从而在一定程度上降低了医疗机构的诊疗效率、质量及患者满意度,进而阻碍了我国医疗行业的正常发展.因此,应加强对医务人员满意度的重视程度,并根据实际情况对医院人力资源管理体系进行完善,从而提升医务人员对医院的归属感.本文以我院560名医护人员为调查对象,通过我院自制的医院人力资源管理量表及依据MSQ量表,旨在探究医院人力资源管理对医务人员工作满意度的具体影响因素,以期提供更多解决问题的方法与思路,目前取得一定成果,现报告如下.
%U https://d.wanfangdata.com.cn/periodical/ChlQZXJpb2RpY2FsQ0hJTmV3UzIwMjExMTMwEg9xeXdoLXgyMDIxMDQwNTMaCDlvOG41Y2k2
%R
%W 北京万方数据股份有限公司
基金项目:

%0 Thesis
%A 赖祥文
%Y [伍志刚]
%T 湖南省L县乡镇卫生院医生工作满意度与离职意愿研究
%I 中南大学
%9 硕士
%G chi
%D 2012
%K 乡镇卫生院; 医生; 工作满意度; 离职意愿
%X 目的:通过对湖南省L县乡镇卫生院医生的工作满意度和离职意愿进行调查，了解医生的工作满意度和离职意愿水平，分析不同个人特征医生工作满意度的差异性以及工作满意度对离职意愿的影响，为医疗机构和相关政府部门制定稳定乡镇卫生院医生队伍、减少医生的离职、建立乡村医生人才可持续发展的长效机制提供建议。　　 方法:采用分层抽样的方法，抽取湖南省L县2所中心卫生院和8所普通卫生院，对这10所乡镇卫生院的全部在职医生（包括编制和非编制）进行调查，纳入标准为从事临床工作1年以上且自愿参与的医生。运用一般问卷、工作满意度量表(Job Satisfaction Survey，JSS)及离职意愿量表进行调查。采用SPSS13.0统计软件对资料的构成比、均数和标准差进行描述性分析、两样本t检验、单因素方差分析、SNK检验、Pearson相关分析及多因素逐步回归分析。　　 结果:湖南省L县乡镇卫生院医生工作满意度的9个维度水平由高到低依次为:工作本身、同事、管理者、交际、奖励、利益、操作程序、晋升、报酬。不同性别、年龄、婚姻状况、学历、从事科别、任职方式、从医时间的医生工作满意度不同(P＜0.05)。年龄与报酬、晋升、管理者、利益、工作本身和交际呈正相关(P＜0.05)。学历与报酬、晋升、管理者和奖励呈负相关(P＜0.05)。职称与工作满意度各维度之间没有相关性(P＞0.05)。从医时间与报酬、晋升、管理者、利益、奖励、工作本身和交际呈正相关(P＜0.05)。医生离职意愿3个维度得分由高到低依次为:Ⅲ5.75±1.14，Ⅱ4.57±1.58，Ⅰ4.55±1.56。医生认为获得外部工作的可能性大，但其辞去目前工作的可能性以及寻找其他工作的动机不太强烈。工作满意度各维度与离职意愿呈负相关(P＜0.01)，其中报酬、任职方式、科别、奖励、操作、职称和学历七个变量联合解释离职意愿的变异量为42.3％，而报酬对离职意愿的变量解释最高(见表3-17)。　　 结论:　　 1.湖南省L县乡镇卫生院医生的总体工作满意度处于一般水平，其中对收入的满意度最低。在离职意愿方面，乡镇卫生院医生对于获得外部工作的可能性大于寻找其他工作的动机和辞去目前工作的可能性。　　 2.工作满意度与从医时间和科别有线性回归关系，从医时间对工作满意度的影响较大。　　 3.工作满意度各维度与离职意愿呈负相关，报酬是影响离职意愿的首要因素。
%U https://d.wanfangdata.com.cn/thesis/ChJUaGVzaXNOZXdTMjAyMTEyMDESCFkyMTk2NjYwGgg5bzhuNWNpNg%3D%3D
%W 北京万方数据股份有限公司

%0 Journal Article
%A 张瑞
%A 栾孟玉
%A 王亚峰
%A 朱中海
%A 韩悦
%A 王明旭
%+ 西安交通大学
%+ 西安交通大学
%+ 西安交通大学
%+ 西安交通大学
%+ 西安交通大学
%+ 西安交通大学
%T 关中地区基层卫生医务人员工作满意度及其影响因素研究
%J 中国卫生质量管理
%J Chinese Health Quality Management
%@ 1006-7515
%G chi
%D 2014
%N 6
%V 21
%P 63-67
%K 基层卫生医务人员; 工作满意度; 影响因素
%X 目的 了解陕西省关中地区基层卫生医务人员工作满意度现状,探讨影响整体满意度的相关因素,为提高卫生医务人员工作积极性、改善人力资源现状提供依据.方法 采用多阶段分层整群抽样方法,运用Likert五点计分法和描述法,对陕西省关中地区994名基层卫生医务人员进行问卷调查.采用单因素方差分析、Pearson相关分析和多元线性回归模型探讨影响基层卫生医务人员工作满意度的相关因素.结果 本研究共有效调查985人.陕西省关中地区基层卫生医务人员整体工作满意度得分为3.50±1.09分.不同性别、单位类型及职工类型整体满意度有显著性差异(P＜0.05):男性高于女性;工作单位级别越高满意度越低;医技的整体满意度最高,预防保健人员最低.调查的各维度均与整体满意度显著相关(P＜0.05).对整体满意度有显著影响(P＜0.05)的因素依次为:报酬、工作荣誉感、职位晋升、工作能力要求、领导能力、办公设施等.结论 关中地区基层卫生医务人员整体工作满意度处于一般水平,为提高工作满意度,应重点考虑提高报酬、提升工作荣誉感并改革职位晋升制度等.
%U https://d.wanfangdata.com.cn/periodical/ChlQZXJpb2RpY2FsQ0hJTmV3UzIwMjExMTMwEhF6Z3dzemxnbDIwMTQwNjAyMRoIOW84bjVjaTY%3D
%R 10.13912/j.cnki.chqm.2014.21.6.21
%W 北京万方数据股份有限公司
基金项目:陕西省卫生厅项目

%0 Thesis
%A 杨宇迪
%Y [卢祖洵]
%T 中国全科医生职业吸引力研究
%I 华中科技大学
%9 硕士
%G chi
%D 2019
%K 全科医生; 职业吸引力; 工作满意度; 离职意愿
%X 目的:　　全科医生是居民健康的"守门人",其人数和队伍建设质量是实现"健康中国"战略目标的关键.本研究通过正、反两方面反映全科医生职业吸引力强弱,探讨全科医生职业吸引力影响因素,以期为提升全科医生职业吸引力,稳定全科医生人才队伍,提高基层医疗服务质量和水平提供科学依据和政策建议.　　方法:　　以文献研究和专家咨询为基础,设计《全科医生职业吸引力调查》问卷.采用多阶段整群随机抽样法进行调查.于2017年10月-2018年2月,从东、中、西部3个调查地区,各随机抽取四个省份(东部,北京、上海、广东和浙江;中部,湖北、黑龙江、河南和安徽;西部,四川、贵州、云南和内蒙古自治区)作为调查点,各省份随机抽30家社区卫生服务机构为调查单位;对被调查机构的全科医生进行问卷调查,共调查全科医生3244名,回收有效问卷3236份,有效回收率99.75%.运用SPSS 20.0分析数据,采用描述性分析、x2检验和Logistic回归分析全科医生的工作满意度、职业倦怠和离职意愿及影响因素.利用Amos 20.0探讨全科医生物质需求、人际关系、成长发展、职业倦怠和离职意愿与职业吸引力之间的结构关系.　　结果:　　1、全科医生工作满意度概况及影响因素　　65.88%全科医生物质需求满意度较低,60.14%成长发展满意度较低,42.21%人际关系满意度较低.多因素分析显示,学历、收入和晋升机会是全科医生工作满意度的主要影响因素.学历越高,工作满意度越低;收入越高、晋升机会越多者,工作满意度越高.　　2、全科医生职业倦怠情况及影响因素　　EE、DP、PA高度倦怠者分别为46.11%、22.93%和41.19%.多因素分析显示,地区、年龄和晋升机会是全科医生职业倦怠的主要影响因素.东部倦怠程度高于中部和西部地区;年龄较大者EE和DP倦怠程度更低;晋升机会较多者倦怠程度更低.　　3、全科医生离职意愿情况及影响因素　　35.20%全科医生离职意愿较高.多因素分析显示,地区、年龄、性别、婚姻、学历、任职方式、行政职务、收入和晋升机会是全科医生离职意愿的影响因素.中部高于东部( OR=1.2,95%CI:1.01~1.5 );45 岁以上(OR=0.45, 95%CI:0.35~0.58)低于35岁以下;女性(OR=0.72,95%CI:0.61~0.85)低于男性;已婚(OR=0.76,95%CI: 0.60~0.97)低于非婚;本科(OR=1.33,95%CI:1.10~1.60)、硕士(OR=2.07,95%CI:1.44~2.99)高于大专以下;合同制(OR=1.54,95%CI:1.29~1.84)高于在编;无行政职务(OR=0.77,95%CI:0.63~0.94)低于有行政职务;中等收入(OR=0.60,95%CI:1.62~4.97)低于中下;晋升机会一般( OR=0.54,95%CI:0.46~0.64 )、较多者( OR=0.24,95%CI:0.17~0.35)离职意愿更低.　　4、全科医生职业吸引力模型　　全科医生职业吸引力的结构方程模型中,物质需求、人际关系、成长发展、职业倦怠和离职意愿的路径系数分别为0.91、0.96(t=-28.98,P<0.001)、0.84(t=27.06,P<0.001)、-0.51(t=-18.81,P<0.001)和-0.55(t=-23.15,P<0.001),物质需求、人际关系、成长发展与职业吸引力正相关,人际关系对职业吸引力的影响最大,其次为物质需求.职业倦怠和离职意愿与职业吸引力之间为负相关关系.　　结论与建议:　　全科医生工作满意度水平仍不理想,职业倦怠程度一般,离职意愿相对较高.薪资待遇较差、晋升制度不完善、工作量大等问题不仅限制了全科医生价值的体现,还影响其工作满意度和职业倦怠,催生离职意愿,进而降低全科医生的职业吸引力.建议完善全科医生职称评审机制,增加晋升机会;改革薪酬制度,提升福利待遇;重视心理健康,减少职业倦怠.
%U https://d.wanfangdata.com.cn/thesis/ChJUaGVzaXNOZXdTMjAyMTEyMDESCUQwMTc4ODI3OBoIOW84bjVjaTY%3D
%W 北京万方数据股份有限公司

%0 Journal Article
%A 王帅
%A 蔡敏
%A 徐玲
%A 孟群
%H Wang Shuai
%H Cai Min
%H Xu Ling
%H Meng Qun
%+ 首都医科大学
%+ 国家卫生计生委统计信息中心
%+ 国家卫生计生委统计信息中心
%+ 国家卫生计生委统计信息中心
%T 我国基层医务人员离职意向状况与分析
%J 中国卫生信息管理杂志
%J Chinese Journal of Health Informatics and Management
%@ 1672-5166
%G chi
%D 2016
%N 2
%V 13
%P 206-213
%K 基层医务人员; 离职意向
%X 目的调查了解我国基层医务人员的离职意向状况，分析可能的影响因素，为改善我国基层医务人员状况和构建一支稳定的基层医务人员队伍提供政策参考依据。方法利用2013年国家卫生服务调查基层医务人员调查的数据，采用描述性分析、单因素分析、多因素分析、比较的方法进行分析。结果基层医务人员的离职意向有所降低，不同地区、机构、年龄段、性别、学历、工作年数、平均月收入的基层医务人员的离职意向程度有所差别，工作满意度、工作投入、工作压力是主要影响因素，月收入、自感受尊重程度是次要影响因素。结论提高基层医务人员的工作满意度，降低工作压力；提高基层医务人员的工作收入，改善基层医务人员的执业环境；完善基层医务人员相关制度，提高工作积极性，造就一支稳定的基层卫生人力队伍。
%U https://d.wanfangdata.com.cn/periodical/ChlQZXJpb2RpY2FsQ0hJTmV3UzIwMjExMTMwEhN6Z3dzeHhnbHp6MjAxNjAyMDI1Ggg5bzhuNWNpNg%3D%3D
%R 10.3969/j.issn.1672-5166.2016.02.021
%W 北京万方数据股份有限公司
基金项目:

%0 Journal Article
%A 邱文丽
%+ 广西昭平县中医医院
%T 护士分层管理在基层医院的实践体会
%J 医学信息（下旬刊）
%J Medical Information
%@ 1006-1959
%G chi
%D 2013
%N 10
%V 26
%P 647
%K 护士分层管理; 方法; 效果
%X 目的 本文将探讨不同护士分层管理方法所达到的患者临床护理效果及护理满意度,为提高患者护理效果、降低护患纠纷发生率,最终提高患者生活质量与生命安全提供可靠依据.方法 将患者随机分为两组,2011年的患者为对照组,2012年的患者为研究组,对照组护理人员采用传统方法进行护士管理；研究组护士采用分层次管理方式进行护理管理.研究组与对照组护理人员实施不同护士管理方法三个月后,临床医生对两组护理人员工作评价结果、患者满意度评价结果、护患纠纷发生情况进行统计学分析,得出结论.结果 研究组护理人员应用分层次管理方法后,医生对护理工作满意度为(92.38±2.41)分、患者对护理工作满意度为(95.64±3.17)分、护患纠纷发生率为4.00％,均明显优于对照组,护理人员使用传统护理管理方法后,医生对护理工作满意度为(84.09±2.03)分、患者对护理工作满意度为(85.26±2.53)分、护患纠纷发生率为14.00％,且P＜0.05,对比结果具有统计学意义.结论 临床护理人员管理工作中实施分层次管理方法,能够有效提高医生对护理工作满意度以及患者对护理工作满意度,同时可有效降低护患纠纷发生情况,最终提高护理质量,使患者得到满意的护理措施,保障患者生活质量与生命安全,值得临床推广应用.
%U https://d.wanfangdata.com.cn/periodical/ChlQZXJpb2RpY2FsQ0hJTmV3UzIwMjExMTMwEg95eHh4enoyMDEzMTA4ODMaCDlvOG41Y2k2
%R 10.3969/j.issn.1006-1959.2013.10.883
%W 北京万方数据股份有限公司
基金项目:

%0 Journal Article
%A 吴超勇
%A 熊敏
%A 芦煜
%A 李天罡
%+ 北京中医药大学
%+ 北京中医药大学
%+ 北京中医药大学
%+ 北京中医药大学
%T 基层医务人员工作满意度调研报告--以广西巴马县人民医院为例
%J 现代医院
%J Modern Hospital
%@ 1671-332X
%G chi
%D 2017
%N 9
%V 17
%P 1276-1280
%K 医务人员; 工作满意度; 调查研究
%X 目的 探讨当前基层医务人员工作满意度情况.方法 对广西巴马县人民医院医务人员进行工作满意度调查问卷,问卷共有10个维度的分析,条目采用李克特5点评分法,整理数据并进行统计分析.结果 医务人员总体满意度得分是(3.21±0.60)分,评价较高的3个维度是团队协作及人际关系、工作本身、高层领导素质,其平均得分是(3.69±0.51)、(3.58±0.72)、(3.57±0.58)分;评价较低的3个维度是工作卷入程度、报酬及报酬的分配制度、工作风险,其平均得分是(2.99±0.50)、(2.84±0.54)、(2.36±0.57)分.25~45岁中青年的医护人员的满意度明显较低.结论 基层医务人员的工作满意度总体较好,在薪酬待遇、工作风险和工作卷入程度方面满意度较低,需要引起关注和支持.
%U https://d.wanfangdata.com.cn/periodical/ChlQZXJpb2RpY2FsQ0hJTmV3UzIwMjExMTMwEg14ZHl5MjAxNzA5MDA5Ggg5bzhuNWNpNg%3D%3D
%R 10.3969/j.issn.1671-332X.2017.09.009
%W 北京万方数据股份有限公司
基金项目:

%0 Journal Article
%A 黄惠梅
%+ 广东省兴宁市人民医院
%T APN排班与层级管理在基层医院的实施效果
%J 国际医药卫生导报
%J INTERNATIONAL MEDICINE AND HEALTH GUIDANCE NEWS
%@ 1007-1245
%G chi
%D 2011
%N 5
%V 17
%P 626-628
%K APN排班; 层级管理; 实施效果
%X 目的 探讨基层医院连续性排班和分层级管理的方法和效果,以提高护理质量和工作效率.方法 在原有护理人员基础上,科学配置人力资源,改变传统排班模式,实行APN连续排班.比较实施前后患者家属、医生对护理工作的满意度和护士对实施APN连续性排班和分层级管理的支持率.结果 实施后患者家属对护理工作满意度x2=11.5和医生对护理工作的满意度x2=3.97(P＜0.01,P＜0.05),护士对分层级管理和APN排班的支持率明显高于传统排班x2=7.60(P＜0.01).结论 APN连续性排班和分层级管理,很好的开发了人力资源,有效提高了护理工作的效率、安全系数和满意度.
%U https://d.wanfangdata.com.cn/periodical/ChlQZXJpb2RpY2FsQ0hJTmV3UzIwMjExMTMwEhFnanl5d3NkYjIwMTEwNTA0NRoIOW84bjVjaTY%3D
%R 10.3760/cma.j.issn.1007-1245.2011.05.045
%W 北京万方数据股份有限公司
基金项目:

%0 Journal Article
%A 王斌艳
%A 郑溜
%A 王晓梅
%H Wang Binyan
%H Zheng Liu
%H Wang Xiaomei
%+ 浙江中医药大学
%+ 浙江中医药大学
%+ 浙江中医药大学
%T 社会公众对我省基层中医药工作满意度现状分析与对策探讨
%J 浙江中医药大学学报
%J Journal of Zhejiang Chinese Medical University
%@ 1005-5509
%G chi
%D 2015
%N 3
%V
%P 232-235
%K 社会公众; 基层中医药; 满意度; 对策
%X [目的]分析社会公众对我省基层中医药工作满意度及期望值现状，为提高基层中医药医疗服务水平提供建议与参考。[方法]采用满意度相关理论，通过随机调查社会公众，从服务对象的视角对我省基层中医药工作的24个项目开展满意度和期望值的相关性研究，分析现状，提出相应对策。[结果]满意度介于65～72区间，平均值为68.69±1.36，其中满意度最高的是中医药的治疗效果，满意度最低的是中医药医疗费用；期望值介于79～86区间，平均值为83.93±1.44，其中期望值最高的是基层中医药医务人员的诊断水平，期望值最低的是香熏等特色中医服务项目。[结论]运用满意度理论来分析评价基层中医药工作，对提高基层医疗机构管理服务水平、提升政府绩效评价具有重要的意义。
%U https://d.wanfangdata.com.cn/periodical/ChlQZXJpb2RpY2FsQ0hJTmV3UzIwMjExMTMwEhF6anp5eHl4YjIwMTUwMzAyMRoIOW84bjVjaTY%3D
%R 10.16466/j.issn1005-5509.2015.03.019
%W 北京万方数据股份有限公司
基金项目:Program of key sci-research in 2013 of Zhejiang Provincial Sci-tech Bureau ; Fund project; 浙江省科技厅重点软科学研究项目

%0 Journal Article
%A 廖翠新
%+ 广西宾阳县妇幼保健院
%T 绩效激励机制在基层医院门诊注射室、输液室、急诊科奖金二次分配中的应用
%J 中外健康文摘
%J WORLD HEALTH DIGEST
%@ 1672-5085
%G chi
%D 2012
%N 29
%V 9
%P 373-374
%K 绩效激励; 门诊注射室; 输液室; 急诊科; 奖金
%X 目的 探讨绩效激励机制在门诊注射室、输液室、急诊科奖金二次分配中的应用与体会.方法 设定职称系数,设定护理工作量化分值,进行综合评价.结果 提高了护士满意度、病人满意度、医生满意度.结论 绩效激励机制的实施可以提高护理工作满意度,激发护士的工作积极性.
%U https://d.wanfangdata.com.cn/periodical/ChlQZXJpb2RpY2FsQ0hJTmV3UzIwMjExMTMwEg96d2prd3oyMDEyMjk0MTIaCDlvOG41Y2k2
%R 10.3969/j.issn.1672-5085.2012.29.412
%W 北京万方数据股份有限公司
基金项目:

%0 Journal Article
%A 吴泽瑜
%+ 中南大学
%T 公立医院医生心理契约、组织承诺与工作满意度理论研究
%J 商
%J BUSINESS
%@ 1006-0510
%G chi
%D 2013
%N 22
%V
%P 295
%K 心理契约; 组织承诺; 工作满意度
%X 现如今的中国“新医改”背景下管理体制发生变化,公立医院改革关键点在于医生,而医生则是医院中最基础的人才,是承担基层医疗工作最多的群体.而目前就我国的医生职业而言,医生具有特殊的工作环境背景.随着医学发展的不断进步,对于医生的专业与技术要求也越来越高,同时医生对于患者的救治有直接责任,医生所背负的心理压力远大于一般员工.通过加强心理上的满足度,医生的工作积极性会得到更好的提高,同时对自己所承担的责任感更加强烈,对医院所提供的工作环境更加认可,也有助于提升医院科室间的工作氛围.
%U https://d.wanfangdata.com.cn/periodical/ChlQZXJpb2RpY2FsQ0hJTmV3UzIwMjExMTMwEg5zaGFuZzIwMTMyMjI1MxoIOW84bjVjaTY%3D
%R
%W 北京万方数据股份有限公司
基金项目:

%0 Journal Article
%A 钱红霞
%H QIAN Hong-xia
%+ 绍兴市柯桥区中医医院
%T 分层次管理对提高关节外科护理质量及患者满意度的影响研究
%J 中国农村卫生事业管理
%J Chinese Rural Health Service Administration
%@ 1005-5916
%G chi
%D 2017
%N 11
%V 37
%P 1311-1313
%K 分层次管理; 关节外科; 护理质量; 患者满意度
%X 目的:探究分层次管理对提高关节外科护理质量及患者满意度的影响.方法:研究的对象来自柯桥区中医医院关节外科2016年1月至2017年6月的50名在职工作护师,随机分为实验组和对照组.其中实验组护师采用分层次管理模式,对照组护师采用常规管理模式.患者出院时,对两组护师进行护理质量评定和满意度测评.结果:实验组护师的护理质量,包括基础护理质量、病房管理质量、护理文件写作质量和院感护理质量均显著高于对照组,差异具有统计学意义(P＜0.05).同时实验组护师的有关满意度,包括护师工作满意度、患者对护师工作满意度和医师对护师工作满意度均显著高于对照组,差异具有显著性(P＜0.05).结论:分层次管理可以显著提高关节外科护理质量及患者满意度,值得在临床护理工作中进一步推广.
%U https://d.wanfangdata.com.cn/periodical/ChlQZXJpb2RpY2FsQ0hJTmV3UzIwMjExMTMwEhN6Z25jd3NzeWdsMjAxNzExMDA4Ggg5bzhuNWNpNg%3D%3D
%R 10.3969/j.issn.1005-5916.2017.11.008
%W 北京万方数据股份有限公司
基金项目:

%0 Journal Article
%A 张利
%+ 山西医科大学
%T 某基层医院医务人员工作满意度影响因素分析
%J 基层医学论坛
%J The Medical Forum
%@ 1672-1721
%G chi
%D 2015
%N 27
%V 19
%P 3812-3813
%K 基层医院; 医务人员; 工作满意度; 调查分析
%X 目的 对基层医院医务人员工作满意度的影响因素进行调查分析. 方法 通过对医院领导、科室主任等管理层和医务人员进行访谈,采用分层随机抽样的方法,用自行设计的问卷进行调查.结果 通过对该基层医院医务人员总体工作满意度的实证研究发现,薪酬及分配制度方面医务人员的满意度最低,工作压力和培训晋升方面的满意度也有待提高. 结论建立良好的薪酬分配制度,通过有效的心理疏导帮助员工缓解压力,加强医院正面宣传,提升社会形象,增加青年医务人员培训和晋升的机会,从而提高医务人员工作满意度.
%U https://d.wanfangdata.com.cn/periodical/ChlQZXJpb2RpY2FsQ0hJTmV3UzIwMjExMTMwEg9qY3l4bHQyMDE1MjcwNDkaCDlvOG41Y2k2
%R
%W 北京万方数据股份有限公司
基金项目:

%0 Journal Article
%A 徐丽
%A 汪俊华
%A 黄文湧
%A 杨敬源
%A 蒋芝月
%+ 贵阳医学院
%+ 贵阳医学院
%+ 贵阳医学院
%+ 贵阳医学院
%+ 贵阳医学院
%T 贵州省农村基层卫生人员离职意向研究
%J 中国初级卫生保健
%J Chinese Primary Health Care
%@ 1001-568X
%G chi
%D 2015
%N 1
%V 29
%P 27-30
%K 离职意向; 卫生人力资源; 影响因素
%X 目的 调查贵州省农村基层卫生人员的离职意向,分析可能的影响因素,为改善农村卫生人力资源提供参考依据.方法 采用自填式问卷对704名乡镇卫生院医务工作人员进行调查,计数资料单因素分析采用卡方检验,多因素分析采用非条件logistic回归进行.结果 贵州省农村基层卫生人力资源的离职意向率是35.1％.学历(P=0.008)、收入满意度(P=0.004)、个人发展空间(P=0.009)、管理者决策能力(P=0.03)、职业环境(P=0.041)和卫生人员配备(P=0.002)6个因素对农村基层卫生服务机构医务人员的离职意向有影响.结论 相关部门应积极探索有利于农村基层医务人员从业发展的机制,提高农村基层卫生队伍的稳定性.
%U https://d.wanfangdata.com.cn/periodical/ChlQZXJpb2RpY2FsQ0hJTmV3UzIwMjExMTMwEhF6Z2Nqd3NiajIwMTUwMTAxMBoIOW84bjVjaTY%3D
%R 10.3969/j.issn.1001-568X.2015.01.0010
%W 北京万方数据股份有限公司
基金项目:贵州省科技厅项目; 2010CMB中国西部高校合作项目

%0 Journal Article
%A 赵华丽
%A 李玲
%H Zhao Huali
%H Li Ling
%+ 山东省枣庄市市中区人民医院
%+ 山东省枣庄市市中区人民医院
%T 以胜任力为导向的管理在基层医院护士岗位管理中的应用效果
%J 中华现代护理杂志
%J Chinese Journal of Modern Nursing
%@ 1674-2907
%G chi
%D 2016
%N 25
%V 22
%P 3673-3675,3676
%K 护士; 岗位管理; 胜任力; 基层医院
%X 目的：对现行基层医院护理岗位实施以胜任力为导向的管理工作并对其实施效果进行分析。方法山东省枣庄市市中区人民医院于2011年12月实行以胜任力为导向的护士岗位管理制度，选择在妇产科和内科的护士共50名以及在此期间的200例住院患者为研究对象，对实施胜任力为导向的护士岗位管理制度前后各6个月的时间内患者对护士工作的满意度、护士对工作的满意度及医生对护士工作的满意度进行比较。结果在以胜任力为导向的护士岗位管理制度实施前患者对护士的满意度为82.0％，实施后患者对护士的满意度为98.0％，两组比较差异有统计学意义(P<0.05)；实施前护士对工作的满意度为76.0％，实施后护士对工作的满意度为96.0％，两组比较差异有统计学意义( P<0.05)；实施前医生对护士的工作满意度为66.7％，实施后医生对护士工作的满意度为93.3％，两组比较差异有统计学意义( P<0.05)。结论在基层医院，根据基层护理工作的实际情况，实施以胜任力为导向的护士岗位管理制度，既有利于提高患者对护士工作的满意度，又利于提高护士对工作的满意度，调动护士工作积极性，提高了护士工作效率，加强医生与护士之间的工作配合度及医生对护士能力的认可度，从而保障了基层护理工作的顺利开展，值得推广。
%U https://d.wanfangdata.com.cn/periodical/ChlQZXJpb2RpY2FsQ0hJTmV3UzIwMjExMTMwEg14ZGhsMjAxNjI1MDM4Ggg5bzhuNWNpNg%3D%3D
%R 10.3760/cma.j.issn.1674-2907.2016.25.034
%W 北京万方数据股份有限公司
基金项目:

%0 Thesis
%A 肖伟
%Y [贾清萍]
%T 家庭医生个人组织契合度和工作满意度的影响研究
%I 南昌大学
%9 硕士
%G chi
%D 2018
%K 家庭医生; 工作满意度; 个人组织契合度
%X 随着医疗卫生体制改革的逐步深化，为了实现分级诊疗，有效解决“看病难”、“看病贵”问题，必须完善基层卫生服务体系，健全全科医生团队，推广家庭医生签约服务，发挥其健康“守门人”作用。为了签约服务的顺利开展，两个积极性至关重要：其一是要调动社区居民参与签约积极性，其二是要调动家庭医生开展签约服务的积极性。其中如何有效调动家庭医生的积极性，本文认为，工作满意度与工作契合度是解决以上问题的关键。本文从家庭医生与其工作所在组织即社区卫生服务站之间的契合度出发，研究家庭医生个人组织契合度与工作满意之间的关系，通过问卷调查、实地访谈、数据分析，了解当前南昌市家庭医生个人组织之间的契合度、工作满意度现状，以及家庭医生个人组织之间的契合度和工作满意度之间的关系，并根据分析结果，就如何提高家庭医生工作满意度提出相应建议。本文主要开展了以下研究并得到相关的结论：　　一、通过文献阅读、实地访谈，借鉴个人组织契合度和工作满意度的相关理论，设计出了家庭医生个人组织契合测量模型、工作满意度测量模型和南昌市家庭医生个人组织契合度与工作满意度问卷调查表。　　二、对南昌市社区卫生服务中心的家庭医生团队成员进行了问卷调查，通过对问卷数据进行描述性分析，了解到当前南昌市家庭医生个人与其所在社区卫生服务中心之间的契合度及其工作满意度整体上处于中等偏上水平，但家庭医生对于其所获得工作回报等需求层面并没有得到很好满足。　　三、运用SPSS软件对问卷数据进行分析，采用了Cronbach系数和因子分析检验了问卷的信度与效度。通过两变量相关分析得出个人组织契合度和工作满意度各维度以及这二者之间具有显著正相关关系，结果验证了个人组织契合度、工作满意度测量模型在家庭医生中的适用性。通过对个人组织契合度四个测量维度与家庭医生工作满意度进行回归分析，得出家庭医生契合度的发展契合和需求契合对于其工作满意度的影响较大。 本文得到以下结论：第一，在契合度模型中，需求契合、价值契合与契合度的关联相对较大。第二，在满意度模型中，工作回报和工作本身与满意度的关联相对较大。第三，家庭医生个人组织契合度与其工作满意度之间呈正相关关系；第四，价值契合、发展契合和需求契合对家庭医生工作满意度的影响较大。　　四、根据数据分析结果，提出了相应的改进措施。本文认为，在签约服务开展过程中，为了提高家庭医生的工作满意度，可以从家庭医生与所在组织之间的价值契合层面、家庭医生工作回报、家庭医生工作本身发展三个方面进一步改进，具体表现为以下三点：提高价值认同，加强家庭医生签约服务认知学习；完善激励手段，健全绩效考核制度；加强人才培养，提供良好职业发展机会。
%U https://d.wanfangdata.com.cn/thesis/ChJUaGVzaXNOZXdTMjAyMTEyMDESCUQwMTUyMTU0MhoIOW84bjVjaTY%3D
%W 北京万方数据股份有限公司

%0 Thesis
%A KASANGYE KANGOY AURELIE(欧瑞利)
%Y [LI SHIXUE(李士雪)]
%T 刚果医生的工作满意度与医疗移民意愿：刚果民主共和国与南非国家的一项描述性多中心研究
%I 山东大学
%9 博士
%G chi
%D 2018
%K 医生; 工作满意; 医疗移民意愿; 刚果
%X 医疗移民是指一个有资质的医生从一个国家到另一个国家行医的行为，包括跨国通勤者、为获得专科培训而临时移民者，以及永久移民者。近三十年以来，刚果的许多医生成为了医疗移民，尤其在刚从大学毕业的刚果青年医师群体中这种现象趋于常见。这或许解释了医疗人员移民的优点:不但在国家层面减缓了部分医生的工资和就业问题，同时那些移民医生也带来了大量外汇收入。　　过去，熟练卫生专业人员从较贫穷到较富裕国家的流动本质上是一个被动的过程。流动主要受个体移民者所处的政治、经济、社会和职业环境驱动。然而，近年来，经济合作与发展组织中许多国家对卫生工作者的需求因人口的动态变化而大大增加。关于卫生专业人员移民原因的研究主要划分为两大类:“推动”和“牵引”因素。推动因素包括工资低、动力不足、基本医疗用品持续短缺、工作条件恶劣、设备陈旧、监督不力、职业机会有限。而最重要的牵引因素包括经济原因、获得专业发展机会以及工作保障。　　工作满意度被认为是影响个人和组织绩效的关键因素。不满意的劳动力对组织绩效有负面影响。而且，这也是从农村到城市和到国外移民的一个推动因素。已有研究对刚果民主共和国卫生工作者的工作满意度水平进行了评估。然而，2014年在加丹加地区（刚果民主共和国南部），卢本巴希大学教学医院进行的一项研究表明，医生较护士是最不满意的群体，生物学家是比较不满意的群体。迄今为止，只有很少的研究探讨了刚果民主共和国医生的工作满意度和医疗移民情况。本研究旨在评估工作满意度水平及其与刚果民主共和国南部加丹加地区医生和南非国外工作医生的医疗移民意愿(MEI)之间的关系。　　这项研究关注两个主要变量，工作满意度作为自变量，MEI作为因变量。工作满意度采用明尼苏达州满意度问卷(MSQ)测量，它包含20个项目，每个问题有5个满意度等级，从1（非常不满意）到5（非常满意），每个参与者的满意度都是100（20个项目5尺度）。总分将满意度分为3级，从0到55（低满意度），56到70（平均满意度）和70到100（高满意度）。数据收集工具最初是用英文书写的，但在本研究中为使参与者更好地理解，我们使用了法文版。MEI由“是”和“否”的二分法问题来衡量，参与者会考虑移居国外工作。　　这是一个描述性的跨部门多中心研究。本研究采用两种抽样方法来构建主样本(N)的大小，即多抽样方法。第一种方法是简单随机抽样法，第二种方法是方便抽样法。　　N由两个样本构成:N1和N2;N=N1+N2，N1是第一个样本组，由刚果民主共和国尤其是加丹加地区工作的医生组成。估计样本量使用的公式为:N1=(Zα)2x P x(1-P)/d2。其中，N1代表所需样本量，考虑95％的置信区间，允许误差为5％(d=0.05)，非洲医疗移民比例估计为50％，无回应率为10％。因此，N1=(1.96)2×0.5×(0.5)/(0.05)2=384，非应答率=384×10％=38，最终样本大小为422。考虑到农村地区的医生较少，而城市地区的医生较密集，样本量根据每家医院实际情况按比例调整，并从医院所有登记注册的在职医生名单中抽取样本。　　N2是第二个样本组，由在国外特别是在南部非洲国家工作的医生组成。采用便捷抽样方法选择参与者。　　经研究顾问同意，数据收集期为2017年3月1日至9月1日，但因进入该地区其他农村地区，期限从6个月延长至9个月，因此明确的数据收集期为2017年3月1日至12月1日。我们按以下程序选择进行研究的医院:在公立或私立医院工作的医生（超过6个月）被考虑参加研究。现将加丹加地区划分为4个地区，每个地区选择3家医院，因此该研究在12家不同的医院进行。调查问卷经各卫生机构管理部门和参与者同意后分发。部分参与者采取面对面分发问卷，还有部分则通过邮件联系，每份调查问卷都附有关于研究目标的解释，说明研究的益处，并对研究对象进行隐私保密。　　使用SPSS20版统计软件进行分析。采用平均值±标准偏差(SD)进行数据描述性分析，采用卡方检验获得交叉表，采用t检验进行平均值比较，采用二元logistic回归描述自变量和因变量之间的关联程度，使用校正比值比与95％置信区间，P值小于0.05视为是有统计学意义　　根据加丹加地区的横断面调查研究，共有422份调查问卷分发给符合本地区4个省份纳入标准的医生。回答率为55.5％，n=55.5×422/100=234（回答），其中8份填写的问卷因没有提供更正的答案而被从样本中剔除，因此确定性n为234-8=226个参与者(N1)。平均年龄为39.69±8.862;最小年龄为26岁，最大年龄为68岁。这226名参与者中，155名(68.6％)有意出国(MEI)。年龄，医院部门和婚姻状况对MEI的影响(P＜0.05)，刚果民主共和国医生总体工作满意度平均得分为63.62±9.807。年龄、医院的医疗部门和部门影响工作满意度水平。探索可影响MEI的工作满意度因素，研究表明，工作忙碌程度、群体中的幸福感、上级管理下级的方式、工资水平、工作条件的方式与MEI有关。多因素logistic回归分析显示，完全不满意的医生MEI的可能性是满意的医生的8.1倍(P=0.019)。　　在南部非洲8个国家（赞比亚，博茨瓦纳，纳米比亚，斯威士兰，莱索托，南非，津巴布韦和莫桑比克，每个国家各发放10份调查问卷）的80名刚果医生中，只有37名(46.25％)积极响应并将填好的表格寄回给我们。其中，2份问卷没有正确回答并从样本中剔除，因此n有35人参加(N2)。参与者的平均年龄是34.57±3.35岁。这35名参与者中，有11名(31.43％)有意离开现居国家去其他国家工作(MEI)。年龄、医院部门、医疗部门和婚姻状况影响MEI(P＜0.05)。这些医生的整体工作满意度平均得分为76.43±5.8。年龄和所在医院部门影响工作满意度水平。比较有MEI和没有MEI的两组医生在各项工作满意度条目的平均值，仅有3项P值有统计学意义:公司政策，监督能力和工作稳定性。　　考虑到两个样本，多因素logistic回归分析显示低水平的满意度与MEI相关，总体工作满意度较低的医生MEI的可能性比总体工作满意度高的医生高6.5倍(P=0.002)。整体工作满意度水平的比较显示，在DRC工作的医生中，30.53％的医生工作满意度水平较高，51.70％的医生工作满意度处于平均水平，17.7％的医生低水平满意度，而在国外工作的医生中，69％的医生工作满意度水平较高，31％的医生工作满意度处于平均水平，没有医生的工作满意度为0％。　　在仍然急需医生的加丹加地区乃至刚果民主共和国，医生移徙依然是一个问题。工作满意度处于平均水平的医生期待拥有更高水平的工作满意度，这是促使他们出国的关键因素。对工资水平和工作条件的不满也是他们移民意愿的核心。因此，对刚果政府来说，重要的是要提高这些医生的满意度水平，增加他们的薪水，改善培训和监督，以及这些医生尤其是公立医院的医生的工作条件，以更好的推进他们的工作，以便他们能够为真正需要他们的国家服务。
%U https://d.wanfangdata.com.cn/thesis/ChJUaGVzaXNOZXdTMjAyMTEyMDESCFkzNDA3MzAxGgg5bzhuNWNpNg%3D%3D
%W 北京万方数据股份有限公司

%0 Conference Paper
%A 郝爱华
%A 张吉凯
%A 曹蓉
%A 张丹桃
%A 马文军
%A 郑慧贞
%+ 广东省公共卫生研究院
%+ 广东省疾病预防控制中心
%T 广东省基层医疗卫生机构防保医生工作满意度调查分析
%B 第二届中国卫生政策研究论坛论文集
%? 中国医学科学院
%C 北京
%G chi
%D 2012
%P 1-8
%K basic medical and health institution; health worker; job satisfaction
%X 目的 了解广东省基层防保医生工作满意度现状及影响因素，为提高工作积极性、改善服务质量和绩效提供依据。方法 采用横断面现况调查方法，对392名基层防保医生工作满意度问卷调查资料采用单因素方差分析和多因素非条件logistic 回归分析。结果 广东省基层防保医生工作总体满意度均分3.03±0.79，工作回报满意度均分最低，为2.63±0.83，工作内部环境满意度最高，为3.32±0.91。单因素方差分析表明，职称、预防接种日工作时间对总体工作满意度有影响，多因素logistic 回归分析结果表明，薪酬奖励、领导行为、制度建设、内在发展、宏观政策、工作条件、工作自主权对防保医生工作总体满意度起作用。结论 我省基层防保医生工作满意度较低，应从收入分配改革、领导能力提升、完善制度建设等环境因素入手，建立健全体制和机制，以提高基层防保医生的工作满意度。广东省基层防保医生工作总体满意度均分3.03±0.79，工作回报满意度均分最低，为2.63±0.83，工作内部环境满意度最高，为3.32±0.91。单因素方差分析表明，职称、预防接种日工作时间对总体工作满意度有影响，多因素logistic 回归分析结果表明，薪酬励、领导行为、制度建设、内在发展、宏观政策、工作条件、工作自主权对防保医生工作总体满意度起作用。结论 我省基层防保医生工作满意度较低，应从收入分配改革、领导能力提升、完善制度建设等环境因素入手，建立健全体制和机制，以提高基层防保医生的工作满意度。广东省基层防保医生工作总体满意度均分3.03±0.79，工作回报满意度均分最低，为2.63±0.83，工作内部环境满意度最高，为3.32±0.
%U https://d.wanfangdata.com.cn/conference/ChZDb25mZXJlbmNlTmV3UzIwMjExMTMwEgc3NzQwODU5Ggg5bzhuNWNpNg%3D%3D
%W 北京万方数据股份有限公司

%0 Journal Article
%A 张珍珍
%A 张向阳
%H ZHANG Zhen-zhen
%H ZHANG Xiang-yang
%+ 新疆医科大学
%+ 新疆医科大学
%T 乡镇卫生院医务人员工作满意度分析——基于新疆三县的调查
%J 中国卫生政策研究
%J Chinese Journal of Health Policy
%@ 1674-2982
%G chi
%D 2015
%N 1
%V 8
%P 47-51
%K 乡镇卫生院; 医务人员; 工作满意度; 新疆
%X 目的:调查新疆乡镇卫生院医务人员工作满意度现状并分析其影响因素,了解医务人员心理需求,从而提高医务人员工作积极性,能更好地为病人提供高质量的医疗服务,促进农村医疗卫生事业的发展.方法:对新疆三个样本县中9所乡镇卫生院的所有医务人员进行问卷调查,运用Excel对数据资料进行录入,采用SPSS软件进行统计学分析.结果:乡镇卫生院医务人员工作总体满意度水平偏低,不同满意度因子中最不满意的依次为报酬与工作量评价、工作的提升机会、机构政策的实施;单因素方差分析结果显示,各年龄阶段、学历层次、行政职务、专业技术职务的满意度得分差异有统计学意义(P＜0.05);logistic多元线性回归结果显示:年龄越小、行政业务管理职位越高,对工作满意程度越高.结论:通过多方调研与反馈,制定可操作性的政策,通过完善薪酬制度,提高工资待遇、健全人员培训机制、制定人员晋升培养计划等措施促进乡镇卫生院医务人员的工作满意度.
%U https://d.wanfangdata.com.cn/periodical/ChlQZXJpb2RpY2FsQ0hJTmV3UzIwMjExMTMwEhF6Z3dzemN5ajIwMTUwMTAxMBoIOW84bjVjaTY%3D
%R 10.3969/j.issn.1674-2982.2015.01.009
%W 北京万方数据股份有限公司
基金项目:美国中华医学基金会

%0 Conference Paper
%A 韩竹梅
%A 史玲
%A 张明欣
%A 万霜
%A 张金丽
%A 林赢男
%+ 上海市普陀区长风街道长风社区卫生服务中心
%T 上海市普陀区全科医生工作满意度及其影响因素的初步评估
%B 第四届海峡两岸全科医学大会暨海医会全科医学专业委员会第四届学术年会论文集
%? 海峡两岸医药卫生交流协会
%C 厦门
%G chi
%D 2017
%P 182-183
%K 全科医师; 工作满意度; 影响因素
%X 　　目的 评估上海市普陀区全科医生工作满意度及其影响因素,以寻找改善全科医生工作现状、减少全科人才的流失的对策.方法 利用明尼苏达职业满意度量表和自行设计的工作满意度问卷对目前在上海市普陀区11家社区卫生服务中心296名全科医生进行问卷调查和统计学分析.共发放问卷296份,回收问卷238,其中有效问卷238份,有效率为100％,结果满意度量表(Minnesota Satisfaction Questionnaire,MSQ)表明,满意度最低的是我的报酬与我所做的工作的量满意者占32.8％,非常满意者占3.8％；满意度最高的是同事之间相处的方式满意者占65.5％,非常满意者占13.0％.普陀区全科医生的总体满意度评分为66.17分,内在满意度评分为67.85分,外在满意度59.02分.结论 社区全科医生对其整体工作满意度不高.以提高员工的工作满意度,使他们更稳定、高效地工作,对于改善全科医生素质,稳定全科医生队伍,提高基层医疗卫生服务水平有着十分重要的现实意义.
%U https://d.wanfangdata.com.cn/conference/ChZDb25mZXJlbmNlTmV3UzIwMjExMTMwEgc5OTgyNTQ3Ggg5bzhuNWNpNg%3D%3D
%W 北京万方数据股份有限公司

%0 Conference Paper
%A 祖国强
%A 官翠玲
%T 基层中医院医生工作满意度影响因素研究
%B 全国社会办医暨中医药发展战略高峰论坛论文集
%? 中华中医药学会社会办医管理分会
%C 中国湖北武汉
%G chi
%D 2014
%P
%K
%X
%U https://d.wanfangdata.com.cn/conference/ChZDb25mZXJlbmNlTmV3UzIwMjExMTMwEhVIWUMyMDE1MDUxMzAwMDAwMDgzNjEaCDlvOG41Y2k2
%W 北京万方数据股份有限公司

%0 Journal Article
%A 吕秋玲
%H LU Qiuling
%+ 广东省东莞市樟木头医院
%T 危害基层医院医护人员职业健康的调查分析
%J 中国医药导报
%J CHINA MEDICAL HERALD
%@ 1673-7210
%G chi
%D 2012
%N 1
%V 9
%P 126-127
%K 基层医院; 医护人员; 职业健康; 对策
%X 目的:针对东莞某基层医院医护人员职业健康的原因进行调查分析,寻找影响医护人员压力及满意水平的原因.方法:对临床医护人员所在科室的医生及护士进行问卷调查,工作压力、工作满意度等指标采用Likert 5级分类法,对调查结果分析影响医护人员压力及满意水平的原因.结果:通过选择9个科室201名医护人员调查,表示工作压力大的占82.58%,对工作很满意的占4.48%,反应了医护人员的工作风险和压力大,满意度低.结论:临床医护人员每天接触各种患者,工作节奏快、任务繁重,加之病区每天有大量感染因素、不良环境因素的存在,这不可避免地对医护人员造成危害,影响了医护人员的职业健康.
%U https://d.wanfangdata.com.cn/periodical/ChlQZXJpb2RpY2FsQ0hJTmV3UzIwMjExMTMwEg95eWN5engyMDEyMDEwNTQaCDlvOG41Y2k2
%R 10.3969/j.issn.1673-7210.2012.01.054
%W 北京万方数据股份有限公司
基金项目:

%0 Journal Article
%A 王筝
%+ 唐山市第二医院
%T 基层医疗卫生机构薪酬制度改革探索
%J 大众投资指南
%J Popular Investment Guide
%@ 2694-6114
%G chi
%D 2021
%N 8
%V
%P 51-52
%K 基层医疗卫生机构; 薪酬制度; 改革策略
%X 基层医疗卫生机构医务人员的薪酬待遇和他们的工作积极性密切相关,进而影响着医疗机构的服务水平.为了激发基层医疗卫生机构医务人员的主观能动性,提高医务人员的工作热情和业务能力,有必要对基层医疗卫生机构薪酬制度进行改革,确保基层医疗机构相关岗位的待遇、绩效、基本工资和岗位的工作性质、工作内容相匹配,进而提高岗位人员的薪酬公平感和薪酬满意度,让基层医疗卫生机构的服务质量更上层楼.本文首先介绍了基层医疗卫生机构薪酬制度改革的难点,然后针对这些难点提出了对应的优化策略,最后对全文进行了总结.
%U https://d.wanfangdata.com.cn/periodical/ChlQZXJpb2RpY2FsQ0hJTmV3UzIwMjExMTMwEhpRS0JKQkQyMDIxMjAyMTA5MTAwMDAwNDg0OBoIOW84bjVjaTY%3D
%R 10.12248/j.issn.1007-676X.2021.08.037
%W 北京万方数据股份有限公司
基金项目:

%0 Conference Paper
%A 官翠玲
%A 祖国强
%T 湖北省基层中医院医生工作满意度研究
%B 全国社会办医暨中医药发展战略高峰论坛论文集
%? 中华中医药学会社会办医管理分会
%C 中国湖北武汉
%G chi
%D 2014
%P
%K
%X
%U https://d.wanfangdata.com.cn/conference/ChZDb25mZXJlbmNlTmV3UzIwMjExMTMwEhVIWUMyMDE1MDUxMzAwMDAwMDA2MzQaCDlvOG41Y2k2
%W 北京万方数据股份有限公司

%0 Journal Article
%A 贾恩恩
%A 戴青梅
%A 傅昌
%A 李治霞
%A 黄英兰
%A 史敏
%H JIA En-en
%H DAI Qing-Mei
%H FU Chang
%H LI Zhi-xia
%H HUANG Ying-lan
%H SHI Min
%+ 潍坊医学院
%+ 潍坊市人民医院
%+ 潍坊医学院
%+ 潍坊医学院
%+ 潍坊医学院
%+ 潍坊医学院
%T 滨海区紧密型医疗联合体基层医疗机构员工满意度的调查及分析
%J 中国医学伦理学
%J Chinese Medical Ethics
%@ 1001-8565
%G chi
%D 2014
%N 3
%V 27
%P 337-339
%K 医疗联合体; 基层医疗机构; 员工满意度; 医院管理
%X 目的 了解实施医疗联合体后基层医务人员的工作现状及满意度,为进一步完善实施方案,确保社区与农村卫生事业健康发展提供建议性措施.方法 采用整群抽样的方法,对医疗联合体内基层医疗机构的全体医务人员进行工作满意度的问卷调查.结果 问卷调查显示基层员工总体满意度较高,但在薪酬福利与工作条件方面满意度较低;Logistic逐步回归结果显示工作岗位与薪酬福利是影响员工满意度的主要因素.结论 管理者应重视影响员工满意度的因素,并采取相应的整改措施,不断提高员工满意度,进一步深化和完善医疗联合体改革.
%U https://d.wanfangdata.com.cn/periodical/ChlQZXJpb2RpY2FsQ0hJTmV3UzIwMjExMTMwEhB6Z3l4bGx4MjAxNDAzMDEwGgg5bzhuNWNpNg%3D%3D
%R
%W 北京万方数据股份有限公司
基金项目:山东省潍坊市科学技术发展计划项目

%0 Journal Article
%A 付连国
%A 吴学森
%A 程先进
%A 周纯先
%A 贾贤杰
%A 刘源
%A 江平平
%A 庞宏洋
%H FU Lian-guo
%H WU Xue-sen
%H CHENG Xian-jin
%H ZHOU Chun-xian
%H JIA Xian-jie
%H LIU Yuan
%H JIANG Ping-ping
%H PANG Hong-yang
%+ 蚌埠医学院
%+ 蚌埠医学院
%+ 蚌埠医学院
%+ 蚌埠医学院
%+ 蚌埠医学院
%+ 蚌埠医学院
%+ 蚌埠医学院
%+ 蚌埠医学院
%T 安徽省农村卫生保健网网底医务人员的现状调查及分析
%J 蚌埠医学院学报
%J JOURNAL OF BENGBU MEDICAL COLLEGE
%@ 1000-2200
%G chi
%D 2012
%N 8
%V 37
%P 993-996
%K 医务人员; 农村卫生保健网
%X 目的:了解安徽省农村卫生保健网网底医务人员现状,为进一步提高农村卫生室服务能力提供依据.方法:按分层抽样原则从皖北、皖中、皖南地区,按经济好、中、差抽取农村卫生室的医务人员,采用自编制调查表,调查其基本状况、教育培训状况、工作满意度、工作时间分布及基础知识测试.结果:村卫生室医疗人员年龄平均为41.54岁,男性占80.69%,高中及以上文化程度占68.23%,平均村卫生室工作年限13.94年;87.59%的人员接受过正规教育,对现有培训措施及成效评价较好,但在培训过程中也存在若干问题;对目前工作、收入、工作条件的满意度均评价为一般;预防免疫等公共卫生服务项目开展较少;基础知识测试及格率皖北为36.9%、皖中为40.5%、皖南为53.8%.结论:安徽省农村医务人员医疗技能不高,人员结构不合理,其职能不明确,应依靠完善的培训机制和政府有力的投入给予保障.
%U https://d.wanfangdata.com.cn/periodical/ChlQZXJpb2RpY2FsQ0hJTmV3UzIwMjExMTMwEhBiYnl4eXhiMjAxMjA4MDQ3Ggg5bzhuNWNpNg%3D%3D
%R 10.3969/j.issn.1000-2200.2012.08.047
%W 北京万方数据股份有限公司
基金项目:安徽省高校优秀青年人才基金资助项目; 蚌埠医学院基金资助项目; 国家自然科学基金项目

%0 Journal Article
%A 张宏
%A 陈哲娟
%A 赵虹
%A 刘金峰
%H ZHANG Hong
%H CHEN Zhe-juan
%H ZHAO Hong
%H LIU Jin-feng
%+ 国家卫生计生委人才交流服务中心
%+ 国家卫生计生委人才交流服务中心
%+ 国家卫生计生委人才交流服务中心
%+ 国家卫生计生委人才交流服务中心
%T 西部地区乡镇卫生院医务人员薪酬满意度及其影响因素
%J 中国卫生资源
%J Chinese Health Resources
%@ 1007-953X
%G chi
%D 2015
%N 2
%V
%P 137-140
%K 乡镇卫生院; 医务人员; 薪酬满意度
%X 目的：通过对乡镇卫生院医务人员薪酬满意度及其影响因素的分析，提出符合我国西部农村基层卫生特点的相关薪酬建议。方法：选取青海和广西4个县的34所乡镇卫生院及其中213名医务人员进行调查，并采用描述、单因素分析、多元回归等统计方法对调查结果进行分析。结果：西部调查地区乡镇卫生院医务人员2012年的年均薪酬水平为36483.13元、年平均薪酬从2008年到2012年增加了12730.43元。薪酬整体满意度为（2.83±0.59）分，薪酬满意度4个维度间存在显著差异（P<0.001），其中薪酬水平满意度最低（2.79±0.51）分，薪酬结构/管理满意度最高（3.11±0.65）分，薪酬提升满意度（2.96±0.55）分和福利满意度居中（2.98±0.59）分。多元回归分析结果显示，“编制床位数”是薪酬满意度的负向影响因素，“乡镇卫生院人员核定编制数”及“月均出院人数”为正向影响因素，以上几项因素在西部地区特定条件下分别对不同薪酬满意度维度产生了显著影响。结论：需要进一步加大针对西部地区基层农村卫生人员的财政支付力度，以提升现况低下的薪酬满意度水平，使卫生人才能够留用在基层。
%U https://d.wanfangdata.com.cn/periodical/ChlQZXJpb2RpY2FsQ0hJTmV3UzIwMjExMTMwEg96Z3dzenkyMDE1MDIwMjcaCDlvOG41Y2k2
%R 10.13688/j.cnki.chr.2015.14159
%W 北京万方数据股份有限公司
基金项目:国家自然科学基金“新医改背景下乡村两级卫生人员薪酬机制研究”

%0 Journal Article
%A 赵亮
%A 何佳佳
%A 林振平
%A 叶明胜
%A 卢建华
%+ 南京医科大学
%+ 南京医科大学
%+ 南京医科大学
%+ 江苏省沭阳县城镇职工基本医疗保险处
%+ 南京医科大学
%T 沭阳县乡镇医院医务人员改制后工作满意度调查
%J 医学与社会
%J Medicine and Society
%@ 1006-5563
%G chi
%D 2012
%N 3
%V 25
%P 62-64
%K 制度改革; 乡镇医院; 工作满意度
%X 目的:分析沭阳县乡镇医院改制后医务人员工作满意度情况,评价医务人员对改制后乡镇医院的满意度.方法:在2011年5月以问卷调查以及访谈的方式调查了沭阳县38家乡镇医院医务人员.结果:医务人员对改制后乡镇医院总体评价较低,总体评价受到年龄、对政府履行职能、个人工资待遇情况、对个人职业前景四个因素的影响显著.结论:医疗卫生事业应逐步回归公益性.
%U https://d.wanfangdata.com.cn/periodical/ChlQZXJpb2RpY2FsQ0hJTmV3UzIwMjExMTMwEg55eHlzaDIwMTIwMzAyMBoIOW84bjVjaTY%3D
%R 10.3870/YXYSH.2012.03.020
%W 北京万方数据股份有限公司
基金项目:江苏省教育厅重点研究基地重大项目"医学生就业素质培养和就业能力训练研究"

%0 Journal Article
%A 杨蕾
%A 何倩
%A 艾比布拉·艾拜
%A 张泽文
%A 薛磊
%A 玛依沙·达肯
%A 艾热提·买买提
%H YANG Lei
%H HE Qian
%H Abi Bula
%H ZHANG Ze-wen
%H XUE lei
%H Masha darkend
%H Aireti Mohammad
%+ 新疆医科大学
%+ 新疆医科大学
%+ 新疆墨玉县人民医院
%+ 新疆医科大学
%+ 新疆医科大学
%+ 新疆医科大学
%+ 新疆墨玉县人民医院
%T 墨玉县综合医院和县卫生院医务人员工作满意度分析
%J 卫生软科学
%J Soft Science of Health
%@ 1003-2800
%G chi
%D 2017
%N 8
%V 31
%P 51-54
%K 工作满意度; 影响因素; 基层医疗机构; 医务人员; 墨玉县
%X [目的]分析比较墨玉县综合医院和县卫生院医务人员工作满意度的情况,并分析其相关影响因素,为管理者制定相关政策提供一定的参考依据.[方法]以墨玉县医务人员为研究对象,进行自填式问卷调查,采用Spector教授1985年开发的JSS工作满意度量表进行调查.[结果]墨玉县少数民族医务工作者工作满意度总体得分为115.398分,最低得分为工作流程满意度得分10.831分,最高得分为工作性质得分14.981分;县综合医院医务人员的工作满意度总分低于县卫生院(P＜0.001);除工作性质外,其余在薪酬、晋升和领导等8个维度上县综合医院和县卫生院得分比较差异均有统计学意义(P＜0.05).[结论]医务人员工作满意度处于偏低水平,医疗机构、性别、职称、学历和有无培训机会是工作满意度的影响因素.医院及政府部门应采取相关措施,提高少数民族医务人员的工作满意度,稳定医疗队伍.
%U https://d.wanfangdata.com.cn/periodical/ChlQZXJpb2RpY2FsQ0hJTmV3UzIwMjExMTMwEg53c3JreDIwMTcwODAxNRoIOW84bjVjaTY%3D
%R 10.3969/j.issn.1003-2800.2017.08.015
%W 北京万方数据股份有限公司
基金项目:新疆医科大学大学生创新项目“新疆墨玉县基层医务人员工作满意度及留职意向的研究”

%0 Journal Article
%A 高启胜
%A 许永建
%A 任建萍
%A 郭清
%A 罗五金
%+ 杭州师范大学
%+ 杭州师范大学
%+ 杭州师范大学
%+ 杭州师范大学
%+ 华中科技大学
%T 浙江省基层医务人员工作满意度及影响因素调查分析
%J 中国初级卫生保健
%J CHINESE PRIMARY HEALTH CARE
%@ 1001-568X
%G chi
%D 2011
%N 1
%V 25
%P 18-19
%K 基层医务人员; 工作满意度; 影响因素
%X 目的 了解浙江省基层医务人员工作满意度现状和主要影响因素. 方法 采用分层整群抽样方法,对浙江省5个县(市)基层医务人员进行现场问卷调查. 结果 医务人员对工作量所得到的薪酬、工作的忙碌程度和工作晋升机会3个方面最不满意;地区、职称和专业是工作总体满意度的主要影响因素. 结论 基层医院管理者应采取有效措施提升医务人员的外在满意度,特别是工作报酬和晋升方面.
%U https://d.wanfangdata.com.cn/periodical/ChlQZXJpb2RpY2FsQ0hJTmV3UzIwMjExMTMwEhF6Z2Nqd3NiajIwMTEwMTAwOBoIOW84bjVjaTY%3D
%R 10.3969/j.issn.1001-568X.2011.01.008
%W 北京万方数据股份有限公司
基金项目:"十一五"国家科技支撑计划"浙江省农村卫生适宜技术及产品研究与应用"

%0 Conference Paper
%A 马牧野
%A 尹文强
%A 唐昌海
%A 丰志强
%A 宋俊伟
%A 闻庆柱
%A 唐梦琦
%A 陈钟鸣
%+
%+ 健康风险预警治理协同创新中心
%T 山东省农村居民对村卫生室工作满意度调查研究
%B 第四届海峡两岸全科医学大会暨海医会全科医学专业委员会第四届学术年会论文集
%? 海峡两岸医药卫生交流协会
%C 厦门
%G chi
%D 2017
%P 20-23
%K 农村居民; 村卫生室; 乡村医生; 满意度; 影响因素
%X 　　目的 了解山东省农村居民对村卫生室工作满意度状况，探讨其影响因素，提出可行建议与对策。方法 采用多阶段分层随机抽样方法抽取山东省6个地市18个县54个乡镇，随机抽取1590名农村居民进行问卷调查，运用构成比进行描述性分析，运用单因素分析和多分类Logistic回归分析识别影响因素。结果 农村居民对村卫生室工作的总体满意度尚可，但仍未达到较高水平，影响因素主要是乡村医生服务态度与沟通能力、村卫生室药品状况以及村卫生室设备、环境状况等。结论 通过加强乡村医生服务态度与沟通能力培训，科学调整、完善基本药物种类和数量，继续改善村卫生室设备和环境条件等措施，进一步提升农村居民对村卫生室工作的满意度。
%U https://d.wanfangdata.com.cn/conference/ChZDb25mZXJlbmNlTmV3UzIwMjExMTMwEgc5OTgyNTkyGgg5bzhuNWNpNg%3D%3D
%W 北京万方数据股份有限公司

%0 Journal Article
%A 刘卫云
%A 安永宏
%A 程志国
%A 秦博文
%A 马秀芬
%A 于海红
%+ 承德护理职业学院
%+ 承德护理职业学院
%+ 滦平县小营乡卫生院
%+ 承德护理职业学院
%+ 承德护理职业学院
%+ 承德护理职业学院
%T 医务人员情绪劳动与工作满意度相关性研究
%J 中国卫生质量管理
%J Chinese Health Quality Management
%@ 1006-7515
%G chi
%D 2016
%N 1
%V 23
%P 59-61
%K 基层医务人员; 情绪劳动; 工作满意度; 相关性
%X 目的 对承德市基层医务人员情绪劳动、工作满意度的现状进行调查,讨论情绪劳动和工作满意度的相关性,为管理者提供科学的理论依据.方法 采用分层整群抽样法选取承德市基层医疗机构383名医务人员进行问卷调查,采用SPSS 20.0统计软件对资料进行统计分析.结果 承德市基层医务人员情绪劳动的3个维度水平得分由高到低依次为:深层扮演3.89±0.73,情绪表达要求3.68±0.67,表层扮演3.61±0.74.工作总满意度水平为“满意”,其中薪酬体系、福利待遇两个评价维度得分最低,人际关系、领导素质、社会地位得分最高.表层扮演能力得分与工作满意度中的工作性质、人际关系等5个评价维度呈负相关(P＜0.05),深层扮演能力与其工作满意度中的工作性质、社会地位等4个评价维度呈正相关(P＜0.05),情绪表达要求与其工作满意度中的薪酬体系和工作流程两个评价维度呈负相关关系(P＜0.05).
%U https://d.wanfangdata.com.cn/periodical/ChlQZXJpb2RpY2FsQ0hJTmV3UzIwMjExMTMwEhF6Z3dzemxnbDIwMTYwMTAxOBoIOW84bjVjaTY%3D
%R 10.13912/j.cnki.chqm.2016.23.1.18
%W 北京万方数据股份有限公司
基金项目:2015年度河北省社会科学发展研究课题

%0 Thesis
%A 黄丹丹
%Y [李跃平]
%T 社区卫生服务中心医生的工作稳定性与满意度、职业认同感现状及关系研究
%I 福建医科大学
%9 硕士
%G chi
%D 2018
%K 医生; 工作稳定性; 工作满意度; 职业认同感; 社区卫生服务中心
%X 目的：立足于医方角度，了解目前大力推动医疗卫生领域供给侧改革的背景下，社区卫生服务中心医生的工作稳定性现状与存在的问题，探讨医生工作稳定性与满意度、职业认同感的影响路径并构建三者之间的关系模型，发掘相关影响因素的作用机制，从而有针对性地提出稳定社区卫生服务中心医生的对策建议，促进基层卫生人才的合理分布，改变基层卫生人才短缺、流动频繁的困境。　　方法：本研究结合了实证研究、访谈等多种研究方法，一方面收集了福州市2014-2016年社区卫生服务中心医生的流动情况，另一方面抽样调查了330名社区卫生服务中心医生的工作稳定性与满意度、职业认同感现状，通过统计描述与统计推断对问卷调查的结果进行分析，并构建了工作稳定性与满意度、职业认同感三者的结构方程模型，通过访谈了解相关人士对有关社区卫生服务中心医生的工作稳定性等相关内容的观点和看法。　　结果：（1）2014-2016年福州市社区卫生服务中心共流入医生215人次，流出医生119人次，流动医生以中青年、初级职称、本科生为主；（2）福州市社区医生总体工作满意度得分为3.58，其中人际关系维度最高（3.71），工资福利维度最低（2.90），单因素分析显示，不同性别、年龄、籍贯、最高学历、月均收入、职称、岗位性质、从医年限的医生总体满意度和各维度满意度得分差异有统计学意义，多元线性回归分析结果显示，岗位性质、月均收入、最高学历的医生总体满意度得分差异有统计学意义；（3）福州市社区医生总体职业认同感得分为3.62，单因素分析显示，不同年龄、籍贯、最高学历、月均收入、岗位性质的医生总体职业认同感得分差异有统计学意义，多元线性回归分析结果显示，最高学历、月均收入、岗位性质的医生总体职业认同感得分差异有统计学意义；（4）福州市社区医生总体稳定性得分为3.30，单因素分析显示，不同年龄、籍贯、最高学历、月均收入的医生总体稳定性得分差异有统计学意义，混合线性模型结果显示，满意度中的工资福利、人际关系、领导与管理维度和总体职业认同感对工作稳定性有显著预测作用；（5）结构方程模型结果显示，在消除了部分无效路径后，工作满意度和职业认同感对工作稳定性具有直接的正效应，职业认同感在工作满意度影响工作稳定性的路径中起间接效应作用。　　结论：当前，福州市社区卫生服务中心的医生存在着工作稳定性一般、工作满意度和职业认同感水平中等的现状，三者的影响因素不尽相同。医生的工作稳定性与满意度、职业认同感之间呈现紧密的联系，存在着一定的路径关系。建议应当从政府部门、社会各界、机构本身以及医生等多个利益相关者的角度出发，采取针对性的干预措施以稳定社区医生队伍，提高基层医疗卫生服务水平。
%U https://d.wanfangdata.com.cn/thesis/ChJUaGVzaXNOZXdTMjAyMTEyMDESCUQwMTU3MTA4NhoIOW84bjVjaTY%3D
%W 北京万方数据股份有限公司

%0 Journal Article
%A 何振
%A 孟润堂
%A 任妮丽
%A 房宏志
%A 刘冰
%H HE Zhen
%H MENG Run-tang
%H Ren Ni-li
%H FANG Hong-zhi
%H LIU Bing
%+ 湖北医药学院药护学院
%+ 湖北医药学院药护学院
%+ 十堰市人民医院
%+ 湖北医药学院
%+ 湖北医药学院药护学院
%T 基层医务人员幸福感相关因素调查分析
%J 海南医学
%J Hainan Medical Journal
%@ 1003-6350
%G chi
%D 2012
%N 5
%V 23
%P 137-139
%K 医务人员; 幸福感; 相关因素
%X 目的 通过对医务人员幸福感相关因素的分析,提高医务人员工作满意度和工作效率,为增加医疗服务质量和队伍稳定性提供参考.方法 选取汉川市9所乡镇卫生院和市内3所二甲卫生院,应用问卷调查法对332名医务人员进行工作幸福感调查.结果 卫生院医务人员总体幸福感较高；负性情感、健康关注、利他行为、自我价值、友好关系各维度得分处于高水平,生活满意、正性情感、生命活力、人格成长处于中等水平.结论 为提高医务人员幸福感,建议从医务人员的薪酬制度、人文关怀和自身素质培养等方面进行改善.
%U https://d.wanfangdata.com.cn/periodical/ChlQZXJpb2RpY2FsQ0hJTmV3UzIwMjExMTMwEhFoYWluYW55eDIwMTIwNTA2MRoIOW84bjVjaTY%3D
%R 10.3969/j.issn.1003-6350.2012.05.061
%W 北京万方数据股份有限公司
基金项目:

%0 Journal Article
%A 李煜静
%A 郭清
%A 汪胜
%A 郭秀娟
%A 王市敏
%A 产言瑶
%H LI Yu-jing
%H GUO Qing
%H WANG Sheng
%H GUO Xiu-juan
%H WANG Shi-min
%H LU Yan-yao
%+ 杭州师范大学
%+ 杭州师范大学
%+ 杭州师范大学
%+ 杭州师范大学
%+ 杭州师范大学
%+ 杭州师范大学
%T 新医改后浙江省基层医务人员工作满意度调查
%J 健康研究
%J Health Research
%@ 1674-6449
%G chi
%D 2011
%N 4
%V 31
%P 281-284
%K 新医改; 浙江省; 医务人员; 满意度
%X 目的 分析浙江省基层医务人员在新医改后对工作的满意度情况,医院或相关行政部门可以相应地采取激励措施提高其工作积极性,更好地为患者提供高质量的健康服务.方法 在浙江省新医改试点医疗机构随机整群抽取266名医务人员进行调查,数据运用描述性统计方法进行比较分析.结果 新医改后近四成医务人员认为收入水平有所降低,但创收压力减少；工作效率和积极性增加,新医改存在缺乏工资补偿机制以及基本药物目录不完善等问题.结论 提高工作满意度应增加工资补偿机制,建立健全激励机制,实行多种分配制度以及完善基本药物目录.
%U https://d.wanfangdata.com.cn/periodical/ChlQZXJpb2RpY2FsQ0hJTmV3UzIwMjExMTMwEg1qa3lqMjAxMTA0MDEyGgg5bzhuNWNpNg%3D%3D
%R 10.3969/j.issn.1674-6449.2011.04.012
%W 北京万方数据股份有限公司
基金项目:

%0 Journal Article
%A 高兵
%A 郭锦晨
%A 吴凡
%A 杨勤军
%A 程悦
%A 石小雨
%A 李凌基
%A 张佩文
%A 李佩佩
%A 陈丽莉
%+ 安徽中医药大学
%+ 安徽中医药大学
%+ 安徽中医药大学
%+ 安徽中医药大学
%+ 安徽中医药大学
%+ 安徽中医药大学
%+ 安徽中医药大学
%+ 安徽中医药大学
%+ 安徽中医药大学
%+ 安徽中医药大学
%T 农村围绝经期妇女抑郁症状影响因素分析及心理保健策略干预
%J 中国妇幼保健
%J Maternal & Child Health Care of China
%@ 1001-4411
%G chi
%D 2018
%N 20
%V 33
%P 4678-4682
%K 围绝经期; 抑郁; 农村; 影响因素; 自我调整; 心理保健
%X 目的 探究农村地区围绝经期妇女抑郁症状发生现状、影响因素及其心理保健需求.方法 采用一般情况调查表、改良更年期Kupperman评分量表(PHQ-9)、社会支持评定量表、病人健康问卷抑郁量表、围绝经期妇女心理卫生保健态度及需求调查表,于2017年7月在金寨县农村地区对110名参加普查的45 ～ 55岁妇女进行调查.结果 农村接受调查的妇女平均年龄(49.8±3.33)岁.110名被调查妇女中无抑郁症状者71名,占64.5％,有抑郁症状者39例,占35.5％,其中轻度抑郁30例,占76.9％,中度抑郁5例,占12.8％,中重度抑郁4例,占10.3％.职业、痛经有无、夫妻感情、子女升学或就业、家庭成员情况、自身情况、住房情况、对工作满意度、工作压力、家庭经济等对发生抑郁症状影响较大(P＜0.05);更年期症状及更年期综合征均对抑郁有影响;抑郁症状组社会支持评定量表总分、客观支持评分、主观支持评分、利用度显著低于无症状组,说明社会支持能够使围绝经期女性减少负性心理状态;与围绝经期妇女抑郁症状发生有关的影响因素包括痛经、子女升学或就业失败、社会支持总分、客观支持分、主观支持分、利用度等.围绝经期妇女的心理健康保健现状:26.4％的围绝经期妇女不关心心理卫生保健;61.8％的妇女表示如觉抑郁会自我调整,不需专业人士帮助.结论 农村地区围绝经期妇女抑郁症状与更年期症状呈现率较高,与自身心理因素、生理因素、社会因素、家庭因素有关,地方医生应结合本地特点,开展心理健康宣教活动,提高围绝经期妇女生活质量.
%U https://d.wanfangdata.com.cn/periodical/ChlQZXJpb2RpY2FsQ0hJTmV3UzIwMjExMTMwEg96Z2Z5YmoyMDE4MjAwMzkaCDlvOG41Y2k2
%R 10.7620/zgfybj.j.issn.1001-4411.2018.20.39
%W 北京万方数据股份有限公司
基金项目:安徽中医药大学省级大学生创新创业训练项目; 安徽中医药大学国家级大学生创新创业训练项目

%0 Journal Article
%A 黄立群
%+ 湖南省双峰县人民医院
%T 基层医院开设重症病房的措施及效果观察
%J 当代护士（学术版）
%J TODAY NURSE
%@ 1006-6411
%G chi
%D 2012
%N 10
%V
%P 184-186
%K 基层医院; 重症病房; 护理质量
%X 目的 探讨基层医院开设重症病房的措施观察其效果.方法在危重患者多的神经内科、神经外科改造大病房为独立、无陪管理的重症病房,将危重患者集中管理.对两个科室2010年、2011年重症病房开设前后的基础护理达标率、抢救成功率、三基理论、操作合格率、及三方满意度调查结果进行比较.结果 开设重症病房后各项指标百分率均有增高,其中患者满意度、医生对护理工作满意度、基础护理达标率、三基理论考试合格率经χ2检验,(P均＜0.05),差异有统计学意义;操作考核合格率无统计学意义.结论 在基层医院危重患者多的科室设立重症病房,对夯实基础护理、提高危重病抢救成功率、提高患者满意度、医护人员满意度及护士素质有一定作用.
%U https://d.wanfangdata.com.cn/periodical/ChlQZXJpb2RpY2FsQ0hJTmV3UzIwMjExMTMwEhFkZGhzLXhzYjIwMTIxMDExMRoIOW84bjVjaTY%3D
%R
%W 北京万方数据股份有限公司
基金项目:

%0 Journal Article
%A 吴维民
%A 韦波
%A 张新花
%A 涂德林
%+ 广西医科大学
%+ 广西医科大学
%+ 广西医科大学
%+ 广西医科大学
%T 广西农村卫生人力资源配置现状及政策评价——以广西象州县为例
%J 中国医疗前沿
%J NATIONAL MEDICAL FRONTIERS OF CHINA
%@ 1673-5552
%G chi
%D 2012
%N 15
%V 7
%P 81-82
%K 人力资源; 农村卫生; 调查分析
%X 目的 了解广西象州县乡镇医疗机构卫生人力资源基本现状,探索适合贫困地区基层卫生人力资源的合理化路径.方法 对广西象州县4所乡镇卫生院159 名乡镇医生进行问卷调查及现场访问.结果 该县乡镇医疗点卫生人员男女性别比例严重失调;文化程度普遍偏低;年龄结构较以往调查结果 呈年轻化趋势;收入不高、工作满意度较低等.结论 建议强化政府职责;增加政府卫生财政投入;重视卫生人才培训建设,提高其医技水平和业务素质等.
%U https://d.wanfangdata.com.cn/periodical/ChlQZXJpb2RpY2FsQ0hJTmV3UzIwMjExMTMwEg96Z3lscXkyMDEyMTUwNTYaCDlvOG41Y2k2
%R 10.3969/j.issn.1673-5552.2012.15.0056
%W 北京万方数据股份有限公司
基金项目:

%0 Journal Article
%A 吴素君
%H WU Su-jun
%+ 温州医科大学
%T 浙江省温州市分级诊疗实施现况及对策研究
%J 中国卫生产业
%J China Health Industry
%@ 1672-5654
%G chi
%D 2019
%N 22
%V 16
%P 11-14
%K 温州市; 分级诊疗; 实施现况; 对策
%X 目的 了解温州市分级诊疗实施现状,为分级诊疗制度完善提供参考依据.方法 以《温州统计年鉴》等数据为基础,通过整群抽样,向就医群众,县级以上医疗机构医务人员,基层医疗机构医务人员发放调查问卷800份,描述性分析分级诊疗知晓率与执行情况、影响分级诊疗的因素、基层医疗机构工作人员薪酬满意度等.结果 就医群众不了解分级诊疗制度达64.3％,基层医务人员和县级以上医院医务人员对分级诊疗政策的了解率分别是49.7％和48.7％.基层医疗机构工作人员认为机制不健全和患者不信任基层医疗机构的医疗技术水平是影响分级诊疗的主要原因分别占56.1％和66.8％;基层医务人员认为其劳动价值能在薪酬上体现仅占37.4％.结论 分级诊疗相关制度不完善,基层医疗机构承接力不足,县级以上医疗机构推动分级诊疗意愿不强是当前分级诊疗实施过程中存在的主要困难.
%U https://d.wanfangdata.com.cn/periodical/ChlQZXJpb2RpY2FsQ0hJTmV3UzIwMjExMTMwEg96Z3dzY3kyMDE5MjIwMDUaCDlvOG41Y2k2
%R 10.16659/j.cnki.1672-5654.2019.22.011
%W 北京万方数据股份有限公司
基金项目:浙江省社科规划"社会重大舆情调研"专项课题; 浙江省哲学社会科学规划课题; 温州市公益性科技计划软科学研究项目

%0 Journal Article
%A 王梦瑶
%A 韩程成
%A 张兴
%A 高莹
%A 杨凯琪
%A 王绩钊
%A 王明旭
%H WANG Meng-yao
%H HAN Cheng-cheng
%H ZHANG Xing
%H GAO Ying
%H YANG Kai-qi
%H WANG Ji-zhao
%H WANG Ming-xu
%+ 西安交通大学
%+ 西安交通大学
%+ 西安交通大学
%+ 西安交通大学
%+ 西安交通大学
%+ 西安交通大学
%+ 西安交通大学
%T 陕西省宝鸡市基层医疗卫生人员工作满意度及影响因素调查
%J 国外医学（医学地理分册）
%J Foreign Medical Sciences (Section of Medgeography)
%@ 1001-8883
%G chi
%D 2014
%N 2
%V
%P 146-148,158
%K 人力资源; 现况; 工作满意度; 宝鸡; 医务工作者
%X 目的：了解宝鸡市基层医院医务人员工作满意度，并分析其相关因素。方法采用多阶段分层抽样，抽取宝鸡市眉县医务工作人员为研究对象，并进行问卷调查。描述其一般情况，并运用单因素、多因素分析法分析其工作满意度及影响因素。结果共回收有效问卷171份，调查对象平均年龄为（30．4±14．6）岁，其中男性41人（24．6％），女性126人（75．4％）。Pearson相关分析发现所选调查项均与工作满意度存在正相关关系。多元回归模型的决定系数 R2＝0．625（ P＜0．05），显示工作量、工作报酬与基层医务工作人员工作满意度呈正相关，管理制度、工作成长、工作意义与其呈负相关。结论医院及基层政府部门应采取相关措施，提高基层医务人员的工作满意度，稳定医疗队伍。
%U https://d.wanfangdata.com.cn/periodical/ChlQZXJpb2RpY2FsQ0hJTmV3UzIwMjExMTMwEhRnd3l4LXl4ZGxmYzIwMTQwMjAxORoIOW84bjVjaTY%3D
%R 10.3969/j.issn.1001-8883.2014.02.018
%W 北京万方数据股份有限公司
基金项目:陕西省卫生厅项目

%0 Journal Article
%A 祁竹莉
%A 王钰瑶
%A 董莉
%+ 苏州大学
%+ 苏州大学
%+ 苏州大学
%T 基层社区卫生服务机构人员工作满意度分析--以苏州市某医院下属社区卫生服务机构为例
%J 统计与管理
%J Statistics and Management
%@ 1674-537X
%G chi
%D 2014
%N 10
%V
%P 49-50
%K 社区卫生服务; 工作满意度; 苏州市
%X 目的：分析苏州市某医院下属社区卫生服务机构人员工作满意度现状，发现问题，提出改进建议。方法：在某医院下属的25家社区卫生服务机构中，通过随机抽样法选取12家作为调查现场，对现场员工采用偶遇抽样,并运用SPSS对统计结果进行分析。结果：被调查对象总体满意度平均得分为3.3181±0.49321；薪酬、晋升培训2个评价维度满意度平均得分水平较低，分别为2.1361±0.84041、1.7812±0.66202；领导管理满意度平均得分水平一般，为3.7326±0.68475；人际关系、工作本身两个评价维度满意度平均得分水平较高，分别为4.8889±0.98978，4.7396±0.99950。独立样本单因子变异数分析发现年龄、文化程度和工作年限是总体工作满意度的影响因素。结论：社区卫生服务机构人员工作满意度水平不高，地方政府应加大财政投入，做好政策扶持；医院应构建激励性的薪酬分配机制，提供适当的晋升培训机会，推进医务人员流通，建立合理有效的管理模式；员工个人需合理期望，增强工作能力，提高修养。
%U https://d.wanfangdata.com.cn/periodical/ChlQZXJpb2RpY2FsQ0hJTmV3UzIwMjExMTMwEg50anlnbDIwMTQxMDAyNRoIOW84bjVjaTY%3D
%R 10.3969/j.issn.1674-537X.2014.10.016
%W 北京万方数据股份有限公司
基金项目:

%0 Journal Article
%A 郝爱华
%A 唐玲玲
%A 李翠翠
%A 潘波
%A 徐宁
%H HAO Ai-hua
%H TANG Ling-ling
%H LI Cui-cui
%H PAN Bo
%H XU Ning
%+ 广东省公共卫生研究院
%+ 广东省疾病预防控制中心
%+ 广东省疾病预防控制中心
%+ 广东省疾病预防控制中心
%+ 广东省疾病预防控制中心
%T 广东省基层医疗卫生机构从事基本公共卫生服务项目人员工作不满意情况调查
%J 中国公共卫生管理
%J Chinese Journal of Public Health Management
%@ 1001-9561
%G chi
%D 2020
%N 5
%V 36
%P 636-641
%K 国家基本公共卫生服务项目; 工作满意度; 收入
%X 目的 为提升人力资源管理水平,优化管理模式,激发工作积极性,推进广东省基本公共卫生服务项目工作,开展此次调查.方法 采用便利抽样方法,选取广州、深圳、惠州、肇庆、清远、韶关、湛江7地市23县区150家基层医疗卫生机构1 336名从事基本公共卫生服务项目的工作人员为调查对象,使用自制量表,调查基层从事医疗卫生工作人员工作不满意情况及影响因素.单因素分析采用t检验和方差分析,多因素分析采用多重线性回归方法.结果 不同地理区域(t =2.816)、工作岗位(F=3.231)、年收入(F=5.175)基层医务人员的总体不满意情况得分比较,差异均有统计学意义(P＜0.01);不同性别(t=0.143)、年龄(F =0.413)、文化程度(F=1.839)、职称(F=0.996)、职务(F=2.501)工作关系(F=1.650)基层医务人员的总体不满意情况得分比较,差异无统计学意义(P＞0.05).多重线性回归分析结果显示,影响工作不满意的最重要因素是收入,其次为所在地理区域和有无职务.结论 工作回报低于预期、工作自主性低、工作量大、同事问的工作配合缺乏默契是工作不满意的外在表现,而收入是影响工作不满意的最核心要素.
%U https://d.wanfangdata.com.cn/periodical/ChlQZXJpb2RpY2FsQ0hJTmV3UzIwMjExMTMwEhF6Z2dnd3NnbDIwMjAwNTAxMRoIOW84bjVjaTY%3D
%R 10.19568/j.cnki.23-1318.2020.05.010
%W 北京万方数据股份有限公司
基金项目:

%0 Conference Paper
%A 王兵
%A 潘晓芳
%+ 海军上海东体育会路离职干部休养所卫生所
%T 基层口腔诊所患病情况的观察
%B 2016全国慢性病诊疗论坛论文集
%? 中华医学会
%? 中华临床医师杂志(电子版)编辑
%C 昆明
%G chi
%D 2016
%P 235-236
%K 口腔科; 基层诊所; 疾病筛查; 满意度
%X 目的：了解基层口腔诊所患病情况.方法：选取2013年7月～2014年10月160名人员患者,分为老年人组和年轻人组,对患病情况、参加检查情况和对工作满意度进行分析.结果：年轻人牙体病和粘膜病的发病高于老年人组,差异有统计学意义(P＜0.05);而老年人组的口腔感染和其他疾病发病高于年轻人组,差异有统计学意义(P＜0.05);年轻人参加检查的人数高于老年人,差异有统计学意义(P＜0.05);对口腔工作的满意度老年人高于年轻人,差异有统计学意义(P＜0.05).结论：基层诊所应该进一步做好口腔疾病的调研工作,更好的为患者服务.
%U https://d.wanfangdata.com.cn/conference/ChZDb25mZXJlbmNlTmV3UzIwMjExMTMwEgc4ODY2MDE3Ggg5bzhuNWNpNg%3D%3D
%W 北京万方数据股份有限公司

%0 Thesis
%A 常璇
%Y [尹爱田]
%T 全科医生工作满意度、职业倦怠与留职意愿的关系研究
%I 山东大学
%9 硕士
%G chi
%D 2015
%K 全科医生; 工作满意度; 职业倦怠; 留职意愿
%X 研究背景:　　基层医疗卫生服务体系建设事关我国医药卫生体制改革的成败。全科医生作为全科医疗服务的主要提供者，在基层医疗卫生服务中发挥着举足轻重的作用。全科医生的数量和质量决定着基层医疗卫生服务的质量和效果，目前全科医生队伍面临着人才短缺、人员留用困难等问题，这些都极大地影响着基层医疗卫生服务的质量。已有研究提示，工作满意度与职业倦怠可能是造成目前全科医生困境的重要原因。因此，稳定全科医生队伍，提高全科医生素质，解决全科医生招募难、留用难问题，对缓解居民“看病难、看病贵”问题具有重要的意义。　　国内外学者针对基层医疗卫生服务人员的工作满意度、职业倦怠及留职意愿展开了一系列的相关研究，但探索三者之间关系的研究较少，针对全科医生工作满意度、职业倦怠及留职意愿关系的研究更是存在空白。本研究从全科医生的工作满意度和职业倦怠角度切入，探索提高全科医生留职意愿的相关措施，对于改善全科医生素质，稳定全科医生队伍，提高基层医疗卫生服务水平有着十分重要的现实意义。　　研究目的:　　分析全科医生工作满意度、职业倦怠及留职意愿的现状及其影响因素，探索全科医生工作满意度、职业倦怠及留职意愿三者间的关系，为稳定全科医生队伍、提高基层医疗服务水平提供科学依据和政策建议。　　研究方法:　　本研究的资料来源于现场调查，根据经济社会发展水平的不同，抽取山东省3个样本县的12个乡镇，并对其中的全科医生进行问卷调查。调查所用量表为 JSS工作满意度量表、MBI-HSS职业倦怠量表及中文版留职意愿量表，调查内容主要包括全科医生个人基本情况、工作满意度、职业倦怠以及留职意愿情况。本次调查共发放问卷540份，回收有效问卷516份。　　在现场调查数据基础上，运用探索性因子分析、Cronbach'sα系数等对各量表的信度和效度进行评价;利用单因素分析、多元Logistic回归、多元逐步线性回归等方法分析全科医生工作满意度、职业倦怠和留职意愿的影响因素;运用结构方程模型探索全科医生工作满意度、职业倦怠和留职意愿三个概念间的结构关系。数据分析主要通过SPSS19.0和AMOS17.0统计软件实现。　　主要研究结果:　　(1)全科医生队伍亟需完善:全科医生整体素质偏低，职称以中级为主，副高及以上者仅为2.88％;文化程度以高中或中专学历为主，本科及以上者仅占21.76％。全科医生的编制和养老体系不完善，正式在编人员仅为35.61％;超过半数的全科医生没有养老保险。此外，全科医生还面临着收入水平较低、工作量较大的问题。　　(2)全科医生的工作满意度:全科医生的工作满意度水平较低，总体工作满意度处于“一般”水平，高达81.40％的人员对总体工作满意度感觉“一般”或“不满意”。同事关系、领导与工作性质维度的满意度水平较高，薪酬与工作流程维度较低。年龄、职称、文化程度、聘任方式、月均收入以及培训效果等因素影响着全科医生的工作满意度水平。　　(3)全科医生的职业倦怠:全科医生的职业倦怠程度一般，职业倦怠检出率为43.22％，轻度倦怠者为19.00％，中度倦怠者为24.22％，无高度倦怠者。情绪耗竭、去人格化倾向和成就感低落维度均处于轻度倦怠，三个维度的检出率分别为36.24％、20.35％和44.57％。文化程度、聘任方式、工作量以及培训效果等因素影响着全科医生的职业倦怠水平。　　(4)全科医生的留职意愿:全科医生的留职意愿水平一般，留职意愿平均得分为3.63±0.78分，处于中等水平。聘任方式、工作量、培训效果、情绪耗竭、成就感低落以及总体工作满意度是影响全科医生留职意愿水平的主要因素。　　(5)全科医生工作满意度、职业倦怠与留职意愿的关系:全科医生的留职意愿、工作满意度与职业倦怠之间关系密切，留职意愿与工作满意度呈正向相关，与职业倦怠呈负向相关，职业倦怠直接影响留职意愿，而工作满意度通过职业倦怠来影响留职意愿。　　结论及建议:　　本研究发现，目前全科医生的工作满意度水平较低，职业倦怠程度一般，留职意愿处于中等水平。全科医生的职业倦怠对留职意愿具有负向的直接影响，而工作满意度不仅对留职意愿具有正向的直接影响，还通过职业倦怠来影响留职意愿。工资水平、聘任方式和工作量等是影响全科医生工作满意度和职业倦怠水平的主要因素。应采取相应措施来提高全科医生的工作满意度水平，降低职业倦怠程度，以提高其留职意愿。　　基于本研究的结果，提出如下建议:(1)科学核准劳动价值，改善工资待遇;(2)适时转变人才理念，完善聘任方式;(3)合理分配工作任务，降低工作强度;(4)逐步完善培训机制，提高工作能力。
%U https://d.wanfangdata.com.cn/thesis/ChJUaGVzaXNOZXdTMjAyMTEyMDESCFkyNzkwNzg0Ggg5bzhuNWNpNg%3D%3D
%W 北京万方数据股份有限公司

%0 Journal Article
%A 马文莉
%A 李林贵
%A 慕兴鹏
%A 汤露霞
%+ 宁夏医科大学
%+ 宁夏医科大学
%+ 宁夏医科大学
%+ 宁夏医科大学
%T 西部地区医务人员工作满意度因子分析
%J 中国卫生事业管理
%J Chinese Health Service Management
%@ 1004-4663
%G chi
%D 2013
%N 7
%V 30
%P 536-540
%K 医务工作; 满意度; 因子分析
%X 目的:了解西部地区医务人员对工作的满意度,探讨影响西部地区医务人员工作满意度关键因素,为制定中国西部地区基层卫生工作人员的激励机制提供一定的参考依据.方法:利用WHO项目“中国西部贫困地区卫生工作人员激励机制研究”在宁夏、内蒙古、陕西三个省份的课题调研数据,采用因子分析法对医务人员的工作满意度进行研究,寻找对西部地区医务人员工作满意度的主要影响因素.结果:月薪、津贴、保险、工作量的大小、在岗培训、事业的发展机会、人际关系是影响工作满意度的主要因素.结论:卫生管理部门在提高医务工作人员工作满意度时,应向上述5方面倾斜,制定有效的激励措施提高基层医务人员的工作积极性及满意度.
%U https://d.wanfangdata.com.cn/periodical/ChlQZXJpb2RpY2FsQ0hJTmV3UzIwMjExMTMwEhF6Z3dzc3lnbDIwMTMwNzAxOBoIOW84bjVjaTY%3D
%R 10.3969/j.issn.1004-4663.2013.07.018
%W 北京万方数据股份有限公司
基金项目:世界卫生组织项目中国西部贫困地区卫生工作人员激励机制研究

%0 Thesis
%A 毕灶妹
%Y [杨金侠]
%T 县乡两级临床医师数量变动现状与原因分析
%I 安徽医科大学
%9 硕士
%G chi
%D 2018
%K 临床医师; 数量变动; 离职倾向
%X 目的：摸清自医改以来我国县、乡两级医疗机构中临床医师的数量变化情况、离职倾向情况、变动的方向及影响变动与离职的因素和深层次原因，发现临床医师队伍建设过程中存在的问题并分析了原因；针对离职倾向机变动现状并结合原因分析，总结出样本地区在人才建设方面好的经验、典型做法以及创新举措，为“先天不足”的基层机构的临床医生队伍“造血”、“输血”及留住医生提出政策性建议，并针对现阶段存在的问题提出改善的措施和政策建议。　　方法 结合定性研究方法和定量研究方法，前期通过文献和情报分析法检索、查阅国内外有关临床医师流动、变动方面的文献，了解国内外研究现状，确定本课题的研究方向、研究思路与研究方法。随后，召开专家研讨会，对研究方案的科学性和可行性进行讨论和论证，确定最终研究方案。紧接着就是在对现有数据、情报、资料进行初步分析的基础上，筛选出县乡两级医疗机构临床医师近几年内逐年上升、逐年下降或变动异常的省份，综合经济发展水平和区域分布，最终选择安徽省作为开展现场调查的对象，选择一个样本市五个样本县，调查样本地区医疗机构的基本情况、临床医师流入与流出情况以及对医师进行问卷调查等，并对样本地区的相关人员进行定性访谈。最后利用EpiData 3.1和SPSS16.0分别对数据进行录入、处理和分析，用描述性方法分析基本情况，用Logistic回归分析离职倾向的影响因素等。　　结果 全国县级医院和乡镇卫生院临床医师数量变化情况：（1）县级医院临床医师总体上呈增长趋势，2010-2015年执业医师和执业助理医师除在2011年有所降低外，整体上呈升趋势，增长幅度分别为11.0%和6.1%。乡镇卫生院临床医师数量呈波浪式增长。（2）各省份间乡镇卫生院临床医师数量变化各异，在2009-2015年之间，九个省份逐年上升，两个省份逐年下降，十三个省份有升有降，五个省份波动不大。（3）乡镇卫生院临床医师数量变化东部较中部和西部更为明显。在2010-2015年，东部地区的乡镇执业（助理）医师、执业医师和执业助理医师数量都是呈先减少后增加再减少的变化趋势，中部先降低，后一直上升，西部地区乡镇卫生院执业（助理）医师增长比较平缓。乡镇卫生院医师数量增长较之医院比较缓慢，且有负增长。（4）2014年后县级医院医师数量增长速度大于乡镇卫生院，县级医院和乡镇卫生院的执业（助理）医师数量均在2011年出现了负增长，数据表明2011年乡镇卫生院执业（助理）医师降低的幅度远大于县级医院，其在2014年还出现了负增长，但在2015年有大幅增长。　　样本机构临床医师流动情况：总共收集了安徽省10个县级医院，31个乡镇卫生院的临床医师流动情况的数据。分析发现（1）样本地区临床医师流入总量大于流出，县级医疗机构和乡镇卫生院均是流入人数大于流出人数。乡镇卫生院流入的医师总数逐年上升，各地区流入有所不同，县级医院2015年环比2014年有所减少。三年县级医院流出医师中均为皖南地区流出人数多于其他两个地区，乡镇卫生院中部多于南部和北部。（2）2013-2015年县级医院流入流出的临床医师均以男性为主。三年期间流动人员的年龄分布差别较为明显，流入人员的年龄平均年龄为26.5岁，其中流出人员的平均年龄为30.64岁。流入医师以本地人员为主，流出医师户籍是否本地差距不大。从编制上来看，流入人员以无编制为多，流出人员有无编制差异不大。流动的医师以本科、无职称或者初级职称为主。（3）乡镇卫生院流入的女性多于男性，流出的临床医师中男性多于女性。流入医师的平均年龄为30.92岁，以中青年为主，流出人员的平均年龄为39.38岁，以中年医师为主。流动的医师以大专、中专和初级职称为主。　　样本地区临床医师离职倾向情况：总共调查了899名临床医生，其中无离职倾向601人，占全部调查对象的66.9%，有离职倾向298人，占33.1%，采用卡方检验，发现市级医院、县级医院和乡镇卫生院临床医生队伍在有无离职倾向上具有统计学意义（?2=30.944,p＜0.001），其中县级医院有离职倾向的医师占比大于乡镇卫生院。有离职倾向的主要原因是工资待遇差，在298名有离职倾向医生中，有268人选择了工资待遇差，占比为89.9%，占所有选择人次的20.5%。临床医师离职倾向的单因素分析发现工作满意度越低离职倾向越强烈，多因素分析发现有职业前景规划等医生不易离职。　　访谈发现：流入医生主要来源于应届毕业生招聘招考，流出医生主要去向条件更好的同级或上级医疗机构，影响医生流动的主要原因为收入待遇。　　结论 整体上，全国县级医院的临床医师数量大于乡镇卫生院，但县级医疗机构和乡镇卫生院共同扮演着基层起到托底作用的“守门员”角色，人力资源问题仍然是影响县、乡两级医院可持续发展的共同问题。县乡两级医疗机构难以引进和稳定人员，最终既留不住人才又留不住病人。特别是县级医院，调查中发现样本县级医院离职倾向高于乡镇卫生院，县级临床医师在收入与职业发展空间上比乡镇医师有着更高的期望。因此，政府重点加强县、乡两级医院的人员队伍建设，建立基层医师人才专项资金用于人才的稳定、引进、培养、资助和奖励等组织和服务费用的支付，机构应以合理的薪酬待遇吸引和稳定临床医生，提高其职业发展空间。最终实现基层医疗机构既能引进人才也能留住人才，从而保障三级医疗服务网络的服务能力能满足人们的医疗需求。
%U https://d.wanfangdata.com.cn/thesis/ChJUaGVzaXNOZXdTMjAyMTEyMDESCUQwMTUwNDExNBoIOW84bjVjaTY%3D
%W 北京万方数据股份有限公司

%0 Journal Article
%A 赵树英
%+ 湖南省江永县人民医院
%T 医护一体化责任制模式在基层医院病房中的应用
%J 当代护士（学术版）
%J TODAY NURSE
%@ 1006-6411
%G chi
%D 2014
%N 3
%V
%P 170-171
%K 医护一体化; 优质护理服务; 护理质量
%X 目的 探讨医护一体化责任制在基层医院优质护理服务病房中的应用效果方法 采用设置护理岗位层级,制定各岗位职责,强化护士岗位培训,实施医护一体化责任制模式等护理方法.结果 实施医护一体化责任制护理模式后,患者对护理工作满意度、医生对护士工作满意度、临床护理质量均明显提高,护理不良事件降低,差异均具有统计学意义(P<0.05).结论 医护一体化责任制护理模式是一种优化组合的护理工作模式,调动了护理人员工作积极主动性,密切了医护配合程度,提高了患者对护理工作的满意度及临床护理质量,降低了护理不良事件的发生.
%U https://d.wanfangdata.com.cn/periodical/ChlQZXJpb2RpY2FsQ0hJTmV3UzIwMjExMTMwEhFkZGhzLXhzYjIwMTQwMzExMBoIOW84bjVjaTY%3D
%R
%W 北京万方数据股份有限公司
基金项目:

%0 Thesis
%A 唐凯琳
%Y [魏东海]
%T 英国全科医生激励机制对我国全科医生制度的启示
%I 广州医科大学
%9 硕士
%G chi
%D 2017
%K 全科医生; 激励机制; 职业发展; 管理制度
%X 近年来，中国政府越来越视初级医疗卫生保健服务体系的建设。一个好的医疗卫生服务体系需要拥有良好素质的医务人员来支撑，而人民群众对初级医疗卫生服务的需求也需要由优秀的全科人才提供。然而，中国当前缺乏完善的全科医生制度，这导致初级医疗卫生保健服务体系建设举步维艰。医学生往往倾向于在大型综合性医院工作，而不愿选择到基层医疗卫生保健部门或机构工作。而目前在社区卫生服务机构工作的全科医生由于对自身的工作满意度较低，他们也不愿意长期在初级医疗卫生保健部门或者机构工作。　　因此，本研究探索如何完善建立中国全科医生制度的激励机制，如何吸引医学生毕业后到社区卫生机构工作、发现影响他们未来是否愿意继续留在社区卫生服务机构从事基层服务，再结合中国国情，借鉴英国全科医生激励机制中的有效经验。其具体的研究内容包括四个方面，即分析影响全科医生工作的激励因素，分析影响全科医生工作的消极因素，分析如何促使全科医生继续留在身社区生服务机构工作，分析中国可以从英国全科医生的激励机制中能借鉴效经验的因素。本研究将对中国有效建立健康守门人制度和分级诊疗制度具有重要的现实价值。　　在资料收集方面，本文运用半结构式访谈法获取研究定性资料，对在广东省内在社区卫生服务部门或者机构工作至少满一年以上的30名全科医生进行一对一、面对面的访谈，访谈资料的收集包括四个部分，分别为全科医生的个人基本信息、成为全科医生的原因，自评工作责任和内容与工作满意度、激励全科医生工作的因素以及对未来中国全科医生制度发展的个人建议。在资料萃取方面，使用Braun和Clarke(2006)的主题编码分析方法，基于不同主题的内容和视角，对半结构式访谈获取的定性资料进行归纳、分类与编码，用以总结与讨论结果。在资料分析方面，运用Maslow的需要层次理论和Herzberg的双因素理论分析与讨论影响在社区卫生服务部门或机构工作的全科医生工作意愿、自评工作责任与工作内容、工作满意度、影响激励工作的主要因素等。　　通过资料收集与对定性资料的总结与分析，本研究发现，调查对象选择在社区卫生服务部门或机构当全科医生的原因主要有两点：（1）社区卫生服务机构的工作压力和工作量比综合性大医院的小；（2）考虑到中国近年来医改政策越来越重视社区卫生服务机构的发展，这将给他们的未来的职业平台带来良好的发展机会。　　其次，促使调查对象愿意留在社区卫生服务部门或机构工作的主要因素有两点：（1）大部分全科医生认为他们的工作可以为居民提供个性化的医疗保健服务，提高居民的生命质量；（2）在社区卫生服务部门或机构工作，让他们感觉到自己的价值得到了体现，与同事拥有良好的人际关系，并且能够与患者建立很好的医患关系。而促使调查对象不愿在社区卫生服务机构工作的主要因素有三点：（1）他们认为在社区卫生服务部门或机构工作的待遇和社会地位比在综合大医院的低；（2）缺乏完善的内部奖励机制、职称晋升、共同合作的社区医疗服务团队，没有完善的继续培训教育机会以培养全科医生与时俱进的医疗服务能力，这也是影响他们工作满意度的主要因素；（3）大部分全科医生认为他们目前的工作量比较大，承担了过多的公共卫生服务方面的工作，这与他们学习与期望从事临床专业技能的工作内容出现严重错位。　　最后，为促进中国卫生制度制定者建立和完善全科医生制度，在基于参考英国对全科医生激励机制中的优秀经验，结合中国特色，本文将从以下几个方面提出建议：一是使社区全科医生的劳动价值得到有效补偿以及改善其社会地位；二是为社区全科医生建立完善的职业发展路径以及提供接受医学继续教育和培训的机会；三是在社区卫生服务机构有效建立工作团队以及定位全科医生的工作角色和确定团队组成结构。
%U https://d.wanfangdata.com.cn/thesis/ChJUaGVzaXNOZXdTMjAyMTEyMDESCUQwMTU1MzU1NxoIOW84bjVjaTY%3D
%W 北京万方数据股份有限公司

%0 Journal Article
%A 李宏辉
%+ 新疆托克逊县人民医院
%T 基层二级综合医院实施护士岗位管理与绩效考核的实践与体会
%J 医学信息
%J Medical Information
%@ 1006-1959
%G chi
%D 2013
%N 21
%V
%P 55-55
%K 层级管理; 护士; 绩效考核
%X 目的：探讨基层二级甲等综合医院护士层级管理与绩效考核的方法及效果。以期加强护理队伍科学管理，适应护理事业发展的要求。方法在护理部的垂直管理下，以护士分层管理为切入点，通过岗位设置、人力配置、护士培训、绩效考核与分层级培训相结合，各病区对护士进行层级管理，全面实行 APN连续排班制等方面进行实践。结果实施护士层级管理近一年来发生护理不良事件发生率逐步下降，患者满意度逐步上升达95.8%，护士对护理管理工作满意度达98%，医生对护士的满意度达98%，护士对绩效的满意度达99%护士年离职率<2%。结论满足了临床护理工作需求，保证护理质量，提高患者满意度。为建立优质护理服务长效机制奠定基础。
%U https://d.wanfangdata.com.cn/periodical/ChlQZXJpb2RpY2FsQ0hJTmV3UzIwMjExMTMwEg95eHh4enoyMDEzMjEwNzIaCDlvOG41Y2k2
%R
%W 北京万方数据股份有限公司
基金项目:

%0 Journal Article
%A 魏华林
%A 张宏
%A 王永挺
%A 高卫平
%+ 国家卫生计生委人才交流服务中心
%+ 国家卫生计生委人才交流服务中心
%+ 国家食品安全风险评估中心
%+ 国家卫生计生委人才交流服务中心
%T 中部地区乡镇卫生院医务人员薪酬满意度及其影响因素分析
%J 中国卫生事业管理
%J Chinese Health Service Management
%@ 1004-4663
%G chi
%D 2015
%N 9
%V 32
%P 681-684,704
%K 乡镇卫生院; 医务人员; 薪酬满意度
%X 目的:调查中部地区乡镇卫生院医务人员薪酬满意度,探讨其影响因素,并提出改善建议.方法:以中部地区河南省商城县和黑龙江省嫩江县的35所乡镇卫生院和其中的342名医务人员为调查对象,采用描述、单因素方差分析、多元回归等统计方法对调查结果进行分析.结果:中部调查地区乡镇卫生院医务人员2012年均薪酬水平为21682元,08年到12年薪酬增长29.0％.薪酬满意度的各个维度均为“不满意”或“非常不满意”,“薪酬水平满意度”评分显著低于其他维度(P ＜0.001).“是否实行收支两条线”对4个维度的薪酬满意度均有显著正向影响.结论:需要从完善政府对基层卫生机构的补偿机制和推行体现岗位的绩效工资制度2个方面来改善中部地区乡镇卫生院医务人员的薪酬满意度.
%U https://d.wanfangdata.com.cn/periodical/ChlQZXJpb2RpY2FsQ0hJTmV3UzIwMjExMTMwEhF6Z3dzc3lnbDIwMTUwOTAxMRoIOW84bjVjaTY%3D
%R
%W 北京万方数据股份有限公司
基金项目:国家自然科学基金“新医改背景下乡村两级卫生人员薪酬机制研究”

%0 Journal Article
%A 钟雯婷
%A 郑熠
%A 刘玉竹
%A 贺玲玲
%A 闫瀛海
%+ 川北医学院
%+ 川北医学院
%+ 川北医学院
%+ 川北医学院
%+ 川北医学院
%T 南充市高坪区医务人员工作满意度及其影响因素研究
%J 养生保健指南
%@ 1006-6845
%G chi
%D 2016
%N 24
%V
%P 90-90,105
%K 基层医疗机构; 医务人员; 工作满意度
%X 目的：通过对南充市高坪区基层医疗卫生服务人员的职业满意度调查，了解医疗工作人员对工作的满意程度，从而为医疗卫生政策的改进提供一些理论依据。方法自行编制医务人员满意度调查问卷，对南充市高坪区8家不同级别医疗机构共300名医务人员进行抽样调查。结果医务人员认为薪资水平同工作付出不达正比；患者对其尊重度不高，工作压力大；个人诉求无法向上级传达。由此可见医务人员对工作总体满意度不高。结论优化薪酬结构，医务人员薪酬分配应当同个人劳动成正比，薪酬待遇同社会经济的变化相适应；加大宣传，提高社会大众对医务工作者的了解支持尊重；加大对医务人员的心理疏导，疏导压力；拓宽意见反馈渠道，让医务工作者的诉求及时上传。
%U https://d.wanfangdata.com.cn/periodical/ChlQZXJpb2RpY2FsQ0hJTmV3UzIwMjExMTMwEhF5c2Jqem4teDIwMTYyNDA4MRoIOW84bjVjaTY%3D
%R
%W 北京万方数据股份有限公司
基金项目:

%0 Journal Article
%A 陈广兰
%A 肖淑宁
%A 骆书秀
%+ 广西北流市人民医院
%+ 广西北流市人民医院
%+ 广西北流市人民医院
%T 优质护理服务在基层医院实施的效果观察
%J 右江医学
%J Youjiang Medical Journal
%@ 1003-1383
%G chi
%D 2012
%N 4
%V 40
%P 547-549
%K 优质护理; 基层医院; 病人; 调查分析
%X 目的 了解基层医院开展优质护理服务住院病人的护理需求和满意效果.方法 按卫生部2010年“优质护理服务示范工程”活动实施方案的要求,自行设计住院病人对护理的需求调查表和住院病人满意度调查表.对住院病人满意度的调查设对照组(活动实施半年后病人调查例数)与观察组(再次加强护理人员培训1年后病人调查例数)进行对比研究.结果 基层住院病人认为护士服务态度好、技术好是最重要的,但热情替代不了亲情.两组病人对护理工作满意度均在98％以上,但开展优质护理服务后护士工作主动性和服务意识得到进一步提高.结论 “优质护理服务示范工程”活动优化了医院服务,从病人需要的开始做起,医患关系融洽,病人、医务人员满意.
%U https://d.wanfangdata.com.cn/periodical/ChlQZXJpb2RpY2FsQ0hJTmV3UzIwMjExMTMwEg15anl4MjAxMjA0MDQyGgg5bzhuNWNpNg%3D%3D
%R 10.3969/j.issn.1003-1383.2012.04.042
%W 北京万方数据股份有限公司
基金项目:

%0 Journal Article
%A 常丽
%A 史卫红
%A 乔学斌
%A 雷海鸣
%A 潘红宁
%A 韩扣兰
%A 陈正平
%A 徐友凤
%+ 江苏医药职业学院
%+ 江苏医药职业学院
%+ 江苏医药职业学院
%+ 江苏医药职业学院
%+ 江苏医药职业学院
%+ 江苏医药职业学院
%+ 江苏医药职业学院
%+ 江苏医药职业学院
%T 校校合作下临床医学专业 专科毕业生基本状况调研及其意义
%J 卫生职业教育
%J Health Vocational Education
%@ 1671-1246
%G chi
%D 2018
%N 5
%V 36
%P 105-107
%K 校校合作; 临床医学专业; 人才培养模式
%X 目的 调研江苏医药职业学院与徐州医学院联合培养的临床医学专业专科毕业生基本状况,为后期加强临床医学专业建设提供依据.方法 采用自制的调研问卷,随机抽取150名临床医学专业毕业生,了解其执业助理医师资格考试通过率、基层就业率、参加规培率、规培合格率、继续教育情况以及职业现状(职位、工作地点、创新创业)等情况.结果 88％的毕业生参加了助理全科医师规范化培训,且72％的通过了助理全科医师规范化培训;98％的毕业生参加了执业助理医师资格考试,且通过率高达87％;82％的毕业生在苏北地区工作;98％的毕业生选择了临床工作;12％的毕业生在乡村卫生室工作,83％的毕业生在乡镇卫生院工作;85％的毕业生已成为助理医师;仅19％的毕业生满意目前的工作,65％的毕业生不满意目前的工作.结论 96％的毕业生实现了基层就业,且有87％的取得了执业助理医师资格,达到了培养基层医疗队伍人才目的,然而,毕业生工作满意度却较低.
%U https://d.wanfangdata.com.cn/periodical/ChlQZXJpb2RpY2FsQ0hJTmV3UzIwMjExMTMwEg93c3p5ankyMDE4MDUwNjEaCDlvOG41Y2k2
%R
%W 北京万方数据股份有限公司
基金项目:2015年江苏省高等教育教改研究立项课题重点项目; 2016年江苏医药职业学院教育科学研究课题基金资助项目; 江苏省示范校重点专业建设项目; 江苏省教育科学"十二五"规划2015年度课题重点课题

%0 Journal Article
%A 王引侠
%A 张亚军
%A 魏元龙
%A 孔小静
%A 王智杰
%H WANG Yin-xia
%H ZHANG Ya-jun
%H WEI Yuan-long
%H KONG Xiao-jing
%H WANG Zhi-Jie
%+ 陕西省咸阳市第一人民医院
%+ 陕西省咸阳市第一人民医院
%+ 中国人民解放军61363部队
%+ 陕西省咸阳市第一人民医院
%+ 陕西省咸阳市第一人民医院
%T 医联体下六位一体诊疗护理服务体系的构建与研究
%J 临床医学研究与实践
%J Clinical Research and Practice
%@ 2096-1413
%G chi
%D 2018
%N 26
%V 3
%P 145-147
%K 医联体; 六位一体诊疗护理服务体系; 生活质量
%X 目的 探索构建医联体下医护患六位一体诊疗护理服务体系,提升老年患者生活质量.方法 选取2016年1月至2018年2月在我院住院治疗的符合纳入标准的老年患者774例,分为对照组(388例)和试验组(386例).对照组给予常规诊疗护理措施,试验组实施医联体下医护患六位一体诊疗护理服务体系.比较两组患者及家属满意度、基层医护人员满意度,两组老年患者康复情况.结果 试验组患者及家属满意度、基层医院及社区卫生服务中心医生护士工作满意度均高于对照组,差异有统计学意义(P<0.05);试验组老年患者各项康复指标均优于对照组,差异有统计学意义(P<0.05).结论 实施医联体下六位一体诊疗护理服务体系,可优化医疗护理资源配置,提升老年患者康复效果及生活质量,提高医联体单位的医疗护理服务能力.
%U https://d.wanfangdata.com.cn/periodical/ChlQZXJpb2RpY2FsQ0hJTmV3UzIwMjExMTMwEhJsY3l4eWp5c2oyMDE4MjYwNzAaCDlvOG41Y2k2
%R 10.19347/j.cnki.2096-1413.201826070
%W 北京万方数据股份有限公司
基金项目:2017年科学技术研究计划项目

%0 Journal Article
%A 徐斌
%A 黄夏萍
%A 蒋碧玲
%H XU Bin
%H HUANG Xiaping
%H JANG Biling
%+ 南宁市卫生信息中心
%+ 南宁市疾病预防控制中心
%+ 南宁市疾病预防控制中心
%T 南宁市基层医疗卫生机构医务人员的工作满意度调查
%J 预防医学情报杂志
%J Journal of Preventive Medicine Information
%@ 1006-4028
%G chi
%D 2017
%N 9
%V 33
%P 859-864
%K 基层医务人员; 工作满意度
%X 目的 了解南宁市基层医疗卫生机构医务人员的工作满意度现状,并探讨不同类型的人群在满意度上是否有差异.方法 对南宁市基层医疗机构的983名医务人员进行工作满意度调查.问卷内容包括被调查者的性别、年龄、职别、职称、工作年限、学历、收入等,工作满意度评价涉及医院管理、薪酬福利、职业发展、工作成就感、人际关系、工作生活条件、职业风险等维度.采用描述性分析、t检验和方差分析(ANOVA)分析医务人员的工作满意度.结果 南宁市基层医疗卫生机构医务人员的工作总体满意度平均得分为3.50,程度为一般.7项测量满意度维度得分从高至低分别为:人际关系关系(3.95)、工作成就感(3.76)、医院管理(3.71)、工作生活条件(3.61)、职业风险(3.49)、职业发展(3.32)、薪酬福利(3.00).不同性别医务人员在7个维度满意度的差别均无统计学意义(P＞0.05);不同专业的医务人员在职业风险满意度上的差异有统计学意义(P＜0.05),专科及全科医生的满意度低;不同工龄和学历的医务人员在薪酬福利满意度上的差异有统计学意义(P＜0.05),5～9年工龄的医务人员满意度高于其他医务人员,30～40年工龄医务人员满意度低于其他医务人员,本科学历的医务人员满意度高于其他医务人员;不同职称的医务人员中在薪酬福利和职业发展两个维度的满意度上的差异有统计学意义(P＜0.05),中级职称医务人员对薪酬福利的满意度高于初级职称和未评定或无职称医务人员,初级职称医务人员对职业发展的满意度低于高、中级职称医务人员.结论 具有不同学历、职称、专业、工龄特征的医务人员在工作满意度上存在着一定的差异.应以改善薪酬制度、改革职称晋升制度和降低职业风险切入点,提高南宁市基层医务工作人员工作满意度,稳定南宁市基层医务人员队伍,使基层医务人员能够全身心投入工作中,为患者提供高质量的医疗服务.
%U https://d.wanfangdata.com.cn/periodical/ChlQZXJpb2RpY2FsQ0hJTmV3UzIwMjExMTMwEhF5Znl4cWJ6ejIwMTcwOTAwNRoIOW84bjVjaTY%3D
%R
%W 北京万方数据股份有限公司
基金项目:技术开发计划项目; 1广西壮族自治区南宁市科学研究; 2广西卫生厅自筹项目

%0 Thesis
%A 张宜民
%Y [冯学山]
%T 城市公立医疗机构医生工作满意度、职业倦怠与离职意向关系的模型研究
%I 复旦大学
%9 博士
%G chi
%D 2011
%K 城市地区; 公立医疗机构; 医生群体; 工作满意; 度职业倦; 怠离职意向
%X 目的:我国公立医疗机构是维护卫生事业公益性的主要依托力量。有效调动医务人员工作士气是增强公立医疗机构主体地位,推动医疗体制改革向纵深发展不可或缺的因素,而其中对医生的激励更是尤为关键。但是,由于职业的特殊性及体制失范,当前医生群体的工作与情感状态及流失动态却令人担忧,如工作不满意程度上升、心理倦怠现象日趋严重、离职甚至弃医形势严峻等,这对医生本人的身心健康、服务质量和医患关系都产生了消极影响。目前,国内已有关于医务人员工作满意度、职业倦怠或离职的研究大多属于理论论述或典型调查,专门针对公立医疗机构临床医生的大规模实证研究较少,而关于这三个工作态度概念之间整体结构关系的系统化研究更是处于空白。此外,现有研究多半直接采纳国外相关成熟量表作为工具,缺少中国医生的特色元素;在研究方法上以统计描述、简单推断和探索性因素分析为主,对混杂因素和测量误差的控制不足。　　鉴于此,我们开展本项调查研究,目的是立足于医方视角,在文献综述的基础上,通过自行编制更有针对性的调查问卷,了解医改进程中城市公立医疗机构医生工作态度的流行现状、分布差异与存在的问题,检验医生工作满意度、职业倦怠与离职意向之间的影响路径关系,致力于构建三者综合潜在结构模型,同时挖掘有关作用因素的深层次原因与机制,并预测未来医生工作态度的情景发展模式,最终提出增强医生工作士气和稳定性的对策建议,为相关部门或机构制定政策提供参考依据,以期改善医生工作环境,提高卫生服务质量和效率。　　方法:本课题采用理论逻辑分析与实证研究相结合,描述性分析与解释性研究相结合,以定量研究为主、定量与定性方法相结合,现状分析与未来情景预测相结合的方法开展具体研究。首先采用文献归纳方法构建指导本研究的理论框架模型,再根据研究目标将该架构演绎成具体假设,进行理论检验。　　定量问卷调查:在参考相关文献成果的基础上,经过访谈、专家咨询及预调查等程序,自行编制《城市公立医疗机构医生工作满意度、职业倦怠与离职意向问卷》作为工具,以城市公立医疗机构医生为对象开展横断面现况调查。选择综合经济实力和医疗事业发展处于国内中等水平的湖北省为调查现场,根据测算所需样本量(1445人),采用多阶段分层整群随机抽样技术,于2010年3-4月在武汉、十堰、荆门三样本市67家公立医疗机构(9家三级、18家二级、40家一级)中发放调查问卷1600份,由被抽中医生自填后回收问卷1497份(93.56％),有效问卷1451份(96.93％)。借助SPSS16.0及AMOS7.0对数据进行处理分析,使用的统计方法包括探索性与验证性因素分析、描述性分析(均数、标准差、构成比)、单因素分析(t检验,方差分析、卡方检验、非参数检验)、多因素分析(混合线性模型、一般线性模型、logistic回归模型)、结构方程模型等。　　定性访谈调查:个人深入访谈对象包括医生、机构管理者、卫生行政部门人员三方。根据不同对象分别制定相应的访谈提纲,运用一定的访谈技巧进行半结构化访谈,一共深入访谈了24位临床医生(每个样本市中每级医疗机构2.3位)、14位医疗机构管理者和7位卫生行政部门官员。专题小组讨论主要针对医生进行,在每个样本地区各级机构中进行1组讨论,共完成9次小组讨论,并注重对访谈过程的质量控制。通过阅读过录文本、编码、属性(主题)归类等步骤整理和解读访谈资料,为进一步解释定量研究结果关系及探寻有关影响因素的深层次原因及未来情景预测提供信息。定性访谈调查开展时间为2010年10-11月。　　情景预测(政策)分析:根据定量与定性的研究结果,识别出影响城市公立医疗机构医生工作态度的关键事件,结合知情人访谈对这些关键权变要素的变化作政策分析与趋势判断,基于一定的组合方式构建出未来(5年)医生工作态度的情景发展模式,并选择最有可能发生的情景状态。　　结果:(1)调查人群基本特征:男性占多数(66.2％),平均年龄35.3岁,婚姻状况以已婚为主(77.7％),受教育水平以本科居多(54.2％),76.3％的医生职称为主治医师及以下,其中无职称者占11.3％,内外科医生共占54.7％,妇产科与儿科医生分别占9.1％和3.4％,医技科室医生占11.2％,医生收入在1001-2000元最多(37.0％),其次为2001-3000元(29.6％),82.2％的医生为正式在编。三级机构594人,二级机构489人,一级机构368人。　　(2)探索性因素分析显示:医生工作本身满意度包含工作匹配、职业特征和工作自主权3个要素(58.79％),医生工作内部环境满意度包含人际关系、工作条件和支持系统3个要素(60.38％),医生工作回报满意度包含薪酬奖励和内在发展2个要素(61.83％),医生组织管理满意度包含制度建设和领导行为2个要素(63.86％),医生社会执业环境满意度包含宏观政策、社会舆论和医患关系3个要素(62.79％);医生职业倦怠包含情感耗竭、人格解体和成就感低落3个要素(57.33％);医生离职意向包含离职意向1个要素(65.17％)。　　验证性因素分析显示:医生工作满意度简化五因素模型ModelA2’(13个指标)能够被样本数据支持(GFI=0.933,RMSEA=0.075,RMR=0.024),二阶测量模型ModelA3拟合效果并未显著变差(⊿CMIN=10.163,⊿DF=5,P＞0.05);医生职业倦怠调整三因素模型ModelB2(11个指标)达到拟合标准(GFI=0.965,RMSEA=0.068,RMR=0.047),二阶测量模型ModelB3与之为等值模型。医生离职意向单因素测量模型ModelC(3个指标)为饱和模型。　　信度检验结果显示:医生工作满意度、职业倦怠与离职意向问卷的Cronbach'sα系数分别为0.910、0.848、0.766,医生工作满意度各维度的Cronbach'sα位于0.798.～0.924之间,医生职业倦怠各维度的Cronbach'sα都在0.75以上。　　(3)城市公立医疗机构医生工作态度现状:医生工作总体满意度均分为2.98,工作本身满意度(3.61)得分较高,社会执业环境满意度(2.62)与工作回报满意度(2.64)得分较低,而对职业特征与领导行为要素的满意度也较低。来自不同发展水平地区的医生在工作本身满意度、组织管理满意度及执业环境满意度上差异具有统计学意义(P＜0.01或P＜0.05);不同级别机构的医生在工作内部环境满意度、工作回报满意度、社会执业环境满意度和工作总体满意度上差异均具有统计学意义(P＜0.01或P＜0.05)。医生情感耗竭(3.45)和人格解体(3.56)得分较高,而在成就感低落(2.18)上心理体验较小,在这三个维度上倦怠检出率分别为67.0％、68.6％和5.8％。医生职业整体倦怠的分布为:重度倦怠(3.2％)、中度倦怠(48.2％)、轻度倦怠(35.4％)和零度倦怠(13.2％)。不同发展水平地区、不同级别机构的医生之间在情感耗竭、人格解体和职业整体倦怠上差异具有统计学意义(P＜0.01),一级机构医生成就感低落相对较高。医生离职意向的均分略超过中值强度(3.18),不同经济发展地区的医生在离职意向上差异有统计学意义(P＜0.01),但不同级别机构的医生之间离职意向差异无统计学意义。　　(4)人口社会学因素简单效应分析:性别因素在社会执业环境满意度上差异有统计学意义(P＜0.01);年龄因素在工作满意度各维度及总体满意度上差异均有统计学意义(P＜0.01),呈现先下降、后上升的U趋势;受教育水平因素在工作内部环境和社会执业环境满意度上差异有统计学意义(P＜0.01);职称因素在工作本身、工作内部环境、工作回报满意度和总体满意度上差异有统计学意义(P＜0.01或P＜0.05),主治医师的工作满意度最低;科室因素在工作本身和社会执业环境满意度上差异有统计学意义(P＜0.05或P＜0.01);月平均收入因素在工作回报、社会执业环境和总体满意度上差异有统计学意义(P＜0.01或P＜0.05);除了工作本身满意度外,聘用形式因素在其它维度和总体满意度上差异都具有统计学意义(P＜0.01或P＜0.05),非正式编制医生高于正式编者。不同性别、年龄、受教育水平、职称、科室及聘用形式的医生在情感耗竭与人格解体上差异均有统计学意义(P＜0.01);除婚姻状况以外,在其它人口社会学因素上医生成就感低落差异也都有统计学意义(P＜0.01或P＜0.05)。此外,不同性别、年龄及月平均收入的医生之间离职意向差异有统计学意义(P＜0.01)。　　(5)在控制了单因素分析中有统计学意义的年龄、职称、月平均收入、聘用形式变量的情况下,领导行为(0.310)、工作匹配(0.231)、薪酬奖励(0.196)、制度建设(0.183)、医患关系(0.144)、工作条件(0.092)、宏观政策(0.085)和工作自主(0.084)是医生工作总体满意度的显著决定因素,但这4项人口社会学因素均不再显著。混合模型随机效应中代表机构差异的估计值(即u0j方差)为0.0013(P=0.571),显示不存在数据聚集性。　　在固定了人口社会学变量的情况下,工作本身满意度(-0.166)、工作回报满意度(-0.084)和执业环境满意度(-0.096)对医生情感耗竭的影响具有统计学意义(R2=0.350),职称、科室变量仍显著;工作本身满意度(-0.056)、工作回报满意度(-0.150)和执业环境满意度(-0.319)对医生人格解体的影响具有统计学意义(R2=0.511),年龄、受教育水平、职称、科室变量仍显著;工作本身满意度(-0.355)对医生成就感低落的影响具有统计学意义(R2=0.398),婚姻状况、职称变量仍显著。逐步Logistic回归模型ModelH3显示:工作本身满意度(OR=0.687)、工作回报满意度(OR=0.709)和执业环境满意度(OR=0.475)对医生整体职业倦怠具有显著影响,科室变量仍显著,聘用形式则变为不显著;此外,科室与工作总体满意度之间对职业整体倦怠存在交互作用(ModelH4)。　　在控制了人口社会学变量的情况下,工作本身满意度(-0.060)、工作内部环境满意度(-0.075)、工作回报满意度(-0.084)与组织管理满意度(-0.142)对医生离职意向具有显著负向影响(R2=0.297);当纳入职业倦怠后(R2=0.412),情感耗竭(0.135)对医生离职意向具有显著正向影响,性别、年龄变量仍显著,但工作本身满意度不再显著(P=0.055),工作回报满意度(-0.073)的参数估计值变小。此外,模型:ModelK4结果显示(R2=0.456):工作总体满意度(-0.193)、工作易获性(-0.642,高易获为对照)对医生离职意向均存在显著的负向影响,而进一步由ModelK6(R2=0.468)得出这二者之间及年龄与工作总体满意度之间还存在交互作用,医生职业整体倦怠对离职意向则存在显著正向影响(0.189)。　　(6)结构方程潜在模型ModelR表明:医生工作满意度(γ11=-0.70)对职业倦怠具有显著直接效应(SMC=0.62),工作满意度(γ21=-0.32)和职业倦怠(β21=0.18)对离职意向具有显著直接效应(SMC=0.47),而工作满意度通过职业倦怠还对离职意向产生一定的间接效应(-0.70×0.18=-0.13,P＜0.01)。无论在总样本、还是不同地区的单个样本上,模型整体拟合度都基本达到可接受水平且差异较小(总样本:GFI=0.908,RMR=0.053,RMSEA=0.087)。由多样本恒等性模型检验显示,三个不同地区的样本在因素载荷参数(△x2=21.528,△DF=16,P＞0.05)与结构路径系数(△x2=14.207,△DF=6,P＞0.05)上满足等同性,但在结构协方差、解释误差协方差与测量误差协方差上不恒等(P＜0.05)。　　(7)医生离职与留职原因的定性调查:共13位(13/69=18.84％)医生回答表示“曾经有过离开想法或正在考虑”,其中10位(76.92％)医生提到医院管理制度及领导方面,9位(69.23％)医生提到机构薪酬、福利待遇方面较差,其次是职业上升发展空间受限(7,53.85％)。关于“目前仍留在本机构工作”的原因:有41位(41/69=59.42％)医生认为工作比较有保障,27位(39.13％)表示单位收入和工作条件还可以,24位(34.78％)提到当前新工作不好找的因素。　　(8)医生工作态度情景预测分析:机构领导的管理能力、收入水平与分配合理性、工作属性优化与职业发展、政府责任承担及执业环境改善是影响城市公立医疗机构医生工作态度的4项关键事件。在政策分析基础上进行情景模式构建:乐观情景(其余不变、至少2项趋好):缓慢改善情景(其余不变、1项趋好;或2项趋好、1项趋差);维持现状情景(4项均不变;或1项趋好、1项趋差);悲观情景(3项不变、1项趋差;或2项趋差)。经专家综合预测,这四类情景的发生概率分别为0.17、0.42、0.31、0.10。　　结论:①经多样本交叉检验,本研究编制的城市公立医疗机构医生工作满意度、职业倦怠与离职意向问卷信度、效度符合心理学的测量要求,经修订后具备在医生群体中推广使用的价值;　　②城市公立医疗机构医生工作士气有待提高,心理健康水平并不乐观;工作稳定性不足,但没有预期那么低;不同经济发展水平地区、不同级别机构的医生工作态度存在一定差异,但分布不具有完全一致性,且不足以解释相互关系;　　③与个体属性因素相比,城市公立医疗机构医生工作总体满意度主要受外部情景属性要素的决定作用,31～40岁年龄段、中级职称的医生是最不满意群体。相对而言,医生对组织管理的满意度与工作总体满意度的关系最为密切;　　④妇产科、儿科与急诊科医生产生职业倦怠的风险相对较高,工作本身满意度、工作回报满意度与社会执业环境满意度的提高能够降低医生职业倦怠,且科室因素对医生工作总体满意度与职业整体倦怠的关系具有调节效应;　　⑤医生离职意向受个体因素、对工作与组织的态度因素和外部市场条件因素的共同影响。男性、31-40岁的医生离职意向较高,医生情感耗竭作为工作本身满意度、工作回报满意度与离职意向之间的中介变量而存在,年龄、工作的易获性对医生工作总体满意度与离职意向的关系具有调节效应;　　⑥作为综合性的潜在概念,城市公立医疗机构医生职业倦怠对工作满意度与离职意向之间的关系产生部分的中介效应,结合结论⑤,本研究认为该效应很可能主要来源于其情感耗竭维度,且该模型关系敏感性较低;　　⑦机构领导的管理能力及政策水平、收入水平与分配合理性、工作属性优化与职业发展、政府责任的承担及执业环境改善是影响城市公立医疗机构医生工作态度的关键性事件,属应优先解决的问题,未来可能出现4类情景模式,在现有制度安排下,预测以缓慢改善或维持现状可能性较大,需加大政策干预力度。　　政策建议:①政府宏观层面:科学核准技术劳务价值,整体提高医生收入待遇标准;优化医疗执业环境,减轻医生职业风险的压力;提高公立医疗机构领导的职业化管理水平,改进领导行为;贯彻“强基层”的理念,降低三级医院医生的工作负荷强度。　　②社会中观层面:在社区范围内加强对大众医学常识的普及和教育;实施涉医新闻报道专业审查制度,加强对社会媒体的引导和监督管制;强化医学社会团体及协会建设,保护医生的话语权。　　③机构微观层面:注重岗位匹配和工作自主性,强化部门合作机制;完善内部绩效考核与收入分配机制,促进公平性;树立人本理念,重视医生的职业生涯设计;明确医院发展目标和核心文化,提高对医生的精神激励;积极开展医生心理健康教育与培训,合理释放工作压力;加强对重点人群的关注,稳定医疗中坚力量。
%U https://d.wanfangdata.com.cn/thesis/ChJUaGVzaXNOZXdTMjAyMTEyMDESCFkyMjI2NDA1Ggg5bzhuNWNpNg%3D%3D
%W 北京万方数据股份有限公司

%0 Journal Article
%A 鲁胜锟
%A 汤质如
%A 汪时东
%A 颜理伦
%A 李绍华
%+ 安徽医科大学
%+ 安徽医科大学
%+ 安徽医科大学
%+ 安徽医科大学
%+ 安徽医科大学
%T 安徽省乡镇卫生院员工薪酬分配现状分析
%J 中国卫生事业管理
%J Chinese Health Service Management
%@ 1004-4663
%G chi
%D 2015
%N 4
%V 32
%P 275-278
%K 乡镇卫生院; 薪酬分配; 薪酬满意度
%X 目的:了解新医改后安徽省乡镇卫生院员工薪酬分配现状及对薪酬的满意度,为完善基层卫生分配制度、提升医务人员积极性提供建议.方法:采用整群随机抽样,通过描述分析、方差分析、多元回归分析方法研究收入水平和满意度.结果:62.50％的乡镇卫生院员工每月实际薪酬总额在2000元及以下,不同性别、年龄段、职称、职务员工之间薪酬水平存在差异.卫生院员工对薪酬满意度各维度评分为中等偏低.结论:乡镇卫生院员工薪酬水平较低,薪酬满意度不高,绩效工资制度的落实有待完善,员工对薪酬分配制度还不够了解,提出了建立动态调控机制、完善卫生机构内部薪酬分配机制、加强分配制度宣传教育等建议.
%U https://d.wanfangdata.com.cn/periodical/ChlQZXJpb2RpY2FsQ0hJTmV3UzIwMjExMTMwEhF6Z3dzc3lnbDIwMTUwNDAxMhoIOW84bjVjaTY%3D
%R
%W 北京万方数据股份有限公司
基金项目:安徽省软科学研究计划项目“新医改背景下县、乡医疗机构资源综合利用路径研究”

%0 Journal Article
%A 谢静宜
%A 黄勤瑾
%A 王春晓
%A 王萍
%A 乔丽梅
%A 钱序
%+ 复旦大学
%+ 上海市浦东新区妇幼保健所
%+ 上海市普陀区妇幼保健院
%+ 山东省沂南县妇幼保健院
%+ 云南省怒江州兰坪县妇幼保健院
%+ 复旦大学
%T 基层妇幼卫生人员工作满意度量表的编制及效度和信度评价
%J 中国妇幼保健
%J Maternal & Child Health Care of China
%@ 1001-4411
%G chi
%D 2015
%N 1
%V 30
%P 5-8
%K 基层妇幼卫生; 工作满意度; 量表; 评价
%X 目的:分析基层妇幼卫生人员工作满意度量表的效度和信度,为基层妇幼卫生人员工作满意度研究提供科学的测量工具.方法:根据国内外已有的医务人员工作满意度量表及对实际工作的参与式观察,提炼形成基层妇幼卫生人员工作满意度的初始条目;根据山东及云南两地的基层妇幼卫生人员286人的现场调查结果,利用内容效度指数及探索性因子分析方法、Pearson相关分析、同质性检验、分半信度评价量表的效度及信度.结果:根据因子分析结果,基层妇幼卫生人员工作满意度量表由4个维度构成,可归纳为自我感受及反馈、管理制度及方法、工作特性、财政激励.总量表Cronbach'α系数为0.975,各维度Cronbach'α系数介于0.881 ～0.939之间,总体分半相关系数为0.976.结论:基层妇幼卫生人员工作满意度量表具有良好的效度、信度,适合用作基层妇幼卫生人员工作满意度研究的测评工具.
%U https://d.wanfangdata.com.cn/periodical/ChlQZXJpb2RpY2FsQ0hJTmV3UzIwMjExMTMwEg96Z2Z5YmoyMDE1MDEwMDEaCDlvOG41Y2k2
%R 10.7620/zgfybj.j.issn.1001-4411.2015.01.01
%W 北京万方数据股份有限公司
基金项目:上海市公共卫生重点学科建设计划项目[12GWZX0301

%0 Thesis
%A 田淼淼
%Y [冯占春, 刘远立]
%T 中国西部地区乡村卫生服务一体化管理政策效果评估研究
%I 华中科技大学
%9 博士
%G chi
%D 2013
%K 西部地区; 乡村卫生服务; 一体化管理; 评估指标
%X 研究目的：　　本研究以公共政策评估理论为指导,通过分析乡村卫生服务一体化管理政策的背景、发展历程,探寻政策问题,界定乡村卫生服务一体化管理内涵;通过分析西部地区农村卫生服务体系建设现状,确定乡村卫生服务一体化管理政策根本目标及目标体系;以目标为前提,提出乡村卫生服务一体化管理政策效果评估框架,并确定西部地区乡村卫生服务一体化管理政策效果评估指标体系,运用评估工具对西部地区乡村卫生服务一体化政策效果进行评估应用,为系统、客观评价乡村卫生服务一体化管理政策效果提供适宜工具,并为优化政策和实施方案提供理论指导。　　研究方法：　　通过分析乡村卫生服务一体化管理政策的背景、发展历程,探寻政策问题,界定乡村卫生服务一体化管理内涵;以文献研究、规范分析为主,结合理论功能、实践导向及专家论证分析,在西部地区农村卫生服务体系建设现状基础下,运用树形图法,界定乡村卫生服务一体化管理政策根本目标及目标体系;从SPO模型出发,探讨乡村一体化政策价值导向,构建政策效果评估概念框架;运用专家咨询法、层次分析法,并结合实证研究,确定西部地区乡村卫生服务一体化管理政策评估评价指标体系及其权重。通过实证研究,分析一体化政策效果并探寻影响效果的关键因素。数据来源:一、是专家咨询数据;二、是实证研究现场调研数据;三、是国家卫生统计年鉴数据。　　研究结果：　　(1)乡村卫生服务一体化就是要形成和建立一个适宜于当地社会经济以及卫生服务网络的紧密性服务体,具有系统性、经济性和公益性的价值导向。　　(2)乡村卫生服务一体化管理目标体系包括6项直接子目标(优化卫生资源配置、规范化分工协作、卫生服务连续性提供、提高卫生服务能力、改善卫生服务质量和提高卫生人员满意度)和3项间接子目标(改善服务利用效率、改善居民健康状况以及提高居民满意度)。　　(3)乡村卫生服务一体化管理政策效果评价指标体系包括组织体系、资源配置和满意度三个方面内容,共有三级指标27个。　　(4)西部地区乡村卫生服务一体化管理多为松散型一体化模式,乡村医生薪酬、养老保险及对村卫生室统一财政管理的实施率分别为66.67％、16.67%和33.33%。　　(5)乡村两级卫生机构人员交流率从2008年的5.25%增至2010年的24.57%,从事防保工作的人员增加了7.75%,公共卫生人员密度指数从1.0206增长至1.0685。　　(6)乡镇卫生院公共卫生人员所占比例从2008年的12.96%提高至2010年的15.42%,从事防保工作的时间所占比例提高了5.61个百分点,村卫生人员从事公共卫生服务的时间则从22.25%提高至65%。　　(7)松散型一体化下,村卫生室基本公共卫生服务任务完成率均为48.84%,而相对紧密型一体化下的完成率平均为95.42%。　　(8)乡镇卫生院对村卫生室的业务督导频率从2008年的每季度一次提高至2010年的每月均为1.43次;每年参加过两次以上乡镇卫生院业务培训的村医比例也从2008年60.37%提高至90.21%。　　(9)村卫生室处方书写规范率从2008年的26.45%提高到2010年的85.13%。　　(10)松散型一体化下村卫生室处方两联抗生素使用率为11.52%,而相对紧密性一体化下的村卫生室为6.38%。　　(11)松散型一体化乡镇卫生院业务收入增长率比值比均值为0.77,村卫生室人均年收入增长率为11.3%;而相对密集型一体化中,乡镇卫生院业务收入增长率比值比均值为1.785,村卫生室人均年收入增长率为51.40%。　　(12)松散型一体化下,村卫生室对收入的满意度为8.9,对乡镇卫生院业务培训的满意度为6;相对紧密型下收入满意度为7.5,业务培训满意度为8.2。　　(13)影响乡村卫生服务一体化管理政策效果的关键因素分为政策自身因素,即政策内容的实施情况和政策外因素,包括同作用于乡村卫生服务机构的相关政策和乡镇卫生院管理效率。　　研究结论：　　(1)同新医改中加强基层卫生服务体系建设的资源投入以及基本公共卫生服务项目的共同作用下,乡村一体化政策能够促进乡村卫生机构间的人员交流和资源配置、提高医疗机构对公共卫生工作的重视程度,紧密型一体化对于促进公共卫生服务项目的落实有着积极的推动作用。　　(2)乡村卫生服务一体化对加强机构间联系、恢复两级机构的相互协调有着一定的促进作用,同时,通过加强乡镇卫生院对村卫生室的管理,提高村卫生室的行医规范和服务质量。　　(3)相对密集型一体化下卫生人员交流程度较高,乡村一体化管理能够有助于村卫生室回归公益性,但村卫生室的积极性仍取决于村医经济收入及乡镇卫生院的管理效率。　　(4)推进西部地区乡村卫生服务一体化管理的策略:明确促进乡村两级卫生机构的协同合作、共同发展的管理目标,强化乡镇卫生院管理效率;稳定乡村医生合理收入,提高其积极性;推进紧密型一体化管理,解决好乡村医生执医稳定和安全问题;加强基层各项政策的组合运用和衔接。　　创新与不足：　　本研究主要创新点:　　(1)在国内卫生政策研究中,首次将公共政策分析的理论框架应用于乡村卫生服务一体化管理的政策效果分析中。　　(2)从理论功能、实践导向的多重分析角度下,探讨乡村卫生服务一体化政策目标,将其分解为可量化、可考核的目标体系。　　(3)通过对目标体系的系统分析,构建乡村卫生服务一体化管理政策评估指标体系,为系统评估乡村一体化政策效果提供现实工具。　　本研究的局限:　　(1)因地区间卫生服务体系建设的差异,指标体系中中优指标的标准值采用了相对优选区域来代替标准值,未对标准值的界定进行严格探讨。　　(2)评价指标体系的实践应用所选择的样本地区存在一定的民族地域特殊性,样本乡镇数量偏少。　　(3)分析影响因素因政策作用的复杂性,采取了理论分析方法,而未能用数理统计方法对其他政策的实施对乡村卫生服务一体化管理的确切影响进行分析。
%U https://d.wanfangdata.com.cn/thesis/ChJUaGVzaXNOZXdTMjAyMTEyMDESB0Q0MDk2MzIaCDlvOG41Y2k2
%W 北京万方数据股份有限公司

%0 Journal Article
%A 涂画
%A 高红霞
%A 金廷君
%A 陈迎春
%A 李萍
%A 王静
%A 张治国
%A 熊巨洋
%H TU Hua
%H GAO Hongxia
%H JIN Tingjun
%H CHEN Yingchun
%H LI Ping
%H WANG Jing
%H ZHANG Zhiguo
%H XIONG Juyang
%+ 湖北省疾病预防控制中心
%+ 华中科技大学
%+ 金华市中心医院
%+ 华中科技大学
%+ 华中科技大学
%+ 华中科技大学
%+ 华中科技大学
%+ 华中科技大学
%T 基层卫生综合改革中医务人员收入满意度比较:基于付出——回报失衡视角
%J 公共卫生与预防医学
%J Journal of Public Health and Preventive Medicine
%@ 1006-2483
%G chi
%D 2018
%N 3
%V 29
%P 77-80
%K 基层卫生综合改革; 付出——回报失衡; 收入满意度
%X 目的 在付出——回报失衡视角下分析基层卫生综合改革前后基层医务人员的收入满意度情况.方法 采取机构调查和员工调查相结合方式,随机抽取湖北省某区3个乡级医疗机构进行调查.以2014年为基线调查,2015年开展第二次调查.结果 两年相比医务人员的基本医疗在增加,每医师日均担负门急诊人次增长0.45％;医师日均担负住院床日数增长8.83％.公共卫生工作量也呈现增长,家庭签约比例显著增加,高血压及糖尿病规范管理人数分别增长63.19％、53.49％,老年人健康管理人数增长14.18％.由于付出与回报失衡,员工收入不满意率高,2014年调查对象不满意率为77.19％,2015年为65.38％.结论 基层医务人员付出——回报失衡问题突出,对收入不满意,技术劳务价值尚未在绩效分配制度中得到充分体现.建议:建立基于技术劳动价值的薪酬制度,动态监测工作量变化情况,完善绩效工资制度,实现付出——回报平衡.
%U https://d.wanfangdata.com.cn/periodical/ChlQZXJpb2RpY2FsQ0hJTmV3UzIwMjExMTMwEhJnZ3dzeXlmeXgyMDE4MDMwMjAaCDlvOG41Y2k2
%R 10.3969/j.issn.1006-2483.2018.03.020
%W 北京万方数据股份有限公司
基金项目:国家社会科学基金面上项目

%0 Thesis
%A 佟欢
%Y [陈文]
%T 基于结果链框架的上海市家庭医生制服务试点评价研究
%I 复旦大学
%9 硕士
%G chi
%D 2013
%K 社区卫生; 家庭医生制服务; 结果链模型; 服务需求
%X 背景：　　面临着老龄化进程和慢性病“井喷”的加速到来，以及居民日益增长的医疗卫生服务需求，我国的医疗卫生面临着巨大的慢性非传染性疾病和老龄化的防治压力。如何在满足居民就医及预防保健需求的同时，实现医疗卫生资源的合理配置[1]，是我国医疗卫生改革一直面临的重点和难点。　　国内外医疗卫生服务体系大多以社区卫生服务的形式向居民提供基层医疗卫生服务，尽管各国医疗卫生体系的发展历程不尽一致，但其目的均是将患者下沉至基层，不仅便利居民就诊，还可以优化、提高医疗卫生资源的配置效率。其中，家庭医生是社区卫生服务的守门人，家庭医生制服务则是以全科医生为主要载体、社区为范围、家庭为单位和连续的健康管理为目标，通过契约服务的形式提供连续、安全、有效和适宜的综合医疗卫生服务和健康管理的服务模式[2，3]。　　因此，国家借鉴国际经验，主要采取了发展城市社区卫生服务以及家庭医生制服务试点的方式应对这一问题。通过颁布一系列政策、规定来推动基层医疗卫生服务的发展和家庭医生制服务的实施。自1997年开始，国务院便在《关于卫生改革与发展的决定》中提出“发展社区卫生服务，培养全科医生”的号召。先后于2006年和2009年分别发布了《关于发展城市社区卫生服务的指导意见》和《中共中央国务院关于深化医药卫生体制改革意见》。至2011年6月22日，国务院总理温家宝在国务院常务会议上宣布建立全科医生制度。全国部分省市在借鉴国外家庭医生制度先进经验的基础上，结合本地实际和优势开展了家庭医生制服务的试点。上海市在国家及上海市新医改政策的推动和本市社区卫生服务的不断深化背景下，于2011年4月在十个试点区开展家庭医生制服务试点。　　目的：　　本研究的目的主要是了解上海市家庭医生制服务试点期间的发展现状，运用世界银行“结果链”逻辑框架综合评价制度试点“投入-活动-产出-结果-长期结果”各个步骤的效果，结合结果链中供方的“产出”与需方的“结果”来综合分析供需双方在家庭医生契约式服务中的需求、提供与利用间的关系，以此来评价供需双方对“家庭医生契约式服务”中权利的享有及责任的履行情况。同时借鉴国内外实施经验，发现上海试点中的问题，为政策去向的确定和医疗卫生资源的配置提出政策建议。　　方法：　　本研究结合定量研究及定性研究，在世界银行“结果链”逻辑框架基础上，采用文献回顾、现场调查、焦点小组讨论、比较研究和典型案例研究等方法，对家庭医生制服务试点进行评价。　　采用随机抽样法抽取徐汇、长宁、闸北、浦东、青浦5个试点区的30家社区卫生服务中心、300名医务人员以及600名患者进行拦截调查和问卷调查。调查内容主要包括供需双方的基本情况，各项家庭医生制服务的需求、提供和利用情况。采用epidata3.1录入数据，SPSS16.0统计分析，并采用单因素卡方分析，logistic多因素分析法对家庭医生更换工作意愿和居民签约行为进行影响因素分析，计数资料以例数与百分率表示。结合结果链中供方的“产出”与需方的“结果”来综合分析供需双方在家庭医生契约式服务中的需求、提供与利用间的关系，以此来评价供需双方对“家庭医生契约式服务”中权利的享有及责任的履行情况。　　主要结果：　　上海市家庭医生制服务试点以来，政府在资金、人力以及其他资源上都加大了投入，并取得了一定的政策成效。　　人力方面，家庭医生社区工作经验丰富，各试点区主要以全科团队的形式进行分工合作，并通过培养高年资护士，医师助理或服务外包等方式弥补家庭医生数量的不足。2011年有26.2％的家庭医生有更换工作的意愿，其中收入满意度和社会地位是主要的影响因素，收入水平是家庭医生最希望得到改善的项目，而对培训机会的改善需求最少，只有0.7％。　　经费方面，2011年地方财政对医疗卫生的财政支出占比上升了0.1％，其中区县级财政补助上升明显，主要通过专项经费、收支两条线以及绩效考核机制下对家庭医生的激励效应等形式增加对社区卫生服务中心的投入，但各试点区的专项补助以及各级财政投入不均衡。　　信息方面，在居民健康档案基础上建成并在部分地区投入使用的健康信息网提升了医疗卫生资源共享的效率，便于家庭医生及时筛选出重点人群开展健康管理。同时，试点区利用多种媒体和传播模式促进政策的宣传。　　签约进展方面，目前全市签约居民已达常住居民总数的30.1％，2013年将在全市范围内推广家庭医生制服务。对居民签约意愿的影响因素分析得出，年龄和职业是主要的两个签约影响因素。　　需方服务利用方面，居民对家庭医生制服务的认知度有了很大提高，居民在选择全科医生时考虑最重要的因素仍是服务水平和服务态度。有68.4％的就诊居民表示愿意接受社区首诊制，比基线时有所下降，主要原因仍是担心会影响自由就医(39.85％)、担心延误治疗(36.09％)以及担心误诊(21.80％)等，同时，居民的健康自评、家庭月收入是公共卫生服务总体满意度的影响因素。与基线调查结果对比可知，居民对放宽配药限量等部分服务的需求未得到满足，对签约优惠服务频率的满意度较低，凸显出家庭医生数量不足。双向转诊服务中的下转服务实际利用率很小，仅有8.3％，其中流程复杂仍是其最大原因。　　结论与建议：　　1.服务未能满足供需双方最迫切的实际需求，医疗卫生资源的需求、提供与利用衔接不足。因此，应探寻供需双方实际需求，实现医疗卫生资源的合理配置。　　2.现行签约机制下家庭医生工作权责定位不清，缺乏执业安全保障。应明确家庭医生工作权责，健全执业安全法律保障体系。　　3.政府投入仍显不足，社区卫生服务中心服务流程复杂，阻碍家庭医生首诊制形成。应继续加大投入，简化流程，吸引居民首诊下沉社区。　　4.医患互信现状不佳，应坚持政府与社会相结合，通过提升医患互信促进政策价值整合。
%U https://d.wanfangdata.com.cn/thesis/ChJUaGVzaXNOZXdTMjAyMTEyMDESCFkyNzA1MjM5Ggg5bzhuNWNpNg%3D%3D
%W 北京万方数据股份有限公司

%0 Thesis
%A 范磊
%Y [王世权]
%T 沈阳市乡镇卫生院医务人员工作满意度调查研究
%I 东北大学
%9 硕士
%G chi
%D 2016
%K 乡镇卫生院; 医务人员; 工作满意度
%X 乡镇卫生院是我国农村卫生工作的主体，是农村三级网络一体化服务的枢纽，起到承上启下的作用，担负着广大农村居民卫生保健、基本医疗及公共卫生管理的重要职能。乡镇卫生院的医务人员是农村医疗卫生工作的核心，是医疗卫生服务队伍的重要组成部分，是最贴近亿万农村居民的健康“守护人”，是发展农村医疗卫生事业、保障农村居民健康的重要力量。　　众多研究结果显示，乡镇卫生院医务人员工作满意度的高低与人才队伍的稳定性、医疗服务质量以及患者满意度密切相关，对农村三级医疗卫生服务体系整体功能的正常发挥有着重要影响。近年来，国务院相继出台了《关于进一步加强乡村医生队伍建设的实施意见》等多个文件，主要是针对村卫生室的乡村医生群体，乡镇卫生院医务人员缺少相应的政策关注。沈阳区域内乡镇卫生院医务人员的工作满意度状况如何？如何针对沈阳市农村卫生工作实际情况提高乡镇卫生院医务人员的工作满意度？本文将就此问题进行研究和探讨。　　本文旨在通过抽样调查沈阳市乡镇卫生院医务工作人员满意度现状，分析不同影响因素和不同特征人群的差异，探索如何提高医务人员工作积极性，对政府相关部门提出对策和建议，使其更好地为百姓提供高质量的医疗服务。研究中，应用了工作满意度理论，使用了文献研究法、深度访谈法及问卷调查法等。以调查问卷为依托，对乡镇卫生院的医务人员进行了调研，并运用SPSS软件对问卷结果进行了统计分析。得出以下主要结论:第一，乡镇卫生院医务人员整体满意度不高。调研显示，乡村卫生院医务人员总体满意度平均值为2.053，60％的医务人员对工作总体的满意度不高。第二，乡镇卫生院医务人员待遇有待进一步提高。调研发现，大多数乡镇卫生院医务人员都认为自己的工资待遇、绩效工资不高，有待加强。对此，急需政府相关部门出台相关制度，改善现有薪酬水平，完善激励政策。第三，自我提升机会少，培训机制不完善。当下，乡镇卫生所评定晋升政策存在问题，培训机会不多，培训机制不够完善。对此，有必要进一步增加培训投入，采取多元化的方式进行培训。第四，乡镇卫生院医务人员的职称与学历需要进一步提高和改善。调研发现，乡镇卫生院医务人员，平均从业时间在20年左右，但职称偏低，高级职称只占7.5％。对此，可以通过内部培养和外部引进等方式提升学历。　　综上，了解和掌握乡镇卫生院医务人员的工作满意度及其影响因素，可以指导政策、规章制度的制定，解决医务人员面临的困难，以利于乡镇卫生院的更好更快发展，更好地为当地居民提供医疗服务，提高我国居民整体的健康水平。
%U https://d.wanfangdata.com.cn/thesis/ChJUaGVzaXNOZXdTMjAyMTEyMDESCFkzNTQxODgyGgg5bzhuNWNpNg%3D%3D
%W 北京万方数据股份有限公司

%0 Journal Article
%A 刘俊香
%A 陈鸿君
%A 喻国军
%A 田琦巍
%A 王策
%H LIU Jun-xiang
%H CHEN Hong-jun
%H YU Guo-jun
%H TIAN Qi-wei
%H WANG Ce
%+ 北京协和医学院
%+ 湖南省卫生厅
%+ 宁乡县卫生局
%+ 北京积水潭医院
%+ 北京积水潭医院
%T 新医改对医患关系影响的跟踪调查及对策研究——以湖南省宁乡县为例
%J 中国医学伦理学
%J Chinese Medical Ethics
%@ 1001-8565
%G chi
%D 2013
%N 2
%V 26
%P 150-153
%K 新医改; 医患关系; 患者满意度; 医患和谐; 人文关怀
%X 目的 跟踪调查新一轮医改三年多来在试点地区的实施效果,了解其具体成效和不足之处.方法 查文献、访谈、问卷调查和比较分析等方法相结合.结果 基层医疗机构的改革缓解了百姓的看病负担,方便了群众就医,在一定程度上改善了医患关系.结论 改革尚有许多不足,根据调查结果提出有针对性的建议和对策以促进医患和谐,提高患者的就医满意度和医务人员的工作满意度.
%U https://d.wanfangdata.com.cn/periodical/ChlQZXJpb2RpY2FsQ0hJTmV3UzIwMjExMTMwEhB6Z3l4bGx4MjAxMzAyMDA1Ggg5bzhuNWNpNg%3D%3D
%R 10.3969/j.issn.1001-8565.2013.02.005
%W 北京万方数据股份有限公司
基金项目:教育部人文社会科学研究项目"新医改方案对医患危机影响的跟踪调查及对策研究",项目

%0 Journal Article
%A 户瑞雪
%+ 河北省枣强县人民医院
%T 实施分值绩效考核对二级综合性医院护士长工作行为的影响
%J 中国农村卫生
%J China rural health
%@
%G chi
%D 2013
%N 11
%V
%P 73-73
%K 分值绩效考核; 二级综合性医院; 护士长工作行为
%X 目的：调查我院对护士长实施分值绩效考核前后其工作行为的改变情况。方法采用回顾性调查，比较我院2011年6月至2013年6月在职的36名护士长，分值绩效考核前后护士满意度、医师满意度、行政后勤满意度的差异。结果进行分值绩效考核后，护士、医师、护理部对护士长工作满意度均提高。结论分值绩效考核可以在公平、公正的原则下，很好地调动基层二级医院护士长工作的主动性和积极性，提高护士长自身素质。
%U https://d.wanfangdata.com.cn/periodical/ChlQZXJpb2RpY2FsQ0hJTmV3UzIwMjExMTMwEg96Z25jd3MyMDEzMTEwNTEaCDlvOG41Y2k2
%R
%W 北京万方数据股份有限公司
基金项目:

%0 Thesis
%A 杨晓敏
%Y [王礼鑫]
%T 上海市基层公共医疗系统职工工作满意度提升研究——基于杨浦区的调查
%I 上海师范大学
%9 硕士
%G chi
%D 2017
%K 公立医院; 医务职工; 工作满意度; 管理机制
%X 基层医疗系统职工工作满意度及其提升，是当前我国医疗卫生领域中一个较重要的问题。2016年上海市医务工会受市委市政府要求面向全市医疗系统开展职工满意度调查，本调查研究是此次研究的一个子项目。本研究旨在通过了解公立医院医生工作满意度现状，识别影响医生工作满意度的关键因素，分析医生工作满意度领域应优先解决的问题，据此提出提高公立医院医生工作满意度的对策与建议，为卫生管理部门进行相关决策提供依据，以达到提高医生工作满意度，维护医生队伍稳定性，保证医疗服务质量，促进卫生改革发展的目的。　　本研究主要采取问卷调查形式进行。通过分析764份有效问卷，本文发现:不同性别、年龄、职称等医务人员的工作总体满意度有差异;在医务职工工作满意度各项满意度调查内容中，薪酬水平、医疗改革、晋升制度满意度较低;工作责任重大和医患关系紧张是医务职工工作压力的主要来源;公立医院医务职工满意度受多维度影响。　　基于工作满意度相关理论及调查，本文提出以下建议:政府层面:加大政府投入，体现政府责任;建立健全公立医疗机构政府财政补偿机制;建立适合卫生医疗行业特点的薪酬分配制度;完善医生保障体系、构建和谐医患共同体。医院层面:改善医院工作环境，营造和谐文化氛围;实施人性化管理，加大员工关爱;强化绩效考核，完善奖惩制度;畅通沟通渠道、构建和谐关系。社会层面:提高医务职工社会地位，提升医务职工职业尊严。个人层面:加强个人心理调试，提升职业幸福感。
%U https://d.wanfangdata.com.cn/thesis/ChJUaGVzaXNOZXdTMjAyMTEyMDESCFkzMzc2NTc2Ggg5bzhuNWNpNg%3D%3D
%W 北京万方数据股份有限公司

%0 Journal Article
%A 李君荣
%A 李蕾
%A 孙阳
%H LI Jun-Rong
%H LI Lei
%H Sun Yang
%+ 江苏大学
%+ 江苏大学
%+ 江南大学太湖学院
%T 社区卫生服务中心医务人员工作满意度及其影响因素研究
%J 现代预防医学
%J Modern Preventive Medicine
%@ 1003-8507
%G chi
%D 2014
%N 14
%V 41
%P 2557-2559
%K 新医改; 社区卫生服务; 医务人员; 满意度
%X 目的 探讨新医改后基层社区卫生服务中心医务人员工作满意度及其影响因素,旨在提升基层医务人员工作满意度.方法 整群抽取江苏省无锡市滨湖区6家社区卫生服务中心的179名医务人员进行工作满意度调查.结果 被调查的医务人员51.4％对工作感到不满意,工作回报的满意度得分最低,新医改存在缺乏收入补偿机制以及基本药物目录不完善等问题.结论 完善绩效考核制度,加强全科医生队伍建设,完善基本药物目录、探索实行医师药品费用总额预算,建立社区卫生服务“拍档”新模式等可有效提升医务人员的工作满意度.
%U https://d.wanfangdata.com.cn/periodical/ChlQZXJpb2RpY2FsQ0hJTmV3UzIwMjExMTMwEg94ZHlmeXgyMDE0MTQwMjEaCDlvOG41Y2k2
%R
%W 北京万方数据股份有限公司
基金项目:

%0 Thesis
%A 周一
%Y [李君荣]
%T 新医改背景下乡村医生工作满意度提升研究——以江苏省镇江市为例
%I 江苏大学
%9 硕士
%G chi
%D 2014
%K 新医改; 乡村医生; 工作满意度; ERG需要理论; 结构方程模型
%X 作为一个农业大国，我国的农村人口基数大，数量多，随着社会经济的不断发展，农村居民对基本的医疗卫生服务方面的需求呈现出递增的态势，新医改方案的出台更是推进基层卫生服务进入了发展的新阶段。乡村医生作为农村基层医疗卫生服务的提供者承担着卫生工作的重担，乡村医生工作满意度较低将会造成乡村医疗服务质量和效率难以提高，从而影响农村三级卫生服务网络系统整体功能的正常发挥。因此，及时准确地掌握乡村医生的工作满意度状况，并针对性地采取措施，对基层医疗卫生服务的可持续发展有着至关重要的作用。　　该研究旨在探讨新医改后乡村医生工作满意度及其影响因素，便于对乡村医生采取有效的干预措施，进而提高其工作满意度，提高医疗服务质量及患者满意度，最终达到稳定基层卫生专业人才队伍，使得乡村医生更好地发挥在农村三级卫生服务网中的作用。　　以ERG需要理论为框架设计工作满意度调查问卷，问卷包括:乡村医生人口特征、乡村医生对成长空间、工作待遇、人际关系及工作整体的满意度，采用Likert5点评分法。问卷调研采用分阶段抽样方法，先从镇江市85所乡镇卫生院、318家卫生室中抽取50所作为样本，再按各个卫生院临床医生与防保医生比例进行随机抽样，共抽取180名医务人员进行工作满意度调查访谈。用SPSS16.0对数据进行处理，并建立结构方程模型来分析影响乡村医生工作满意度的主要因素。　　研究结果显示:工作待遇、人际关系、成长空间对工作满意度有预测作用，会对乡村医生的工作满意度产生影响，其中成长空间对总体满意度影响效应最大(β=0.56，P＜0.01)，工作待遇次之(β=0.46，P＜0.01)，人际关系(β=0.31，P＜0.01)的影响效应较弱。其中福利待遇、奖惩制度、考核标准、进修培训、晋升机会等是影响乡村医生工作满意度的重要因素。　　在对乡村医务工作人员工作满意度调查研究的基础上，根据统计分析反映出的问题，提出以下建议:提高乡村医生收入、制定公平合理的薪酬分配机制、提供更多技能培训机会、营造良好的工作环境，可有效提高乡村医生的工作满意度。
%U https://d.wanfangdata.com.cn/thesis/ChJUaGVzaXNOZXdTMjAyMTEyMDESCFkyNTM4NjE0Ggg5bzhuNWNpNg%3D%3D
%W 北京万方数据股份有限公司

%0 Thesis
%A 张津铭
%Y [马永强]
%T 医药分开下基层公立医院员工内部激励机制的研究——以A医院为例
%I 西南财经大学
%9 硕士
%G chi
%D 2018
%K 医药分开政策; 公立医院; 内部员工; 激励机制
%X 医药分开改革后，基层公立医院收入结构和收支结余发生了重大变化，医药链条的切断触及了医院员工的切身利益，特别是医生。这给医院的生存和发展带来了新的机遇和挑战。在新的改革环境下，如何优化医院员工的激励机制，以充分调动和发挥医生的工作积极性和创造性，提高工作效率，提升医院效益，促进医院可持续发展是本文探讨的重要问题。　　本文在查阅关于医院员工激励机制的中外文献基础上，对激励机制做了理论分析，对医药分开政策做了阐述。接着在理论的指导下，以A医院为例进行了研究。首先分析了医药分开政策对医院和医生的影响，接着在描述医院现行的激励机制基础上，通过问卷调查的方式，结合相关数据资料，进行描述统计、相关性分析，以及单因素方差分析，并对A医院当前的激励激励机制的效应进行了分析。从而归纳出了由于缺乏科学有效的评价标准、激励因素确定缺乏科学性等原因，导致A医院激励机制存在薪酬制度不合理、激励方式单一等一系列问题。最后，结合理论和实际问题，提出了A医院在差异化等相关优化原则下，完善薪酬福利制度、健全绩效考核制度等一系列激励机制优化措施建议。从而提高员工的工作满意度，调动医生的工作积极性。
%U https://d.wanfangdata.com.cn/thesis/ChJUaGVzaXNOZXdTMjAyMTEyMDESCUQwMTYxNjIxMhoIOW84bjVjaTY%3D
%W 北京万方数据股份有限公司

%0 Journal Article
%A 乔婷婷
%A 李欣华
%A 李敏
%A 梁慧娟
%A 范艳存
%+ 内蒙古医科大学
%+ 内蒙古医科大学
%+ 内蒙古医科大学
%+ 内蒙古医科大学
%+ 内蒙古医科大学
%T 基层医务人员职业认同、职业规划与工作满意度的关系
%J 中国农村卫生事业管理
%J Chinese Rural Health Service Administration
%@ 1005-5916
%G chi
%D 2014
%N 10
%V 34
%P 1194-1197
%K 工作满意度; 职业认同; 职业规划; 基层医务人员
%X 目的:探究内蒙古自治区基层医务人员职业认同与工作满意度的关系.方法:采用整群随机抽样方法,在内蒙古自治区的东部、中部和西部地区卫生系统抽取523名基层医务人员为调查对象,运用问卷调查、匿名填写的方法收集资料.结果:内蒙古基层卫生人员的工作满意度平均分为(3.70±0.74)分,工作满意度在民族、学历、职称、年龄方面的差异有统计学意义.基层卫生人员的职业认同平均分为(4.01±0.73)分,不同民族医务人员的职业认同有统计学意义(P＜0.05),蒙古族医务人员职业认同感高于汉族.职业认同、职业规划和工作满意度呈显著正相关.职业规划在职业认同和工作满意度之间起部分中介作用.结论:改善薪酬和环境,制定有利的职业生涯发展政策,增强医务人员职业认同感,从而提升内蒙古基层医务人员的工作满意度.
%U https://d.wanfangdata.com.cn/periodical/ChlQZXJpb2RpY2FsQ0hJTmV3UzIwMjExMTMwEhN6Z25jd3NzeWdsMjAxNDEwMDA2Ggg5bzhuNWNpNg%3D%3D
%R
%W 北京万方数据股份有限公司
基金项目:CMB中国西部高校合作项目“中国西部农村卫生人力分配与保留现状及政策评估研究”,

%0 Journal Article
%A 陈爱如
%A 王珏晋
%H CHEN Airu
%H WANG Juejin
%+ 安徽师范大学
%+ 安徽师范大学
%T 健康扶贫视阈下村医职业认同感提升方略研究——基于对102位村医的调查
%J 中国农村卫生事业管理
%J Chinese Rural Health Service Administration
%@ 1005-5916
%G chi
%D 2019
%N 9
%V 39
%P 645-650
%K 村医; 职业认同感; 健康扶贫
%X 目的 了解健康扶贫视阈下乡村医生的职业认同感及其影响因素,为建设一支稳定的、高素质村医队伍提供理论支持.方法 2015-2018年对安徽省合肥市、阜阳市、芜湖市、安庆市80个村卫生室的110位村医进行了问卷调查和半结构式访谈,了解其职业认同情况.结果 乡村医生总体职业认同的平均值为3.53,总体水平较高,但职业能力与职业价值认同度偏低,平均值均为3.09;男性乡村医生在职业动力上明显高于女性乡村医生(F=6.220,P=0.014 ＜0.05);40 ～49岁乡村医生的职业价值、职业动力明显低于50～59岁的乡村医生职业价值和职业动力(F=4.610,P=0.03 ＜0.05;F=6.850,P=0.01 ＜0.05);工龄为21～30年乡村医生的职业动力较弱(F=4.5,P=0.003 ＜0.05);乡村医生的学历与职业价值呈负相关关系(r=-0.614);持乡村医师职业资格证的村医有较高的职业动力(F =4.452,P=0.037 ＜0.05);乡村医生收入满意度与职业价值、职业动力、职业情感方面呈正相关关系(r =0.672、0.751、0.695).结论 支持参加养老保险,解除村医后顾之忧;加大资金投入,提高村医待遇水平;重视人才引进及在职培训,提升村医队伍活力;制定村医资格证考评办法,明确职业上升渠道;加强健康知识宣传,提高村民对村医工作认同度.
%U https://d.wanfangdata.com.cn/periodical/ChlQZXJpb2RpY2FsQ0hJTmV3UzIwMjExMTMwEhN6Z25jd3NzeWdsMjAxOTA5MDA4Ggg5bzhuNWNpNg%3D%3D
%R 10.3969/j.issn.1005-5916.2019.09.008
%W 北京万方数据股份有限公司
基金项目:安徽省哲学社会科学基金规划项目

%0 Thesis
%A 丁厅厅
%Y [林枫]
%T 分级诊疗背景下基层医务人员工作满意度研究
%I 江苏大学
%9 硕士
%G chi
%D 2019
%K
%X
%U https://d.wanfangdata.com.cn/thesis/ChJUaGVzaXNOZXdTMjAyMTEyMDESCUQwMTgzMDE5NxoIOW84bjVjaTY%3D
%W 北京万方数据股份有限公司

%0 Thesis
%A 袁蓓蓓
%Y [孟庆跃]
%T 农村基层卫生人员激励机制、工作动机和工作行为-来自清丰和高淳县的实证研究
%I 山东大学
%9 博士
%G chi
%D 2011
%K 卫生人员; 激励机制; 工作动机; 农村卫生服务
%X 背景:卫生服务行业是技术人员密集型的行业，卫生系统的绩效，包括卫生服务的质量、效率和公平，在很大程度上取决于卫生服务人员的行为。完善农村卫生服务体系、提高乡镇卫生院和村卫生室提供公共卫生和基本医疗服务的绩效，既是医药卫生体制改革的重要目标之一，也是农村居民卫生服务可及性的重要保证。目前农村基层卫生服务人员的行为并不利于农村卫生服务体系发展目标的实现，主要表现为：卫生技术人员选择和留在农村基层卫生机构工作的意愿低；在卫生服务提供中，农村卫生服务人员倾向于提供医疗服务和药品，但公共卫生服务开展不足。为了引导和改变农村卫生服务人员的行为，使之有利于农村卫生系统绩效的提高，需要了解卫生服务人员行为的影响因素。　　 不少研究和综述总结了卫生服务人员的行为决定因素，所有因素归结起来可以分为外部环境和内在特征两大类。外部环境包括社会环境、卫生系统和组织的环境政策、服务对象的特征；内在特征则包括人口和社会经济学特点、工作能力、工作动机、个性特点、价值观等。这些因素之间存在复杂的相互关系，研究发现许多外部环境影响工作行为的机制是通过改变卫生服务人员的某些内在特征。本论文主要研究外部环境作为激励机制，如何通过工作动机来影响农村基层卫生人论文主要研究外部环境作为激励机制，如何通过工作动机来影响农村基层卫生人员的工作行为，因为激励机制和工作动机主要影响卫生服务人员的行为方向和努力程度，这是工作绩效提高的前提条件。　　 卫生服务人员工作和生活的外部环境中，影响他们是否愿意为卫生组织或系统期望的工作绩效而付出努力的因素、条件或政策，即为激励机制。现有研究中涉及到的激励机制包括：收入或资金投入水平、支付方式或收入分配方式、福利政策、工作资源和条件、工作内容和性质、培训措施、晋升机制、监管考核措施、人际关系等卫生组织或卫生系统层面的激励机制；以及社会文化、社会关系、生活环境等社会层面的激励机制。工作动机是决定卫生服务人员是否愿意为卫生组织或系统所期望的工作绩效而付出努力的心理过程。从定义中看出，激励机制即影响工作动机的外部因素、条件或政策，而工作动机过程是激励机制影响工作行为的内在作用机制。认知理论认为工作动机是人员追求效用最大化的行为选择过程：在外部激励机制下，人员首先对自己能从工作中获得的激励因素形成认知(对激励因素的认知)，这种认知与他们对不同激励因素的偏好程度(价值观)、努力工作和自信的倾向(个性特点)、工作能力和人口学特征共同作用，决定人员的行为方向和努力程度、以及他们的工作满意度。　　 不少研究验证了各种激励机制会影响卫生服务人员的工作行为或满意度，也有少数研究发现卫生服务人员的行为和感受没有对激励机制做出反映，这说明激励机制对工作行为和满意度的影响过程确实还涉及到其它一些因素，但这些研究并没有对其进行深入探讨。目前有关卫生服务人员工作动机的研究，大部分将工作动机作为反映工作积极性的心理状态，而没有将其作为激励机制下各种个人特征共同作用决定工作行为和满意度的心理过程进行研究。在发达国家和几个发展中国家已有研究开始关注是卫生服务人员对激励因素的认知、价值观等各种工作动机作用因素共同决定人员的行为和感受。虽然有研究发现我国农村基层卫生人员的工作行为和满意度与其所面对的激励机制有关系，但没有研究探讨这种关系产生的原因，即在激励机制下农村基层卫生服人员的内在工作动机作用因素如何影响他们的工作行为和满意度。高工作绩效的政策建议。具体研究目的包括：构建激励机制、工作动机过程和工作行为的理论框架；分析农村卫生服务人员所面对的激励机制的现状；分析当前激励机制下农村卫生服务人员工作动机作用因素的现状及这些因素之间的关系；探讨农村卫生服务人员工作动机作用因素与他们的工作行为、满意度的关系。　　 研究方法:本研究资料来源包括农村基层卫生机构问卷调查和文件资料、卫生服务人员问卷调查、卫生服务人员深入访谈、卫生机构处方和服务对象问卷调查。卫生机构的问卷调查和文件资料主要用于了解卫生服务人员所面对的激励机制的现状；卫生服务人员问卷调查和深入访谈主要用于了解卫生服务人员工作动机作用因素、自评工作行为和工作满意度的现状；卫生机构处方和服务对象问卷调查用于了解卫生服务人员的工作行为。本研究采用目的抽样的方法，选取中国农村卫生发展项目的项目县河南省清丰县和江苏省高淳县作为研究现场。根据经济发展水平和地理位置在每个项目县选取4个乡镇，以及这些乡镇下属的所有行政村作为样本地区。现场调查时间为2009年9月。采用不同的抽样方法选取农村基层卫生服务机构、人员、处方和服务对象。最后共调查乡镇卫生院8家，村卫生室185家；乡镇卫生院人员213人，村卫生室人员251人；乡镇卫生院处方3829张，村卫生室处方2449张；乡镇卫生院门诊住院病人448人、村卫生室门诊病人359人、孕产妇173人、儿童家长195人。借鉴相关研究的测量工具、结合我国农村卫生服务人员所面对的激励环境和他们的工作内容，设计工作动机作用因素(包括对激励因素的认知、价值观)、以及自评工作行为和工作满意度的测量变量。　　 定性访谈资料采取内容分析的方法。分析机构文件内容来总结和描述各种激励机制的现状。定量调查资料的分析根据研究目的分为以下两个部分。第一部分分析农村基层卫生服务人员工作动机作用因素的现状及这些因素之间的关系：首先对农村卫生服务人员的人口学特征、对激励因素认知、价值观、个性特点的测量变量进行了描述性统计分析；接着通过探索性因子分析提取了激励因素认知、价值观、个性特点中的潜在因子；然后通过单因素和多因素分析探讨人口学特征、价值观、个性特点与他们对激励因素认知的关系。第二部分分析农村卫生服务人价值观、个性特点中的潜在因子；然后通过单因素和多因素分析探讨人口学特征、价值观、个性特点与他们对激励因素认知的关系。第二部分分析农村卫生服务人员工作动机作用因素与他们的工作行为、满意度的关系：首先对农村卫生服务人员的自评工作行为和满意度的测量变量、处方行为指标、服务对象的满意度进行描述性统计分析；接着通过探索性因子分析提取了自评工作行为和满意度中的潜在因子；将个人水平的工作动机作用因素整合到机构水平；然后通过单因素和多因素分析工作动机作用因素与自评工作行为、处方行为、服务对象满意度、工作满意度的关系。定量资料的统计分析由SPSS13.0软件完成。　　 主要研究结果:　　 (1)激励机制现状：2008年，各级政府对调查地区的乡镇卫生院和村卫生室及其公共卫生工作的投入水平较低。新农合补偿收入平均约占乡镇卫生院和村卫生室总收入的一半，按服务项目支付为主要支付方式，两县新农合都较重视对费用的审核和监管。以国家卫生部规定的一般卫生院和村卫生室选配基本设备种类为标准，平均每个乡镇卫生院和村卫生室还分别缺乏28.7％和39.7％的基本设备。　　 乡镇卫生院对人员收入实行固定工资加奖金或完全浮动工资的分配方式，奖金和浮动工资的主要核算标准是机构和个人的创收水平；村卫生室人员的收入直接与其创收水平挂钩。卫生行政部门和乡镇卫生院会组织对乡镇卫生院和村卫生室人员的培训，对乡镇卫生院人员的培训有一定的经济资助，江苏高淳县乡镇卫生院人员参加学历教育取得学位可以获得经济奖励；对村卫生室人员的培训没有经济激励安排。相对于县级及以上医疗机构人员，乡镇卫生院人员晋升标准中对英语和学术论文的要求较低。乡镇卫生院对其人员的考核指标是综合的，并以收入的增减为主要的考核反馈方式。村卫生室人员主要由卫生行政部门和乡镇卫生院进行考核，对河南清丰县村卫生室人员考核结果的主要反馈方式包括罚款或荣誉评定；由于乡村一体化管理，江苏高淳县乡镇卫生院对村卫生室人员的考核更加系统和频繁，收入的增减是主要的考核反馈形式。　　 (2)工作动机作用因素：在以上激励机制安排下，农村卫生服务人员对激励因素认知的总体情况是：乡镇卫生院人员认为工作中获得的收入不足以支付基作提供的培训机会较少、晋升前景有限，绩效考核管理中惩罚多于奖励；不过大部分乡镇卫生院人员不太担心生活环境的安全和方便性，并认为工作中获得的成就感、自豪感、被尊重感、管理者的重视和关心能达到一般水平；从乡镇卫生院工作中，卫生服务人员能明显感受到医疗卫生工作的意义和重要性、管理者的支持、良好的人际关系和医患关系。村卫生室人员对激励因素认知的总体情况与乡镇卫生院人员基本相同，但有几点不同的是，村卫生室人员认为工作中很少能获得监管者的支持；技术设备和所获培训机会能达到一般水平；并能明显感受到工作成就感、自豪感和居民的尊重。　　 农村卫生服务人员价值观的总体情况是：对收入、福利待遇和工作条件这些激励因素的偏好程度最高；而对社会环境、成就感和自豪感的偏好程度最低。可见农村卫生服务人员从目前的激励机制安排中，无法获得他们最看重的激励因素，但能获得一些激励程度不高的因素。农村卫生服务人员个性特点的总体情况是，他们倾向于努力并自信能做好本职工作。但从调查对象知识测试的总体情况看，农村卫生服务人员的实际工作能力有限。　　 (3)工作动机作用因素之间的关系：通过因子分析得到了“社会认同和成就感”、“技术和生活支持性条件”、“自主和参与权”、“自我发展”、“人际关系”、“绩效反馈”、“工作本身的意义”和“收入和环境条件”8个激励因素认知因子；“对物质条件的偏好”、“对管理和发展的偏好”、“对社会环境的偏好”3个价值观因子；以及“努力和自信的倾向”1个工作相关个性特点因子。　　 多因素分析表明，卫生服务人员的工作地区是激励因素认知的主要影响因素：相对于来自清丰县的人员，高淳县的人员更有可能从工作中感受到较好的“自我发展”(OR=2.25)、“收入和环境条件”(OR=4.82)和更多的“绩效反馈”(OR=1.76)；但感受到“社会认同和成就感”(OR=0.08)和“自主和参与权”(OR=0.41)的概率更低。工作类别也是激励因素认知的主要影响因素：相对于乡镇卫生院医生，村卫生室人员感受到更多的“社会认同和成就感”(OR=45.61)和更好的“收入和环境条件”(OR=9.19)，但感受到较好“技术和生活支持性条件”的可能性更低(OR=0.26)；乡镇卫生院防保人员感受到“自主和参与权”的可能性最低(OR=0.11)。地区之间、不同类别工作人员之间所面对的激励机制是不同的可能性更低(OR=0.26)；乡镇卫生院防保人员感受到“自主和参与权”的可能性最低(OR=0.11)。地区之间、不同类别工作人员之间所面对的激励机制是不同的，可见激励机制本身是影响卫生服务人员对激励因素认知的主要因素。　　 但多因素分析也发现，即使面对同样的激励环境：年龄大的卫生服务人员更可能感受到好的“人际关系”；高学历的人员从工作中感受到“自我发展”的概率更高；相对于居住在乡镇的农村卫生人员，家庭居住地在县城的人员感受到较好“收入和环境条件”的可能性更低(OR=0.42)；有管理职位的人员从工作感受到“自我发展”(OR=2.47)和“工作本身的意义”(OR=1.93)的概率都更高；随着相对收入的增加，感受到“认同和成就感”和较好“技术和生活支持性条件”的可能性提高，但感受到较好“人际关系”的可能性降低。　　 价值观也会影响卫生服务人员对激励因素的认知：对物质条件偏好更强烈的人员从工作中感受到较好“技术和生活支持性条件”的可能性更低(OR=0.60)；对社会环境偏好更强烈的人员感受到“工作本身的意义”的可能性更高(OR=2.08)；价值观与激励因素认知之间的关系说明目前农村基层卫生人员所面对的激励机制无法满足他们对物质条件的偏好，不过能满足他们对良好社会关系的偏好。定性分析主要发现，不同地区和不同工作类别的人员对激励因素的认知是有区别的。　　 (4)工作动机作用因素与自评工作行为的关系：两县乡镇卫生院和村卫生室人员的自评工作认真和努力程度较高。在各种卫生服务提供行为中，在健康教育和公共卫生工作主动性上的自评得分相对较低。定性访谈资料分析发现，农村卫生服务人员在医疗服务上的努力程度要高于在公共卫生工作上的努力程度。多因素分析发现：农村卫生服务人员从激励机制中感受到更好的“收入和环境条件”(OR=1.92)、“人际关系”(OR=2.07)和更多的“工作本身的意义”(OR=2.31)都有助于提高他们的工作努力程度；努力和自信的个性特点与工作努力程度正相关(OR=3.27)；对个人发展偏好强烈的人员更有可能努力工作(OR=2.04)。激励因素认知的现状描述中发现了目前激励机制并不能提供好的“收入和环境条件”，但卫生服务人员能感受到较好的“人际关系”和“工作本身的意义”，因此后两者才是总体工作努力程度较高的主要原因。定性分析显示，低收入是阻碍努(5)工作动机作用因素与处方行为的关系：两县乡镇卫生院和村卫生室的处方分析发现，农村卫生服务人员存在大处方、多用抗生素和注射剂的行为倾向：平均每张处方药品种类数为3种；乡镇卫生院处方中56.3％、村卫生室处方中的50.6％使用抗生素；乡镇卫生院处方中22.8％、村卫生室处方中的31.8％使用注射剂；乡镇卫生院平均每张处方药品费用37.6元、村卫生室是34.3元。分析发现，人员从激励机制中感受到更多“社会认同和成就感”的机构，其平均处方费用更低(MD=10.92)；激励机制提供给人员更好“技术和生活支持性条件”的机构，其平均处方费用更高(MD=10.74)；其人员对物质条件偏好程度更高的机构，抗生素使用比例更高(MD=0.10)；其人员对社会关系更看重的机构，平均每张处方药品种类数更少(MD=-0.64)、抗生素(MD=-0.13)和注射剂(MD=-0.23)使用比例也更低。定性分析显示，政府补助低、收入分配方式将收入与处方量挂钩是导致大处方行为的主要原因，但熟悉和良好的医患关系对大处方的行为倾向有控制作用。　　 (6)工作动机作用因素与服务对象满意度的关系：两县乡镇卫生院和村卫生室的服务对象对其人员的服务态度、收费和技术水平是基本满意的。人员从激励环境中感受到更多“社会认同和成就感”的机构，其服务对象对他们服务态度的满意度更高(MD=0.11)；激励机制提供给人员更好“收入和环境条件”的机构，其服务对象对他们收费的满意度更高(MD=0.19)；激励机制提供给人员更好“技术和生活支持性条件”的机构，其服务对象对他们服务态度(MD=-0.16)和收费(MD=-0.18)的满意度都较低。定性资料分析发现，与当地居民紧密和熟悉的关系是农村基层卫生服务人员保持良好服务态度的主要原因。　　 (7)工作动机作用因素与工作满意度的关系：总体上两县乡镇卫生院和村卫生室人员对自己的工作并不满意。多因素分析发现8个激励因素认知因子都与工作满意度高呈正相关；而激励因素认知的现状描述中发现了目前激励机制提供最差的因素是“收入和环境条件”、“技术和生活支持性条件”、“自我发展”，因此这些因素是总体工作满意度低的主要原因。多因素分析也发现，更看重物质条件(OR=0.46)和发展(OR=0.45)的人员，其工作满意度高的概率更小，可见两县农村基层卫生服务人员面对的激励机制确实无法满足他们对物质条件和发件(OR=0.46)和发展(OR=0.45)的人员，其工作满意度高的概率更小，可见两县农村基层卫生服务人员面对的激励机制确实无法满足他们对物质条件和发展的需求。定性分析显示，低收入、落后的技术设备、缺少福利保障是工作满意度低的原因；良好的同事关系、管理或监管者授予荣誉有助于提高工作满意度。　　 结论和政策建议:在目前的激励机制下，总体上两县农村基层卫生服务人员无法从工作中获得他们最看重的物质条件，包括较好的收入、福利保障和工作条件；这种不一致导致他们行为方向上更倾向于医疗服务和开大处方。农村基层卫生服务人员能感受到卫生工作本身的意义和重要性、以及社会认同感，这些激励因素在一定程度上能维持他们的工作努力程度、控制其开大处方的行为倾向、改善他们的服务态度。激励机制无法赋予农村卫生服务人员他们所偏好的物质条件和发展前景，是他们目前工作满意度低的主要原因。　　 为了激励农村基层卫生服务人员提高对公共卫生工作的积极性，降低开大处方的行为倾向，提高其工作满意度，建议如下：(1)政府加大对乡镇卫生院和村卫生室提供公共卫生服务的补助力度，对公共卫生服务的支付方式上可采用按服务项目支付，以激励他们更主动地提供公共卫生服务；(2)新农合对乡镇卫生院门诊服务和村卫生室的支付方式可采用按人头支付，目前按服务项目支付与费用监管结合的方式，不能改变他们开大处方的行为倾向；(3)农村基层卫生机构的人员收入分配方式可采用按绩效支付或固定工资制，绩效指标应综合考虑服务过程和健康结果的测量，而不应该是创收指标；(4)考虑到物质条件是大部分农村基层卫生服务人员最看重的激励因素，医药卫生体制改革中对农村卫生服务体系建设所投入的资金应重点用于为农村基层卫生服务人员改善收入、福利保障和设备条件；(5)卫生行政部门和农村基层卫生机构不仅需要定期组织人员培训，还应适当对培训人员提供经济资助，并安排真正解决农村基层卫生工作问题的培训内容；(6)监管者提高其考核要求的透明度，让农村基层卫生服务人员对工作绩效目标更加明确，将寻找错误式的监督考核方式转化为提供改善意见的支持性监管方式，考核反馈上应用荣誉和口头表扬等多种奖励方式。
%U https://d.wanfangdata.com.cn/thesis/ChJUaGVzaXNOZXdTMjAyMTEyMDESCFkxOTM5MjM1Ggg5bzhuNWNpNg%3D%3D
%W 北京万方数据股份有限公司

%0 Journal Article
%A 吴来娃
%A 严非
%A 王伟
%A 王文祥
%A 龚幼龙
%A 成诗明
%H WU Lai-wa
%H YAN Fei
%H WANG Wei
%H WANG Wen-Xiang
%H GONG You-long
%H CHENG Shi-ming
%+ 复旦大学
%+ 复旦大学
%+ 复旦大学
%+ 复旦大学
%+ 复旦大学
%+ 中国疾病预防控制中心
%T 结核病防治人员的工作满意度及稳定性
%J 环境与职业医学
%J JOURNAL OF ENVIRONMENTAL & OCCUPATIONAL MEDICINE
%@ 1006-3617
%G chi
%D 2011
%N 8
%V 28
%P 486-488
%K 结核病; 卫生人员; 工作满意度; 稳定性
%X [目的]了解我国东、中、西部6省12县的县乡两级结核病防治机构(结防)人员的工作满意度和稳定性,为提高结防人员的工作积极性提出有针对性的建议.[方法]采用自填式问卷调查,结合小组座谈和关键人物访谈,对结防相关人员进行调查,其中定量调查县乡两级结防人员286人,定性调查县乡相关管理和医务人员212人.[结果]县乡两级结防机构的286名结防人员对工作总体满意的占64%,满意度最低的方面均为收入,不满意的比例分别为40.8%和43.2%,满意度较低的方面还有福利待遇、报酬分配、工作条件等;有超过一半的人产生过调换工作内容或离开本单位的想法,主要原因是报酬太少、工作任务重.[结论]我国结防人员对工作的总体满意度仍有较大提升空间,收入相对低和工作任务重是影响结防人员满意度及稳定性的主要因素.应健全结防工作体系,加强结防人员的规划和培养,同时制定合理的薪酬制度.
%U https://d.wanfangdata.com.cn/periodical/ChlQZXJpb2RpY2FsQ0hJTmV3UzIwMjExMTMwEg1sZHl4MjAxMTA4MDA5Ggg5bzhuNWNpNg%3D%3D
%R
%W 北京万方数据股份有限公司
基金项目:全球基金-中国疾病预防控制中心结核病控制中心组织项目

%0 Journal Article
%A 张珍珍
%A 张向阳
%A 崔长勇
%H ZHANG Zhen-zhen
%H ZHANG Xiang-yang
%H CUI Chang-yong
%+ 新疆医科大学
%+ 新疆医科大学
%+ 新疆医科大学
%T 新疆农村二级医院医务人员对薪酬水平的满意度调查
%J 职业与健康
%J Occupation and Health
%@ 1004-1257
%G chi
%D 2015
%N 9
%V 31
%P 1208-1212,1216
%K 薪酬; 满意度; 影响因素
%X 目的 通过调查新疆农村二级医院医务人员薪酬满意度水平,分析影响薪酬水平满意度的主要因素,为提高新疆农村二级医院医务人员的工作满意度、降低离职率提供一些有价值的对策和建议.方法 问卷调查法、方差单变量分析、最优尺度回归分析和二分类logistic回归分析.结果 薪酬水平满意度得分3.81分,高达63.4％的医务人员不满意现在的薪酬水平.方差单变量分析和最优尺度回归分析结果显示,性别、年龄、学历、专业技术类、工作年限、实际收入水平、期望收入水平,工作年限和离职医院与薪酬水平满意度有显著相关性意义(P＜0.05).logistic回归分析筛选出性别、年龄、学历、期望收入等级是薪酬水平满意度的影响因素.结论 年龄越大、学历越高、工作年限越长、实际收入与期望收入的差距越大,不满意的程度越高;实际收入越高,不满意程度越低.薪酬水平低影响了人才队伍稳定性.乡镇卫生院可以通过提高实际薪酬水平、重视中青年人群的事业发展、实现公平内部分配制度等方式来提高员工的满意度与薪酬水平.
%U https://d.wanfangdata.com.cn/periodical/ChlQZXJpb2RpY2FsQ0hJTmV3UzIwMjExMTMwEg56eXlqazIwMTUwOTAxOBoIOW84bjVjaTY%3D
%R
%W 北京万方数据股份有限公司
基金项目:美国中华医学基金会

%0 Journal Article
%A 梁慧娟
%H LIANG Hui-juan
%+ 内蒙古医科大学
%T 内蒙古自治区基层卫生服务人员工作满意度影响因素分析
%J 内蒙古财经大学学报
%J Journal of Inner Mongolia University Of Finance and Economics
%@ 2095-5871
%G chi
%D 2015
%N 2
%V 13
%P 95-100
%K 卫生人力; 医疗改革; 满意度
%X 本文采取分层随机抽样的原则论述了内蒙古自治区基层卫生服务人员的工作满意度水平及其影响因素.在内蒙古自治区磴口县、托克托县和巴林左旗的乡镇卫生院随机抽取医务人员进行现场问卷调查.结果表明内蒙古基层卫生人员的工作满意度较高,提出加强内蒙古基层卫生服务人员的职业认同和职业规划;完善激励与薪酬体系,重视卫生人员的继续教育与培训等建议,从而促进内蒙古基层卫生人才队伍的建设和发展.
%U https://d.wanfangdata.com.cn/periodical/ChlQZXJpb2RpY2FsQ0hJTmV3UzIwMjExMTMwEhZubWdjanh5eGItemhiMjAxNTAyMDIxGgg5bzhuNWNpNg%3D%3D
%R 10.3969/j.issn.2095-5871.2015.02.021
%W 北京万方数据股份有限公司
基金项目:美国中华医学基金会

%0 Journal Article
%A 吴婉云
%A 李娜玲
%H WU Wan-yun
%H LI Na-ling
%+ 南方医科大学
%+ 南方医科大学
%T 广东省试点县级公立医院医务人员满意度调查
%J 中国农村卫生事业管理
%J Chinese Rural Health Service Administration
%@ 1005-5916
%G chi
%D 2015
%N 8
%V 35
%P 963-965
%K 县级公立医院; 医务人员; 满意度; 广东省
%X 目的:了解广东省县级公立医院改革试点后医务人员的工作满意度.方法:采用随机抽样的方法,对省内7所试点县级医院共320名医务人员进行问卷调查,分析改革后其对工作时间、压力、待遇水平、工作环境、社会地位以及能力建设等方面评价.结果:与改革前相比,医务人员反映工作时间延长,工作压力增大,而收入却没有提高,对目前工作的满意度较低,且培训和继续教育机会很少,个人工作能力难以提升,工作积极性下降.结论:提高医务人员满意度应多部门协同联动,加大政府财政投入,改革工资补偿机制,建立健全激励机制,实行多种分配制度.
%U https://d.wanfangdata.com.cn/periodical/ChlQZXJpb2RpY2FsQ0hJTmV3UzIwMjExMTMwEhN6Z25jd3NzeWdsMjAxNTA4MDA0Ggg5bzhuNWNpNg%3D%3D
%R
%W 北京万方数据股份有限公司
基金项目:广东省医学科研基金“广东省县级公立医院综合改革效果评价与对策分析”

%0 Journal Article
%A 朱伟萍
%A 李娟娟
%H ZHU Wei-ping
%H LI Juan-juan
%+ 上海市长宁区北新泾街道社区卫生服务中心
%+ 上海市长宁区北新泾街道社区卫生服务中心
%T 社区医务人员压力现状调查与分析
%J 社区医学杂志
%J Journal of Community Medicine
%@ 1672-4208
%G chi
%D 2018
%N 16
%V 16
%P 1265-1267
%K 社区医务人员; 知觉压力; 压力现状; 心理
%X 目的 由于医务人员工作的特殊性,所面临的工作形势和承担的工作强度使其产生心理压力.本研究旨在了解目前基层医务人员的压力现状,为提高基层医务工作者工作满意度和缓解执业倦怠提供科学理论依据.方法 采用知觉压力量表(Chinese-14-itemperceptual pressure scale,CPSS)于2017-07-01-2017-09-30对长宁区北新泾街道社区卫生服务中心、新泾镇社区卫生服务中心和仙霞街道社区卫生服务中心328名基层医务人员进行基本信息及知觉压力问卷调查,并分析基层医务人员压力现状.结果 有效问卷328份,有效回收率为92.1％.208名(63.4％)基层医务人员知觉压力量表得分≥25分,处于健康风险压力状态.岗位为工作室的医务人员知觉压力得分最高(27.53±7.08)分,其次是管理岗位(26.13±6.17)分,F=3.218,P=0.018;在岗时间＞5～10年得分最高(27.72±5.18)分,其次是＞10～15年得分(26.68±4.23)分,＞20年得分最低(19.98±4.92)分,F=2.338,P=0.039;执业范围中医生得分最高(26.52±6.28)分,其次是行政管理得分(25.82±5.87)分,医技得分最低(19.92±5.81)分,F=3.318,P=0.016.结论 基层医务人员工作压力较大,值得社会及医疗卫生管理者高度的重视与关注,应当从社会、医院和个人等层面及早采取相应的措施,缓解医务工作者的身心压力.
%U https://d.wanfangdata.com.cn/periodical/ChlQZXJpb2RpY2FsQ0hJTmV3UzIwMjExMTMwEg9zcXl4enoyMDE4MTYwMDUaCDlvOG41Y2k2
%R
%W 北京万方数据股份有限公司
基金项目:长宁区北新泾社区卫生服务中心院级课题

%0 Conference Paper
%A 安琳
%+ 北京第二医院
%T 公立医院医师多点执业管理的思考
%B 第八届北京医院协会学术年会论文集
%? 北京医院协会
%C 北京
%G chi
%D 2011
%P 73-74
%K 公立医院; 医师多点执业; 人力资源; 管理模式
%X 现阶段,我国城乡和区域医疗卫生事业发展不平衡,资源配置不合理,已经成为医药卫生事业发展中的突出问题之一.本文介绍了推行医师多点执业,鼓励医师深入基层执业,缓解基层医疗人力资源短缺问题,能够有效地缓解医患供求不平衡的矛盾,解决看病难的问题.医师多点执业有利于有限的优质医疗资源的充分利用,有利于鼓励医师多劳多得,合理提高医生的收入,提高工作满意度.但是要改革公立医院行政化事业单位体制下的人事制度,明确医生的身份、权利和义务.另外,国家应出台配套政策,对医生多点执业的责任、权利、薪酬分配、风险、医疗责任分担等关键点作出规定,使医生由"单位人"真正成为"社会人",实现优质卫生人力资源社会化共享.还要严格实行医师多点执业和兼职医疗机构准入制度,以保障医疗质量和医疗安全.更要强化多点执业的协议管理,多点执业医师要与所在单位和兼职单位签订协议,规范多点执业医师和医疗机构之间的权利、义务.最终在卫生行政部门的合理引导、分级管理的指导下,公立医院才能规范有序、循序渐进的推进医师多点执业工作的开展.
%U https://d.wanfangdata.com.cn/conference/ChZDb25mZXJlbmNlTmV3UzIwMjExMTMwEgc4NDMzNzIzGgg5bzhuNWNpNg%3D%3D
%W 北京万方数据股份有限公司

%0 Thesis
%A 蒋佩
%Y [李新辉]
%T 北疆农牧区基层卫生服务能力现状及对策研究——以塔城市为例
%I 石河子大学
%9 硕士
%G chi
%D 2017
%K 北疆农牧区; 基层医疗机构; 卫生资源; 服务能力
%X 目的：了解塔城市农牧区基层医疗机构卫生服务能力现状，分析现存问题并提出对策建议，为改善和提高农牧区基层卫生服务机构的基本医疗和基本公共卫生服务能力提供科学依据。　　方法：2015年7月-2016年4月，采用典型抽样法抽取塔城市恰夏镇卫生院、牧业医院2所乡镇级别的卫生机构，选取辖区内所有村卫生室31所（恰夏乡所属20所、牧业医院所属11所)作为调查机构，采用《机构卫生服务能力调查表》(乡级/村级)对纳入机构的基本情况、卫生人力情况、基础设施设备配置情况、财政支出和收入情况、卫生服务情况进行调查。为进一步了解调查机构的人力资源情况，选取乡镇卫生院所有的在岗卫生人员46名，同时纳入村卫生室的卫生人员36名，采用《卫生人力资源调查表》对纳入卫生人员的基本情况、参加培训情况、收入和激励机制情况、工作满意度进行调查。同期，采用目的抽样法抽取调查地区关键知情人17名，进行深入访谈。定量资料采用SPSS17.0进行统计分析，定性资料采用内容分析法进行整理和分析。　　结果：1.卫生人力资源情况：82名卫生人员中，65.9%为哈萨克族，98.8%为大专及以下学历，90.3%为初级及以下职称，52.5%不具备执业资格。共76名（92.7%）参加过培训，89.5%为基本公共卫生服务培训，60.5%的培训地点在乡镇卫生院。68.3%对当前收入不满意，尤其是乡村医生。　　2.基础设施设备配置情况：2所乡镇卫生院的业务用房面积分别为1600m2、890m2，基本设备配置率为76.5%（26/34），低于新疆农村地区（94.1%）和农牧区平均水平（79.4%）；村卫生室平均业务用房面积为（81.2±1.2）m2，基本设备配置率为61.7%（17.9/29），低于全国平均水平（82.6%）。　　3.财政收入和支出情况：乡镇卫生院平均年总收入403.79万元，收入主要来源于财政补助（69.2%），同年平均总支出357.07万元，主要用于人员经费支出（66.4%）。村卫生室平均年总收入（2.86±1.06）万元，主要来源于财政补助（72.0%），同年平均年总支出2.56万元，主要为人员经费支出（68.1%）。　　4.卫生服务开展情况：乡镇卫生院和村卫生室均已广泛开展国家规定的11项基本公共卫生服务项目。但在婴幼儿健康管理、传染病处理等方面开展率低于50%。相比之下，基层基本医疗服务功能呈弱化趋势。乡镇卫生院基本医疗服务项目平均开展率为42.1%(24/57)，低于全国平均水（48.9%）。村卫生室基本医疗服务开展率为38.9%（3.5/9），明显低于全国平均水平（66.1%）。　　5.访谈结果：深度访谈共提炼出三个范畴的10个主题群：（1）卫生人员方面：农牧区基层卫生人才严重匮乏；一人身兼多职；公共卫生人员负担过重；执业资格考试困难；现行工资待遇差、缺乏吸引力。（2）物力方面：农牧区基层基本药物缺乏。（3）卫生服务方面：乡镇卫生院基本医疗服务功能弱化、村卫生室以提供基本公共卫生服务为主、农牧区流动医疗供给不足、基本公共卫生服务随访时间呈季节性。　　结论：塔城农牧区基层卫生服务能力较薄弱，与国家要求仍有一定距离。目前面临着卫生人员匮乏、素质偏低，基层设施建设和设备配置低下，基本医疗服务功能弱化等与其他农村地区共性和更具地域特点的问题。卫生人员匮乏，素质偏低是影响农牧区卫生服务能力提升的关键因素。应结合塔城市农牧区的地理和社会文化特点，以卫生人才队伍建设为重点，提高农牧区基层卫生服务能力。
%U https://d.wanfangdata.com.cn/thesis/ChJUaGVzaXNOZXdTMjAyMTEyMDESCUQwMTM1MzI0NBoIOW84bjVjaTY%3D
%W 北京万方数据股份有限公司

%0 Thesis
%A 李连欢
%Y [刘远明]
%T 广州市三甲综合医院儿科发展现状、问题与对策研究
%I 广州医科大学
%9 硕士
%G chi
%D 2018
%K 综合医院; 儿科医生; 人力资源; 工作负荷; 满意度
%X 目的：了解广州市三甲综合医院（以广州医科大学第一、第二、第三和第五附属医院为调查对象）儿科医生的人口学特征、数量、质量以及儿科医生满意度情况。本文主要针对广州市三甲综合医院的儿科发展现状及存在的问题进行分析，提出合理发展儿科医生队伍的意见和建议。　　方法：①描述性分析法：采用描述性分析法用均数、构成比等指标分析医院儿科医生人力资源的数量、年龄、学历、职称等基本构成状况；②现场调查：利用自行设计的调查问卷和访谈取得本研究所需的定性和定量资料；③卫生统计学方法：主要应用描述性统计方法说明医院儿科医生人力资源现状及存在的问题等。　　结果：①医院基本建设情况：2012-2016年，医院的教职工数与固定资产有所增加；全院实有医生数与床位增加，儿科医生与儿科床位增幅不大，五年来，部分医院的儿科医生不增反减，儿科床位未有变化。医院的儿科年就诊量、年出院人数以及床位使用率总体上呈上升趋势，部分医院床位使用率远超医院平均水平。②医院儿科医生的人力资源基本情况：2012-2016年间，儿科医生的总体学历有所提升，医院儿科医生学历主要以硕士研究生和本科为主，博士生增幅不大，甚至有医院到2016年底仍未有博士学历的儿科医生。医院的儿科医生在职称结构上主要以副高级、中级为主，分别占29%、33%。75%的儿科医生均有编制。2012-2016年间，医院的儿科医生的立项总数为52项，项目类别分别为国家级3项（5.77%）、省级32项（61.54%）、市级13项（25%）、校/院级4项（7.69%）。进修方面，外出进修的儿科医生人数有所增长，2012-2016年医院儿科医生进修总人数分别为4人、9人、9人、13人、11人；通过调查得知，将近一半的儿科医生未参加过培训，占47.76%。③医院儿科的收支状况与儿科医生的工作负荷情况：2012-2016年中，2014年的儿科收入占比平均最高，为1.51%，儿科收入与科室平均收入比值最大为0.98：1；2016年比值有所下降，为0.96：1。总体上，儿科医生人均每日担负诊疗人次呈增长趋势，均超于广州市三甲综合公立医院医生人均每日担负诊疗人次；总体上，医院每儿科医生负担床位数均大于院内每临床医生平均负担的床位数；2012-2016年医院儿科就诊量（门急诊量+住院量）均呈上升趋势，增长率分别为8.06%、68.99%、32%、21.39%，相比下，儿科医生增长率远低于就诊量增长率。④医院儿科医生满意度情况：总体满意度为57.47分，处于中等水平；满意度总值在年龄、职称、学历、平均收入、受聘形式及工作年限组别上得分有显著差异（P＜0.05）；儿科医生的工作满意度与其年龄、学历、受聘形式有一定的相关性，年龄越大，满意度越低；学历越高，满意度越低；在编儿科医生的满意度高于非在编的儿科医生。　　结论：①2012-2016年医院儿科年就诊人次数、年住院人次数大幅增加，远远高于儿科医生的增加速度；儿科实有床位总体增长不大，个别医院出现严重超负荷现象。②儿科医生的结构存在不合理现象。③儿科医生的每医生日均负担诊疗人次与每医生负担床位数高于广州市三甲综合公立医院医生的平均水平④儿科医生的工作满意度受年龄、职称、收入、受聘形式、工作年限、学历的影响，差异有统计学意义，其中年龄、学历与儿科医生的工作满意度呈反比关系，年龄越大、学历越高的儿科医生，其工作满意度越低。整体而论。目前广州市三甲综合医院儿科医生的数量、质量，儿科床位数和诊疗能力远不能满足实际需求。　　建议：①以健康中国为理念，提高基层儿科服务能力；②政府方面：（1）转变思想，重视儿科的发展，整合儿科医疗资源，加大对基础服务设施的投入；（2）加大补贴力度，提高儿科医生福利待遇与岗位吸引力；③医院方面：（1）绩效管理与职称评定上，执行医生岗位分层管理，执行职称评聘分开制度，构建合理的人才梯队；（2）培训上，加强儿科医生的专业素养，提高儿科医生问诊及突发状况的应对能力；同时培训他科医务工作者，充实和加强人才队伍建设，建立合理的人才梯度；（3）完善激励机制，制定优惠政策，提高儿科医生的工作满意度，吸引人才从事儿科工作；④社会方面：（1）通过宣传教育让家长掌握必备育儿知识，改变“唯医是从”的观念；（2）提高儿科医生的职业荣誉感。
%U https://d.wanfangdata.com.cn/thesis/ChJUaGVzaXNOZXdTMjAyMTEyMDESCUQwMTU1MzAxNRoIOW84bjVjaTY%3D
%W 北京万方数据股份有限公司

%0 Thesis
%A 汪贤文
%Y [丁宏]
%T 安徽省农村在岗卫生人员专科学历教育效果评价研究
%I 安徽医科大学
%9 硕士
%G chi
%D 2018
%K 农村地区; 在岗卫生人员; 专科学历教育; 效果评价
%X 目的：基于安徽省农村在岗卫生人员专科学历教育实践，对安徽省农村在岗卫生人员专科学历教育效果进行系统评价，为安徽省农村卫生人员专科学历教育方案的优化提供依据。　　方法：（1）文献研究。通过中国学术期刊网、国家卫生和计划生育委员会网站、国家统计局网站等途径，收集并检索国内有关农村卫生人力资源队伍建设和农村在岗卫生人员学历教育政策文献，进行系统复习，为本课题设计提供理论和实践依据。（2）问卷调查。运用自行设计的调查表，以安徽省农村在岗卫生人员专科学历教育2010～2016届毕业学员为对象，通过学员返校当面发放问卷和手机在线填写等方式，共计获得有效问卷391份。调查内容主要涉及学习效果、教学资源安排、教学形式、课程设置等主观评价。（3）小型座谈会。召集部分毕业学员进行座谈（12名学员），就安徽省农村在岗卫生人员专科学历教育教学过程的意见和建议进行座谈。（4）资料分析法。采用EpiData3.0建立数据库，运用SPSS16.0统计分析软件进行统计分析。定性座谈获得的资料采用归纳、总结进行定性描述。分析方法包括描述性分析、χ2检验和Binary Logistic回归分析。　　结果：（1）93.6%调查对象认为参加专科学历教育（临床医学）对自己的临床实践能力提升有帮助或有点帮助，93.4%调查对象认为参加专科学历教育（临床医学）对自己临床专业知识提升有帮助或有点帮助，91.8%调查对象认为参加专科学历教育（临床医学）对自己临床专业技能提升有帮助或有点帮助；（2）98.7%调查对象对面授教师课堂教学水平满意，93.6%被调查对象对毕业实习机构满意，89%被调查对象对网上教学资源满意。Logistic多因素分析表明“年龄”和“是否接受系统学习”与教师课堂教学满意度相关，“临床工作年数”与网络教学资源满意度相关，“工作满意度”与毕业实习基地满意度相关；（3）60.4%的调查对象认为每年度安排2次集中面授较为合适，69.6%的调查对象认为每次面授时间7-14天较为合适，51.4%的调查对象认为见习安排“可要可不要”，49.4%的调查对象认为由学校统一安排毕业实习，52.7%的调查对象认为选择三级医院作为实习机构为好，50%以上的调查对象选择内科、全科、儿科和外科等四个科室作为实习科室；（4）98%以上的调查对象认为有必要开设内科学、外科学、妇产科学、儿科学、执业（助理）医师资格考试等临床专业课程。（5）48.6%的调查对象主观评价“工学矛盾”为参加农村在岗卫生人员专科学历教育学习的主要影响因素，Logistic多因素分析表明临床工作年数与工学矛盾相关。　　结论：（1)提高农村卫生人员的学历层次，提升农村卫生人员的专业知识和技术水平是农村卫生队伍建设的一项长期性、艰巨性任务；（2）安徽省农村在岗卫生人员专科学历教育在提升学员专业知识和技能水平等方面取得了积极的效果。（3）安徽省农村在岗卫生人员专科学历教育教学组织形式较为合理，课程设置体系较为全面，但网上教学资源有待完善，网络教学模式亟待构建；（4）农村在岗卫生人员临床技能知识学习动机强，“工学矛盾”尤为突出；（5）加强政府、高校、医疗卫生机构等多方协同努力，促进农村在岗学历教育健康、可持续发展。
%U https://d.wanfangdata.com.cn/thesis/ChJUaGVzaXNOZXdTMjAyMTEyMDESCUQwMTUwMzI2NBoIOW84bjVjaTY%3D
%W 北京万方数据股份有限公司

%0 Journal Article
%A 何倩
%A 杨蕾
%A 张泽文
%A 薛磊
%A 玛依沙·达肯
%H HE Qian
%H YANG Lei
%H ZHANG Ze-wen
%H XUE Lei
%H Mayisha DAKEN
%+ 新疆医科大学
%+ 新疆医科大学
%+ 新疆医科大学
%+ 新疆医科大学
%+ 新疆医科大学
%T 乡镇卫生院卫生服务人员工作满意度调查
%J 疾病预防控制通报
%J Endemic Diseases Bulletin（china)
%@ 1000-3711
%G chi
%D 2017
%N 4
%V 32
%P 89-92
%K 乡(镇)卫生院; 卫生服务人员; 工作满意度
%X 目的 调查新疆墨玉县乡(镇)卫生院卫生服务人员工作满意度的影响因素,以便采取措施提高工作满意度,从而更好地为病人服务. 方法 2015年11月调查小组以墨玉县乡(镇)卫生院卫生服务人员为调查对象,采取自填式问卷调查. 结果 墨玉县乡(镇)卫生院卫生服务人员工作总体满意度得分为(115.729士10.513)分;其中领导[(13.654士2.149)分]、同事关系[(13.288±2.162)分]及工作性质[(14.851士2.143)分]等满意度水平较高,晋升[(11.965±2.421)分]、激励[(11.035±2.168)分]及工作流程[(10.512±2.437)分]等满意度较低;普通乡卫生院医务人员的总工作满意度较高,多重线性分析显示女性的满意度高于男性,有培训机会的满意度高于无培训机会;而随着职称的升高,工作满意度水平反而降低. 结论 墨玉县乡(镇)卫生院服务人员整体工作满意度处于一般水平,医院及政府部门可根据影响因素采取措施提高工作满意度.
%U https://d.wanfangdata.com.cn/periodical/ChlQZXJpb2RpY2FsQ0hJTmV3UzIwMjExMTMwEg5kZmJ0YjIwMTcwNDAyORoIOW84bjVjaTY%3D
%R 10.13215/j.cnki.jbyfkztb.1705005
%W 北京万方数据股份有限公司
基金项目:新疆医科大学大学生创新项目; 新疆维吾尔自治区大学生创新训练计划项目

%0 Conference Paper
%A 谷景亮
%A 甄天民
%A 高金武
%A 赵芳
%+ 山东省医药卫生科技信息研究所
%T 山东省基层医务人员职业倦怠与焦虑情绪现状调查与分析
%B 中华医学会第二十三次全国医学信息学术会议论文集
%? 中华医学会
%C 杭州
%G chi
%D 2017
%P 392-394
%K 基层医务人员; 职业倦怠; 焦虑情绪; 工作满意度
%X 本研究主要调查了解山东基层医务人员对自身工作状况的现状及其影响因素，为改善基层医务人员的职业倦怠、减轻焦虑提供依据和政策建议。职业倦怠和焦虑已经成为影响工作质量和工作效率的重要因素。目前在基层工作的医务人员在生活条件、工资待遇、仪器设备、个人发展环境都相对落后的条件下，坚守着一个基层医务工作者的天职，为基层百姓治病和提供公共卫生服务，发挥着三级预防保健的网底作用，基层医务人员的职业倦怠和焦虑应该引起更多的关注。综合以上研究结果，提出如下建议:重视对基层医务人员的自身工作状态的现状调查，提升其工作自豪感和成就感非常必要。焦虑情绪是发生情绪衰竭的影响因素，提升基层医务人员工作满意度，减少焦虑的影响。同时建立吸引高层次人员留在基层工作的长效机制，让高层次人才在基层得到施展才华的舞台，助力基层医改的有效实施。
%U https://d.wanfangdata.com.cn/conference/ChZDb25mZXJlbmNlTmV3UzIwMjExMTMwEgc5OTE1MDczGgg5bzhuNWNpNg%3D%3D
%W 北京万方数据股份有限公司

%0 Journal Article
%A 龚月丽
%A 王悦
%+ 浙江中医药大学
%+ 浙江中医药大学
%T 乡镇卫生院医务人员工作满意度的调查分析
%J 中医药管理杂志
%J Journal of Traditional Chinese Medicine Management
%@ 1007-9203
%G chi
%D 2015
%N 23
%V 23
%P 22-25
%K 医务人员; 乡镇卫生院; 工作满意度
%X 目的:研究乡镇卫生院基层医务人员对工作的满意度,为制定能提高人员满意度的措施提供依据.方法:运用调查闻卷、访谈等方式,结合定性分析和定量分析.结果:除尊重、医患关系、同事关系等比较满意外,基层医务人员对员工培训、工资待遇等满意度低.结论:卫生部门应重视改善基层工作环境,提高工资待遇,以提高医务人员工作满意度,进而保证医疗质量.
%U https://d.wanfangdata.com.cn/periodical/ChlQZXJpb2RpY2FsQ0hJTmV3UzIwMjExMTMwEhB6eXlnbHp6MjAxNTIzMDA4Ggg5bzhuNWNpNg%3D%3D
%R
%W 北京万方数据股份有限公司
基金项目:

%0 Thesis
%A 汪慧
%Y [王小合]
%T 公立医院医务人员工作满意度测评及治理机制研究
%I 杭州师范大学
%9 硕士
%G chi
%D 2018
%K 公立医院; 医务人员; 工作满意度; 治理机制
%X 研究目的：　　本研究运用“期望感知”、“社会治理”、“利益相关者”等理论科学界定公立医院医务人员工作满意度概念、内涵及外延，厘清医务人员工作满意度内在维度及政府-公立医院-社会层面的外部治理因素，构建医务人员工作满意度网络化治理结构初始模型;通过实证分析，掌握医务人员工作满意度情况，探寻医务人员工作满意度影响因素，验证医务人员工作满意度网络化治理结构路径;在上述定性与定量研究结合的基础上，构建医务人员工作满意度多元主体协同治理机制，为科学提升医务人员工作满意度提供参考依据。　　研究方法：　　（1）文献研究法。对医务人员工作满意度及治理相关理论进行综述回顾，为医务人员工作满意度测评及治理机制研究奠定理论基础。　　（2）专题小组讨论法及问卷调查法。通过多次专题小组讨论，确定医务人员工作满意度评价指标体系及外部治理因素指标;采用问卷调查法，抽取浙江省不同经济发展片区的6个市县共19家公立医院的医务人员进行调查，每家定额抽取医务人员100名，共调查1900名医务人员，回收有效样本1855份。　　（3）数理统计法。运用Cronbach'sα 系数、Spearman相关系数、因子分析检验量表的信效度;因子载荷法、满意度赋权计算法反映医务人员工作满意度及满意率情况;t检验、方差分析、秩和检验、多重线性回归分析医务人员工作满意度影响因素;结构方程模型验证医务人员工作满意度网络化治理结构模型。　　研究结果：　　（1）医务人员工作满意度量表奇数条目的 Cronbach's α系数为0.858，偶数条目的Cronbach'sα系数为0.832，两部分的分半信度系数为0.947，KMO为0.926，P<0.001，六个维度的累计方差贡献率为73.84%，结构方程模型验证性因子分析显示RMSEA值=0.062，AGFI值=0.911，GFI值=0.934，TLI值=0.933，CFI值=0.945，NFI值=0.938，CN值=273。　　（2）共调查医务人员1855名，其中临床医生 878 名（47.3%），护士634名（34.3%），辅助科室医技人员343 名（18.5%），医务人员工作满意度加权后的总分为 65.6 分，总体满意率为67.79%。　　（3）不同在岗时间、职称、职务、医院类型的医务人员在工作满意度总分上的差异具有显著性（P<0.05）。　　（4）医院管理水平因素对医务人员工作满意的影响程度依次为内部收入分配公平性、战略目标规划明确性、日常管理制度规范性、职工代表大会职能发挥情况、与基层医疗卫生机构之间分工协作的合理性、院务信息公开情况（P<0.05）;政府治理职责履行因素对医务人员工作满意度的影响程度依次为对医院经济运行财务活动中腐败行为的监管、对公立医院公益性的维护效果、对医务人员工作积极性的调动效果、对医院编制总量核定的合理性、制定医务人员基本工资标准的合理性、医师多点执业办理程序的便利性、对医院临床重点专科的保障情况、对公立医院综合改革政策等宣传解读的落实效果、对双向转诊标准和范围划分的明确性（P<0.05）;社会治理因素对医务人员工作满意度的影响程度依次为社会专业组织为医务人员提供高质量业务培训指导情况、社会专业组织对医疗事故鉴定的公平公正程度、社会公众对公立医院及医务人员评论的客观性、社会公众向政府反映医务人员及公立医院诉求的主动性（P<0.05）;医务人员认知态度因素对其工作满意度的影响程度依次为对所在医院形象的评价、感知尊重认可信任的患者比例、自身医疗技术的信心程度、医生群体所处社会医疗行业环境看法、医患关系看法、感知医务人员对患者的耐心程度（P<0.05）。　　（5）医院管理水平、政府治理职责履行情况、社会治理职责履行情况、医务人员认知态度对医务人员工作满意度影响的总效应分别为：0.634、0.840、0.614、0.155。　　研究结论：　　（1）自行研制的医务人员工作满意度量表信效度较好，可以用于医务人员工作满意度的测量。　　（2）医务人员工作满意度偏低，总体满意率不高，其中工作压力维度的满意度得分最低。　　（3）医务人员工作满意度受医院管理、政府治理、社会治理、自身认知态度等因素的共同影响制约。　　（4）医务人员对社会治理职责履行的感知较弱，社会力量参与公立医院治理有待进一步挖掘。　　（5）提出建立以保障为基础，以激励为主线，以监督为辅助，以发展为目标的医务人员工作满意度多元主体协同治理机制。保障医务人员工作及基本所得等，以物质精神相结合的激励方式激发医务人员工作积极性，落实监督机制，维护医务人员合法权益，促进医务人员的职业及自我发展，综合提升医务人员工作满意度。
%U https://d.wanfangdata.com.cn/thesis/ChJUaGVzaXNOZXdTMjAyMTEyMDESCUQwMTYxMTM3MhoIOW84bjVjaTY%3D
%W 北京万方数据股份有限公司

%0 Thesis
%A 刘鸿宇
%Y [王健]
%T 中国西部地区卫生人力资源预测及基层卫生人力激励因素研究
%I 山东大学
%9 博士
%G chi
%D 2017
%K 西部地区; 卫生人力资源; 基层卫生人力; 激励机制; 供给预测
%X 研究背景：　　自20世纪60年代以来，世界各国都面临不同程度的卫生人力资源短缺问题。2006年世界卫生报告指出全球各区域疾病负担和卫生人力分布不匹配，非洲和亚洲发展中国家卫生人力资源短缺更为严峻。世界卫生组织(WHO)统计预测，到2030年人口不断增长、疾病模式不断发生变化以及经济发展趋势预计会创造约4000万个新的卫生部门工作岗位，多数处在中等收入和高收入国家。相反，要实现可持续发展目标(SDG)预计会有1800万卫生工作者缺口，多数却处在低收入和中低收入国家。卫生人力供给和需求失衡已被认为是阻碍全球卫生和发展目标实现的最根本原因之一，卫生人力资源数量增加和质量提升不仅会增进健康和卫生安全，还将促进包容性经济增长。　　中国伴随着经济改革和医疗改革的深入和推进，由经济发展差异延伸并可能加重了卫生人力分布不均衡问题，西部欠发达地区卫生人力的吸引、保留问题显得更加严峻也更加重要。这就需要对两部地区卫生人力资源配置现状和公平性问题和原因进行分析，对未来卫生人力资源发展的趋势进行预测和判断，并研究改变现状的主要策略。然而，目前我国卫生人力预测和规划工作虽然发展快速，却仍处在发展的不成熟阶段，西部农村和偏远地区卫生人力的吸引、保留问题也尚未有较为系统的研究。　　基于研究背景的分析，本研究提出并聚焦两个方面的研究问题和内容。一方面，对当前西部地区卫生人力资源配置的现状和公平性情况进行分析，对未来供需数量、质量和结构缺口进行预测和判断;另一方面，为回答“如何弥补缺口？”问题，需要对卫生人力均衡的瓶颈环节，尤其是卫生服务能力较差的农村和偏远地区吸引和保留卫生人力资源的激励因素和机制进行研究。　　研究目标：　　针对日益严峻的卫生人力资源问题和挑战，以发展相对滞后的中国西部地区为研究对象，综合国内外新的研究和发展情况及趋势，从卫生人力资源预测和缺口分析，以及农村和偏远地区卫生人力吸引和保留两个方面进行激励因素研究，以提出相应政策建议。具体目标包括:　　(1)分析我国西部卫生人力资源发展现状和配置公平性;　　(2)西部地区卫生人力资源需求和供给预测（至2020年）;　　(3)西部地区卫生人力资源数量、质量的缺口分析;　　(4)从医学生工作选择偏好角度探讨西部偏远地区吸引医学生的激励因素;　　(5)从卫生工作者满意度角度看西部偏远地区卫生人力保留的激励因素;　　(6)提出相应激励策略和政策建议。　　研究方法：　　对西部地区卫生人力资源现状、公平性分析和需求、供给预测的研究涉及的主要统计数据资源来自2015年《中国卫生和计划生育年鉴》及主要历史年度《中国卫生统计年鉴》、《中国统计年鉴2016》信息。研究有关卫生工作者的样本数据来自于美国中华医学基金会(China Medical Board，CMB)中国西部高校联合研究项目（项目编号10-029）的现场调查，涉及除重庆之外的11个省（区）县级及以下医疗卫生机构和卫生工作者、医学高校招生和毕业生管理部门及临毕业医学生。　　现状分析包括西部卫生人力数量、分布和质量评价。对西部地区卫生人力资源公平性研究主要运用基尼系数(Gini)和泰尔指数法(Theil)指标方法，从资源同质性和异质性两种假设条件进行公平性评价。　　卫生人力需求预测采用人力-人口比值法，选择灰色GM(1，1)模型和ARIMA(3，1，0)模型（或称Box-Jenkins模型）方法。供给预测通过“流入-流出”分析并采用曲线回归和灰色模型完成预测。　　医学生吸引角度的激励机制研究，在激励因素分类基础上，对其农村工作意愿及影响因素综合卡方检验、单因素方差分析和二元Logistic回归分析进行分析。在职卫生人力工作满意度角度的激励因素研究，基于工作满意度理论，采用因子分析法和主成份分析法思路和方法，并借鉴四分图模型来确定亟待改善的激励因素。除定量分析外，研究还结合定性分析结果及典型卫生人力政策评估结果对西部农村和偏远地区卫生人力资源的激励和未来缺口弥补进行综合讨论并提出政策建议。　　定量研究主要选用SPSS19.0统计软件进行数据分析，卫生人力资源预测采用Matlab R2016a软件完成。　　研究结论：　　(1)中国西部地区卫生人力资源增长迅速，卫生人力政策创新效果明显，但在数量、结构和质量等方面的问题依然严峻，卫生人力资源按经济发展水平分布和按地理分布的公平性较弱，不公平主要来自城乡差异。　　我国卫生人力的整体发展趋势与国家经济发展改革紧密相关，改革开放以来卫生人力资源数量得到极大改善。每千人口卫生技术人员东西部差距逐步缩小，但总体仍低于全国平均水平，而且各省份间差异也较大，尤其贵州、云南、西藏和甘肃情况最为严峻。　　城乡分布和机构分布显示西部地区卫生人力资源配置城乡差异始终显著，农村地区，尤其是乡镇卫生院等机构护理人才更加缺乏。基层卫生技术人员年龄分布不理想，多机构存在断层现象;学历和职称分析显示基层卫生人力质量素质仍较低。　　公平性评价结果显示西部地区卫生人力按人口分布情况稍好，按经济水平和地理面积分布的不公平性更大，泰尔指数分解认为城乡组间差异是造成不公平的主要方面。资源异质性假设条件下得出经调整后的医师按人口分布的不公平性增加，说明在进行卫生人力政策设计和调整时，还需要重视卫生人力分布的质量差异导致的不公平。　　(2)新医改以来，西部地区卫生人力供给增长迅速，但仍不及需求增速，数量、结构和质量缺口短期内将持续。　　供给预测发现至2020年西部地区将有375.68万卫生人力供给量，但相对于需求预测数量，2016-2020年卫生人力总体供需缺口依然逐步扩大，不过缺口扩大速度在逐步降低。至2020年末西部卫生人员数量缺口将达到约71.6万人，数量缺口在短期内将持续存在，专业结构和质量缺口也必须得到重视和解决。　　未来要逐步弥合存在的卫生人力数量、结构和质量等方面的矛盾，除了扩大招生规模，不可避免而且更为关键的是要解决基层，尤其是农村和偏远地区卫生人力的吸引和保留问题。　　(3)医学生基层工作意愿受多元因素影响，经济性和非经济性激励因素共同作用。　　对医学生基层就业意愿和主要的激励性影响因素分析发现被调查医学生的基层意愿并不低。但“工资待遇低”、“个人价值难体现”、“交通不便”、“工作环境差”等担忧成为影响其行为选择的阻碍因素。医学生去农村和基层工作的前提选项主要是“与城市工作者享受同等的工资待遇”、服务期满后的优先待遇如“优先推荐”和“优先晋升和培训的机会”。同时，“一次性资金补贴”政策将不会取得好的效果。单因素方差分析发现期望收入越高的医学生基层工作意愿越弱，农村生源医学生、中专学历、全科医学专业、有过基层实习经历、有职业规划和对基层卫生人力政策更了解的医学生基层工作意愿更强。　　医学生就业考虑的主要因素排序发现，工作稳定性、培训和学习机会及发展前景等非经济性激励因素排序靠前，收入和单位经济效益仅排在第5位和第6位。个人、组织和环境性激励因素，经济性和非经济性激励因素共同影响着医学生的就业意愿和行为选择。　　(4)基层卫生人力综合工作满意度不高，机构间、省份间差异明显。当前基层卫生人力工作满意度相对较低的因素主要是与工作付出相对的收入回报、居住条件、晋升机会和职业环境等。　　在教育激励方面，基层卫生人员的培训机会较少，时间也较短;在管理激励方面，基层卫生人员对卫生人力政策的认知度不高，满意度也较低，平均近30％的人员认为单位目前的激励机制“作用不大”或“没有作用”;经济性激励方面，各省各机构对收入的满意度均不太高，对收入满意度的考察还要综合单位内部、行业内及同地区行业间等不同情况。较大比例的卫生工作者对相对付出的回报公平性评价不高，对相对工作量的报酬满意度也不高。个人及专业支持方面，居住条件满意度各省和机构间差异较大;执业环境的满意度甘肃省情况较差;工作提升机会乡镇卫生院较为有限。对基层卫生人力对各激励因素的满意度分析看出基层卫生人力总体满意度不高，各因素的满意度在机构间和省份间的差异也较大。　　进一步运用因子分析，将18个满意度因素降维为3个公因子，并借鉴四分图模型对各因子进行归类。发现公因子2中的工作提升机会、职业环境和公因子3即相对付出的经济收入和回报、居住条件等属于卫生人员重视但满意度较低的因素。基于工作满意度理论和赫兹伯格双因素理论，研究认为制定激励政策时，应首先注重对这些满意度较低因素提升的策略。　　(5)现有基层卫生人力政策往往遇到部门协调、政策保障不足的问题。　　典型政策评价发现，在“订单定向免费医学教育”政策中，多个部门拟定文件，仅把任务分配给培养高校，但当医学生签订就业协议和面临毕业时，配套政策的落实和违约处理就遇到了职责不清导致的部门协调难题，局面尴尬。“乡镇卫生院招聘执业医师”政策则在执业医师服务期满考核合格后，因编制部门“无空编”或财政部门预算紧张而使得受聘医师期望得到的待遇无法及时兑现，产生失望和抱怨情绪。政策实施存在多部门协调困难和后续政策保障力度不够不到位的问题。　　政策建议：　　(1)政策制定者和卫生管理者的重视和支持是卫生人力预测规划和基层卫生人力政策成功实践的基础。　　(2)西部地区各省（市、区）要正视各自卫生人力的短缺问题。不断增加卫生人力供给数量和质量水平，努力吸引和保留足够的拥有相应资格的卫生人力到基层以平衡缺口。　　(3)适度增大医学教育培养规模，大力提升医学教育质量，加强基层卫生人力政策宣传和引导。按照卫生技术人员结构的合理目标来确定医学院校各专业医学生的招生规模。安排适当规模的农村和偏远地区生源的医学生，在医学教育教学中加强政策宣传和引导，并相应安排对应的教育和实践内容。　　(4)根据各省特点有针对性的制定基层卫生人力政策，并注意政策的有效实施、及时监测和评估。注意不同政策相关者的利益权衡和协调，并及时分析不同政策间的协同和拮抗作用。　　(5)基层卫生人力激励需结合多元因素，促进卫生人力的工作满意度和工作意愿提升，提高工作绩效。合理的政策激励和组织管理中的有效激励相结合，才能最终使得有充足的人在合适的岗位中最大化的发挥作用，产生最好的工作绩效。　　创新与不足：　　主要创新有:　　(1)关于西部地区卫生人力资源配置公平性研究发现目前西部地区卫生人力资源城乡组间差异是不公平的主要来源，首次提出仅结合人口和经济分布的卫生人力人口和经济分布指数(PEDI)指数概念。　　(2)在卫生人力预测规划研究方法进行了重新梳理和归纳基础上利用“人力-人口比值法”和“流入-流出分析”对需求和供给预测进行研究，并对2016-2020年西部地区卫生人力进行了缺口分析。　　(3)本研究是国内首次结合西部地区卫生人力资源缺口分析，专门针对西部农村和偏远地区卫生人力资源吸引和激励问题的研究。　　研究局限及展望:　　(1)在卫生人力预测研究中很大程度上受到数据基础的限制。受数据可获得性限制，需求预测没能考虑卫生服务利用变化的影响，供给预测假定卫生人力的区域内流入流出稳定不变，也没有对具体的卫生技术人员进行缺口分析。未来在卫生人力机构和区域数据统计更加完备的情况下，可以进行更好的预测。　　(2)在基层卫生人力激励因素现场调查中，可能仍存在一定的抽样偏倚。　　(3)基于信息技术发展的远程医疗等技术和模式对基层卫生人力资源发展和能力建设的作用是一个重要的研究领域。　　(4)实际管理中卫生人力工作绩效提升方面的激励和管理，可以作为未来的研究延伸。
%U https://d.wanfangdata.com.cn/thesis/ChJUaGVzaXNOZXdTMjAyMTEyMDESCFkzMjQwMzAxGgg5bzhuNWNpNg%3D%3D
%W 北京万方数据股份有限公司

%0 Conference Paper
%A 高兵
%A 郭锦晨
%A 吴凡
%A 杨勤军
%A 程悦
%A 石小雨
%A 李凌基
%A 张佩文
%A 李佩佩
%T 农村围绝经期妇女抑郁症状影响因素分析及心理保健策略干预
%B 安徽省中医药学会民间医药专业委员会第四届学术年会论文集
%? 安徽省中医药学会
%C 安徽寿县
%G chi
%D 2017
%P 54-59
%K 围绝经期; 抑郁; 农村; 影响因素; 自我调整; 心理保健
%X 　　目的：探究农村地区围绝经期妇女抑郁症状发生现状、影响因素及其心理保健需求.方法：采用一般情况调查表、改良更年期Kupperman 评分量表、社会支持评定量表、病人健康问卷抑郁量表、围绝经期妇女心理卫生保健态度及需求调查表，于2017 年7 月在金寨县农村地区对110 名参加普查的45～55 岁妇女进行调查.结果：①农村接受调查的妇女平均年龄(49.8±3.33)岁.110 名被调查妇女中无抑郁症状71 人，占64.5％，有抑郁症状者39 人，占35.5％，其中轻度抑郁30 人，占76.9％，中度抑郁5 人，占12.8％，中重度抑郁4 人，占10.3％.②卡方检验显示职业、痛经有无、夫妻感情、子女升学或就业、家庭成员情况、自身情况、住房情况、对工作满意度、工作压力、家庭经济等对发生抑郁症状影响较大(P＜0.05)；③更年期症状及更年期综合征均对抑郁有影响；④秩和检验显示抑郁症状组社会支持评定量表总分、客观支持评分、主观支持评分、利用度显著低于无症状组，说明社会支持能够使围绝经期女性减少负性心理状态；⑤Logistic 回归分析显示与围绝经期妇女抑郁症状发生有关的影响因素包括有痛经、子女升学或就业失败、社会支持总分、客观支持分、主观支持分、利用度等.⑥围绝经期妇女的心理健康保健现状：26.4％的围绝经期妇女不关心心理卫生保健；61.8％的妇女表示如觉抑郁会自我调整，不需专业人士帮助.结论：农村地区围绝经期妇女抑郁症状与更年期症状呈现率较高，与自身心理因素、生理因素、社会因素、家庭因素有关，地方医生应结合本地特点，开展心理健康宣教活动，提高围绝经期妇女生活质量.
%U https://d.wanfangdata.com.cn/conference/ChZDb25mZXJlbmNlTmV3UzIwMjExMTMwEggxMDEwOTk1NxoIOW84bjVjaTY%3D
%W 北京万方数据股份有限公司

%0 Conference Paper
%A 阮柏荣
%A 宋锦洲
%A 喻国军
%A 余飞跃
%+ 华东师范大学
%+
%+ 湖南省宁乡县卫生局
%+ 华东师范大学
%T 新医改形势下乡镇卫生院绩效考核改革与创新研究--以湖南省宁乡县乡镇卫生院绩效考核改革为例
%B 第二届中国卫生政策研究论坛论文集
%? 中国医学科学院
%C 北京
%G chi
%D 2012
%P 1-13
%K Township hospitals; primary health care reform; performance appraisal; system design; effectiveness analysis
%X 努力探索建立乡镇卫生院绩效考核的激励机制，对促进乡镇卫生院的快速健康发展至关重。本研究主从乡镇卫生院绩效考核改革实施的背景、绩效考核理论工具的选择、绩效考核体系创新设计的实施过程、绩效考核改革的初步成效，以及乡镇卫生院绩效考核改革的局限性和未来展望等方面，对湖南省宁乡县乡镇卫生院实施绩效考核改革与创新的情况进行整体性的研究分析和总结。为以后我国乡镇卫生院绩效考核改革与创新的进一步研究分析，起到一定的推动和参考借鉴意义。
%U https://d.wanfangdata.com.cn/conference/ChZDb25mZXJlbmNlTmV3UzIwMjExMTMwEgc3NzQwODU4Ggg5bzhuNWNpNg%3D%3D
%W 北京万方数据股份有限公司

%0 Thesis
%A 马坚鑫
%Y [胡春艳, 高飞跃]
%T 临安市保健医师工作满意度调查及对策研究
%I 中南大学
%9 硕士
%G chi
%D 2014
%K 保健医师; 工作满意度; 福利报酬; 执业环境; 综合素质
%X 妇女儿童的健康和发展，关系到下一代的健康成长，影响着国民健康素质的提高，但由于长期以来，以经济效益为主导的发展理念，导致妇幼保健机构面临不少困难和问题，人力、经费和设备都无法满足实际工作的需要。通过保健医师工作满意度调查，可以了解基层保健的工作现状，对妇幼保健工作的提高和开展有着重要的意义。　　本次满意度调查，通过查阅相关文献，研究分析后，形成构建保健医师工作满意度模型和保健医师工作满意度指标体系，结合保健工作的专业特点，制定保健医师工作满意度调查表。调查以临安市29家乡镇卫生院（站）的73名保健医师为调查对象，通过问卷调查，从领导与管理、工作本身、工作内部环境、报酬与福利和执业环境五个维度，了解基层保健工作的现状和工作满意度情况。满意度调查数据，经处理后输入电脑，用SPSS19.0对所得数据进行统计分析。　　本次调查显示，临安市保健医师工作满意度都处于一般水平，满意度较好的几个方面是领导与管理、工作本身和工作内部环境这三方面，报酬与福利和执业环境的满意度较差。针对存在的不足，建议加强政府的监管和投入，提高保健医师的综合素质和发展空间，改善保健医师的执业环境，提高保健医师待遇和人性化的管理等方法，提高保健医师的工作满意度。
%U https://d.wanfangdata.com.cn/thesis/ChJUaGVzaXNOZXdTMjAyMTEyMDESCFkyNjg2MjMwGgg5bzhuNWNpNg%3D%3D
%W 北京万方数据股份有限公司

%0 Thesis
%A 张永明
%Y [祝一虹]
%T 杭州某开发区基层医务人员组织忠诚度及相关因素分析
%I 浙江大学
%9 硕士
%G chi
%D 2015
%K 基层医务人员; 组织忠诚度; 人事管理; 统计分析
%X 研究背景:我国目前正处于社会转型期，随着医疗市场竞争的日趋激烈，高品质的医疗服务已成为医疗机构持续健康发展的根本。组织忠诚度是反映一家医院医疗护理队伍稳定性的关键指标，也是影响医疗服务质量的重要因素。2011年7月，国务院在全科医生制度指导文件中指出，到2020年，全国要基本形成“首诊在基层”的医疗服务模式。而医疗卫生行业不仅是特殊服务性行业，同时又是政府对外服务的一个窗口，近年来日益成为社会关注的热点以及舆论监督的焦点。基层医务人员目前存在人员短缺和社会信任度低下的现状，同时由于工作辛苦，责任风险大，薪酬待遇低，缺乏社会支持，普遍存有职业倦怠，对单位的忠诚度正在下降，甚至有部分人员产生离职意愿。调查和了解杭州经济技术开发区基层医务人员组织忠诚度现状及其相关因素等，从而为提高基层医务人员组织忠诚度，稳定基层医疗队伍提供相应的意见和建议。　　研究目的:本文旨在通过对杭州经济开发区基层医务人员的组织忠诚度、社会心理应激水平、社会支持程度、付出—回报失衡水平和简单应对方式等进行现况调查，并探讨他们对组织忠诚度的影响;为开发区卫生行政部门及高校人事管理者制定相关政策提高基层医务人员组织忠诚度提供实证依据。　　研究方法:以杭州经济技术开发区内白杨和下沙两家街道社区卫生服务中心和8所高校医疗机构的250名基层医务人员为研究对象，采用一般资料问卷、中国职工组织承诺量表、哥本哈根社会心理问卷（短版）、社会支持评定量表、付出—回报失衡量表等问卷，对研究对象进行问卷调查，数据结果进行描述分析、t检验、单因素方差分析、spearman相关分析和多元线性回归分析。探索基层医务人员组织忠诚度现状及其相关因素的影响。　　研究结果:(1)本研究总共调查250人，回收问卷243份，有效问卷为224份(92.18％)。其中年龄范围22-71岁，平均年龄为38.20±10.91岁;(2)基层医务人员组织承诺总得分为61.86±11.95，各维度从高到低依次为:规范承诺、感情承诺、理想承诺、机会承诺、经济承诺;人口学特征对组织忠诚度的影响分析结果看，不同机构类别、不同性别、不同科室、不同医务人员类型、不同职称、不同编制属性、不同加班情况、不同收入水平、不同上班路途时间的基层医务人员的组织忠诚度存在统计学差异(p＜0.05);(3)社会心理应激水平维度从高到低依次为:人际关系和领导能力、工作满意度、个人影响和发展、工作要求、工作不稳定性;(4)基层医务人员的社会支持总分为43.05±7.37，客观支持得分为10.28±3.18，主观支持得分为24.71±4.73;(5)基层医务人员的付出维度得分为14.43±5.16，回报维度得分为25.91±7.33，ERI比值为1.07±0.42;(6)基层医务人员积极应对维度总分为35.69±5.58，消极应对维度总分为17.78±4.07;(7)个人影响和发展对感情承诺、理想承诺有显著影响(p＜0.05);积极应对方式对感情承诺、规范承诺、理想承诺有显著影响(p＜0.05);工作要求对感情承诺、规范承诺、理想承诺有显著影响(p＜0.05);消极应对方式对经济承诺、机会承诺有显著影响(p＜0.05);回报对机会承诺有显著影响(p＜0.05);社会心理应激水平的个人影响和发展，工作要求两个维度，简单应对方式的积极应对和消极应对方式两个维度对基层医务人员组织承诺有显著影响(p＜0.05)。　　研究结论:(1)基层医务人员的组织忠诚度处于一般水平，人口学特征如性别、科室、收入、职称、编制属性等是组织忠诚度的影响因素;(2)基层医务人员的社会心理应激水平都处于较高水平;社会支持程度处于社会支持一般水平;(3)基层医务人员付出—回报失衡水平处于高付出一低回报状态;积极应对维度均分高于消极应对维度均分，均高于国内常模水平;(4)社会心理应激水平和简单应对方式对基层医务人员组织承诺有显著的预测作用，尤其是简单应对方式的“消极应对方式“和社会心理应激水平的“工作要求”两个维度。
%U https://d.wanfangdata.com.cn/thesis/ChJUaGVzaXNOZXdTMjAyMTEyMDESCFkyOTUzMzI0Ggg5bzhuNWNpNg%3D%3D
%W 北京万方数据股份有限公司

%0 Conference Paper
%A 孙健
%A 罗红叶
%A 冯启明
%A 王前强
%A 文秋林
%+ 广西医科大学
%+ 广西医科大学
%+ 广西医科大学
%T 广西基层医务人员对政府卫生人力政策实施效果的认知评价及满意度调查
%B 中华医学会医学信息学分会第十二届全国医学信息教育可持续发展学术研讨会暨第三届全国医学信息学研究生论坛 论文集
%? 中华医学会
%C 南宁
%G chi
%D 2017
%P 365-369
%K 医务人员; 政府卫生人力政策; 认知评价; 工作满意度
%X 目的:了解广西基层医务人员对政府卫生人力政策实施效果的认知评价情况及满意度情况. 方法:采用系统抽样和方便抽样的方法选取广西柳江县、武鸣县、陆川县、容县共计904名医务人员为调查对象,通过问卷调查了解基层医务人员对政府卫生人力政策实施效果的认知评价及满意度. 结果:仅有36.84％基层医务人员"非常了解"或"比较了解"或"一般了解"政府卫生人力政策;分别仅有12.06％、9.96％、8.96％的基层医务人员认为政府在职业发展、教育培训、改善待遇水平中的政策效果"非常好"或"比较好";有66.15％的医务人员对政府人力政策表示满意. 结论:基层医务人员对政府卫生人力政策的了解率过低;政府卫生人力政策实施效果有待提高;基层医务人员对政府卫生人力政策的满意率较低.
%U https://d.wanfangdata.com.cn/conference/ChZDb25mZXJlbmNlTmV3UzIwMjExMTMwEgc5ODc5NDc3Ggg5bzhuNWNpNg%3D%3D
%W 北京万方数据股份有限公司

%0 Thesis
%A 林婧
%Y [刘鲁蓉]
%T 基层医疗卫生机构医护人员情绪劳动及其相关因素研究
%I 成都中医药大学
%9 硕士
%G chi
%D 2015
%K 基层医疗卫生机构; 医护人员; 情绪劳动; 工作满意度; 医护管理
%X 情绪劳动指的是员工在工作中为了表达符合组织要求的情绪而付出的情绪上的努力，是除体力劳动、脑力劳动之外的第三种劳动，广泛存在于服务行业中。随着经济体制改革的深入，我国的经济产业结构发生了巨大的变化，服务业所占比重逐步上升，情绪劳动也日益受到重视。有研究表明，对于组织来说，员工在工作中进行情绪劳动，如销售人员按照组织的要求对顾客微笑，会使顾客心情愉快而提高购物量，可以提高公司产品的销售额，进而使组织的整体绩效提高。对于员工个人来说，情绪劳动保证了工作正常有效地开展，是自身职业发展的基础。有效的情绪劳动可以提高员工的自我效能感、提高处理与顾客关系的效率。但是，情绪劳动在带来众多好处的同时，也不可避免地存在一定的不良作用，影响员工的身心健康，如产生工作压力、导致职业倦怠、降低工作满意度等等。由于情绪劳动给组织和员工个人带来的上述积极的和消极的影响，因而应该重视服务行业情绪劳动的研究。　　基层医疗卫生服务是我国卫生服务体系中不可或缺的重要组成部分，但基层卫生人员不足、素质较低一直是基层医疗机构发展的瓶颈。国务院继2009年新医改要求建立健全基层医疗卫生服务体系之后，在2013年又颁布了基层运行新机制的意见，要求进一步提升基层医疗卫生服务能力。虽然政府在实施免费定向医学生和一系列鼓励吸引人才的措施之后，基层医护人员有所增加，但随着看病需求的增长，医护人员工作量也同步上升，工作压力随之增大。医疗活动要求医护人员在为患者及其家属服务时，不仅要付出体力劳动、脑力劳动，而且还要付出情绪上的努力即情绪劳动。基层医护人员情绪劳动的现状不仅会影响基层医疗卫生机构的整体绩效，还会对其本身的身心健康造成影响，而我国目前关于基层医疗卫生机构医护人员情绪劳动的研究尚未见报道，因此对基层医疗卫生机构医护人员的研究显得尤为重要和迫切。　　目的：　　本研究的目的是了解基层医疗卫生机构医护人员情绪劳动的现状，探讨情绪劳动对职业倦怠、服务破坏、医患关系的影响，以及情绪智力、工作负荷、领导行为对情绪劳动的影响，分析基层医疗机构医护人员情绪劳动所存在的问题，提出建议，找出改善方法，以降低职业倦怠、减少服务破坏、缓和医患关系。　　方法：　　本研究首先采用文献分析法，搜集整理和归纳国内外有关基层医疗卫生机构、医护人员、情绪劳动及相关因素研究等文献，并在此基础上对文献进行深入分析，为制定研究方案和后续研究提供参考依据。其次，采用访谈法，对28名基层医疗卫生机构的医生、护士、医护管理人员、患者进行深度访谈，深入了解基层医护人员情绪劳动的体验和现状，并结合前期的文献分析和总结归纳，确定探讨情绪劳动与职业倦怠、服务破坏、医患关系、情绪智力、工作负荷、领导行为这6个变量的关系。再次，采用问卷调查法，以来自四川地区21家社区卫生服务中心和55家乡镇卫生院的1070位医护人员为调查对象，对他们的情绪劳动、职业倦怠、服务破坏、医患关系、情绪智力、工作负荷、领导行为状况进行调查。最后，采用数理统计分析方法，使用SPSS21.0统计软件对调查所得数据进行独立样本T检验、单因素方差分析、相关分析、回归分析等，以更好地解释调查结果，得出结论，提出建议。　　结果：　　1.基层医疗卫生机构医护人员情绪劳动的现状研究表明：医护人员最常使用的是深层扮演策略，其次为自然表现策略，最后为表层扮演策略。医生采用自然表现策略比护士更多（P<0.05）；中专与大专学历的医护人员比本科及以上学历的采用深层扮演策略和自然表现策略更多（p<0.001，p<0.05，p<0.01，p<0.01）；工作10～20年的医护人员采取表层扮演策略多于工作10年以下和20年以上的（p<0.05，p<0.05）；工作10年以下的医护人员采取深层扮演策略少于工作10～20年和20年以上的（p<0.01，p<0.05）。　　2.医护人员情绪劳动对职业倦怠、服务破坏、医患关系的影响研究表明：　　情绪劳动对职业倦怠有显著影响，具体为：表层扮演策略正向预测情感耗竭、人格解体（P<0.001）；深层扮演策略负向预测情绪耗竭、人格解体、个人成就感降低（P<0.001）；自然表现策略负向预测个人成就感降低（P<0.001）。　　情绪劳动对服务破坏有显著影响，具体为：表层扮演策略正向预测服务破坏（P<0.001），深层扮演策略负向预测服务破坏（P<0.001）。　　情绪劳动对医患关系有显著影响，具体为：表层扮演策略负向预测医生的主观经验、患者的客观行为、主客观相结合的症状（P<0.001）；深层扮演策略正向预测医生的主观经验、主客观相结合的症状（P<0.001）；自然表现策略正向预测医生的主观经验（P<0.001）。　　3.医护人员情绪智力、工作负荷、领导行为对情绪劳动的影响研究表明：　　情绪智力对情绪劳动有显著影响，具体为：自我情绪评估负向预测表层扮演策略（P<0.001），正向预测深层扮演和自然表现策略（P<0.001）；他人情绪评估正向预测表层扮演和自然表现策略（P<0.001）；情绪运用正向预测自然表现策略（P<0.001）；情绪调节正向预测深层扮演和自然表现策略（P<0.001）。　　工作负荷对情绪劳动有显著影响，具体为：工作负荷正向预测表层扮演策略（P<0.001）；负向预测深层扮演策略（P<0.05）。　　领导行为对情绪劳动有显著影响，具体为：PM型领导行为负向预测表层扮演策略（P<0.05），正向预测深层扮演和自然表现策略（P<0.001）；pm型领导行为正向预测自然表现策略（P<0.05）。但P型领导行为对自然表现策略的影响作用不显著，M型领导行为对深层扮演策略的影响作用不显著（P>0.05）。　　结论与建议：　　结果提示，基层医疗卫生机构医护人员情绪劳动对职业倦怠、服务破坏、医患关系都有显著的影响。采用表层扮演策略越多，职业倦怠程度越高，服务破坏越大，医患关系越差；而采用深层扮演和自然表现策略越多，职业倦怠程度越低，服务破坏越小，医患关系越好。因此，需要对医护管理者和医护人员进行情绪劳动知识技能培训，提高对情绪劳动的认识，改善情绪劳动的策略。　　另外，结果显示，基层医疗卫生机构医护人员的情绪智力、工作负荷、领导行为对其情绪劳动都有显著的影响。情绪智力越高，采用表层扮演策略越少，深层扮演和自然表现策略越多；工作负荷越大，采用表层扮演策略越多，深层扮演和自然表现策略越少；PM型领导行为下，采用表层扮演策略越少，深层扮演和自然表现策略越多。因此，应该组织学习培训，不断提升医护人员的情绪智力；增加基层医护人员的数量，以减轻医护人员的工作负荷；增强医护管理者团队维系能力和工作绩效能力，进行培训，改善其领导行为类型。
%U https://d.wanfangdata.com.cn/thesis/ChJUaGVzaXNOZXdTMjAyMTEyMDESB0Q4MzAyMzAaCDlvOG41Y2k2
%W 北京万方数据股份有限公司

%0 Thesis
%A 常起
%Y [徐凌忠]
%T 山东省县级医院卫生技术人员工作满意度及离职意向研究
%I 山东大学
%9 硕士
%G chi
%D 2011
%K 医疗服务; 县级医院; 医务人员; 工作满意度
%X 背景：国家医疗卫生体制改革已正式启动，我省卫生体制改革实施方案也已经出台，医院在迎来前所未有的发展机遇的同时也会面临一系列挑战。国内外关于医生和护理人员工作满意度的研究表明，医务人员尤其是医生、护士工作满意度相对较低。而医务人员的工作满意度下降，不仅会直接影响其自身心理健康进而影响工作效率和其所提供医疗服务的质量，而且对于专业技术队伍的稳定性，医院的发展和竞争力的提高都会带来负面影响。如何提高医务人员的工作满意度成为医院管理者面临的重大课题。　　 目的：旨在了解山东省县级医院卫生技术人员工作满意度现状，识别卫生技术人员工作满意度的影响因素，分析卫生技术人员工作满意度解决的首要问题，提出提高县级医院卫生技术人员工作满意度的策略与建议，为卫生管理部门制定政策和采取措施提供参考依据，以期达到提高县级医院卫生技术人员工作满意度，维护医疗服务队伍的稳定，稳步提高医疗服务质量，促进基层医疗卫生事业的可持续、健康发展。　　 方法：主要研究方法包括文献法、抽样调查、描述性分析、单因素分析、相关分析、多因素分析等。运用文献法，广泛查阅了国内外卫生技术人员工作满意度的相关文献，研究了不同人口学变量对卫生技术人员工作满意度的影响差异以及分析影响卫生技术人员工作满意度的主要因素，并通过相关分析分别探讨了卫生技术人员工作满意度和离职意向之间的相关性。　　 结果：⑴山东省县级医院卫生技术人员对工作较满意者人数最多，占总人数的31.5％，较满意和非常满意者共占调查人数的50.4％，仅有的5.8％卫生技术人员对工作非常不满意，较不满意和非常不满意者占总人数的14.8％。⑵工作满意度各维度得分从高到低依次为对直接上级、对同事、工作本身、总体满意度、提升机会、所得报酬。被调查卫生技术人员工作满意度水平存在地区差异。人口学变量对卫生技术人员工作满意度有显著影响，这些人口学变量包括性别、年龄、婚姻状况、学历、职称、职务、工作年限、所在科室。⑶卫生技术人员工作满意度与离职意向之间存在显著负相关关系。通过分析，发现10个影响卫生技术人员工作满意度的因素，分别是性别、年龄、职称、是否加入社会保险、从业年限、报酬、同事关系、所在科室、从事专业类别和离职意向。⑷目前山东省县级医院卫生技术人员较满意者超过50％，仍有将近一半人员虽目前工作不是很满意，尤其是医生对工作满意度水平偏低；卫生技术人员在性别、年龄、学历、职称等不同人口学变量方面工作满意度水平存在差异；所在科室、学历、自我感觉、医院级别、离职意向是影响卫生技术人员工作满意度的主要因素。⑸目前山东省县级医院卫生技术人员离职意向水平相对偏低；不同年龄、学历和参加社会保险情况卫生技术人员离职倾向水平存在差异；不同地区卫生技术人员的离职意向也存在差异。　　 结论：①山东省县级医院医生工作满意度总体水平仍有较大提升空间，卫生技术人员对报酬和提升机会方面的满意程度最低；②性别、年龄等不同人口学特征对卫生技术人员工作满意度有显著影响；同时地区差异也对卫生技术人员工作满意度水平有较大影响；③卫生技术人员工作满意度水平和离职意向具有相关性且呈负相关，即工作满意度水平高，离职意向水平就低；反之，离职意向水平就高；④所在科室、学历、自我感觉、医院级别、离职意向是影响卫生技术人员工作满意度的主要因素。⑤年龄、学历、参加社会保险情况、地区等因素对离职意向有一定影响。
%U https://d.wanfangdata.com.cn/thesis/ChJUaGVzaXNOZXdTMjAyMTEyMDESCFkxOTM4MjQzGgg5bzhuNWNpNg%3D%3D
%W 北京万方数据股份有限公司

%0 Thesis
%A 郭喜钦
%Y [韩丽华, 高翔, 孟毅, 常学辉]
%T 河南省中医类别全科医师转岗培训效果分析
%I 河南省中医药大学附属第二医院
%9 硕士
%G chi
%D 2015
%K 全科医师; 转岗培训; 医疗卫生机构
%X 研究目的:通过调研了解河南省中医类别全科医师（下简称全科医师）转岗培训实际效果，同时了解学员经过培训后状况和培训需求，分析总结培训工作中的经验和不足之处，从而进一步改进和完善我省全科医师转岗培训工作，提高基层全科医学人才尤其是全科医师培养的针对性和时效性，持续不断的为基层卫生服务事业更新和补充全科医师人才，尤其是培训合格的中医类别全科医师。　　研究内容:通过对随机抽取2009年-2013年参加我省中医类别全科医师岗位培训100名学员进行问卷调研，对就诊患者和社区中心（站）、乡镇卫生院领导和全科医师培训中心老师进行访谈，同时对参加调研学员和未参加过培训的医师进行能力测试，进而对转岗培训实际效果和参加转岗培训的相关原因进行分析，总结和改善培训中全科基本理论知识、医患沟通能力、临床综合能力等培训模式。　　研究方法:查阅相关政策和文献资料，了解中医类别全科医师转岗培训包括规范化培训国内外研究及培训现状；以中医类别全科医师岗位培训教程和培训教学计划为基础，自行设计《河南省中医类别全科医师转岗培训学员问卷调查表》，采用座谈或电联问卷调查法，并请学员现场或电子邮件方式填写调查问卷；对就诊患者和社区中心（站）、乡镇卫生院领导和全科医师转岗培训基地带教老师进行个人访谈；对参加调研学员和未参加过全科培训或学习的医师进行能力测试；对问卷调查表、访谈反馈内容和测试结果进行描述性研究和分析性研究相结合的方法，对学员实际培训效果和影响培训的相关因素进行分析和综合评价。　　研究结果:（1）培训学员基本信息中，学员年龄结构间差距较大，年轻医生较少；个别学员工龄较长；职称结构中医（包含中西医结合类别）的助理医师占主要部分；学历层次上，大专学历为主；（2）参加全科医师培训次数较少，学员自身愿意为提升个人诊疗水平参加培训，但受工作和学习矛盾、家庭原因、参加培训期间薪酬被降幅等因素制约；同时对所在工作单位和就业环境认可度较低；（3）学员对转岗培训效果满意度较高，对课程设置、培训方式、培训内容、师资水平、培训实用性基本满意，并提出一些改进建议；对培训后勤保障和组织管理满意度不高；（4）从对培训内容掌握程度的反馈中发现，学员的基础理论、基本技能和临床操作比培训前有不同程度的提升；需求状况上，临床操作和诊疗基本技能为较大需求；（5）能力测试成绩分析，参加过培训学员的基础理论、诊疗水平和全科理念水平高于尚未培训的医师；受培训时间间隔和医疗知识规范性和更新性，较早参加培训的学员成绩略低于近期参加的学员；（6）通过对就诊患者和社区中心（站）、乡镇卫生院领导和全科医师培训中心老师的访谈反馈，进一步改进和完善全科医师转岗培训工作。　　结论:综上提出以下见解：一是建立完善政府对基层卫生投入机制和高效规范的医疗卫生机构运行机制。综合统筹，完善我省中医类别全科医师转岗培训的政策支持体系，为解决学员参加转岗培训和定期持续培训提供机制保障，同时改善基层卫生机构的建设，引入“派一送一”措施；二是优化和探索培训模式，注重培训导向。培训对象上量体裁衣，因人而异[1]，加强考核和监督管理标准，加强培训规划管理，优化和探索培训模式；三是加强师资建设，培训基地建设，改善教学条件；四是未来全科医师培养还应以高等医学院校和规范化培训为重点。以高校全科医学教育为基础，全科医师规范化培训为主题，全科医师转岗培训为支撑，全科医学继续教育为辅助[2]，持续不断的为基层卫生服务事业更新和补充全科医师人才，尤其是中医类别全科医师。
%U https://d.wanfangdata.com.cn/thesis/ChJUaGVzaXNOZXdTMjAyMTEyMDESB0Q3MDQ0MzIaCDlvOG41Y2k2
%W 北京万方数据股份有限公司

%0 Thesis
%A 宋奎勐
%Y [孟庆跃, Anthony Scott]
%T 我国五省基层卫生人员离职意愿和工作意愿及其影响因素研究
%I 山东大学
%9 博士
%G chi
%D 2014
%K 基层卫生人员; 离职意愿; 工作满意度; 激励机制
%X 研究背景　　基层卫生人员是卫生服务的直接提供者，其数量和质量直接决定着城乡基层卫生服务提供的数量、质量和效果。近年来，我国基层卫生人员的学历结构和职称结构都有一定程度的改善。然而，基层卫生人员学历层次和技术职称水平依然较低，高层次人员比例仍非常低，这大大限制了基层卫生服务提供的质量。而基层卫生服务机构人才招募难、留用难是其中重要的原因:一方面，流入不畅，高层次人才不愿到基层工作;另一方面，流失较多，基层卫生技术人才队伍不稳定。研究显示，从基层卫生服务机构流出的人员多为较高学历、职称的卫生技术人员。因此，如何稳定城乡基层卫生队伍，缓解城乡基层卫生服务机构人才招募难、留用难的问题，对提高基层卫生人员学历和职称水平，改善基层卫生服务质量意义重大。　　针对城乡基层卫生服务人力资源存在的招募难、留用难的问题，国内学者开展了比较多的研究。其中，大部分研究主要是对城乡基层卫生服务人力资源现状的描述，并针对发现的问题提出政策建议;有对基层卫生人员激励机制的研究，分析其工作动力和积极性的影响因素;还有研究关注了基层卫生人员的离职意愿或工作意愿，但是这类研究非常少。现有研究存在一些不足:(1)对城乡基层卫生服务人力资源现状的描述，只能发现存在的问题，无法发现深层次的原因并提出有针对性的建议;(2)对基层卫生人员激励机制的研究出发点多是如何激发卫生服务人员的工作热情和积极性，提高卫生服务的效率，对稳定基层卫生人员队伍的借鉴意义不太明显;(3)对基层卫生人员满意度等工作相关的态度的研究，多是对某一项工作态度及其影响因素的研究，缺乏对工作压力、工作倦怠、工作满意度等工作态度及其内部联系的系统研究，不利于发现深层次的问题;(4)国内目前对基层卫生人员离职意愿、工作意愿的研究较少，并且多是简单的描述以及单因素、多因素分析。　　本研究在相关研究的基础上，利用结构方程模型对工作相关态度和离职意愿之间内部作用关系进行了分析，构建了其内在作用机制，对系统了解基层卫生人员的离职意愿、提出解决对策具有重要价值。同时，本研究采用离散选择实验的方法研究基层卫生人员的工作意愿，国内外的相关研究很少，具有重要的学术和现实意义。　　研究目的　　本研究的总体目标是系统研究基层卫生人员的离职意愿与工作意愿，并分析其影响因素，为稳定基层卫生人员队伍提供政策建议。具体研究目的包括:(1)描述基层卫生人员的个人基本情况及工作中面临的问题;(2)分析基层卫生人员工作压力、工作倦怠、工作满意度等工作相关的态度及其影响因素;(3)分析基层卫生人员离职意愿及其影响因素，探讨工作压力、工作倦怠、工作满意度与离职意愿的作用路径，构建基层卫生人员离职意愿的结构方程模型;(4)分析基层卫生人员的工作意愿及其影响因素;(5)提出改善城乡基层卫生服务机构、稳定基层卫生人员队伍的政策建议。　　研究对象与方法　　本研究的资料来源于国家自然科学基金“公共卫生技术人员行为、支付方式和产出研究”支持的调查数据。采用分层随机整群抽样的方式进行抽样，参考地理位置和经济发展水平，选择了吉林、山东、安徽、陕西、重庆5个省/直辖市，总共调查社区卫生服务人员308人和乡镇卫生院人员403人，所调查人员中包括医生、护士和防保人员。　　本研究的调查内容主要包括人员的个人属性（与人员自身相关的人口统计学因素，具体有性别、年龄等变量）、人员的工作属性（与人员当前工作相关的因素，具体有平均月收入、有无养老保险、生活便利程度、单位工作条件等变量）、工作压力、工作倦怠、工作满意度、离职意愿和工作意愿。　　数据分析方法包括采用描述性统计分析描述了基层卫生人员个人属性、工作属性、工作压力、工作倦怠、工作满意度、离职意愿的基本情况;采用了单因素分析用于比较不同个人属性、工作属性的基层卫生人员在工作压力、工作倦怠、工作满意度及离职意愿的差异;采用多元线性回归分析的方法分析基层卫生人员工作压力、工作倦怠、工作满意度以及离职意愿的影响因素;采用结构方程模型的方法，在同一个模型框架内构建和检验基层卫生人员工作压力、工作倦怠、工作满意度和离职意愿之间的结构关系;对基层卫生人员工作意愿的研究则采用离散选择实验的方法。　　本研究主要采用Stata12.0进行数据的分析，具体包括描述性统计分析、单因素分析、多元线性回归分析、探索性因子分析、离散选择实验分析。采用Amos17.0进行结构方程模型的分析。　　主要研究结果　　(1)基层卫生人员学历和职称水平仍然偏低:与以往研究的发现相同，参与本次研究的基层卫生人员学历和职称水平也不高，职称以初级及以下为主(64.12％)，副高与高级职称人数占比不足10％;文化程度以大专及以下为主，本科及以上学历人数不足20％。　　(2)基层卫生人员面临着收入待遇差、工作量大、培训和职业发展机会少等突出问题:基层卫生人员的收入和福利待遇方面还比较差。参与本次研究的基层卫生人员平均月收入约为1900元;约有半数基层卫生人员没有养老保险，其中乡镇卫生院中有约65％的人员没有养老保险。工作量方面，超过60％的人员认为自己工作量比较多或非常多，几乎没有人员认为自己工作量较少或很少。基层卫生人员的培训机会及职业发展机会仍然较少。有约60％的基层卫生人员认为培训机会较少或很少，仅有约10％的人员认为培训机会较多或很多;有超过半数的人员认为职业发展机会较少或很少。　　(3)基层卫生人员的工作压力和工作倦怠:基层卫生人员感到工作压力较大或很大的比例较高，有接近10％感到压力非常大，接近40％感到压力较大，城乡两类机构人员间无显著差异。工作倦怠三个维度分别为情绪耗竭、去人格化倾向、成就感低落，城乡两类机构人员的工作倦怠各维度无显著差异。群众的认可与尊重程度、工作量、生活便利程度是影响基层卫生人员工作压力和工作倦怠的主要因素。　　(4)基层卫生人员工作满意度:从满意度各条目来看，基层卫生人员对单位人际关系和群众认可与尊重的满意度最高，而对收入水平、福利状况的满意度最低。从满意度的三个维度来看，基层卫生人员的关系满意度最高，其次为成长满意度，对物质条件的满意度最低，城乡两类机构人员的在三个维度的满意度无显著差异。　　(5)基层卫生人员离职意愿:基层卫生人员中有约半数表示不太想要或很不想要离开目前的工作，约1/3的人员表示有些想要或非常想要离开目前的工作，城乡两类机构人员的离职意愿分布情况存在统计学差异，乡镇卫生院人员表示想要离开目前工作的比例高于社区卫生服务机构人员。年龄在30到50岁之间的人员离职意愿最高，而50岁及以上人员的离职意愿最低;职称较高（副高及以上）和学历较高（本科及以上）的人员离职意愿较高。基层卫生人员的离职意愿与其工作压力、工作倦怠均呈现正向相关，与工作满意度呈现负向相关。在控制了个人及工作属性之后，工作压力、工作倦怠中的情绪耗竭、工作满意度对基层卫生人员的离职意愿都具有显著影响。基层卫生人员工作倦怠在工作压力对工作满意度的影响中起中介作用，基层卫生人员的工作满意度在工作倦怠对离职意愿的影响中起中介作用。　　(6)基层卫生人员工作意愿:纳入研究的六项工作属性对基层卫生人员的工作选择均具有显著性影响，即基层卫生人员在选择一项工作时，会考虑包括收入、福利、工作条件、居民的认可和尊重、培训机会和职业发展机会等工作属性，并且这些属性的情况会决定基层卫生人员是否会选择该项工作。除收入外，群众的认可与尊重程度、单位福利状况、单位工作条件都是影响基层卫生人员工作意愿的重要因素，培训机会及职业发展机会对基层卫生人员工作意愿的影响较低。　　结论与政策建议　　基层卫生人员学历和职称水平仍然较低，同时基层卫生人员还面临着工资和待遇较低、工作量大、培训机会和职业发展机会少等突出问题。　　基层卫生人员面临的工作压力较大，群众的认可与尊重程度、工作量和生活便利程度是影响基层卫生人员工作压力和工作倦怠的主要因素。另外，基层卫生人员的对关系的满意度最高，其次为成长满意度，对物质条件的满意度最低。研究还发现，基层卫生人员中有约1/3的人员表示有些想要或非常想要离开目前的工作，可见当前基层卫生人员还有相当的潜在不稳定性。而且基层卫生人员中有离职意愿的多是年富力强、学历和职称较高的人员，这一部分人如果离职，将会给城乡基层卫生服务机构带来很大的人才损失。工作压力、工作倦怠、工作满意度与离职意愿之间有着紧密的联系，工作满意度是离职意愿的直接前因变量;工作倦怠既对离职意愿有直接影响，同时还通过工作满意度这一中介变量影响离职意愿;工作压力对离职意愿也具有直接影响，同时通过工作倦怠、工作满意度的中介效应影响离职意愿。　　基层卫生人员在选择一项工作时，并不是仅仅看重收入、福利等经济因素，同时还会考虑包括工作条件、居民的认可和尊重、培训机会和职业发展机会等工作属性，并且会在这些属性之间进行权衡以做出最终的决定。群众的认可与尊重程度、单位福利状况、单位工作条件都是影响基层卫生人员工作意愿的重要因素。　　基于以上结论，为稳定城乡基层卫生队伍，缓解城乡卫生服务机构人才招募难、留用难的问题，提出如下的政策建议:(1)卫生投入应该优先用于提高城乡基层卫生人员的收入水平、福利保障，对于解决基层卫生人员的生存需要、稳定基层卫生队伍至关重要;(2)城乡基层卫生服务机构应努力为基层卫生人员提供便利的生活条件，如建设员工休息住所、职工食堂、增设交通班车等;(3)为适当减轻基层卫生人员工作量，政策制定者应评估基层卫生人员开展基本公共卫生服务的能力，合理分配其他卫生服务机构（如疾控中心、结防所等）开展相应服务;(4)政策制定者应努力提高基层卫生机构和人员卫生服务提供的能力和质量，包括改善基层卫生机构基本设施和设备配备、改善基层卫生人员的培训机会等，从而提升患者对基层卫生机构和人员的信任，改善群众的认可与尊重程度;(5)政策制定者应该制定符合基层卫生人员的职称晋升等职业发展政策。　　创新与不足　　本研究的创新之处:(1)本研究以城乡基层卫生人员的稳定为出发点，系统和全面研究了其离职意愿和工作意愿，在国内尚未发现类似研究;(2)本研究通过结构方程模型构建了基层卫生人员离职意愿的结构框架，对深入理解基层卫生人员离职意愿的产生机制有重要意义;(3)本研究运用离散选择实验的方法调查和分析了基层卫生人员的工作意愿，可以弥补传统调查方法的不足，目前类似研究在国内比较少见。　　本研究的不足之处与研究展望:(1)本研究对工作压力以及离职意愿的调查均采用单一问题，容易造成结果的不稳定性，在未来的研究中可以根据相关理论，选用多个问题从不同角度对其进行调查，提高结果的可靠性;(2)由于离散选择实验方法本身的局限性，本研究在研究基层卫生人员工作意愿时只纳入了6个最为重要的工作属性，无法反映其他工作属性对工作意愿的影响。同时，由于离散选择实验调查的是卫生服务人员的工作意愿，而非实际做出的工作选择，将来的研究可以比较研究结果与卫生服务人员实际的工作选择是否一致。
%U https://d.wanfangdata.com.cn/thesis/ChJUaGVzaXNOZXdTMjAyMTEyMDESCFkyNTk4MTQ5Ggg5bzhuNWNpNg%3D%3D
%W 北京万方数据股份有限公司

%0 Thesis
%A 骆国盛
%Y [赵劲民]
%T 广西某县域医共体乡镇卫生院改革发展状况研究
%I 广西医科大学
%9 硕士
%G chi
%D 2019
%K 乡镇卫生院; 医疗服务; 工作满意度; 就医满意度; 县域医共体
%X 目的:了解广西某县域医共体内乡镇卫生院改革发展现状、医务人员工作和收入满意度及其对医共体相关政策的认知，以及患者就诊满意度与其对医共体相关政策的认知情况，探讨县域医共体内乡镇卫生院改革发展的成效与不足，为促进乡镇卫生院发展提供政策建议，同时为相关部门决策提供理论依据。　　方法:通过文献研究，了解分级诊疗、医联体与医共体的相关概念及内涵。实例研究中，采用自编调查问卷的方式，以广西某县域医共体10家乡镇卫生院为研究对象，以2015年为时间节点，调查其2014-2017年基本发展现状，包括财务状况、人力资源配置、服务量、服务效率、服务质量等;了解乡镇卫生院医务人员、患者的相关满意度及对医共体相关政策的认知情况。以环比、构成比等对乡镇卫生院改革发展现状相关指标的均数、医患相关满意度及其对医共体政策认知情况进行描述性统计分析。　　结果:1.乡镇卫生院运行状况:县域医共体组建前后，(1)在双向转诊方面，乡镇卫生院上转人次数由院均50人增至201人，县级医院下转人次数由院均3人增至12人;(2)在人均医疗费用方面，门诊次均费用和人均住院费用均有所增长，其中2015年人均住院费用增长22.4％，但门诊次均费用和人均住院费用占当年农民人均可支配收入比例均呈下降趋势;(3)在服务量方面，入院人数增长约1.6倍，开展手术台数增长约1.4倍;(4)在服务质量方面，门诊与入院诊断符合率增长4.1个百分点至92.0％，入院与出院诊断符合率增长2.1个百分点至94.9％，治愈率增长6.2个百分点至83.4％;(5)在服务效率方面，2015年病床使用率和病床周转次数较2014年均明显增长，但在2017年有所下降，其中病床使用率在2017年降至80.8％，低于2014年水平;平均住院日有所下降，其中2015年下降较明显，较2014年下降0.6天;(6)在医疗收入方面，医疗收入增长约1.6倍，药占比由2014年33.2％降至2017年30.2％;百元固定资产医疗收入及百元医疗设备医疗收入均呈下降趋势;(7)在卫生人力资源方面，医护比稳步提高，由2014年1∶1.8提高至2017年的1∶2.1;医务人员年均收入逐年增长，在2015年增长28.1％;(8)在基本公共卫生服务提供方面，对高血压患者按要求进行规范管理的比例由88.7％降至82.8％，对糖尿病患者按要求进行规范管理的比例由82.3％降至79.9％，对高血压患者有效控制人数比例由73.0％降至67.6％，对糖尿病患者有效控制人数比例由71.0％降至58.2％;孕产妇系统管理人数比例由98.3％降至84.5％;60岁及以上老人人数中健康管理比例由84.0％降至72.4％。　　2.医务人员满意度及认知情况:(1)医务人员对当前收入的满意度分值为3.0，其中对收入表示比较满意和很满意的分别占19.9％和3.1％;对工作满意度分值为3.5，其中对工作表示比较满意和很满意的分别占39.1％和11.8％。(2)对医共体相关政策部分了解和很了解的分别为64.0％和30.4％;48.4％的医务人员表示不了解双向转诊标准。(3)认为当前医共体内双向转诊实施效果非常好和比较好的分别占19.6％和51.3％;65.4％的医务人员认为医共体能改善双向转诊的运行现状，认为双向转诊有利于实现分级诊疗的占89.5％。　　3.患者满意度及认知情况:(1)患者对乡镇卫生院服务的满意度分值为3.9，其中对服务表示很满意的占25.0％，比较满意的占45.2％;有过转诊经历的患者对转诊服务的满意度分值为3.8。(2)表示对医共体相关政策不了解的占64.3％。(3)77.4％的患者表示愿意患小病时在基层首诊。　　结论:该县组建县域医共体以来，乡镇卫生院在探索“基层首诊、双向转诊、分级诊疗”服务体系的实践中取得一定成效，乡镇卫生院医疗服务能力与水平有所提升，医务人员工作满意度处在较高水平，人民群众医疗负担有所减轻，患者就医满意度较高。但其模式理论与实践框架尚未完善，现阶段发展过程中，仍存在体制机制不健全、资源分配不均、资金投入可持续性、人才短缺和政策认知不足等问题。　　建议:建立健全医共体法人治理结构;建立健全持续稳定的财政补偿机制;加强统筹规划，优化卫生资源配置;加强监督管理，建立健全考核制度;建立分级、分诊及双向转诊的相关标准;建立适应乡卫生院发展人才流动和激励机制;充分发挥医保在医共体建设中的基础性作用;加快信息化建设步伐，促进医疗资源和信息共享;强化医共体政策宣传，提高医患认知水平。
%U https://d.wanfangdata.com.cn/thesis/ChJUaGVzaXNOZXdTMjAyMTEyMDESCFkzNTU1MTgxGgg5bzhuNWNpNg%3D%3D
%W 北京万方数据股份有限公司

%0 Thesis
%A 余昌泽
%Y [王家骥]
%T 社区卫生服务机构全科服务团队组建现状与发展策略研究——以广东省四城市社区机构为例
%I 广州医科大学
%9 硕士
%G chi
%D 2014
%K 社区医疗机构; 全科服务团队; 家庭医生; 卫生体制改革; 运行现状
%X 研究目的:　　随着2009年《中共中央国务院关于深化医药卫生体制改革的意见》的公布，我国新一轮医疗卫生体制改革正式启动。《意见》进一步突出了公共医疗卫生的公益性性质，强调深化改革以保证卫生服务供给的公平性和可及性，切实缓解“看病难、看病贵”问题。到2011年公布的《国务院关于建立全科医生制度的指导意见》（国发[2011]23号）则进一步明确提出，鼓励组建由全科医生、社区护士、公共卫生医师或乡村医生等人员组成的全科服务团队，分区域为居民提供服务。　　广东省作为我国新一轮医疗卫生体制改革的试点地区，社区卫生服务发展呈现出类型多样化、区域间不平衡等特点。目前以广州、深圳等地为代表的示范社区卫生服务机构，率先在全科服务团队的建设、管理和运行等方面进行了积极的探索和实践。尽管如此，到目前为止，国内尚缺少对全科团队服务模式的系统性研究。本课题组受广东省卫生厅委托，在广东省四城市开展全科服务团队组建现状的调查，为系统性优化、完善广东省全科服务团队的体系和模式，提高全科服务团队的服务的效果提供科学依据。具体研究目的包括：　　1.了解现有全科服务团队组建现状；　　2.通过对广东省全科服务团队运行现状的调查，研究和分析全科服务团队运行中存在的不足，有针对性地提出全科服务团队发展策略。　　研究方法:　　1．文献复习法　　通过文献研究和相关资料的整理、分析，了解和掌握全科服务团队相关理论，以及国内全科服务团队发展和运行现状。　　2．现场调查法　　（1）调查对象：　　在广东省广州、深圳、佛山、肇庆4个地区随机抽取13间社区卫生服务中心的全科服务团队为本研究的调查对象。此外，以样本社区卫生服务中心为调查现场，对到社区卫生服务机构就诊的社区居民开展问卷调查，每个社区卫生服务中心至少调查居民100名。　　（2）调查方法：　　采用整群抽样的方法，应用自行设计的《广东省社区全科服务团队成员调查表》，对选取的全科服务团队全部成员进行自填式、匿名问卷调查。　　采用随机抽样的方法，应用自行设计的《广东省社区居民调查表》，对到社区卫生服务机构就诊的社区居民进行问卷调查。　　（3）调查内容：　　全科服务团队成员调查内容包括：一般情况，团队成员对全科团队服务模式的认知及工作满意度。　　社区居民调查内容包括：性别、年龄、文化程度、职业等人口学特征，社区居民对全科服务团队的知晓情况，以及社区居民对卫生服务需求的调查等。　　3．关键人员访谈法　　关键人员选取熟悉全科团队服务和管理运行情况的团队长或团队骨干成员为访谈对象，了解当前广东省社区全科服务团队在运行过程中存在的问题与主要建议等。　　4．专题讨论小组　　专题讨论小组根据预调查情况，对调查问卷进行修改与完善。并根据对广东省全科服务团队成员与社区居民的调查结果，提出全科服务团队发展策略。　　5．专家访谈法　　召开“广东省社区全科服务团队规范化建设与管理模式研究”研讨会，研讨会所邀请专家来自广东省广州、深圳、佛山、东莞、中山等地社区卫生服务机构的中心主任、中心副主任或各科室主要负责人，同时还邀请主管行政机构的主要负责人。研讨会针对广东省社区全科服务团队发展策略进行研讨，共有58名专家出席。　　研究结果:　　本次调查共涉及45支全科服务团队，共295名全科服务团队成员，平均每支团队拥有成员6.56人。　　被调查对象中，有197人（66.8％）表示支持社区开展全科团队服务模式。分别有185人（62.7%）、193人（65.4%）、181人（61.4%）、173人（58.6%）、181人（61.4%）表示开展全科团队服务模式有利于“社区卫生服务机构的发展”、“提高成员积极性”、“提高自身素质”、“提高工作效率”以及“增进社区居民的信任”。　　有90.7%的团队成员认为团队长需要有“激励成员的能力”；分别有89.5%、88.7%、86.3%的团队成员认为团队长需要有“专业技术能力”、“业务管理能力”与“人际沟通能力”。　　对成员工作满意度调查发现，有43.1%的成员对日常工作量表示“一般”，有23.0%的成员表示“不满意”。有70.5%的成员表示工作没有归宿感，主要原因为“保险、福利待遇差”与“没有编制”。仅17.3%的成员对中心的绩效考核满意。　　团队人员配备上，有104人（35.3%）认为需要由8—10人组成，有96人（32.5%）认为需要由6—7人组成；有96.0%的团队成员认为需要有全科医生，有85.3%的团队成员认为需要有社区护士，有81.3%的团队成员认为需要有公共卫生医师。　　团队成员对全科服务团队组建前后的效果表示认同，希望团队的组建方式倾向于采取竞聘上岗和双向选择相结合的方式。　　通过个人访谈发现，目前全科服务团队运行中存在的问题主要有：①人力资源不足；②补偿不足；③全科服务团队成员的基本素质有待提高；④绩效考核机制有待完善；⑤信息化程度不高；⑥缺乏居民的理解与支持；⑦缺乏相关法律、规章制度的保障。　　本研究调查社区居民1258名，仅300人（23.8%）听说过全科服务团队，主要途径为“社区宣传”与“网络或媒体”。对居民的卫生服务需求调查发现，居民对团队的就诊服务、健康教育服务与上门服务方面的需求迫切。　　结论:　　目前广东省全科团队服务的发展面临着诸如政府投入、人员建设、运行管理体系建设等诸多因素的制约，应进一步加大政府对于社区卫生服务的资金投入、人员培训、制度创新等方面的扶持力度，以促进全科服务团队全面、科学、健康和可持续发展。
%U https://d.wanfangdata.com.cn/thesis/ChJUaGVzaXNOZXdTMjAyMTEyMDESB0Q1OTc1OTIaCDlvOG41Y2k2
%W 北京万方数据股份有限公司

%0 Thesis
%A 陈奕如
%Y [冯启明]
%T 广西乡镇卫生院精神卫生服务绩效评价研究
%I 广西医科大学
%9 硕士
%G chi
%D 2019
%K 乡镇卫生院; 精神卫生服务; 绩效评价; 健康教育
%X 目的:　　借鉴国内外绩效评价的理论和方法，通过文献研究、Delphi专家咨询法等方法，建构科学可行的符合广西实际的乡镇卫生院精神卫生服务绩效评价指标体系，同时检验其信度和效度;以广西乡镇卫生院为评估单位，采用因子分析方法构建乡镇卫生院精神卫生服务综合评估模型，评价广西乡镇卫生院精神卫生服务绩效及影响绩效的主要因素，从而提出改善广西乡镇卫生院精神卫生服务绩效的对策建议。　　方法:　　1.通过文献研究和德尔菲(Del Phi)专家咨询法，建构乡镇卫生院精神卫生服务绩效评价指标体系。　　2.采取分层整群随机抽样方法抽取广西45所乡镇卫生院，开展乡镇卫生院精神卫生服务现状评估调查。　　3.采用克朗巴赫α系数评价指标体系的内部一致性信度。采用因子分析法进行结构效度分析。　　4.采用因子分析法建立乡镇卫生院精神卫生服务绩效的综合评价模型，评价广西乡镇卫生院精神卫生服务绩效。　　结果:　　1.采用Delphi专家咨询法，进行两轮专家咨询，筛选指标，确定指标体系。专家积极系数分别为87.5％和100.0％;专家权威系数分别为0.82±0.06和0.84±0.01;协调系数分别为0.221和0.267（P均＜0.001）。最终建立包含了3项一级指标、11项二级指标、49项三级指标的乡镇卫生院精神卫生服务绩效评估指标体系。　　2.广西乡镇卫生院精神卫生服务绩效现状评估调查显示:(1)乡镇卫生院精神卫生服务经费投入不足，来源较为单一。(2)卫生技术人员整体数量不足，质量不高。(3)乡镇卫生院精神卫生人力缺乏，以兼职人员为主，质量不高。(4)在“强基层”政策支持下，乡镇卫生院基础设施得到较明显改善。(5)乡镇卫生院运营质量和基本医疗服务效率有待提高。(6)农村已基本建立了严重精神障碍防治网络，但多部门协作的综合管理协调机制有待完善。(7)乡镇卫生院严重精神障碍患者管理服务能力仍有待提高。(8)乡镇卫生院医务人员工作负荷大、工作满意度和薪酬满意度低、职业成就感缺乏。(9)乡镇卫生院医务人员精神卫生知识知晓率较低。(10)农村居民精神健康素养不高，精神卫生知识知晓率低。　　3.信度检验显示，指标体系整体的克朗巴赫α系数为0.782，一级指标的三个维度克朗巴赫α系数在0.642-0.720之间。结构效度分析显示，采用因子分析法，进行主成分的提取，最终提取了前5个主成分，其累积贡献为75.61％。5个主成分因子体现了精神卫生服务中的投入、过程和效果的内容，因子分析得到结果与构建的指标体系结构相近。　　4.采用因子分析法建立的乡镇卫生院精神卫生服务绩效综合评价模型，由基本医疗服务因子、投入产出因子、知识态度因子、精神卫生政策支持因子和运营保障因子等组成:F综合=0.3814F基本医疗服务+0.2200F投入产出+0.1466F知识态度+0.1375F政策支持+0.1145F运营保障。乡镇卫生院的投入产出因子和精神卫生政策支持因子得分较高，基本医疗服务因子的得分较低。根据模型分别计算45所乡镇卫生院的精神卫生服务综合绩效得分，按照从小到大的顺序将得分进行排列，分为“差”、“中”和“好”三个等级，评定为“差”的有11所（占24.4％），“中”的有21所（占46.7％），“好”的有13所（占28.9％）。　　结论:　　1.本研究运用Delphi法构建的乡镇卫生院精神卫生服务绩效评价指标体系，经过两轮专家咨询，达成了共识，专家权威系数高，科学可信。　　2.所构建的乡镇卫生院精神卫生服务绩效评价指标体系具有较好的内部一致性信度、良好的结构效度，可用于评估乡镇卫生院精神卫生服务绩效。　　3.采用因子分析法建立的乡镇卫生院精神卫生服务绩效综合评价模型分析结果，和绩效现况调查结果基本一致，说明所建构的模型有较好合理性。　　对策建议:　　1.加强政府领导，建立健全政府领导、部门合作、社会参与的精神卫生综合管理协调机制。　　2.建立健全以政府投入为主，多渠道的精神卫生工作投入机制。　　3.加强乡镇卫生院精神卫生服务管理人员队伍建设。　　4.进一步提升乡镇卫生院严重精神障碍患者的管理服务能力，建立健全精神障碍社区康复服务体系。　　5.加强精神卫生健康教育，提高农村居民精神健康素养。
%U https://d.wanfangdata.com.cn/thesis/ChJUaGVzaXNOZXdTMjAyMTEyMDESCFkzNTU1MTY4Ggg5bzhuNWNpNg%3D%3D
%W 北京万方数据股份有限公司

%0 Thesis
%A 刘轩睿
%Y [王烈]
%T 辽宁省乡镇卫生院医务人员抑郁症状和工作满意度的影响因素研究
%I 中国医科大学
%9 硕士
%G chi
%D 2017
%K 医务人员; 抑郁症状; 工作满意度; 组织支持感
%X 目的:乡镇卫生院是农村三级医疗卫生服务体系的枢纽，以维护当地居民健康为中心，承担基层卫生行政部门所委托的卫生管理职能。乡镇卫生院医务人员是卫生服务体系的重要组成部分，有研究显示，乡镇卫生院的医务人员的心理健康水平普遍偏低，工作满意度整体也不高。医务人员的心理健康和对工作的满意程度与医疗服务质量、效率及病人满意程度密切相关，具有心理问题和较低的工作满意度将直接导致较差的医疗服务效率和医疗服务质量，从而直接影响正常发挥医疗服务系统的整体功能。要调动医务人员的工作创造性、主动性和积极性，维护医务人员的心理健康，提升卫生人力资本的价值，就需要一套即便于操作又完善可行的机制。因此，把握卫生服务人员的心理健康和心理需求，及时发现并解决问题成为了解决这一问题的关键所在，而提高乡镇卫生院医务人员的心理健康状况和工作满意度，成为达到此目的的最重要和最方便的手段之一。　　抑郁症状是指由于情绪的低落和冷漠等而导致的由悲观和失望所构成的负面心理状态。工作满意度最早由Hoppock在《工作满意度》一书中提出，即工作者在心理和生理两个方面对工作情境的主观自觉反应和对环境氛围因素的满足感受[16]。本研究以乡镇卫生院医务人员为研究对象，调查辽宁省乡镇卫生院医务人员抑郁症状和工作满意度情况，将医疗事故恐惧、职业紧张和组织支持感作为自变量，心理资本作为中介变量，抑郁症状和工作满意度作为因变量，构建理论模型，为制定减少乡镇卫生院医务人员抑郁症状患病率，增加乡镇卫生院医务人员工作满意度的相关策略提供科学依据，并从积极心理学角度为改善乡镇卫生院医务人员心理健康和工作满意度方面提供建议，进而提高基层医疗卫生服务机构的服务水平，加强基层卫生服务机构建设。　　因此，本研究在文献梳理及前期课题研究的基础上，提出如下研究假设:　　假设1:辽宁省乡镇卫生院医务人员中抑郁症状的流行情况高于全国平均水平;　　假设2:医疗事故恐惧感会导致乡镇卫生院医务人员抑郁症状增加;　　假设3:职业紧张会导致乡镇卫生院医务人员抑郁症状增加，工作满意度降低;　　假设4:组织支持感可减少乡镇卫生院医务人员抑郁症状，并提高工作满意度;　　假设5:心理资本在职业紧张感对乡镇卫生院医务人员抑郁症状和工作满意度的关系中具有中介作用;　　假设6:心理资本在组织支持感对乡镇卫生院医务人员抑郁症状和工作满意度的关系中具有中介作用。　　研究方法:本研究采用多阶段分层整群抽样的方法，在辽宁省的14个城市中选取本溪市、鞍山市、沈阳市、朝阳市、铁岭市五个城市（涵盖了辽宁省的东、南、中、西、北），每个城市随机抽取乡镇卫生院，以全部医务人员为研究对象，采用基本信息问卷、抑郁症状问卷、工作满意度问卷、医疗事故恐惧问卷、付出回报失衡问卷、组织支持感问卷、心理资本问卷等7项问卷调查。通过建立统一的数据库，应用EpiData3.1软件进行双录入，应用SPSS17.0和Amos6.0进行统计分析;应用描述性统计分析乡镇卫生院医务人员的一般特征;应用相关分析明确乡镇卫生院医务人员抑郁症状和工作满意度的相关因素;应用分层回归分析确定抑郁症状和工作满意度的影响因素及其作用强度，初步提出各因素对抑郁症状和工作满意度影响作用的理论模型;应用bootstrapping策略[69]检验心理资本在医疗事故恐惧、职业紧张、组织支持感和抑郁症状及工作满意度之间的中介作用;使用Amos6.0对SPSS基础上所提出的理论模型进行验证分析。　　结果:1、医疗事故恐惧、超负荷、付出回报比、组织支持感与抑郁和工作满意度显著相关，医疗事故恐惧、付出回报比、组织支持感与心理资本显著相关。2、性别、受教育程度、生活事件、医疗事故恐惧、超负荷、付出回报比、组织支持感、心理资本对抑郁症状有显著性影响。其中，影响最大的是心理资本和付出回报比。女性医务工作者、受教育程度低者、经历生活事件者抑郁症状水平高;对医疗事故越恐惧者，抑郁症状的水平越高;付出回报失衡和超负荷者，抑郁症状水平高;组织支持感越低者，抑郁症状水平越高;心理资本得分越低者，抑郁症状水平越高，其中韧性和乐观维度得分低者尤其如此。3、心理资本、韧性、乐观在付出回报比、组织支持与抑郁症状之间起到部分中介作用，韧性和乐观在医疗事故恐惧与抑郁症状之间起到部分中介作用。4、年龄、受教育程度、职位、生活事件、超负荷、付出回报比、组织支持感、心理资本对工作满意度有显著性影响。其中，影响最大的是组织支持感和心理资本。年龄小的医务工作者、受教育程度低者、医生、未经历生活事件者，工作满意度高;付出回报失衡和超负荷者，工作满意度低;组织支持感越高者，工作满意度越高;心理资本得分越高者，工作满意度越高，其中希望维度得分高者尤其如此。5、心理资本、希望在付出回报比、组织支持与工作满意度之间起到部分中介作用。6、对医疗事故恐惧程度高的直接作用为抑郁症状水平高;超负荷的直接作用为抑郁症状水平高、工作满意度低;付出回报失衡的直接作用为抑郁症状水平高、工作满意度低，通过心理资本影响抑郁症状和工作满意度的间接作用不显著(p＞0.05);组织支持感高的直接作用为抑郁症状水平低、心理资本和工作满意度水平高，间接作用为通过心理资本影响抑郁症状的水平和工作满意度(p＜0.01)。　　结论:1、发现了辽宁省乡镇卫生院医务人员中抑郁症状的流行率为53.4％。2、职业紧张会导致乡镇卫生院医务人员抑郁症状增加，工作满意度降低;3、组织支持感可减少乡镇卫生院医务人员抑郁症状，并提高工作满意度;4、心理资本在职业紧张感对乡镇卫生院医务人员抑郁症状和工作满意度的关系中具有中介作用;5、心理资本在组织支持感对乡镇卫生院医务人员抑郁症状和工作满意度的关系中具有中介作用。
%U https://d.wanfangdata.com.cn/thesis/ChJUaGVzaXNOZXdTMjAyMTEyMDESCFkzMjY3ODYwGgg5bzhuNWNpNg%3D%3D
%W 北京万方数据股份有限公司

%0 Thesis
%A 贾佳
%Y [李浴峰]
%T 武警某基层卫生干部任职环境与离职意向研究
%I 河北医科大学
%9 硕士
%G chi
%D 2015
%K 武警部队; 卫生干部; 工作满意度; 组织承诺; 离职意向
%X 目的:针对武警部队基层卫生干部的组织特征和职业特点，通过对武警某部基层卫生干部任职环境（主要包括工作满意度和组织承诺）、离职意向的调查，了解基层卫生干部近几年的工作现状和发展趋势，研究影响个体效能的因素及相互关系，探讨针对武警部队基层卫生干部的管理方法，为构建基层卫生干部激励机制提供实证依据，提高以完成执勤、处突、维稳为主要任务的遂行多样化任务卫勤保障能力，确保部队战斗力的提升和部队中心任务的圆满完成。　　方法:采用方便抽样的方法，分别于2010年10月和2014年10月对驻华北地区武警某部基层卫生干部（包括医生、技师、护士）进行了调查，调查工具参考明尼苏达工作满意度量表、组织承诺三因素量表和离职意向量表，并引入人口学特征变量、组织特征变量设计完成调查问卷;应用SPSS19.0软件录入与分析数据，采用统计学方法包括独立样本t检验、卡方检验和方差分析。　　结果:　　1、卫生干部人口学特征和基本情况:在性别、年龄、衔职、学历、毕业院校、工作年限等方面，两年间基层卫生干部基本情况的差异无统计学意义(P＞0.05)，工作岗位、职称方面有政策调整。　　2、工作满意度结果:基层卫生干部总体工作满意度2010年均分为3.85±0.50，2014年均分为4.05±0.53，两年度间工作满意度差异有统计学意义(t=2.373，P=0.019)。比较两年度各维度满意度，其中关系满意度(t=3.442，P=0.001)和成就感满意度（t=2.020，P=0.045）差异有统计学意义。2010年数据显示，不同工作时间的卫生干部工作满意度得分差异有统计学意义（t=2.125，P=0.042）。　　3、组织承诺结果:基层卫生干部组织承诺均分，2010年为3.77±0.50，2014年为3.85±0.50，两年度间总得分差异无统计学意义(t=1.037，P=0.302)。各维度间得分差异无统计学意义。2010年数据显示，不同毕业院校的卫生干部组织承诺得分差异具有统计学意义（t=2.383，P=0.016）。　　4、离职意向结果:基层卫生干部离职意向得分2010年为2.27±0.81，2014年为2.18±0.75，两年度间离职意向差异无统计学意义。2010年数据显示，不同年龄组间离职意向得分的差异有统计学意义(t=5.829，P=0.005);不同工作年限的卫生干部离职意向得分差异有统计学意义（t=7.676，P=0.001）。2014年数据显示，不同年龄（t=3.453，P=0.037）和学历（t=2.789，P=0.047）的卫生干部离职意向得分差异有统计学意义。　　结论:　　1、基层卫生干部人口学特征在一定时期内较稳定，组织特征略有变化。　　2、基层卫生干部工作满意度呈上升趋势，工作时间是满意度的影响因素。　　3、基层卫生干部的组织承诺呈上升趋势，毕业院校是组织承诺的影响因素。　　4、基层卫生干部的离职意向呈下降趋势，年龄、工作时间和学历是离职意向的影响因素。
%U https://d.wanfangdata.com.cn/thesis/ChJUaGVzaXNOZXdTMjAyMTEyMDESCFkyNzg1MTA1Ggg5bzhuNWNpNg%3D%3D
%W 北京万方数据股份有限公司

%0 Thesis
%A 周秀雯
%Y [赵成]
%T 珠海斗门区基层医疗卫生机构绩效考核效果满意度研究
%I 西南交通大学
%9 硕士
%G chi
%D 2015
%K 基层医疗卫生机构; 绩效考核; 医护人员; 工作满意度
%X 为了更好地对医药卫生体制进行改革，让更多的医护人员自觉主动地开展工作，以使医疗服务水平不断得以提升。在2012年年初开始，珠海斗门区对全区基层医疗卫生单位进行绩效考核。经过三年多来的实践，绩效考核制度在取得一定成效的同时，还存在着各种各样的问题。探讨基层医疗卫生机构绩效考核制度在实施过程中取得的成绩，并迸一步提升绩效考核效果，有利于稳定基层医疗卫生机构医护人员队伍、充分调动医务人员的工作积极性和创造性、提升医务人员的自身综合素质，也有利于斗门区卫生计生事业的发展。　　该研究在咨询卫生计生行政部门卫生管理人员、对基层医疗卫生机构管理人员、医护人员、患者进行面对面访谈及抽样问卷调查的基础上，进行深入而系统的调查和咨询，以及把定量分析和定性分析等有机结合在一起，分析并研究现行考核制度的实施情况，并结合人力资源管理中的激励以及相关思想、采用一定的理论与方法，而且给出了提升绩效考核效果的建议。　　实行绩效考核必须以调动医务人员工作积极性为导向，要避免出现平均化的趋势，还甚至要避免出现新的不公平情况。基于此，本文得出了进一步提升基层医疗卫生机构绩效考核效果的对策和建议:　　一是充分发挥绩效考核指挥棒作用，合理平衡基本医疗和基本公共卫生服务工作，拓宽绩效考核结果运用渠道　　二是建立科学合理的绩效考核体系，简化绩效考核指标，适当调整绩效总量和绩效工资比例，科学确定考核周期　　三是提高基层医疗卫生机构服务能力，加强基层卫生人才队伍建设，加强机构内部管理。本文的研究结果将为斗门区进一步提升基层医疗卫生机构绩效考核效果提供参考。
%U https://d.wanfangdata.com.cn/thesis/ChJUaGVzaXNOZXdTMjAyMTEyMDESCFkzMDM3ODYyGgg5bzhuNWNpNg%3D%3D
%W 北京万方数据股份有限公司

%0 Thesis
%A 董亚
%Y [王红妹]
%T 姜山镇农村公共卫生项目化管理模式的实施及成效分析
%I 浙江大学
%9 硕士
%G chi
%D 2012
%K 公共卫生; 项目化管理模式; 专职人员; 运行成效
%X 研究目的：　　 本研究通过对鄞州区姜山镇公共卫生工作项目化管理模式的深入剖析，探索适合我国农村公共卫生服务的管理模式，并对该模式管理下的公共卫生工作运行成效进行分析，从而评价该管理模式的可行性和有效性，为全国广大农村社区公共卫生管理工作提供实践经验。　　 研究方法：　　 1、文献检索：　　 查阅国内外公共卫生服务管理的相关文献，构建姜山社区公共卫生项目化管理的理论基础。　　 2、现状调查　　 项目化实施前后公共卫生项目开展状况，并与经济水平类似地区的公共卫生服务水平进行比较。　　 3、问卷调查　　 调查居民对公共卫生工作满意度。问卷设计通过文献研究、专家咨询确定，并经过预调查来完善。问卷采用问答方式进行。　　 4、个人深入访谈　　 对3类人员进行访谈：3位卫生局领导、3位中心领导和5位村委会领导。了解他们对社区卫生服务中心实行公共卫生项目化管理的看法。　　 5、数据录入与统计分析　　 应用epidata3.1进行数据录入，应用spss13.0进行统计分析，描述性统计分析对基线数据描述，用卡方检验、t检验等比较实施前后的差异。　　 研究结果：　　 1、建立了公共卫生项目化管理模型。根据项目化管理理论建立组织管理结构、编制项目清单并按项目生命周期进行项目化管理运作。　　 2、成功实践了公共卫生专职化队伍建设。每站配备一名公共卫生服务专职人员，人头经费由财政保障确保责任到人。实施后公共卫生人员素质明显提高。　　 3、居民健康状况改善。通过项目化管理的实施，主要慢性病患者(高血压和糖尿病)的监测指标(血压和血糖)都明显下降。对相关疾病的了解程度有明显好转，其中高血压知晓率由68.37％提高到97.66％，糖尿病知晓率由70.58％提高到95.59％。　　 4、公共卫生服务范围和能力得到明显提升。实施后公共卫生服务范围在原有的基础上扩展到三大类十二项。公共卫生服务能力明显提升。居民建档率明显上升，高血压检出率、管理率、规范管理率、治疗率和控制率分别15.8％、92.1％、89.0％、84.5％和75.1％，糖尿病检出率、管理率、规范管理率、治疗率和控制率分别达3.3％、97.9％、95.4％、67.9％和68.7％，都超过了浙江省关于慢性病管理的考核目标率及全区平均水平，且优于江苏、福建经济发展水平类似地区的管理指标。随访人次明显增多，随访方式由实施前的集体随访方式逐渐转化成家庭入户随访。公共卫生服务的开展同时推动了基本医疗业务的发展。　　 5、成功搭建信息化平台并实现资源的共享。姜山社区将医院信息管理系统(HIS)、检验管理信息系统(LIS)、慢性病管理、妇儿保健等多个系统整合到社区医生综合工作平台，公共卫生专员借助3G全科电脑实现信息化服务，实时记录随访对象各种信息。　　 6、公共卫生项目化管理得到了卫生局领导，村委会领导及居民的高度评价。卫生局及村委会领导对公共卫生工作均持肯定态度，慢性病管理居民满意度达97.4％，总体来看公共卫生专员的文化素养和服务能力还是得到了当地群众的高度评价和认可。　　 7、主要不足：1)公共卫生专员队伍中临时和返聘人员占了大多数，队伍存在不稳定现象；且组成结构中有部门乡村医生，业务底子薄，需加强专业培训。2)公共卫生资金保障机制还待进一步完善，公共卫生经费中并没有对临时用工和乡村医生进行专项拔款；公共卫生经费预算不够精细，亟需建立预算管理执行机制。3)信息化建设尚未实现与上级医院及其他地区的联网及资源共享。　　 研究结论：　　 1、姜山社区公共卫生项目化管理模式已基本建立，并且能在农村社区良好运作。　　 2、成功实践了公共卫生专职化队伍的建设，是国内公共卫生人员管理模式的创新。　　 3、信息化平台的建立和资源共享有效推动了公共卫生工作的开展，并使公共卫生管理效能得到明显提升。　　 4、项目化管理实施后取得明显的社会效益。公共卫生服务范围和服务水平得到提高，高于同地区平均水平且超过同类地区。
%U https://d.wanfangdata.com.cn/thesis/ChJUaGVzaXNOZXdTMjAyMTEyMDESCFkyMTE5NzE4Ggg5bzhuNWNpNg%3D%3D
%W 北京万方数据股份有限公司

%0 Thesis
%A 杨柽
%Y [胡国良]
%T 南昌市三家医疗机构医务人员艾滋病知识、态度调查及影响因素分析
%I 南昌大学
%9 硕士
%G chi
%D 2018
%K 医务人员; 艾滋病知识; 歧视态度
%X 目的：　　了解医疗机构医务人员艾滋病知识掌握情况及对艾滋病歧视现状，分析医务人员艾滋病知识及歧视态度的影响因素，为有关部门制定更加有效的艾滋病综合防治对策和干预措施提供参考。　　方法：　　本研究为横断面调查，选取南昌市3家医院医务人员为调查对象，采用方便抽样的方法，共计调查1600人。采用自制的医务人员艾滋病知识及艾滋病歧视态度问卷进行调查。所有数据使用 Epidata3.1软件进行数据的双录入。SPSS21.0软件进行统计分析，利用单因素分析和非条件多因素二分类 Logistic回归分析筛选出医务人员艾滋病知识及艾滋病歧视态度的影响因素。　　结果：　　（1）本次调查确认有效问卷1521份，男性501人，女性1020人，平均年龄为（32.14±9.48）。调查的医务人员艾滋病相关知识的总知晓率为65.67%。正确率最低的试题是“发生艾滋病病毒职业暴露后，预防性用药时间应最好在几小时之内？”仅为14.66%；回答正确率最高的试题为“发生性行为时使用避孕套可以减少被感染HIV的概率吗？”为95.53%。　　（2）通过单因素 Logistic回归发现，不同性别、婚姻状况、文化程度、职业分工、年龄、从医时间、暴露危险性及是否接受过培训为医务人员艾滋病知识知晓率高低的影响因素。通过非条件多因素二分类Logistic逐步回归分析，结果显示，艾滋病知识知晓率高与性别男性、文化程度高、工作年限长、接受过培训及职业暴露危险性高有关。不同科室岗位艾滋病知识知晓率不同，临床岗位的艾滋病知识知晓率高，后勤及行政岗位的医务人员知晓率低。　　（3）艾滋病相关歧视态度共计16题，艾滋病歧视分数达32分以上的人数有636人，艾滋病歧视率为41.81%。自制量表中测试题“都是些生活作风不好的人，才可能感染HIV。”歧视性回答最高，为41.49%，“医务人员治疗或护理HIV阳性患者应像对其他病人一样对待。”歧视性回答最低，为18.47%。　　（4）对不同特征人群中艾滋病歧视率进行单因素比较，结果显示，不同性别、年龄、工作满意度、婚姻状况、暴露危险性、接受过培训、文化程度、职业分工、家庭出生、知道《艾滋病防治条例》及是否同情艾滋病人的医务人员艾滋病歧视情况差异均有统计学意义（ P<0.05）。通过非条件多因素二分类Logistic回归分析显示，艾滋病歧视跟艾滋病知识知晓率低、职业暴露危险性高、文化程度偏低、家庭出生来自农村、工作满意程度低及不同情艾滋病病人有关。不同科室岗位医务人员艾滋病歧视率不同，临床医生及药师艾滋病歧视率较低，护士、医技及后勤行政岗艾滋病歧视率较高。　　结论：　　（1）医务人员对艾滋病某些知识的认识仍存在一定欠缺，尤其是艾滋病职业暴露防护知识知晓率偏低，需要进一步加强艾滋病相关知识培训，并做好评估工作，全面提高医务人员艾滋病相关知识知晓率。　　（2）医务人员对艾滋病人及感染者存在一定程度歧视，要加大医务人员艾滋病反歧视教育，其次是艾滋病职业暴露防护知识培训，同时需加强医务人员职业道德教育，从而降低医务人员对艾滋病病人及感染者的歧视程度。
%U https://d.wanfangdata.com.cn/thesis/ChJUaGVzaXNOZXdTMjAyMTEyMDESCUQwMTQyMDgzMRoIOW84bjVjaTY%3D
%W 北京万方数据股份有限公司

%0 Thesis
%A 王双
%Y [胡惠华, 朱光]
%T 郑州市两种社区卫生服务模式运行效果比较
%I 郑州大学
%9 硕士
%G chi
%D 2013
%K 片医负责制; 社区卫生服务; 运行机制; 就医满意度
%X 目的：　　 通过分析近四年郑州市社区卫生服务量动态变化情况，“片医”模式与非“片医”模式社区卫生服务机构在卫生服务功能实现上的对比情况，医务人员工作满意度和居民就医满意度的对比情况，研究“片医”模式与非“片医”模式机构的运行机制对卫生服务功能实现的影响，为推进基层医疗机构建设研究提出相关的理论基础。　　 方法：　　 通过文献研究，收集整理社区卫生服务发展有关政策、实践进展资料及与课题相关的统计资料和研究报告;通过现况调查，收集郑州市2008～2011年“片医”模式社区卫生服务功能情况的年度报表等相关资料;采用问卷调查方法，了解两种模式社区卫生服务机构的运行现况和医务人员及居民的满意度的差异性。　　 结果：　　 2008～2011年郑州市“片医”模式社区卫生服务六个方面年服务量均有所增加;基本医疗服务量占卫生总服务量的比例最多，康复量和计划生育指导量所占比例较小;疾病预防量和健康教育量所占比例逐年增加，基本医疗服务量所占比例逐年减少，初步实现了“以疾病为中心”向“以健康为中心”的转变;在资源配置方面，“片医”模式在固定资产总额、中成药种类和现有观察床位数上高于非“片医”模式，而在用房面积和西药种类上低于非“片医”模式;在人力资源方面，“片医”模式在卫生技术人员总数、防保人数和护士总人数上高于非“片医”模式，而在职称级别上低于非“片医”模式;在公共卫生服务量方面，“片医”模式较好，而在基本医疗服务情况上两种模式各有所长;“片医”模式护士的自感工作量较多，而且医生和护士的收入情况均较低;医生认为两种模式需要改善的因素方面，在卫生服务宣传和机构管理制度上差异具有统计学意义;医生认为影响两种模式双向转诊因素中，在病人不信任双向转诊和影响机构利益上差异具有统计学意义;两种模式医生满意度在工资水平和培训内容上差异具有统计学意义，“片医”模式医生工资水平满意度低于非“片医”模式而在培训内容上高于非“片医”模式;非“片医”模式护士满意度高于“片医”模式护士满意度;居民对“片医”模式专家坐诊知晓率高于非“片医”模式;居民认为非“片医”模式2010年药物费用高于2009年的药物费用，居民对“片医”模式机构整体满意度较高，具体表现在护士服务、医疗费用、方便程度、健康教育等四个方面。　　 结论：　　 1.郑州市社区卫生服务功能发展较好;　　 2.两种模式比较以“片医”模式运行情况相对较好;　　 3.两种模式医生工作满意度尚可而“片医”模式护士满意度较低;　　 4.两种模式以“片医”模式居民就医满意度较高。
%U https://d.wanfangdata.com.cn/thesis/ChJUaGVzaXNOZXdTMjAyMTEyMDESCFkyMzEzNzkwGgg5bzhuNWNpNg%3D%3D
%W 北京万方数据股份有限公司

%0 Thesis
%A 张渊敏
%Y [潘志刚]
%T 我国社区卫生服务的现况
%I 复旦大学
%9 硕士
%G chi
%D 2013
%K 社区卫生服务; 医疗队伍; 诊疗工作; 服务体系
%X 社区卫生服务(Community Health Service，CHS)是以社区为基础，以社区人群的卫生服务需求为导向，综合、经济、方便、可及的基层卫生服务。社区卫生服务机构主要是社区卫生服务中心，工作人员的主体是全科医生，重点人群是妇女、儿童、老年人、慢性病患者、残疾人。服务内容强调预防、医疗、保健、康复、健康教育、计划生育技术指导等“六位一体”。服务特点表现为以人的健康为中心、家庭为单位、社区为范围、需求为导向，有效、经济、方便、综合、连续的基层卫生服务。　　我国社区卫生服务起步较晚，但政府部门正集中力量发展社区卫生服务事业。目前我国社区卫生体系中仍存在较多问题，如全科医生数量少、学历和职称水平低、教育力度不够等。随着我国居民健康需求的不断增加，社区医护比例倒置、分工不明确、诊疗工作量增加等矛盾日益显现。社区全科医生的整体工作满意度较低，全科医生的社会及经济地位都不尽如人意，建议政府部门增加相关人力资源，扩充全科医生队伍，加强全科医生培训，并且建立公平合理的收入分配制度。
%U https://d.wanfangdata.com.cn/thesis/ChJUaGVzaXNOZXdTMjAyMTEyMDESCFkyNzA1MDk4Ggg5bzhuNWNpNg%3D%3D
%W 北京万方数据股份有限公司

%0 Thesis
%A 陈镭
%Y [张冬梅]
%T 基层医改下安徽省乡镇卫生院人才队伍现状及发展对策研究
%I 安徽医科大学
%9 硕士
%G chi
%D 2015
%K 乡镇卫生院; 卫生技术人才; 队伍建设; 体制改革
%X 目的：本研究针对安徽省进行基层医改后乡镇卫生院卫生技术人才队伍（以下简称卫技人才）的现状,收集并整理该省乡镇卫生院卫技人才的相关数据，通过梳理新医改后国家以及安徽省制定的有关政策和法规，从卫技人才的招聘、培训、考核、薪酬策略和晋升几个环节进行归纳，与现实状况进行对比，分析安徽省乡镇卫生院卫技人才队伍存在的问题，探讨更好地发展乡镇卫生院卫技人才队伍的对策与措施。　　方法：通过查阅《中国卫生和计划生育统计年鉴2014》、《安徽省统计年鉴2014》和检索国家卫生和计划生育委员会、安徽省卫生和计划生育委员会、安徽省统计局网站获取安徽省2013年各地区乡镇卫生院卫技人才数量、性别、年龄、任职资格等相关信息。通过采用多阶段抽样的方法，在皖北、皖中和皖南各随机抽取2个县区，再在每个县区随机抽取3所乡镇卫生院(1所中心卫生院和2所一般卫生院)，共18所乡镇卫生院为样本卫生院。采用自制问卷对样本卫生院当日在岗的卫技人员进行问卷调查，并对样本县区卫生局分管乡镇卫生院的领导及样本卫生院的院长进行访谈，内容包括乡镇卫生院基本情况、卫技人才队伍的数量、结构以及培训和薪酬、晋升情况等。将样本地区的人才队伍现状与现行政策要求进行对比，发现基层医改下乡镇卫生院卫技人才队伍建设面临的主要问题，进而探析影响农村乡镇卫生院卫技人才队伍建设的主要原因，并结合国内外成功经验以及安徽省实际现状提出乡镇卫生院卫技人才队伍建设的发展对策。　　结果：截止到2013年底，安徽省共有1387所乡镇卫生院，卫生技术人员共41770人。平均常住每千人口拥有农村执业（助理）医师0.36人，常住每千人口拥有农村注册护士0.21人。皖北地区乡镇卫生院卫技人员数多于皖中和皖南地区，但每千人口卫技人员数少于皖中和皖南。18所样本乡镇卫生院总编制数为777人，按户籍人口的0.953‰设置，实际在岗人员为716人，其中卫生技术人员共685人，占编制数的88.16％，初级职称占74.2%，在具有医学专业学历的卫技人员当中，本科及以上学历者占8.0%，近三年来8.3%的卫技人员从未参加过任何培训，2013年的月收入3000元及以上者占6.8%，54.4%的受访者表示对月收入不满意，对绩效考核效果不满意及非常不满意的占9.2%，对考核内容不满意及非常不满意的占7.6%，。受访者中，尚有11%的人员未纳入编制内管理。　　结论：问卷调查和访谈结果在对照现行政策后，提示安徽省乡镇卫生院的卫技人才队伍现状如下：①人员编制配置到位，结构亟待完善；学历、职称层次偏低；②人才招聘困难，流失增多；③培训机会增多，质量有待提高；④考核满意度较高，指标尚需改进；⑤薪酬满意度较低，激励作用不强；⑥晋升机会公平，但未能与工作实际挂钩。建议：①健全人事管理制度，把招聘的工作权力下放，让基层乡镇卫生院掌握主动权，县区卫生和人事主管部门进行监督，通过合理设置招聘岗位数量、规范招考流程，选拔愿意在本地工作、稳定的卫技人才。同时再出台相应的分流政策，改善乡镇卫生院人才结构；②规范卫技人才培养制度,通过完善人才培养政策、完善人才引进政策、完善对口支援项目等措施，拓宽培养渠道，提高卫技人才专业化水平；③完善卫技人才激励制度,提高卫技人才工作积极性。建议通过提高工资福利水平，完善绩效考核机制，拉开各档次之间的差异，还可以借鉴国外的有效策略，最大限度地激发和调动乡镇医务人员工作的积极性。此外，尚需完善职称晋升制度，为乡镇卫生院的卫技人才创造职业发展机会、自我提高和提高对自己工作的认同感等途径来激励工作热情，让更多的乡镇卫生院卫技人才有机会获得职称晋升，让他们拥有更好的职业前景，以稳定卫技人才队伍。
%U https://d.wanfangdata.com.cn/thesis/ChJUaGVzaXNOZXdTMjAyMTEyMDESB0Q3MDg0MTEaCDlvOG41Y2k2
%W 北京万方数据股份有限公司

%0 Thesis
%A 关丽征
%Y [梁万年]
%T 北京市重性精神疾病社区管理的需求分析和人力资源研究
%I 首都医科大学
%9 博士
%G chi
%D 2011
%K 精神疾病; 社区康复; 需求调查; 人力资源配置
%X 目的:　　 目前国外精神疾病的防治趋势都是以社区为主,而我国社区防治刚刚起步不久,精神疾病工作的总体人力不足,工作团队还没有形成,针对我国的目前现状,本研究主要分析社区康复方式对患者和监护人的巨大影响,了解精神疾病患者及其监护人参与社区康复的需求,同时,结合北京市精神疾病防治专科医院、各区县防治保健所的机构人力资源状况,探索社区精神卫生服务的必要性、可行性和人力配置数量,为北京市整体精神疾病防治模式的探索和人员规划提供实证依据。　　 方法:　　 本研究主要通过问卷调查和信函访谈的方式进行。需求调查对象包括精神分裂症和情感障碍两种疾病的患者及其监护人,其中住院和社区康复的患者共计191人,监护人共187人,均来自北京的城市和农村。调查内容主要为WHOQOL-BREF生存质量和社区卫生服务的意愿、方式方法的需求。同时,选取四家三级甲等专科医院和九个区县专科医院的工作人员,十八个区县精神卫生保健所直属的社区科和各区县社区卫生服务中心精防人员进行工作内容和意愿调查。机构调查主要包括四家三级甲等专科医院和十八个区县的精神专科医院。信函访谈主要针对64名患者和监护人进行需求访谈,同时选取22名管理者和各领域专家进行精神疾病防治问题和对策的访谈。定量资料分析主要采用多元方差分析；定性资料分析主要采用主题框架法。　　 结果:　　 1.需方:住院和社区的精神疾病患者生存质量及社区服务需求　　 住院患者生存质量百分制平均分为60.59；社区患者为48.89,社区患者生存质量较低,两者之间生存质量差异具有统计学意义。目前有31.9％的社区患者提出没有医生进行上门指导。但67.9％的患者认为需要开展社区精神卫生服务,且60.2％的患者愿意参加社区的防治康复。患者最关心的还是病情复发情况,认为社区精神卫生服务的主要内容就是到社区或专科医院就诊,开展社区精神卫生服务的认可方式主要是门诊、电话和上门服务,而且,一个月接受一次门诊,一个月接受一次上门服务较好,对于电话指导,频次可以根据病情有所不同,可以一周或四周一次。目前,只有28.8％患者具有医疗保障,31.4％患者药费支付全部来自自费,72.9％的患者希望社区卫生服务能够完全免费。　　 2.需方:住院和社区患者的监护人生存质量及社区服务需求　　 住院患者监护人生存质量平均分为65.87；社区患者监护人生存质量分数较低,为58.44,而且除心理维度以外,社区来源的监护人在生理维度、社会关系维度、环境维度生存质量评分均低于住院来源的监护人。目前有49.4％的监护人提出没有医生进行上门指导。90.6％的监护人认为需要开展社区精神卫生服务,而且81.8％的患者监护人愿意参加。监护人对社区精神卫生服务的内容和方式要求与患者基本一致,住院患者监护人要求上门指导、电话指导和门诊的频次更高一些。　　 3.供方:北京市精神疾病防治机构人力资源状况及各区县人力配置　　 北京市精神疾病防治专业机构人员总数为3569人,其中医生894人,护理人员1522人,心理人员37人,工娱人员56人,社工6人。正式职工数总数为1391人,与临时员工数基本持平。64.2％工作人员是初级职称；64.9％工作人员学历在大专或本科水平。北京市平均每10万人口5.09名医师,8.67名护士；18个区县专科医院来看,每10万人口平均2.19名医师,2.79护士。经对各区县精神卫生机构的医生进行需求量预测,各个区县医生、护理人员、心理工作人员、社工均存在缺口,合计需增加245医生、304名护士、291心理人员和195名社工。　　 4.供方:北京市精神疾病防治机构人员的工作现状　　 总体来看,66.9％的工作人员愿意从事精神病防治工作但有26.4％比例的人员在考虑转行干其他工作。专业机构人员在每天承担的工作量、工作压力、收入与工作量对比方面处于“不满意”级别,而社区人员除以上三个方面,在工作节奏、工资收入方面也处于“不满意”级别。　　 5.社区精神卫生服务人员对社区服务的观点　　 95.0％人员认为需要开展社区卫生服务,服务的主要任务为预防患者病情复发和监测新发病人；服务内容为药物治疗、康复治疗和心理治疗；服务方式为电话随访、社区门诊服务和上门家访服务；随访间隔是一个月一次。88.7％的社区人员认为当前防治人员很缺乏；预测每个社区精神卫生防治人员平均治疗患者数为50人合适,但实际治疗患者数平均为114人。社区人员开展服务最需要的人员为医生、心理工作者和社会工作者,而且91.5％的工作人员认为需要专业知识的继续教育。　　 6.北京市精神卫生防治中的问题和对策　　 从管理方和专家角度来看,各区县精神疾病防治中存在的主要问题是人员不足；其次是政府重视不足带来的投入不足；再次是社会偏见。解决的对策主要是增加政府投入；增加工作人员编制和待遇,主要通过各种途径引进人才,同时缺乏心理咨询师；建立完整的精神卫生服务体系。　　 结论:　　 本研究从北京市精神卫生防治体系的整体架构出发进行多方研究,即从需方、供方、管理和专家方多层次开展了需求调查与分析。目前,接受社区照顾的患者及其监护人生存质量低下,甚至低于住院患者和监护人,迫切需要加大社区投入,改变社区照顾模式和方式方法。而且,从患者和监护人的接受和参与意愿,从工作人员整体工作满意度、工作意愿和北京市防治体系来看,北京市具有开展社区卫生服务的可行性。开展社区精神卫生服务的主要障碍是政府支持和投入不足,人员缺口较大。针对这些问题的对策是政府加大投入,完善精神疾病的医疗和社区保障体制,加强社区精神卫生服务团队和能力建设。
%U https://d.wanfangdata.com.cn/thesis/ChJUaGVzaXNOZXdTMjAyMTEyMDESCFkxOTgwNjAwGgg5bzhuNWNpNg%3D%3D
%W 北京万方数据股份有限公司

%0 Thesis
%A 王曼丽
%Y [陶红兵]
%T 纵向紧密型医疗联合体绩效评价模型及其绩效改进策略研究
%I 华中科技大学
%9 博士
%G chi
%D 2018
%K 纵向紧密型医疗联合体; 绩效管理; 评价模型; 利益博弈
%X 目的：　　本研究旨在明晰纵向紧密型医疗联合体运行目标和发展趋势的基础上，界定纵向紧密型医疗联合体的绩效形成机制及绩效内涵，构建纵向紧密型医疗联合体绩效绩效评价模型，并用此模型对样本纵向紧密型医疗联合体开展绩效评价实证，探索其绩效改进面临的问题和环境因素，提出适合我国纵向紧密型医疗联合体发展的绩效改进策略，为我国医疗联合体绩效管理提供一定参考。　　方法：　　1.现场调查法　　对湖北省枝江市、宜城市、天津市、深圳市的10家纵向紧密型医疗联合体进行现场调研，搜集卫生统计报表、重点疾病病案首页医疗联合体相关政策等资料；对医务人员（核心医院539人、基层医疗机构311人）和患者（门诊患者345人，住院患者278人）开展工作满意度和医疗服务体验调查。　　2.定性研究方法　　①文献分析法：利用Pubmed、Web of Science等英文数据库和CNKI、万方等中国期刊网等数据库搜集国内外关于医疗联合体绩效的文献，以了解医疗联合体绩效研究现状和趋势；②个人深入访谈：基于扎根理论设计访谈提纲，对10家纵向紧密型医疗联合体所在区域的卫生管理人员、医疗机构绩效管理人员、医疗联合体专家等共43人开展访谈，以了解样本绩效发展现况；③专家咨询法：通过制定《纵向紧密型医疗联合体绩效评价指标体系专家咨询表》，对15名相关专家开展两轮咨询，用于筛选纵向紧密型医疗联合体绩效评价指标体系；④专家评分法：通过选取18位医疗联合体专家对医疗联合体运行目标及其子目标打分，构建纵向紧密型医疗联合体运行目标体系；选择7位专家对绩效评价指标进行评分，检验该指标体系的内容效度；选择13专家对绩效评价指标的重要性进行评分，初定绩效评价指标体系权重；⑤扎根理论：借助扎根理论原则，运用Nvivo10软件对43份访谈记录进行分析，用于界定纵向紧密型医疗联合体绩效形成机制及绩效内涵；⑥内容分析法：通过对43份访谈记录开展内容分析，归纳纵向紧密型医疗联合体绩效改进问题集合；⑦SWOT分析法：从优势、劣势、机遇、威胁的角度，探索样本纵向紧密型医疗联合体绩效改进面临的环境因素；⑧利益相关者分析：用于了解样本绩效改进利益主体的利益诉求及利益博弈。　　3.定量分析方法　　①样本选择方法：通过典型抽样获取10家实证样本；通过理论、目的、滚雪球抽样开展对43位知情人的个人深入访谈；②数理统计方法：利用描述性统计分析法分析10家样本纵向紧密型医疗联合体的资源配置和服务提供现状；利用熵值法优化纵向紧密型医疗联合体绩效评价指标体系权重；运用功效系数法分别对5家县域和5家市区纵向紧密型医疗联合体的绩效开展综合评价。　　结果：　　1.纵向紧密型医疗联合体概念和特征界定　　纵向紧密型医疗联合体是指为了提高医疗资源配置效率，上级医院和基层医疗机构之间以所有权和产权为纽带，通过人力、财力、物力、信息和技术等资源的统一管理和调配，依托重组、直管、托管、兼并等形式，在实施法人治理管理制度之下，建成的上下层级医疗机构之间的纵向利益共同体和责任共同体。它具有统一性、集团性、协同性三个重要特征。　　2.纵向紧密型医疗联合体运行目标体系构建　　纵向紧密型医疗联合体运行目标体系可以概括为医疗服务需方、供方、管方和其他方的目标集合，其中需方是运行目标体系的主要目标维度（该维度与运行目标之间的重要性和紧密性的均值为4.71），医疗卫生环境改善（4.88）、医疗资源配置优化和运行效率提高（4.79）、医疗服务体验良好（4.67）是运行目标子目标中排名前三的目标条目。　　3.纵向紧密型医疗联合体绩效形成机制理论框架构建　　本研究基于扎根理论共获取43份访谈稿，其中34份（90%）用于理论构建，剩余9份（20%）用于理论饱和度检验。在利用Nvivo10对访谈稿三级编码后，本研究构建了理论饱和、包含5个理论假设的纵向紧密型医疗联合体绩效形成机制理论框架，即纵向紧密型医疗联合体绩效的形成是前提条件（政府行政命令、基层医疗机构需求、上级医疗机构能力和意愿、居民需求、市场竞争）、行动策略（管理制度建设、资源共享、医疗服务协同）和维持条件（医保配套改革、政府配套政策的制定和落实）共同作用的结果。　　4.纵向紧密型医疗联合体绩效内涵界定　　纵向紧密型医疗联合体绩效内涵理论框架包括7个绩效层面（卫生服务可及性、卫生服务可负担性、卫生服务数量、卫生服务质量、卫生服务效率、卫生服务效果、卫生服务效益）、19个绩效点（医疗服务量、其他服务量、物质可负担性、精神可负担性、时间可及、地理可及、服务可及、期望寿命、健康素养、健康水平、学术效益、社会效益、经济效益、结果质量、过程质量、结构质量、医务人员工作效率、资源利用效率、其他效率）、1个理论框架政策目标、6个相关理论假设。　　纵向紧密型医疗联合体绩效是指在一定条件的作用下，为了实现提高医疗服务提供质量和效率、改善医疗服务利用现状、优化医疗卫生环境以及提高居民健康水平等目标，纵向紧密型医疗联合体通过完善内外部管理制度建设和人、财、物、信息等医疗资源共享等措施，结合其自身医疗服务提供和管理行为，在一定的时间之后，所带来的医疗卫生服务可及性、卫生服务可负担性、卫生服务数量、卫生服务质量、卫生服务效率、卫生服务效果、卫生服务效益层面的综合变化及变化程度。　　5.纵向紧密型医疗联合体绩效评价模型构建　　纵向紧密型医疗联合体绩效评价概念框架包含卫生服务可及性、可负担性、数量、质量、效率、效果、效益7个维度。纵向紧密型医疗联合体绩效评价指标体系包含6个维度24个一级指标，其克朗巴哈α信度系数为0.758，各个指标条目水平的内容效度均在0.78以上、体系水平的内容效度为0.96，熵值法优化的指标权重分布中，x4、x8、x9三个指标的权重最高。　　纵向紧密型医疗联合体绩效评价模型包含运行目标、绩效评价主体（政府相关部门）、绩效评价对象（纵向紧密型医疗联合体）、绩效评价工具（6个维度24个二级指标的绩效评价指标体系）、绩效评价工作的开展和实施（报表、政策、问卷等数据资料搜集和一年一次考评）、绩效评价结果应用（反馈沟通、目标促进、工具完善、激励机制构建）等多个方面。　　6.纵向紧密型医疗联合体绩效评价实证　　10家样本调研中，共回收上级医院医务人员工作满意度问卷539份，基层医疗机构医务人员工作满意度问卷311份；回收门诊患者体验问卷345份，住院患者体验问卷278份。10家样本均在2010后建立，均为"二级医院+基层医疗机构"的地域模式。县域A1和市区D2纵向紧密型医疗联合体的综合功效系数在两区域中最高，分别为3.3660和3.1723。A1和D2的共性特征为上级医院均具有建立纵向紧密型医疗联合体的条件；政府有作为；区域信息化建设相对较佳；其他原因如A1的重点人群示范管理等。　　样本纵向紧密型医疗联合体面临的绩效改进问题为：①前提条件问题：政府不支持、不放权；基层医疗机构和上级医院的不愿意和能力不足；居民理念差、不认知；市场竞争不合理；社会经济水平低、疾病谱复杂等；②行动策略问题：整合模式选择不合理、业务管理不统一、内部规章制度不完善、功能定位模糊、绩效考核缺乏；人事制度不全、人事激励机制缺乏、信息化滞后、文化冲突、科室无合作；③维持条件问题：医保政策健全、现代化医院管理制度粗糙以及其他人事、财政、药品、价格等配套政策不完善等。　　7.纵向紧密型医疗联合体绩效改进策略研究结果　　①政府要做好顶层设计、加强对纵向紧密型医疗联合体的监督和绩效管理；制定和完善配套政策和制度；改革医保制度；引导居民合理就医；②上级医院要完善纵向紧密型医疗联合体内部管理体制和运行机制；完善分级诊疗标准；完善人员共享激励机制建设等；③基层医疗机构则需要着重发展全科，同时加强和上级医院的重点和特色专科以及各类服务协同，同时落实家庭医生签约服务制度。　　结论：　　1.纵向紧密型医疗联合体的运行目标是医疗服务需方、供方、管方等多方目标的整合，纵向紧密型医疗联合体绩效评价理论和实践的开展应以目标为导向。　　2.纵向紧密型医疗联合体绩效评价模型包含运行目标、绩效评价主体、绩效评价对象、绩效评价工具、绩效评价工作开展、绩效评价结果应用多方面内容。该模型科学性较强，可以为我国各地医疗联合体绩效评价理论和实践提供参考。　　3.纵向紧密型医疗联合体绩效改进是一个多利益方博弈的过程。政府、上级医院、基层医疗机构、其他非成员医疗机构以及居民应该共同行动，促进纵向紧密型医疗联合体的绩效改进。　　创新与不足：　　1.研究的创新性　　本研究把纵向紧密型医疗联合体作为研究对象，注重探索其运行目标和绩效内涵、开发纵向紧密型医疗联合体绩效评价工具和模型，在研究视角和思路上具有一定的新意；本文综合定性和定量研究方法，不仅构建了科学实用的绩效评价模型，还据此模型的应用结果，提出了适合我国医疗联合体绩效运行特征的绩效改进策略，在研究结果层面具有一定的创新性。　　2.研究的不足　　因样本所在总体较少，本研究仅选择10家纵向紧密型医疗联合体作为研究对象，在样本的代表性层面上有一定欠缺；因可操作性限制，本研究没有进行不同类型医疗联合体之间的绩效比较研究，也没有进行医疗联合体建设前后的绩效比较；基于结果视角评价纵向紧密型医疗联合体绩效，在评价指标选取、评价模型构建等方面可能较难顾及纵向紧密型医疗联合体的结构和过程特征。
%U https://d.wanfangdata.com.cn/thesis/ChJUaGVzaXNOZXdTMjAyMTEyMDESCUQwMTU0NTg3MBoIOW84bjVjaTY%3D
%W 北京万方数据股份有限公司

%0 Thesis
%A 王佩
%Y [杨文秀]
%T 天津市医务人员工作满意度及其影响因素研究
%I 天津医科大学
%9 硕士
%G chi
%D 2015
%K 医务人员; 工作满意度; 医患关系; 医院管理; 医疗卫生服务; 绩效考核
%X 目的：医疗卫生服务的发展关键在于医务人员，提高医务人员的工作满意度有助于提高医疗卫生服务的质量和效率，为医疗卫生机构的持续健康的发展提供有力的人才保障。因而如何提高医务人员的工作满意度是当前医院管理者和卫生决策者研究的一个重要内容。通过探讨医务人员工作满意度及其影响因素的相互关系，为提高医务人员的工作满意度提供一些数据支持，并为天津市医疗卫生政策及改善提供理论依据。　　内容：天津市医务人员的基本情况、医务人员的执业背景、医务人员的工作强度、医务人员的执业环境与医务人员工作满意度的关系研究。　　方法：调查对象为天津市16个区县中的所有三级综合医院、部分二级医院及样本乡镇（街道）中的所有社区卫生服务中心和乡镇卫生院。每所医院抽取临床医生20名，护理人员10名；每所社区卫生服务中心和乡镇卫生院抽取临床医生5名，护理人员3名，防保人员2名。如机构内人员数量不足样本需求时，按实际人数进行问卷调查，本次调查天津市共有1876名医务人员。采用Access建立数据库，用SPSS Statistics17.0软件包进行数据整理和分析。　　结果：女性医务人员居多，占69.4％；30-40岁的医务人员为721名，占38.4%；60岁以上的医务人员仅有4名，占0.2%；大学本科为1015名，占54.1%；研究生及以上学历的为221名，占11.8%；年收入在4.8万-6万之间的为570人，占30.4%；年收入高于6万的为247人，占13.2%。医务人员在医院工作的有1265名，占67.4%；从事临床医疗专业类别的有1088名，占58%；1696名医务人员有编制，占90.4%；610人在内科，占32.5%；977人平均每周工作时间在40-70小时之间，占52.1%；972人平均每月在单位值夜班（不包括在家听班），占51.8%；1187人认为自己工作压力不大，占63.3%；888名医务人员认为病人对其尊重，占47.3%；846名医务人员认为社会对其职业的尊重程度一般，占45.1%；838名医务人员感觉患者对其提供服务的信任度一般，占44.7%；912名医务人员认为当前医患关系差，占48.7%；1282名医务人员在最近6个月内没有收到患者辱骂或肢体暴力，占68.3%；1560名医务人员认为多数情况下患者对其提供的服务会满意，占83.1%。医务人员学历、工作机构、专业类别、所在科室、辱骂/暴力与其工作满意度显著相关（P＜0.05),并呈正相关。医务人员收入、工作时间、值夜班次数、工作压力、病人尊重、社会尊重、患者信任、医患关系、患者满意度、与其工作满意度显著相关（P＜0.05)，并呈负相关。在影响医务人员工作满意度的因素中，影响力由高到低依次为：社会尊重、患者信任、病人尊重、工作压力、患者满意度、辱骂/暴力、工作机构、工作时间、值夜班次数、学历、医患关系、专业类别、收入、所在科室、年龄。　　结论：从医生、医院和患者和社会四个方面改善医务人员的执业环境；从绩效考核方案和医事服务费方面健全医务人员的绩效考核体系；要继续深化基层医疗机构改革，不断完善医疗保障体系，为天津市的医务人员提供一个良好的政策环境。
%U https://d.wanfangdata.com.cn/thesis/ChJUaGVzaXNOZXdTMjAyMTEyMDESB0Q3OTgyNjgaCDlvOG41Y2k2
%W 北京万方数据股份有限公司

%0 Thesis
%A 董婷婷
%Y [沈蕾]
%T 领导风格对社区卫生服务中心医护人员工作旺盛感的影响研究
%I 东华大学
%9 硕士
%G chi
%D 2018
%K 工作旺盛感; 变革型领导; 交易型领导; 社区卫生服务中心; 医护人员
%X 社区卫生服务中心是我国卫计委着力发展的基层卫生服务单位。它们是为所在社区的居民、学校、养老机构以及其他企事业单位等提供最基本的医疗服务和公共卫生服务的主要单位。随着分级诊疗、家庭医生签约制服务等基层医疗卫生体制改革措施的实施，社区卫生服务中心医护人员的工作内容和服务人群不断扩大，工作压力升高，极易产生不良影响，如在工作中丧失工作活力。在学术研究领域，　　Spreitzer（2005）等人提出工作旺盛感理论概念，指个人在工作过程中同时体验感受到学习和活力的一种状态。有研究表明工作旺盛感强的员工，会在工作中不断提升自我并积极发展；有较高的工作绩效产出、工作满意度等；最终，会促进提升组织绩效。因此，探究影响医护人员工作旺盛感的因素，有助于提升社区卫生服务中心医护人员的工作旺盛感，进而提升医疗服务水平质量。本研究在工作旺盛感社会嵌入模型基础上，探究领导风格对社区卫生服务中心医护人员工作旺盛感的影响作用，及其内部作用机理。　　本研究采用文献回顾法和问卷调查法，探究领导风格对社区卫生服务中心医护人员工作旺盛感的影响作用。第一，在对国内外学者的工作旺盛感和领导风格研究文献的梳理以及理论总结的基础上，形成本文的理论研究基础，确定本文的研究主题。第二，依据理论回顾，建立领导风格对工作旺盛感影响研究概念模型，提出本文研究假设。设计调研问卷进行预测试；修正问卷，形成正式量表。第三，本文以上海市Q区社区卫生服务中心的医护人员为调研对象，收集358份有效调研数据。对358份有效数据进行描述性统计、信效度检验、验证性因子分析、相关和回归分析等方法，实证检验假设。　　结果显示，变革型领导和交易型领导均显著正向影响员工的工作旺盛感、主动探究和任务专注；结果还表明变革型领导对社区医护人员工作旺盛感的积极影响作用大于交易型领导。任务专注和主动探究能够正向影响员工的工作旺盛感，部分中介变革型领导和交易型领导对员工工作旺盛感的影响。　　最后根据研究结果，从社区卫生中心的管理和医护人员个人两方面提出相应建议。本文的研究贡献在于研究验证了在中国情境下工作旺盛感的二维结构。并在工作旺盛感的社会嵌入模型基础上，探讨领导风格对其影响作用效果，为研究员工工作旺盛感形成机制提供新方向。
%U https://d.wanfangdata.com.cn/thesis/ChJUaGVzaXNOZXdTMjAyMTEyMDESCUQwMTQ3NDUxMBoIOW84bjVjaTY%3D
%W 北京万方数据股份有限公司

%0 Thesis
%A 李蕾
%Y [李君荣]
%T 新医改背景下社区卫生服务中心医务人员工作满意度提升研究
%I 江苏大学
%9 硕士
%G chi
%D 2014
%K 新医改; 社区卫生服务; 医务人员; 工作满意度; 多元回归分析
%X 随着社会经济的发展，居民群众对健康的需求也逐步增加，新医改方案的出台更是推进社区卫生服务进入了全面发展阶段。医务人员是社区卫生服务中心的重要组成部分，而目前医务人员工作倦怠、对收入不满、医疗服务质量低下、医患关系紧张等问题凸显，直接影响着患者满意度和中心的形象。新医改的一个重要目的是调动医务人员的积极性。因此，及时准确掌握医务人员的工作满意度状况，并针对性地采取措施，对社区卫生服务的可持续发展有着至关重要的作用。　　该研究旨在探讨新医改后基层社区卫生服务中心医务人员工作满意度及其影响因素，便于对医务人员采取有效的干预措施，进而提高医务人员工作满意度，提高医疗服务质量及患者满意度，最终达到稳定基层卫生专业人才队伍，保证医院可持续发展和保障社区居民健康水平的目的。　　采用整群抽样的方法，利用自行设计的工作满意度调查问卷，以无锡市滨湖区的9个街道社区卫生服务中心的300名医务人员作为调查对象，对其进行工作满意度调查访谈。研究所用的工作满意度问卷包括:人口特征、对工作本身、工作回报、工作环境、人际关系、医院整体的满意度及总满意度评价，采用Likert5点评分法。用SPSS16.0对数据进行处理和分析，通过描述性分析、T检验、卡方检验和多元回归分析方法进行统计分析，调查医务人员工作满意度的影响因素。　　研究结果显示:51.4％的被调查者对工作感到一般或不满意，总满意度均分为3.44分，说明医务人员总满意度处于中等水平。工作满意度5个维度的得分由低到高依次是工作回报（3.17分）、工作环境（3.20分）、医院整体（3.36分）、工作本身（3.43分）和人际关系（3.74分）。不同人口统计学因素在工作满意度各维度上存在统计学差异(P＜0.05)。通过多元回归分析，医院整体、工作环境、工作回报和职类是影响工作满意度的主要因素。　　在对社区卫生服务中心医务人员工作满意度调查研究的基础上，根据统计分析反映出的问题，提出以下建议:政府方面应加大政府财政投入、完善基本药物目录、探索实行医师药品费用总额预算、建立社区卫生服务“拍档”新模式;社区卫生服务中心方面应完善绩效考核制度、创造良好工作环境、内部管理“以人为本”、加强全科医生队伍建设;医务人员自身方面应学会自我调适、提高业务素质和人文素质、营造良好人际关系;社会方面应努力构建和谐医患关系并加强正面宣传、正确引导舆论。
%U https://d.wanfangdata.com.cn/thesis/ChJUaGVzaXNOZXdTMjAyMTEyMDESCFkyNTM4NjM4Ggg5bzhuNWNpNg%3D%3D
%W 北京万方数据股份有限公司

%0 Thesis
%A 蔡慧敏
%Y [王家骥]
%T 全科服务团队的构建及运行现况的调查与分析——以广州市茶滘街道为例
%I 广州医科大学
%9 硕士
%G chi
%D 2016
%K 全科医师; 团队建设; 社区卫生服务; 工作满意度
%X 一、研究目的　　随着社区卫生服务的发展，基本医疗卫生服务和公共卫生服务的内涵的扩大，自2010年始，国家陆续出台一系列文件加强基层医疗卫生队伍建设，组建全科医师团队来满足社区居民日益增长的社区卫生服务需求。全科服务团队的良性发展，有利于提高基本医疗卫生服务和公共卫生服务的质量和效率。　　本文在了解国内外全科服务团队构建与运行情况，根据相关全科服务团队组建现状与发展策略研究理论的基础上，以广州市茶滘街社区卫生服务中心为个案研究，探索全科服务团队的构建以及运行管理模式，并通过对组建全科团队前后绩效变化的实证研究，阐述建立全科团队的必要性、优点及作用；同时开展全科服务团队的运行现况的调查，包括社区卫生服务中心服务对象对全科服务团队提供的服务的利用及满意度调查、全科服务团队成员对全科团队服务模式的认知和态度及工作满意度等调查、上级社区卫生服务管理部门的管理人员个别访谈，根据调查分析结果归纳全科团队组建及运行管理中可能存在的问题和改进策略，以期将组建全科团队及运行管理经验在我市推广普及，为更多的社区卫生服务机构构建全科服务团队以及保证全科服务团队的可持续发展及管理提供依据。　　二、研究方法　　1、文献复习法　　通过文献研究和相关资料的整理、分析，了解和掌握全科医生及全科服务团队相关理论，以及国内外全科服务团队发展和运行现状。　　2、个案研究法　　以广州市茶滘街道社区卫生服务中心为研究个案，通过重点研究在该中心的全科服务团队构建并通过进一步运行后的现况调查和分析，以期把广州市茶滘街道社区卫生服务中心全科服务团队的建设和发展经验推广普及，为其他社区卫生服务机构组建全科服务团队提供一些有用的参考依据。　　3、比较研究法　　通过对广州市茶滘街道社区卫生服务中心在组建全科服务团队前后绩效情况的比较研究分析，论述全科服务团队组建的必要性和作用。　　4、问卷调查法　　(1)调查对象　　以广州市茶滘街道社区卫生服务中心为调查现场，向来中心接受服务的18岁以上的居民开展问卷调查，调查居民300名；　　以广州市茶滘街道社区卫生服务中心的全体医务人员为调查对象，进行问卷调查，共25名。　　(2)调查方法　　社区居民调查采用随机抽样的方法，采用自行设计的《居民接受茶滘街道社区卫生服务中心全科团队服务相关情况的调查表》，在同一周时间内，由全科服务团队成员向来中心接受服务的18岁以上社区居民进行问卷调查。对于有能力独立完成问卷的居民采取自填式问卷调查，对不能独立完成的，则由中心医务人员对社区居民进行问卷调查。　　中心全体医务人员调查采用整群抽样的方法，采用自行设计的《茶滘街道社区卫生服务中心全科服务团队调查》，对中心全体医务人员进行自填式、匿名问卷调查，并由笔者统一回收问卷。　　(3)调查内容　　社区居民调查内容包括：性别、年龄、文化程度、职业等社会人口学特征，社区居民患病情况，就医习惯及原因，双向转诊情况，社区居民对全科服务团队提供的服务的利用情况，提供服务模式的满意度情况等。　　全科服务团队成员调查内容包括：一般情况，团队成员对全科团队服务模式的认知和态度及工作满意度等。　　5、个别访谈法　　对上级社区卫生服务管理部门的管理人员2-4人进行个别访谈，了解上级社区卫生管理部门管理者对茶滘街道社区卫生服务中心实行全科服务团队试点后的看法，以及全科服务团队在发展中存在的问题及解决办法。　　三、研究结果　　全科卫生服务团队在茶滘社区卫生服务中心作为新的社区卫生服务模式核心和提供服务的载体,其运行取得了一定的成效，中心的基本医疗与基本公共卫生业务，无论数量与质量都大幅提升，而且中心凝聚力与活力也明显提高。　　本调查由全科服务团队成员在同一周内面向来中心接受服务的18岁以上的居民随机发放300份问卷，回收有效问卷289份，问卷有效回收率为96.33％。　　对本中心的全科服务团队能提供服务内容了解有165人，占57.1%;对具体服务内容选择前三位分别是医疗、预防接种及康复；认为现在全科服务团队提供的服务与过去（非团队提供服务）相比有，认为好很多与好一些的共203人，占67.8%；在不增加开支情况下，愿意与全科服务团队签约的有107人，占37.0%，在提高本中心的服务质量的问题上，认为需要加强的项目前三位分别是增加药品种类、配备先进设备及提高医疗水平。　　最常利用与接受过最多的全科服务是医疗，43.3%的社区居民会固定医生或团队进行就诊，42.2%认为全科服务团队对居民本人的身体问题比较了解，38.4%偶尔会向全科团队咨询健康疑问，54.3%会用5分钟以内的时间与全科团队沟通心理情绪问题，68.5%会用5分钟以内的时间与全科团队沟通健康生活方式问题。　　被调查居民居民对全科服务团队的满意度，总体满意度是79.9%，其中满意度最高的前三位分别是服务态度、医疗、总费用，分别占67.5%、63%、56.4%；满意度最低的前三位分别是药品种类、上门服务、医疗设备，分别占20.7%、25.6%、30.5%；对社区卫生服务总体满意度，女性高于男性，30-39岁年龄组、大专以上文化程度、月收入5000-10000元、政府部门、企业/事业单位管理者、外来人口、农村新型合作医疗保险与商业保险满意度最高；医疗满意度、计划生育满意度、服务态度满意度及检查费用满意度共4个项目与社区卫生服务居民总体满意度密切相关（P值均小于0.05)，O R值均大于1。　　本调查在中心组建全科服务团队，并执行相应绩效考核方案满一年后，面向全体医务人员发放问卷，共发放问卷25人，回收有效问卷25人，问卷有效回收率为100%。在全科团队服务模式方面，80%的本社区中心医务人员了解并支持全科团队服务模式；全科服务团队成员认为全科服务团队的技术人员构成主要为全科医生、社区护士、公卫医生；认为团队长主要需要具备人际沟通、激励成员、组织协调素质，才能带动团队开展好工作。　　本社区医务人员对全科服务团队工作开展满意度，总体满意度是72.0%，其中满意度最高的前三位分别是人际关系、团队形式工作、工作环境，分别占84.0%、80%、80%；满意度最低的前两位分别是发展和成长的机会、团队发展和成长，均占52.0%。　　上级管理者认为对本中心实行全科服务团队试点后，中心能扎实开展全科服务团队工作，无论在基本医疗方面还是公共卫生方面均收到比较好的结果。　　四、结论　　全科服务团队在茶滘社区卫生服务中心作为新的社区卫生服务模式核心和提供服务的载体，其建立明确了各岗位的职责，形成了社区卫生服务中心围着全科团队转,全科团队围着居民健康转的工作机制及团队内部公共卫生与基本医疗条块结合的工作模式，其运行有效整合了中心内部医疗人力资源，加强了中心职工内部沟通协调、团结协作能力，提高了中心提供基本医疗与公共卫生的能力。　　全科服务团队在茶滘街社区卫生服务中心的组建及运行得到社区居民、社区医务人员及上级管理者的认可，有益于社区卫生服务中心的良性发展，有利于提高基本医疗卫生服务和公共卫生服务的质量和效率，为更多的社区卫生服务机构构建全科服务团队以及保证全科服务团队的可持续发展及管理提供了一定的借鉴经验。
%U https://d.wanfangdata.com.cn/thesis/ChJUaGVzaXNOZXdTMjAyMTEyMDESCUQwMTA1MDE5NxoIOW84bjVjaTY%3D
%W 北京万方数据股份有限公司

%0 Thesis
%A 秦继才
%Y [罗萍]
%T 广西县级妇幼保健院综合改革效果评价与对策分析
%I 广西医科大学
%9 硕士
%G chi
%D 2018
%K 妇幼保健院; 医疗改革; 服务质量; 满意度评价
%X 我国是农业大国，医疗服务关系到千家万户农民的幸福生活，医疗服务水平的改善和提高对基层人民群众享受公平的医疗资源意义重大，随着人民群众医疗需求的增加，县级公立医院综合改革势在必行[1]。按照中央部署，广西分别于2012年和2013年启动了二批涉及40个县119家县级公立医院的县级公立医院综合改革试点，覆盖面超过50％，近年来改革工作取得重大进展。2015年，我区将尚未纳入试点的35个县103家县级公立医院作为第三批开展综合改革单位，实施县级公立医院综合改革，至此，广西全区县级公立医院均参加了综合改革。从2015年6月启动第三批县级公立医院改革试点工作，到目前已经接近3年时间，为了全面总结广西开展县级公立医院综合改革的经验，2017年，我们选取了广西开展县级公立医院综合改革的第三批县（市）（以下简称第三批综合改革地区或县）34家县级妇幼保健院进行了调查。　　目的：本研究通过调查了解广西第三批县级公立医院综合改革中34家县级妇幼保健院卫生人力状况等相关数据，分析综合改革后医院卫生人力状况、医院医疗服务量、医院收入与支出、医院医药费用、医院运行效率和服务质量变化、负债情况、医患满意度情况以及取得的效果，通过调查，对广西参与第三批县级公立医院综合改革的34家县级妇幼保健院综合改革效果进行评估分析，全面总结试点取得的经验，发现存在的问题，提出针对性的对策建议。　　方法：（一）参与第三批县级公立医院综合改革的34家县级妇幼保健院，调查内容主要包括县域社会经济发展状况与卫生资源及卫生服务基本情况（社会经济发展状况、政府卫生投入情况、县域卫生资源和卫生服务状况、县域基本医保制度状况等）;县级妇幼保健院现状评价（医院基本建设状况;医院卫生人力状况;医院医疗服务量;医院收入与支出及其构成;医院负债情况;医院医药费用状况等）。（二）选择5个县作为样本，对样本县的妇幼保健院医务人员进行问卷调查，了解医务人员的工作强度、个人收入水平与预期、工作满意度等状况。（三）抽取上述样本县的妇幼保健院的门诊和住院患者，问卷调查了解县级妇幼保健院门诊和住院病人的就诊住院情况、对医院环境的评价、对就医过程和提供服务的评价等。　　结果：改革的基本情况:广西34家县级妇幼保健院在职人数由2014年的4089人增长至2016年的4697人，涨幅为14.87％。编制床位数2016年达到2147张，较2014年增长1968张，涨幅9.10％。收入由2014年的81025.18万元增长至2016年的106248.54万元，涨幅31.13％，财政补助由2014年的24635.98万元增长至2016年的37998.60万元，涨幅54.24％。改革后广西县级妇幼保健院技术水平和卫生资源都有较好的提升，收支有结余，县级妇幼保健院得到了持续稳定发展。　　1.改革服务情况　　广西34家县级妇幼保健院总诊疗人数2014年为2372413人次，2016年增长至2942496人次，涨幅24.03％。2016年门（急）诊人次数为2720663人次，与2014年的2239508人次相比，涨幅21.48％。住院人次2016年151077人次，较2014年132905人次增长13.67％。改革后广西34家县级妇幼保健院的服务能力、医疗服务利用效率得到提升，改善了卫生服务的可及性及公平性。　　2.资产负债情况变化　　县级公立医院综合改革后，广西34家县级妇幼保健院总资产2016年为11.51亿元，较2014年的8.88亿元有所增长，年均增长14.81％。总负债从2014年的1.57亿元，增至2016年的3.25亿元，年均增长53.50％。资产负债率2014年为17.72％，增长至2016年的28.20％。　　3.医务人员和患者对医院的满意度情况　　县级妇幼保健院医务人员工作满意度22.86％。县级妇幼保健院门诊患者综合满意度为70.94％，对门诊服务不满意的患者比例为14.27％;住院患者综合满意度为85.32％，对住院服务不满意的患者比例为3.67％。县级妇幼保健院医务人员迫切期望改善收入水平、执业环境和工作条件，提高福利待遇水平。人民群众迫切希望减轻就医负担。　　结论：1.广西第三批公立医院综合改革试点34家县级妇幼保健院的基础设施建设、人力资源、服务量得到有效提升，医院服务质量和效率得到有效提高，基本满足县域内妇女儿童的卫生需求，从这一方面来看此次综合改革的效果显著，完成改革预期的目标。　　2.广西第三批县级公立医院综合改革试点34家县级妇幼保健院收入、支出均呈增长趋势。不足之处是，第三批改革试点开展以来，总体上试点医院次均门诊费用较改革前并未下降，反之，还出现了定程度的上涨，总体上看，医疗费用不合理增长问题仍然存在。　　3.广西第三批县级公立医院综合改革试点34家县级妇幼保健院资产负债规模呈现扩大趋势，负债水平明显上升，面临财务风险。　　4.县级妇幼保健院医务人员的工作满意度较低。他们迫切期望改善收入水平、执业环境和工作条件，需要建立有效的激励机制，完善分配制度和绩效考核制度，提高福利待遇水平和工作积极性。　　5.县级妇幼保健院门诊和住院患者综合满意度较低，主要原因是医疗费用过高导致人民群众的就医负担增大。医院应该通过应改善服务环境，加强医疗服务质量的监管，建立健全患者就诊预约制度，优化服务流程，透明收费标准，结合医疗保险制度，探索更加合理的付费机制，从而提高患者的满意度。
%U https://d.wanfangdata.com.cn/thesis/ChJUaGVzaXNOZXdTMjAyMTEyMDESCFkzNDA5NzQzGgg5bzhuNWNpNg%3D%3D
%W 北京万方数据股份有限公司

%0 Thesis
%A 陈其伟
%Y [冯启明]
%T 广西南宁市武鸣区乡镇卫生院人员薪酬满意度调查
%I 广西医科大学
%9 硕士
%G chi
%D 2017
%K 乡镇卫生院; 医务人员; 薪酬管理; 政策调整
%X 目的：　　了解广西南宁市武鸣区乡镇卫生院新医改后员工薪酬水平现状、员工对薪酬的满意度，分析影响满意度的因素和乡镇卫生院薪酬管理中存在的问题，为完善乡镇卫生院的薪酬管理，调动员工积极性提供政策建议。　　方法：　　1.文献研究法　　浏览国家卫生计生委、国家人力资源和社会保障部等国家相关政府部门官网及地方官网;检索国内外期刊数据库，如Medline、Proquest、CNKI、CHKD.CNKI等，系统收集、整理国内外医疗卫生行业薪酬方面的相关制度、政策文件和研究成果。　　2.问卷调查　　按照广西南宁市武鸣区社会经济发展水平好、中、差分三层，分别随机抽取2所乡镇卫生院，共6所乡镇卫生院为样本卫生院。样本卫生院的全部在岗员工作为调查对象，进行问卷调查。　　调查问卷由调查对象现场填写，调查内容主要包括乡镇卫生院员工每月的基本工资、基础性绩效工资、奖励性绩效工资、津补贴、其他收入、月收入总额，期望月总收入等。共发放调查问卷370份，回收有效调查问卷359份，调查问卷有效率为97％。　　借鉴国内外研究成果，编制乡镇卫生院员工薪酬满意度问卷，对样本卫生院卫生人员进行薪酬满意度调查。薪酬满意度问卷包括薪酬水平满意度、薪酬结构和管理满意度、薪酬提升满意度和福利满意度4个维度，33个条目。薪酬满意度测量使用李克特(Likertitem)5点评分法。同时对薪酬满意度问卷进行信度和效度测评。另外，收集调查对象的人口学社会学特征、调查对象对工作环境、工作量、工作压力、培训机会、薪酬考核等评价等因素，在单因素分析基础上，采用多元线性回归方法，筛选乡镇卫生院员工薪酬满意度影响因素。调查对象与调查方法与乡镇卫生院员工的薪酬水平现状相同。　　3.焦点组访谈　　在仙湖镇卫生院、马头镇卫生院和双桥镇中心卫生院，采用方便抽样方法，分别抽取在岗医务人员进行焦点组访谈。参与者共23人，其中男性14人，女性9人。访谈的话题包含以下五个部分:对工作环境的态度;对工作量和报酬的态度;对工作成就的态度;对医患关系的态度;提高医务人员工作满意度的建议。　　结果：　　1.调查对象基本情况　　样本乡镇卫生院人员女性员工占69.1％;员工年龄在25岁-34岁的占49.5％，中青年为主。人才队伍以大专学历、初级技术职称为主，分别占57.4％、62.9％。　　2.调查对象薪酬水平现状　　样本乡镇卫生院人员月薪酬总额在2001-3000元的，占48.7％;3001-4000元的，占26.4％;月基础性绩效在1000元以下的，占54.6％;月奖励性绩效在1000元以下的，占55.3％。卫生院人员月薪酬期望水平在3001-5000元的，占68.0％。　　3.调查对象薪酬满意度及其影响因素　　薪酬满意度量表的总体Cronbach's a系数为0.902。4个维度各分量表的Cronbach'sα系数值也大于或等于0.767。效度检验，KMO值大于0.90，各分量表的KMO值也都在0.50以上，球形检验均有统计学意义。　　总体薪酬满意度得分值为71.71分，每条目平均分值为2.56±0.588。4个维度满意度得分，福利满意度平均得分较高，薪酬水平满意度平均得分最低。　　薪酬满意度影响因素单因素分析:“工作压力”、“日常工作量”、“工作环境满意度”对薪酬水平满意度的影响有统计学意义(P＜0.05);“编制情况”、“职务”、“绩效考核看法”、“岗位重要程度看法”对薪酬结构与管理满意度的影响有统计学意义(P＜0.05);“学历”、“职称”、“部门”、“工龄”、“编制”5个因素对薪酬提升满意度的影响有统计学意义(P＜0.05);“部门”、“职务”、“培训机会”对薪酬福利满意度的影响有统计学意义(P＜0.05)。　　薪酬满意度影响因素多因素分析:“日常工作量”、“工作环境”、“工作压力”是影响薪酬水平满意度主要因素且“日常工作量”、“工作压力”与薪酬水平满意度呈负向影响;“编制”“职务”、“绩效考核看法”、“岗位重要程度”与薪酬结构与管理满意度存在线性回归关系，其中就“编制”情况而言，正式编制人员满意度得分高于临时聘用人员，就“职务”而言，医院领导班子满意度得分高于一般员工;薪酬提升满意度主要影响因素分别为“工龄”、“职称”、“学历”和“部门”，其中就“部门”而言，公共卫生科室的满意度得分水平要高于“临床科室”;“外出培训机会”、“部门”、“职务”与薪酬福利满意度存在线性回归关系，医务人员获得外出培训的机会越多，薪酬福利满意度得分越高。　　4.焦点组访谈发现　　通过访谈了解到与乡镇卫生院卫生人员工作满意度相关的主要问题包括工作条件、经济报酬、医生与病人的关系。增加医护人员的收入和福利，改善他们的工作条件，提供培训和继续教育机会将有助于改善乡镇卫生院卫生人员工作不满意的现状。　　结论：　　1.本研究构建的乡镇卫生院薪酬满意度问卷框架总体信度和各维度信度比较高，调查问卷的结构效度较好。　　2.薪酬影响乡镇卫生院劳动力的合理配置和素质结构。　　3.乡镇卫生院员工薪酬水平总体偏低。　　4.乡镇卫生院员工薪酬满意度总体不高;薪酬结构尚未能很好体现医疗卫生行业的特点;薪酬管理制度化、科学化、规范化的监管机制待建立。　　建议：　　1.尽快健全完善基层“待遇留人”的薪酬保障机制，确保乡镇卫生院医疗卫生技术人员的薪酬在一定区域内有人才市场竞争优势。　　2.继续加大政府对基层的财政投入，落实政府对基层医疗卫生机构的各项医疗和公共卫生服务的补偿政策。　　3.进一步调整绩效薪酬分配各要素的权重。　　4.积极建设和发展医联体（或医共体），探索建立“县编乡用”、“乡编县调整”，县-乡-村一体化岗位调配薪酬管理机制。　　5.完善“托底不限高”薪酬分配制度，重视非经济性薪酬的作用。　　6.规范收入分配秩序，加强对薪酬绩效考核的管理和监督，以提高薪酬管理的质量和效率。
%U https://d.wanfangdata.com.cn/thesis/ChJUaGVzaXNOZXdTMjAyMTEyMDESCFkzNDA5Nzc1Ggg5bzhuNWNpNg%3D%3D
%W 北京万方数据股份有限公司

%0 Thesis
%A 廖海霞
%Y [马珺]
%T 重庆市主城区民营医院人才不足与医学生结构性就业难的原因及对策研究
%I 重庆医科大学
%9 硕士
%G chi
%D 2018
%K 民营医院; 人力资源; 医学生; 就业选择; 用人机制
%X 目的：　　了解医学生结构性就业难的现状、对民营医院就业的普遍态度及其影响因素；了解民营医院人力资源的现状、问题和影响因素；找到医疗人力资源在供求上存在明显矛盾的问题所在，促使医疗人力资源在供求上实现协调发展。　　方法：　　1.文献研究法:通过文献研究了解研究现状，梳理相关理论，尤其是结构性就业困难理论；　　2.问卷调查法：选取重庆医科大学、重庆医药高等专科学校两所重庆市主城区的地方高等医学院校，对医学毕业生进行分层整群抽样，结合现场填写与网络填写方式进行问卷调查，共调查1020名医学毕业生，其中专科毕业生395名，本科毕业生433名，硕士毕业生192人；　　3.半结构式访谈法：分别针对医学毕业生、民营医院的管理人员和医务人员、卫生行政部门管理人员进行深度访谈；　　4.统计分析法：运用Epidata3.1软件建立数据库，用SPSS21.0软件对所调查的数据进行统计分析。主要的统计方法有χ2检验和Logistic回归分析，检验水准α=0.05。　　结果：　　1.理论研究结果：民营医院人力资源不足的理论原因在于对人才的投资和激励不足，从而降低医务人员工作满意度和人才吸引力；医学生就业以结构性就业矛盾为主，医学生结构性就业难的理论原因在医学生供给结构不适应劳动力市场需求结构，形成医学生供给结构错位型就业难，同时，由于劳动力市场分割严重，民营医院处于二级劳动力市场，其在薪酬待遇、工作保障、培训机会及晋升体制等各方面与公立医院的巨大差异导致医学毕业生宁愿在公立医院失业也不愿去民营医院就业，形成医学生医疗卫生机构性质差异型就业难。　　2.实证研究结果：　　（1）医学毕业生问卷调查与访谈结果：　　①对于是否愿意到民营医院就业，33.1%的医学毕业生选择愿意，24.0%的医学毕业生选择不愿意，42.8%的医学毕业生选择不确定，其中是否有社会实践经验、母亲文化程度、母亲职业、薪酬期望、就业指导评价、周围有无人在民营医院工作是医学生民营医院就业意愿“不愿意”的独立影响因素，对民营医院的了解程度、周围有无人在民营医院工作是医学生民营医院就业意愿“不确定”的独立影响因素；　　②医学生择业首要考虑个人发展平台，不同学历层次和不同专业类别的毕业生择业侧重点有差别,从学历上看，硕士生相对更注重单位的层级，本科生相对更注重单位性质,专科生相对更注重单位所在地区。从专业上看，临床医学类和护理类毕业生更关注岗位是否与专业相匹配，公共卫生与预防医学生类和非医学类毕业生更关注工作稳定性和收入水平，口腔医学类和医学技术类毕业生更关注医院发展前景和硬件水平；　　③专科生中11.9%的医学毕业生薪酬期望5000元以上/月，本科生中25.6%的医学毕业生薪酬期望5000元以上/月，硕士生中20.8%的医学毕业生薪酬期望8000元以上/月；　　④家庭年收入、父母文化程度、父母职业等家庭因素对医学生就业期望和就业理念有显著影响；　　⑤60%的医学毕业生属于主动获取就业信息，40%的医学毕业生属于被动接收就业信息；　　⑥医学生对学校就业指导效果评价非常实用对于医学生“薪酬期望5000元以下/月”、“主动获取就业信息”、“对民营医院非常了解”均有显著正影响，对于医学生“择业考虑工资水平与福利待遇”有显著负影响。　　（2）民营医院管理人员和医务人员访谈结果：　　①民营医院B医院住院医师初级职称约占2/3，门诊医师基本为退休返聘人员，C医院初级医师占比47%，中级医师占比29%，职工平均年龄为30岁，A医院现有职工160余人，从建院起离职人员200～300人次；　　②民营医院用人首选有经验者和退休专家，其次为基层工作人员，对医学毕业生的需求集中在医助、护理、导医、咨询等岗位，对医学毕业生待遇保障低；　　③民营医院职业发展平台不足以及社会公信度是其获取和管理人才的最大困境。　　（3）卫生行政部门管理人员访谈结果：　　①民营医院发展暂未达理想状态，主要存在医疗水平和医疗诚信两大问题；　　②政府的政策支持和监督管理效果不理想，民营医院自我规范不足是影响其人才吸引力的最主要原因；　　③医学生培养结构与培养质量不足，医学生就业形势有差异，专业能力有欠缺；　　④目前尚无针对医学生向民营医院就业的相关政策，加强民营医院监管，促进民营医院规范发展，从而提高其人才吸引力是更为可行的办法。　　结论：　　1.医学生就业存在问题：　　（1）医学生就业形势严峻，不同学历与不同专业间差异明显；　　（2）医学生民营医院就业意愿不足，就业意愿不确定占比最大，对民营医院缺乏了解是其重要影响因素；　　（3）医学生专业技能欠缺，未经规范化培训以及未取得执业资格证书是就业最大劣势；　　（4）医学生就业观念日趋理性，但就业期望较高，且受家庭因素影响；　　（5）医学生就业缺乏主动性，就业危机应对力不足。　　2.高等医学教育存在问题：　　（1）高等医学教育在学历和专业方面培养结构失衡，与社会需求脱节，引发医学生供给结构矛盾；　　（2）高等医学教育管理导向偏移，降低培养质量，导致医学生技能不足；　　（3）就业指导工作欠缺，未能有效发挥对医学生合理期望、理性择业、掌握信息的促进作用。　　3.民营医院管理存在问题：　　（1）民营医院发展水平不足，且缺乏战略规划和管理部署，导致民营医院发展缺后劲；　　（2）民营医院人员结构不合理，人员稳定性差，影响其医疗水平与综合实力；　　（3）用人理念不科学，未结合医院未来规划和发展需求进行合理人才配置和人才储备，用人选择也局限于满足医院当前服务需求和岗位要求，缺乏人才的长远规划，未形成良性用人机制；　　（4）人才激励机制不完善，缺乏对医学毕业生的合理薪酬保障，缺乏对医务人员在学术、科研以及专业培训和进修学习等方面的激励，员工职业发展平台不足；　　（5）规范化建设不足，社会公信度低，不利于医学毕业生成长，同时给医务人员在现有工作和未来发展上带来心理压力。　　4.政府政策存在不足：　　（1）现有医学教育体制尚不完善，医学生专业能力培养无保障，导致岗位胜任力不足，从而影响其就业；　　（2）民营医院支持政策尚未落实，民营医院诸多方面面临歧视，同时，政府对民营医院监管不足，未能有效促进民营医院发展；　　（3）医学生就业激励机制不足，无相应措施促进民营医院与医学生之间的双向选择，同时，医学生就业信息保障机制不足，信息的不及时不完整导致医学生就业选择范围窄。　　对策建议：　　1.政府方面：完善医学教育体制，促进医者职业发展；落实政策扶持，加强监督管理，促进民营医院规范发展；完善就业保障机制，创建公平就业环境，促进就业双方充分选择。　　2.民营医院方面：加强自我规范建设，提高行业发展水平；结合医院发展战略，建立长效用人机制；完善人才激励机制，发挥人才管理优势。　　3.高等医学院校方面：构建适应性教育模式，优化人才培养结构；调整医学教育管理导向，保证人才输出质量；提升加强就业指导服务水平，将就业指导服务从医学生延伸至家庭，培养医学生理性就业观念。　　4.医学生及其家庭方面：扎实专业相关理论基础和操作技能；提高利用信息资源的意识和能力；转变职业价值观念，注重职业的长远发展，积极拓宽就业思路。
%U https://d.wanfangdata.com.cn/thesis/ChJUaGVzaXNOZXdTMjAyMTEyMDESCUQwMTQ1NTIyMxoIOW84bjVjaTY%3D
%W 北京万方数据股份有限公司

%0 Thesis
%A 赵思琪
%Y [徐凌忠]
%T 山东省医疗机构医务人员工作感受研究
%I 山东大学
%9 硕士
%G chi
%D 2016
%K 医务人员; 工作感受; 人力资源; 激励机制; 职业责任感
%X 医护人员是提供医疗服务活动的主体，应该受到社会的理解与尊重。然而医闹、暴力袭医等事件的发生严重冲击着医疗服务行业，医务人员在承担繁重工作负荷的同时，承受着不可预知的工作风险。严重影响了医务人员的工作满意度和工作积极性，易引发职业倦怠和离职等状况。因此从医务人员的视角，客观、真实的描述医务人员的工作感受在当前形式下是十分重要和具有深远意义的。　　目的：　　了解山东省医疗机构医务人员工作感受的现状，分析医务人员工作感受的影响因素，并以此为依据提出改善医务人员工作感受的对策建议。　　资料与方法：　　本研究采用多阶段分层整群随机抽样的方法，抽取山东省省内17市、20个县（市区）中医院、社区卫生服务中心和乡镇卫生院的医务人员，包括临床医生、护理人员和防保人员，共计2341人。　　利用第五次全国卫生服务调查医务人员工作感受调查表收集数据，根据因子分析结果和调查内容，将医务人员感受分为自我发展评价、内在满意度、外在满意度、工作压力和离职意愿五个维度。每个维度分为4个题，共计24分，并将得分划分为三个等级。　　选取性别、年龄、学历构成、专业技术职称、工作年限、收入、编制、机构类型等因素作为自变量，五个维度分别作为因变量，应用STATA12.0软件进行多元线性回归分析。　　结果：　　1.山东省医务人员的工作感受现状有待改善，医务人员自我发展评价较好，内、外在满意度有待进一步提高;医务人员工作压力较大;离职意愿较高，应引起关注。　　2.夜班次数是工作感受各维度的重要影响因素;无编制人员相比有编制人员，自我发展评价相对较差，内在满意度较差，且离职意愿高;学历差异影响医务人员的自我发展感受和工作压力评价;职称和工作年限是影响外在满意度的因素;性别和年龄对工作压力有影响;所在机构类型是影响内在满意度和工作压力的因素。　　3.影响基层医务人员工作感受各维度主要有学历、年龄、夜班次数等因素;影响非基层医务人员主要有性别、学历、职称、夜班次数和编制等因素。基层医疗机构的医务人员在内在满意度感受方面，较非基层医疗机构医务人员评价相对较好;但是非基层医务人员的工作压力相比基层医务人员，自感压力较大。　　结论：　　1.从国家层面上，要改革现有的人事管理制度，取消编制的限制;给予基层医务人员更多政策支持，促进基层医疗机构综合发展;在继续深化医改过程中，关注医务人员职业感受，促进医疗的合理分配和人才队伍的稳定。　　2.从社会层面上，新闻媒体要树立正向的舆论导向;广大群众和患者应该该给予医务工作者理解和尊重，不断创造互信的医患关系。　　3.作为医疗机构管理者，应当完善激励措施，调动医务工作者工作积极性;制定科学、合理安排夜班值班制度，减少对医务人员不良影响;不断优化执业环境，加强对医务人员的人文关怀。　　4.从医务人员自身角度，要加强自身心理调节，保持专业作风和愉悦的心情;科学地自我定位，增强职业责任感和荣誉感。
%U https://d.wanfangdata.com.cn/thesis/ChJUaGVzaXNOZXdTMjAyMTEyMDESCFkzMDM0NjIwGgg5bzhuNWNpNg%3D%3D
%W 北京万方数据股份有限公司

%0 Thesis
%A 王文婷
%Y [胡志]
%T 安徽省县域医疗服务共同体政策实施现况与对策研究
%I 安徽医科大学
%9 硕士
%G chi
%D 2017
%K 县域医院; 医疗服务共同体; 诊疗机制; 政策实施
%X 背景：在分级医疗的背景下，医疗联合体作为合理整合医疗资源，充分发挥基层的首诊作用，有效缓解基层医疗资源利用不足与“看病难、看病贵”现象而受到越来越多的关注，全国各地在实践中也涌现出多种形式丰富的医联体。安徽省借公立医院改革的契机，根据本省实际，在全省范围内组建了以县医院、县中医院为龙头，分别联系若干乡镇卫生院的县域医疗服务共同体试点,旨在通过构建基层首诊、双向转诊、急慢分治、上下联动的分级诊疗机制，确保县域内就诊率提高到90%左右。政策实施一年以来，已初显成效。安徽省县域医共体的经验为医联体的实践提供了新的视角与新的途径。　　目的：在我国积极探索医联体构建模式的形势下，本研究旨在通过分析安徽省县域医疗服务共同体政策实施一年以来的现况，总结经验做法，探讨政策实施过程中存在的问题与影响因素，为医共体工作的进一步推进提供理论依据。　　方法：本研究在文献复习与专家研讨的基础上，选择测量医共体政策运行效果的主要指标，并研制医共体内医务人员与患者满意度的问卷。根据安徽省各地的地域分布情况，采用分层、典型抽样方法，在皖北、皖中、皖南地区各抽取1个试点县为调查现场，开展问卷调查与关键知情人访谈。资料收集完成后，使用Epidata3.1软件录入数据，并使用 SPSS18.0软件对资料进行描述性分析，方差分析，因子分析和回归分析。　　结果:（1）安徽省县域医共体政策实施一年以来，各项运行指标变化情况。　　①双向转诊：M县三个医共体累计上转1509人次，下转804人次；T县两个医共体累计上转1597人次，下转5739人次；J县两个医共体累计上转688人次，下转236人次。医共体内上转以门诊患者为主，下转以住院患者为主。转诊患者中多通过医生介绍，占89.5%。转诊前三位主要病种为高血压、糖尿病和慢性支气管炎；②基层帮扶：M县三个医共体共下派医生累计出诊例数936次，诊治患者3212人次；T县两个医共体共下派医生累计990次，诊治患者3461人次；J县两个医共体共下派医生688次，诊治患者2234人次。常驻帮扶的专家主要来自心血管科、妇产科、康复医学科等；　　③基层培训：M县三个医共体累计举办各类培训48次，培训1720人次；T县两个医共体累计举办各类培训108次，培训2289人次；J县两个医共体累计举办各类培训36次，培训1720人次；　　④医保支付：M县三个医共体新农合可补偿费用比由去年同期的91.05%提升到91.65%，新农合住院实际补偿比由64.18%提升到68.83%；T县两个医共体新农合可补偿费用比由去年同期的88.54%提升到88.85%，新农合住院实际补偿比由57.02%提升到71.34%；J县两个医共体新农合可补偿费用比由去年同期的82.84%提升到83.92%，新农合住院实际补偿比由57.29%提升到66.07%；　　⑤费用控制：M县三个医共体的住院次均费用从去年同期的4068.66元下降到3556.19元，人均“三费”由2251.45元下降到2146.55元；T县两个医共体的住院次均费用由4637.21元下降到4401.07元，人均“三费”由2626.63元下降到2589.83元；J县两个医共体的住院次均费用由4222.80元上升到4702.32元，人均“三费”由2202.28元上升到2508.09元;　　⑥标准化治疗：M县三个医共体临床路径病种数由32种增加到150种，入径率、出径率同期分别上升71.8%和9.07%；T县两个医共体临床路径病种数由89种增加到247种，入径率同期上升23.7%，出径率同期下降4.5%；J县两个医共体临床路径病种数由35种增加到80种，入径率同期上升12.2%，出径率同期下降10.0%;　　⑦多点执业：M县三个医共体内累计多点执业人数为149人，T县两个医共体内累计多点执业人数153人，J县两个医共体内累计多点执业人数82人。　　（2）医务人员满意度情况　　①医务人员对医共体政策的知晓率较高，87.5%的医务人员了解医共体政策，12.5%医务人员表示只是听说过医共体政策，但不了解具体内容；　　②医务人员对于医共体内临床路径的推行和远程会诊措施的合理性评价较高，对于基层帮扶与培训政策、双向转诊政策的合理性评价一般，对于医共体内多点执业政策合理性评价较低；　　③医务人员对于医共体政策总体满意度得分为3.23±0.76分，属于一般满意范畴。对影响医务人员满意度的因素分析显示，医务人员所在地区、所在机构、工作年限、对政策了解程度是影响医务人员总体满意度的因素；　　④因子分析结果显示，医务人员对于医共体政策总体满意度主要由职业发展、薪酬待遇、工作压力与工作成就感四个维度组成。职业发展与工作压力因素对于医务人员的满意度影响最大，薪酬待遇其次，工作的成就感对于医务人员的满意度影响相对较小；　　⑤医务人员对于医共体政策总体满意度的各维度中，满意度得分最高的是职业发展（3.83±0.71），接近于满意范畴；薪酬待遇（3.39±0.94）与工作成就感（3.02±0.53）维度属于一般满意范畴；得分最低的维度是工作压力（2.87±0.86），属于不满意范畴。　　（3）患者满意度情况　　①患者对医共体政策的知晓率较低，仅有21.8％的患者了解医共体政策，了解政策的途径主要是医务人员的介绍，65.4%的患者表示并不了解；　　②55.9%的患者对于医共体能否改善就医现况表示不确定，医疗水平的提高是患者对医共体政策认可的主要原因；宣传不到位是患者对医共体政策不认可的主要原因；　　③患者对于医共体政策总体满意度属于满意范畴。对影响患者满意度的因素分析结果显示，患者的年龄、文化程度、所在地区、对医共体政策的了解程度对于患者总体满意度构成影响；　　④因子分析结果显示，患者对于医共体政策满意度主要由医疗水平、服务态度、医疗服务便捷性与可获得性、医疗费用四个维度组成。医疗费用对于患者的满意度影响最大，医疗水平与服务态度次之，医疗服务便捷性与可获得性对于患者的满意度影响相对较小；　　⑤患者对于医共体政策总体满意度的各维度中，得分最高的是医疗水平（4.78±0.90），其次是属于医疗服务的便捷性与可获得性（4.39±0.82）维度，均属于满意范畴；服务态度（3.92±0.79）维度与医疗费用维度（3.56±0.64），属于满意范畴。　　（4）访谈结果：各级卫生行政人员对待县域医共体政策总体上给予了支持态度，认为在提升基层卫生服务能力，信息化建设，控制不合理医疗费用增长等方面取得了一定的成效；但同时也认为存在帮扶与培训的“碎片化”，双向转诊，尤其是下转渠道不够畅通，医共体内牵头医院对乡镇卫生院缺乏相信管理权等影响医共体发展的因素；并提出了增加财政投入，政策和考核办法的制定要体现地区特色，建立长效利益机制，增加牵头医院对与下级医院的管理权等建议。　　结论：（1）安徽省县域医共体实施一年以来，对区域内的医疗卫生资源进行了有效整合，提升了县域的整体医疗卫生水平。在基层帮扶与培训的例数，诊治患者人次数，新农合可补偿比与新农合实际补偿比，多点执业人数等均得到了一定程度的提升，人均“三费”与次均住院费用均有所下降，标准化治疗水平也较政策实施前有所提高。但双向转诊渠道，尤其是下转渠道在皖北、皖南地区依然不够畅通。　　（2）医务人员对于医共体政策的知晓率较高，而对于医共体内临床路径的推行、远程会诊、基层帮扶与培训、双向转诊、多点执业等政策的合理性评价依次降低；医务人员对医共体政策的满意度一般，人口学特征中影响满意度的因素有工作年限，所在地区，所在机构及对政策的了解程度，影响满意度的因素集中体现在职业发展、薪酬待遇、工作压力与工作成就感四个方面，其中职业发展因素对于医务人员影响最大，医共体给医务人员带来更多压力。医共体今后的发展中应给予医务人员重点关注，通过医共体平台帮助其实现职业生涯发展，并调试压力保持良好的工作状态，通过提高医务人员满意度以惠及更广泛的就医群体。　　（3）患者对于医共体政策的知晓率较低，知晓途径主要是医生介绍。大多数人对于医共体能否改善就医现况表示不确定，主要原因是认为宣传不到位。总体满意度较高，人口学特征中影响患者满意度的因素有年龄、文化程度，所在地区以及对医共体政策的了解程度，影响患者工作满意度的因素体现在医疗水平，服务态度，医疗服务的便捷性与可获得性与医疗费用四个方面，其中医疗水平对于患者满意度影响最大，部分患者依然认为医疗费用较高。在医共体内今后应通过遏制医疗费用增长，提高医疗服务水平，多途径加强政策宣传，增强患者的知情权等提高患者满意度。
%U https://d.wanfangdata.com.cn/thesis/ChJUaGVzaXNOZXdTMjAyMTEyMDESCUQwMTI0MDE4NRoIOW84bjVjaTY%3D
%W 北京万方数据股份有限公司

%0 Thesis
%A 吴瑞华
%Y [李鲁]
%T 县域卫生发展路径的样本研究
%I 浙江大学
%9 博士
%G chi
%D 2011
%K 农村卫生资源; 县域卫生; 发展路径; 聚类分析
%X 2009年我国新医改方案拟通过制度创新,解决深层次的、制约医药卫生事业科学发展的体制、机制和结构性问题,以实现十七大提出的“人人享有基本医疗卫生服务”的目标,完成“建立基本医疗卫生制度”和“病有所医”的重大历史任务。为了实现“把基本医疗卫生制度作为公共产品向全民提供”的政府承诺,卫生部提出近期改革的重点是突出基本、基础和基层,强调面向农村,惠及群众。农村卫生改革的成败关系整个医疗改革目标能否实现。　　 本博士论文采用聚类分析方法,对我国31个省(直辖市)农村卫生资源配置、农村居民卫生服务需求以及农村卫生资源利用进行了综合评价,其结果显示,31个省市农村卫生资源配置和利用的差异显著。全国仅有上海、北京两地,农村卫生资源相对充足,在经济相对发达的浙江省,农村卫生资源配置和利用效率仅达到平均水平。建立面对农村,惠及大多数农民的新型农村基本医疗服务体系,必须因地制宜地采取一县一策的卫生改革与发展策略,即各县必须结合各自卫生服务的现状,制定切实可行的县域卫生发展路径,从而最终解决本地居民的看病就医问题。　　 选择位于浙江省东南部沿海,中国市场经济发育最早、经济发展最具活力的地区之一的浙江省温州市乐清市(县级市)作为发达地区样本县,同时将坐落在浙江省西南部浙闽赣边境,具有林区特色的浙江省丽水市龙泉市(县级市)作为欠发达地区样本县,将乐清市和龙泉市卫生服务现状调查作为本次实证研究的出发点。数据资源一方面来源于各级政府公布的统计数据,一方面来源于现状调查。现状调查分为居民家庭健康询问调查和医疗机构调查。居民家庭健康询问调查内容主要包括城乡居民卫生服务需要、城乡居民卫生服务需求与利用、城乡居民医疗保障情况以及城乡居民对医疗卫生服务的满意度等。医疗机构调查内容主要包括医疗卫生机构服务提供能力与质量和医务人员的工作满意度等方面。本次居民家庭健康询问调查采用多阶段分层整群随机抽样方法选取调查样本,并由培训合格的调查员采用入户询问调查方式收集调查问卷,医疗机构调查采用统一设计的调查问卷,由各级各类医疗机构自我填报。从调查问卷的设计、预调查到调查问卷的收集,整个过程中都有相应的质量控制措施,以保证调查问卷的质量；并采用Epidata3.1对问卷进行两遍录入,在计算机录入程序中设定了相应的逻辑控制及核查程序,及时指出调查和录入时产生的错误,有效地控制数据的质量。　　 卫生服务现状的调查结果显示,两县卫生服务面临的共同问题表现在六个方面,即政府卫生经费投入不足与投入结构不合理并存、卫生资源总量不足与布局不合理、农村卫生人才能力弱造成人才队伍建设任务重、乡镇医疗机构生存与发展的机遇与挑战并存、医疗服务工作面临人口老年化和疾病谱的改变所带来的新挑战、医疗服务信息化程度低,资源共享差。　　 造成两县卫生服务现状差异的根本因为是经济发展差异,其次是医疗服务市场竞争方面的差异导致卫生服务供方行为的差异,第三是政府财政投入方式的差异造成了乡镇卫生院经营理念的不同,第四是乡村卫生服务队伍的发展制约农村卫生服务质量的改善,最后是人口流动的差异造成了两地卫生服务需求的差异。　　 采用卫生服务需求法测算结果显示,2008年乐清市医疗机构床位供需处于不足状态,供需比值为0.71,缺少924张床位；医生供需处于基本平衡状态,供需比值为0.91；并预测乐清市2015年和2020年医院床位和医院医生的需求数。采用GIS软件从机构覆盖人口数、机构辐射面积以及机构数与人口密度三个方面,分析了乐清市社区卫生服务机构布局现状,提出了将乐清市31个乡镇分为三类,提出了各乡镇社区卫生服务机构增设方案。结合乐清市卫生服务现状,确立了乐清市卫生发展的总体目标、2015年和2020年分阶段建设目标,制定了乐清市基本医疗服务体系建设规划和卫生资源优化配置方案,并从经费投入、农村卫生人力资源的开发与管理、城乡双向转诊制度和卫生信息化建设等方面,提出了实现卫生发展目标的制度保障与政策建议。　　 构建网络健全、配置合理、功能完善、保障有力、运行科学、监管规范的社区卫生服务体系是龙泉市卫生服务发展的首要任务。结合龙泉人口分布、地理条件、交通状况和社会经济发展趋势,确立了到2015年全市共建设57个社区卫生服务机构(11个社区卫生服务中心、46个社区卫生服务站)的总体目标,分A、B两类分别制定了社区卫生服务中心和社区卫生服务站的建设目标,以及社区卫生服务机构的建设和卫生技术人员的配置规划,从政府在社区卫生服务中的财政投入、社区卫生服务网络体系建设、社区卫生人才队伍建设、新农合与社区卫生服务相互借力发展以及社区卫生信息化建设等方面,提出了实现龙泉社区卫生发展目标的政策建议。　　 本研究选择发达和欠发达县作为研究样本,通过调查研究结果找出两者卫生服务现状存在的异同,并从体制、机制等方面比较两者差异产生的因为,结合实际,制定了两县的卫生资源优化配置规划,为县域内实现卫生资源的公平配置提供了一定的借鉴,具有现实的指导意义。然而,农村卫生资源优化配置是农村卫生服务发展的第一步,农村卫生资源配置规划是否公平合理,是否能够适应当地社会经济发展以及满足当地居民的基本医疗服务需求,如何提高农村卫生资源配置效率,此类诸多问题需要一个长期跟踪过程,这也将成为博士毕业后继续深入研究的课题。　　
%U https://d.wanfangdata.com.cn/thesis/ChJUaGVzaXNOZXdTMjAyMTEyMDESCFkxODk0MTAxGgg5bzhuNWNpNg%3D%3D
%W 北京万方数据股份有限公司

%0 Thesis
%A 和晓艳
%Y [侯江红]
%T 乡镇中心卫生院医务人员工作满意度与离职倾向研究——以玉龙县为例
%I 云南大学
%9 硕士
%G chi
%D 2012
%K 中心卫生院; 医务人员; 工作满意度; 离职倾向
%X 乡镇卫生院是我国农村三级预防保健网的中心，处于枢纽的位置，是当前新型农村合作医疗的重要组织者和服务的提供者，也是实施农村公共卫生服务救助的主体，是社会主义新农村建设和推进新型医疗卫生体制改革的重要主体，而乡镇中心卫生院在整个乡镇卫生院系统中规模较大、硬件条件较好、医资力量较好、社会经济环境条件较为便利，在整个基层卫生系统中占有重要位置。然而，随着经济、社会环境的变化，乡镇中心卫生院医务人员的稳定性也面临着巨大的挑战。乡镇中心卫生院在基层卫生系统日益凸显的重要性与医务人员不稳定引起的医疗人力资源危机的矛盾不断出，定期测量医务人员工作满意，乡镇中心卫生院就能发现自身的问题，从而采取措施提高工作满意度;还能及时察觉医务人员的离职倾向，以便采取措施稳定医务人员队伍。　　 本文参考国内外关于医务人员工作满意度与离职倾向研究的基础上，根据调查研究对象的实际情况，采用实证研究的方法并将定性研究和定量研究相结合，以玉龙县内两所乡镇中心卫生院医务人员为研究样本，运用SPSS17.0软件进行数据分析，主要运用方差分析、相关性分析和回归分析等方法，对乡镇中心卫生院医务人员工作满意度与离职倾向进行了研究。本文在分析乡镇中心卫生院医务人员工作满意度现状的基础上，主要研究了乡镇中心卫生院医务人员的个体特征对各维度的影响;乡镇中心卫生院医务人员工作满意度与其各维度的关系;还研究了乡镇中心卫生院医务人员工作满意度及其各维度与离职倾向的关系，并在此基础上验证了工作满意度及其各维度对离职倾向的预测作用。　　 通过实证分析，本研究得出以下结论:(1)乡镇中心卫生院医务人员的工作满意度平均水平中等偏下。(2)医务人员个体特征如性别、年龄、受教育程度、职称、工作年限、月收入、编制情况等分别对不同的维度有着显著性影响;而婚姻状况、职类、职位对各维度均不存在显著性影响。(3)乡镇中心卫生院医务人员工作满意度与工作本身、报酬与福利、工作前景、工作环境与资源条件、人际关系、职业风险、领导与管理、新医改、管理制度、社会地位以及认同感与归属感十一个维度具有显著的正相关关系。(4)乡镇中心卫生院医务人员工作满意度、工作本身、报酬与福利、工作前景、管理制度、认同感与归属感、社会地位与离职倾向表现出显著的负相关关系;(5)乡镇中心卫生院医务人员工作满意度及其各维度对离职倾向具有预测作用。
%U https://d.wanfangdata.com.cn/thesis/ChJUaGVzaXNOZXdTMjAyMTEyMDESCFkyMTkwNTQ2Ggg5bzhuNWNpNg%3D%3D
%W 北京万方数据股份有限公司

%0 Thesis
%A 张冬莹
%Y [王家骥]
%T 番禺区高血压患者5年社区规范化管理效果评价及策略研究
%I 广州医科大学
%9 硕士
%G chi
%D 2015
%K 高血压患者; 规范化管理; 效果评价; 工作满意度; 医务人员
%X 研究目的:了解5年前后番禺区高血压社区规范化管理工作的实施情况，分析影响高血压控制的影响因素等，系统评价高血压社区规范化管理的效果，探讨项目实施的相关影响因素，总结存在的问题和不足,为进一步优化和完善高血压社区规范化管理提供策略建议，为提升高血压防治效果提供科学依据。　　研究方法:采用文献分析法、社会支持理论分析法、系统管理理论分析法、现场调查和访谈法等方法进行资料的收集，采用北京阜外心血管病医院科研课题组编制的《全国高血压社区规范化管理项目远期效果评估方案》提供的调查问卷，在番禺区大石社区卫生服务中心、东环社区卫生服务中心、洛浦社区卫生服务中心、洛溪社区卫生服务中心、西丽社区卫生服务中心、北片社区卫生服务中心6个社区中心现场进行问卷调查，结合广东省社区高血压健康管理电子系统和回顾并发心脑血管疾病患者住院病案进行收集2007年6月30日至2012年6月30日期间高血压患者的疾病相关信息与规范化管理的相关资料；另采用自行编制的《高血压社区规范化管理项目实施效果评价医务人员调查问卷》调查项目实施的各社区负责人和医务人员，定量记录其对项目实施的知晓情况和工作满意度及项目实施的相关影响因素。此外，通过访谈高血压患者对该项目实施的看法和反应评价，访谈机构负责人和医务人员探讨项目实施状况、成效和存在问题的解决方案。　　研究结果:　　1、高血压患者的基本情况　　利用广东省社区高血压健康管理电子系统查实2007年6月30日至2012年6月30日5年间参加高血压社区规范化管理的高血压患者共计4800例，5年期间失访410例（搬迁、非心脑血管疾病死亡等原因退出项目者），失访率达6.85％，最终纳入本次研究对象共4390例。高血压患者中，男性1824人（41.55%）,女性2566人（58.45%）；患者年龄23-98岁,平均年龄66.33±17.38岁，其中男性平均年龄65.89±11.29岁，女性平均年龄66.29±10.62岁。　　2、高血压规范化管理实施效果及其影响因素　　本研究中高血压患者经社区规范化管理后，血压分级构成发生了明显变化，血压正常比例由40.34%增加到75.95%，1级高血压患者比例由54.44%降到18.66%，2级高血压患者比例由4.92%降到4.65%。高血压控制效果多因素Logistic分析结果显示年龄（OR=2.817，95%CI：2.237-3.548）、高盐饮食(OR=2.891,95%CI：2.254-3.708)、家族史(OR=2.379,95%CI：1.925-2.941)、肥胖(OR=1.667,95%CI：1.242-2.237)、吸烟(OR=2.273,95%CI：1.609-3.210)、饮酒（OR=2.444,95%CI：1.770-3.374）、高血压分级1级（OR=6.226,95%CI：5.194-7.463），高血压分级2级（OR=35.413,95%CI：21.916-57.223）,高血压分级3级（OR=39.802,95%CI：11.959-132.468）等为影响高血压控制效果的危险因素。高血压患者并发心脑血管疾病的 Cox回归分析结果显示年龄(RR=2.153,95%CI：1.700-2.727)、高血压家族史(RR=6.600,95%CI：5.318-8.192)、高盐饮食(RR=7.461，95%CI：5.501-10.119)，饮酒（RR=83.261,95%CI：20.478-338.526）均为高血压患者并发心脑血管疾病的危险因素，而性别(RR=0.787,95%CI：0.652-0.950)、依从性良好(RR=0.595,95%CI：0.495-0.716)、正常体型(RR=0.793,95%CI：0.651-0.967)、血压稳定(RR=0.006,95%CI：0.001-0.023)、服药治疗(RR=0.756,95% CI：0.618-0.924)则为保护因素。　　3、实施高血压社区规范化管理项目的影响因素　　研究结果显示，资金短缺、人力资源不足、社区配套设施欠缺、居民配合程度低，是影响高血压社区规范化管理项目执行的主要因素，其他因素还包括信息未能一体化共享、政府部门配合度不高、降压药种类、数量少等。问卷调查251名社区卫生服务中心医务人员对项目执行的知晓情况及效果满意度的结果显示，其中242名（96.41%）医务人员知晓所在社区开展高血压规范管理，240名（95.62%）医务人员认为有必要实施高血压社区规范化管理，246名（98.01%）医务人员知晓所在社区统一管理高血压居民档案，项目执行人员主要是全科医生（70.52%），其次为公共卫生部人员（27.09%），249名医务人员（99.20%）知晓所在社区已建立电子档案，238名医务人员（94.82%）知晓所在社区高血压档案定期更新。　　结论和建议:　　1.结论　　（1）高血压社区规范化管理对高血压控制起到积极作用，并有效降低人群血压等级，在一定程度上控制高血压人群心脑血管疾病的发生，强化了高血压患者的健康意识，增强了患者的治疗依从性，但仍存在部分治疗依从性欠缺的情况，尚需进一步得到改善，全民健康意识需要深入强化，加大公共卫生宣传力度，挖掘居民健康需求，让基层卫生服务深入民心，让国民健康守门人的角色得到充分的体现。本研究还分析了影响高血压稳定控制和并发心脑血管疾病的相关因素，对人群的健康生活行为有的放矢地做到趋利避害提供了重要参考，有着重大的全人群疾病防控意义。　　（2）社区卫生服务中心医务人员对高血压社区规范化管理项目的实施知晓率高，同时认为继续实施该项目的必要性大，而影响高血压社区规范化管理项目实施的阻力因素主要包括资金短缺、人力资源不足、社区配套设施欠缺、居民配合程度低，其他还包括信息未能一体化共享、政府部门配合度不高、降压药种类、数量少等因素。　　2.建议　　（1）积极控制高血压，需要深入强化全民健康意识，充分利用社区卫生服务中心/站这一便民服务平台，加大公共卫生服务的宣传力度，使得疾病的预防与控制、健康保健等相关知识在潜移默化中深入人心，此措施在提高基层医疗卫生的利用率的同时也更好地发挥全科团队的价值。　　（2）针对影响高血压稳定控制和高血压患者并发心脑血管疾病的相关因素，政府等相关部门应加大力度向高血压患者甚或大众普及威胁健康的生活行为习惯等相关知识，并且采取干预措施例如限盐勺和酱油限量器的发放使用、制定特殊人群的烟草购买限制条例、酒精摄入危害警戒标识、增设公共锻炼区域，提倡全民健身运动，营造社会积极促进健康生活行为方式的氛围，强化公众对“健康”的行为意识，长远来看于国民疾病防治多有裨益。　　（3）高血压社区规范化管理实施对高血压的控制和人群健康起到积极的作用，继续推行该项目实施并转变成常态化的社区慢性疾病管理工作，需要政府对其加大投入力度和政策倾斜。完善对基层医疗工作者的薪酬激励机制，基层医疗卫生人员职称评聘优先等相关政策倾斜，增强基层医疗卫生岗位的吸引力，引进高素质人才；改进公共卫生经费拨付的相关条例，保证经费及时拨付到位，解决资金短缺造成的工作困难；社区医疗设备的配置和更替应得到政府对合理购置计划的支持。此外，鉴于信息平台未能实现一体化带来的高血压患者就诊不便问题，建议成立国家的或省的医疗系统信息技术部门，主要负责创建诊疗信息平台，使得各省或全国的大医院和基层医疗卫生服务机构的诊疗信息可以有传输转接的渠道，实现上级医院与基层医疗卫生服务机构的联动。此外，医疗系统信息技术部门还能提供维护和及时更新诊疗信息的功能，有利于提高居民健康管理的效率和改善管理质量。
%U https://d.wanfangdata.com.cn/thesis/ChJUaGVzaXNOZXdTMjAyMTEyMDESB0Q3MTQ4NjMaCDlvOG41Y2k2
%W 北京万方数据股份有限公司

%0 Thesis
%A 赵世超
%Y [孟庆跃]
%T 我国三省乡镇卫生院卫生技术人员工作态度与绩效现状及其关系研究
%I 山东大学
%9 博士
%G chi
%D 2015
%K 乡镇卫生院; 卫生技术人员; 工作态度; 绩效评价
%X 本研究首先对激励、工作态度和工作绩效的概念进行了界定。参考相关文献并结合乡镇卫生院实际情况，本研究把激励定义为能激发人员工作积极性、提高工作稳定性、促进工作绩效的因素;工作态度包含工作满意度、组织承诺和职业倦怠三个方面，其中工作满意度是对激励因素的主观认知并能体现出激励作用的大小，组织承诺和职业倦怠分别能体现工作稳定性和工作积极性;工作绩效是个体能持续表现出有利于组织的结果和行为。至此，“激励措施对工作态度与绩效的影响”这一问题就可转化为工作态度（工作满意度、组织承诺、职业倦怠）与工作绩效的关系研究。　　国内外有很多工作态度与绩效关系的实证研究，由于研究对象和设计的差异使研究结论并不统一。现有研究存在一些不足:　　(1)乡镇卫生院人员激励机制方面，尚未有研究系统分析与总结乡镇卫生院组织情境下存在的激励因素;(2)乡镇卫生院人员工作态度与绩效现状方面，大多数研究仅关注某一种工作态度，对乡镇卫生院卫生技术人员职业倦怠和组织承诺的研究很少，不能全面体现工作态度的内涵和卫生技术人员工作态度现状;工作态度的研究多是采用定量方法，少有定性研究，使得研究缺乏深度;尚未发现针对乡镇卫生院卫生技术人员工作绩效的研究;(3)工作态度与绩效的关系方面，对变量间关系的理论分析尚显不足;少有研究全面探讨和验证工作态度与绩效不同维度间的关系;尚未发现以乡镇卫生院卫生技术人员作为研究对象的实证研究。　　目的：　　本研究总体研究目标是:研究乡镇卫生院组织情境中存在的影响卫生技术人员工作态度和绩效的激励因素，系统分析乡镇卫生院卫生技术人员工作态度和绩效现状，揭示工作态度和绩效的关系，为完善基层卫生技术人员激励政策和管理制度提供依据。本研究具体的研究目的为:(1)研究乡镇卫生院组织情境中影响卫生技术人员工作态度和工作绩效的激励因素;(2)分析三省乡镇卫生院卫生技术人员工作态度（包括工作满意度、组织承诺和职业倦怠）和工作绩效现状;(3)揭示工作满意度、组织承诺、职业倦怠和工作绩效不同维度间的关系，构建四个整体概念的路径模型。　　方法：　　理论研究部分借鉴激励理论和相关研究结果，对工作态度与工作绩效的关系进行探讨，提出研究假设并建立本研究的理论框架，以此为基础展开实证研究。　　实证研究资料来源于第五次国家卫生服务调查专题项目“农村基层卫生组织建设评估”2013年部分调查数据。采取多阶段整群抽样的方式进行抽样。最终选择了山东、安徽和陕西三省45家乡镇卫生院，问卷调查当日在岗的所有卫生技术人员，包括医生、护士、防保和医技人员，并从中选择3名卫生技术人员进行个人深入访谈。最终，收回有效问卷共计803份，访谈共计138人。　　问卷由以下内容组成:调查对象的社会人口学特征（包括年龄、性别、学历等）、工作满意度问卷（包括16项激励因素满意度和1项总体满意度）、组织承诺量表、职业倦怠量表和工作绩效量表。访谈内容包括3个与工作态度有关的问题，采用一对一的半结构化访谈。　　定量资料的数据分析方法有:描述性统计分析、单因素分析、探索性因子分析、验证性因子分析、信度分析、多因素分析和结构方程模型，使用软件Spss17.0和Amos17.0完成。定性资料分析采取主题框架法，借助软件Maxqda10完成。　　结果：　　(1)通过文献研究总结出乡镇卫生院组织情境中存在的16种激励因素:收入、福利、分配制度、生活环境、工作条件、培训机会、职业发展机会、荣誉和精神奖励、同事领导关系、医患关系、绩效考核制度、管理制度、工作量、工作自主权、施展能力空间、领导能力和作风。　　(2)乡镇卫生院卫生技术人员总体工作满意度得分均值为3.39±0.770分，其中满意度最高的3项激励因素是医患关系、同事领导关系、领导能力和作风;满意度最低的3项激励因素是收入、福利、培训机会。山东地区人员满意度大都最高，安徽的满意度大都最低。通过因子分析，16项激励因素满意度可以简化为组织制度、工作特征、自我发展、经济激励、物质环境、人际关系6个维度。定性分析结果显示，工作中最满意的方面提及次数较多的可概括为群众认可、人际关系融洽、领导管理得当、喜欢现有工作和生活和工作环境好5个方面，工作中最不满意的方面提及次数较多的方面可概括为医患关系紧张、工作条件不好、生活不方便、工作量大、收入低、药品配备不全和管理有缺陷7个方面。　　(3)乡镇卫生院卫生技术人员组织承诺5维度得分均值从高到低依次为:规范承诺14.92±2.958、感情承诺14.08±2.923、理想承诺12.87±3.028、经济承诺12.13±2.933和机会承诺11.17±2.707。年龄越小、学历越高的人员组织承诺各维度得分大都越低。定性分析结果显示，想离职的原因可概括为生活不方便、经济待遇差、职业发展受限和工作辛苦单调4个方面;限制离职的原因可概括为缺乏机会、能力不足和家庭牵绊3个方面;不想离职的原因可概括为工作稳定、生活方便、对单位有感情、工作惯性、喜欢现有工作和年龄大6个方面。　　(4)乡镇卫生院卫生技术人员职业倦怠3维度得分均值分别为:情感耗竭19.13±10.432，去人性化4.30±3.920，低成就感11.48±8.589。情感耗竭和低成就感两个维度均有50％以上的人员检测出了中度和高度倦怠，去人性化维度的倦怠程度较低。医生情感耗竭和去人性化得分高于其他类型人员;30岁以下人员去人性化和低成就感得分高于其他年龄组人员;本科人员情感耗竭和去人性化得分高于其他学历人员。定性分析结果显示，乡镇卫生院技术人员工作积极的主要原因可以概括为职业道德、工资保障、绩效激励、热爱工作、同事关系融洽、领导有方、医患关系和谐、工作充实8个方面，工作不积极的主要原因可以概括为收入低、福利差、分配不公、管理不善、医患关系不好5个方面，提高工作积极性的建议可以概括为提高工资和福利待遇、按劳分配、改善工作和生活环境、减少工作量、提高管理水平、加强培训、改善医患关系7个方面。　　(5)乡镇卫生院卫生技术人员工作绩效3维度得分均值分别为:任务绩效24.35±3.650，关系绩效29.17±4.591，学习绩效17.60±3.405。学习绩效得分为“低”的人员比例高于其它两个维度。30岁以下人员在工作绩效3个维度的得分均最低;护士的工作绩效低于其他职业类型人员。　　(6)工作态度与工作绩效各维度的关系如下:　　①工作满意度与组织承诺:经济激励正向影响经济承诺;除自我发展之外的5个维度正向影响感情承诺;全部6个维度正向影响理想承诺和规范承诺;自我发展和经济激励正向影响机会承诺。内源满意度作用效果并不总强于外源满意度。　　②工作满意度与职业倦怠:全部6个维度负向影响情感耗竭;组织制度、经济激励、物质环境和人际关系4个维度负向影响去人性化;工作特征和人际关系2个维度负向影响低成就感。内源满意度作用效果并不总强于外源满意度。　　③组织承诺与职业倦怠:经济承诺正向影响情感耗竭，理想承诺负向影响情感耗竭;经济承诺正向影响去人性化;感情承诺和规范承诺负向影响低成就感。　　④工作满意度与工作绩效:工作特征和人际关系2个维度正向影响任务绩效;组织制度、自我发展和人际关系3个维度正向影响关系绩效;人际关系负向影响低成就感。内源满意度作用效果并不总强于外源满意度。　　⑤组织承诺与工作绩效:感情承诺和规范承诺正向影响任务绩效，机会承诺负向影响任务绩效;感情承诺和规范承诺正向影响关系绩效;理想承诺和规范承诺正向影响学习绩效，机会承诺负向影响学习绩效。　　⑥职业倦怠与工作绩效:低成就感负向影响任务绩效、关系绩效和学习绩效。　　(7)工作态度与绩效的整体概念关系如下:工作满意度对组织承诺、职业倦怠和工作绩效的路径系数均不显著。组织承诺对工作绩效的直接效应为0.331，通过职业倦怠的间接效应为0.074;职业倦怠对工作绩效的直接效应为-0.192。结论与政策建议　　(1)工作态度有喜有忧。一方面，大部分乡镇卫生院卫生技术人员对组织呈现积极态度，说明现有人员工作稳定性较高。人际关系满意度高，去人性化的倦怠程度很低，说明乡镇卫生院执业软环境良好。但另一方面，总体工作满意度一般，对经济激励和职业发展机会尤其不满，情感耗竭和低成就感的倦怠状况较为严重，说明人员工作负荷较大，对工作意义和自身能力有一定程度的负面认知。　　(2)大部分人员自评工作绩效较高，尤其是任务绩效和关系绩效。人员学习绩效相对较低，既反映出部分人员的学习热情和效果较差，也反映出乡镇卫生院在为人员提供有针对性的培训方面有所欠缺。改善医患关系与组织人际关系、增强规范承诺和工作成就感能全面促进工作绩效。　　(3)医患关系和组织人际关系在乡镇卫生院组织情境中发挥着强激励作用，且人员对其满意度较高，是促进人员工作积极性和稳定性的主要原因之一。经济激励、职业发展机会、组织管理制度也是有较强效果的激励因素，但由于人员满意度较低，从而会起到去激励作用。内源满意度的激励作用并不总是强于外源满意度，不同激励因素的作用效果受到具体的激励目标和情境影响。　　结论：为提高乡镇卫生院卫生技术人员工作稳定性、积极性和工作绩效，提出以下政策建议:(1)改善乡镇卫生院卫生技术人员的收入和福利，完善分配制度;(2)增加培训和职业发展的机会;(3)加强职业道德教育;(4)结合使用多种激励手段;(5)对不同特征人员进行差异化激励。
%U https://d.wanfangdata.com.cn/thesis/ChJUaGVzaXNOZXdTMjAyMTEyMDESCFkyOTY2OTY2Ggg5bzhuNWNpNg%3D%3D
%W 北京万方数据股份有限公司

%0 Thesis
%A 王冠南
%Y [杨平, 徐凌忠]
%T 2010-2014年某市医疗纠纷情况及对策研究
%I 山东大学
%9 硕士
%G chi
%D 2016
%K 医疗纠纷; 医院管理; 损害赔偿; 安全防护
%X 我国近年来医疗纠纷和“医闹”事件频频爆发，是医患矛盾的显性表现。医疗纠纷不仅对患者方造成人身安全损害、精神损害、经济损害等，而且也影响正常的医疗秩序，增加医务人员的压力。过多的医疗纠纷不利于医疗卫生事业的发展，社会的和谐。　　以此为背景，本论文选择某市2010-2014年发生的2798医疗纠纷进行分析，探讨我国医疗纠纷的深层次原因，为设立解决机制和防范措施提出建议。　　目的：　　1.分析2010-2014年某市医疗纠纷发生情况及趋势　　2.分析2010-2014年某市医疗纠纷解决途径　　3.分析2010-2014年某市认定为医疗事故情况医疗纠纷赔付情况　　4.针对研究结果提出有针对性的建议　　方法：　　1.资料来源　　2010-2014年某市医疗机构上报的“国家卫生计生统计信息网络直报系统”和卫生局医政科的医疗纠纷情况数据库。　　2.资料录入与整理分析　　按医疗机构将需要的数据逐条录入SPSS17进行处理，进行描述性分析，绘制相应表格和图。　　结果：　　1.某市医疗纠纷数从2010年299例迅速上升到2014年939例，城乡相比，农村发生数量较少，共617例，占该市总纠纷数的20.75％。　　2.医疗纠纷主要发生在医院为2798例(95.18％)，公立医疗机构为2899例(97.48％);三级医疗机构为1984例(66.71％)。　　3.医疗纠纷解决途径以“和解”最多，其次为“第三方调解”;鉴定构成医疗事故的共有35起，占全部医疗纠纷的1.18％。　　4.2010-2014年医院因医疗纠纷共赔付6954.19万元，平均每起医疗纠纷赔付2.49万元;农村地区平均每起赔偿3.6万元，高于城市平均赔偿金额2.19万元;构成医疗事故的平均赔付金额4.79万元，不构成医疗事故的平均每起赔付2.34万元;医疗事故赔偿是非医疗事故的2倍。　　结论：　　1.医疗纠纷的发展处于增长期后的下行转折点　　2.农村医疗事故发生率和平均赔付额高于城区　　3.医院依然是医疗纠纷的发生的主要部门　　4.公立医疗机构医疗纠纷多但私营医疗机构纠纷增长迅速　　5.二级医疗机构应成为治理医疗纠纷的工作重点　　6.和解途经最常用，第三方调解增速较快　　对策与建议：　　1.整合多种赔款来源:建全医疗责任保险制度;建立救济性基金;健康保险的支持与辅助;处罚性资金;供应商货品质量押金。　　2.建立健全省、市级纠纷处理单位:纠纷处理单位和赔款支付单位合一;多种途径解决纠纷;设置和解的赔付上限;堵住影响公正的漏洞。　　3.医疗机构内部防范机制和纠纷解决机制:健全医疗机构内部防范机制;健全医疗机构的纠纷解决机制;提高医生工作满意度和病人满意度;注重医疗机构品牌的保护。　　4.社会在促进缓和双方矛盾上积极作为:关注媒体的引导作用;严厉打击过激报复行为;引导健康需求的正确释放。
%U https://d.wanfangdata.com.cn/thesis/ChJUaGVzaXNOZXdTMjAyMTEyMDESCFkzMDM0ODE4Ggg5bzhuNWNpNg%3D%3D
%W 北京万方数据股份有限公司

%0 Thesis
%A 孙杨
%Y [弥曼]
%T 西安市社区卫生服务中心合理用药现状研究
%I 西安交通大学
%9 硕士
%G chi
%D 2016
%K 基本药物制度; 合理用药; 社区卫生服务中心
%X 目的：　　基本药物制度实施已达7年之久，对基层社区卫生服务中心产生了一定的影响。本文是对西安市社区卫生服务中心门诊的合理用药情况进行现状调查分析，对比分析出国家基本药物制度实施后，西安市社区卫生服务中心合理用药情况的变化，进一步反应出国家基本药物制度对社区基层合理用药情况的影响，结合相关调查发现实施过程中存在的问题，并提出自己的建议，为政府有关部门提供相应数据，为基本药物制度的改革和完善提供重要依据。　　内容：　　国家基本药物制度的相关内容，国家基本药物制度实施后，西安市社区卫生服务中心门诊处方是否有变化。居民对社区卫生服务中心药品的满意程度，社区医生的处方行为对社区合理用药的影响。　　方法：　　查阅相关文献，采用现况调查、描述性流行病学研究方法，随机抽取西安市6家社区卫生服务中心，720张处方，180名社区医务人员和300名社区就诊患者。设计调查问卷，对医务人员及就诊患者进行问卷调查，通过患者合理用药及满意度以及医生的处方行为比较国家基本药物制度实施前后，社区卫生服务中心合理用药指标水平的变化，评估基本药物制度对合理用药的影响。　　结果：　　1.对社区所抽取的720张处方进行研究分析得出以下结果：在处方患者年龄构成上，2013年抽取的社区处方中，10岁以下年龄的患者比例为5.3％，10-20岁之间的患者比例为4.4％，41-50岁之间的患者比例为23.9％，80岁以上年龄的患者比例为3.6％；　　而到2015年，10岁以下年龄的患者比例升高至18.3％，10-20岁之间的患者比例升高至9.4％，41-50岁之间的患者比例降低至13.9％，80岁以上年龄的患者比例升高至10.0％。在性别构成上：2013年抽取的社区处方中，男性比例为47.8％，而2015年抽取的处方中男性比例增高到49.2％。　　2.对社区所抽取的720张处方进行研究分析得出以下结果：在疾病的构成上，就诊于社区卫生服务中心的疾病的构成主要是以呼吸系统疾病及循环系统疾病为主。2015年糖尿病的处方数较2013年有所降低。基本药物实施后，对社区的合理用药产生了一定的影响，单张处方的药品种数、抗生素的使用率、激素的使用率、中成药的使用率较前明显降低，输液率较基本药物制度实施前也有所降低，单张处方金额较前明显降低。　　3.对社区就诊的300名患者调查表进行研究得出以下结果：在调查上有91％的患者认为社区用药有不同程度的满足，78％的患者认为社区用药的方便性得到了不同程度的提高，72％的患者认为社区输液有了不用程度的降低，86％的患者对药品质量有不同程度的满意，64％的患者认为社区药品价格有不同程度的降低，63.6％的患者认为社区就诊费用有不同程度的降低。　　4.对社区卫生服务中心的180名医务人员一般特征调查得出以下结果：75％的社区医务人员年龄低于40岁，60.6％的医务人员为初级职称，71.7％的医务人员工作年限低于10年。　　5.对社区卫生服务中心180名医务人员对当前工作满意度调查得出以下结果：约有60％的医务人员工资不超过3000元，对当前的收入、福利待遇、职业声誉等方面比较满意的医务人员不超过50％。　　结论:　　1.社区的主要服务人群发生的变化，越来越多的老年及儿童就诊于社区卫生服务中心，社区卫生服务中心服务主要人群即为老年、儿童、孕妇等。人群的变化说明了社区卫生服务中心在不断的加强完善服务。　　2.基本药物实施后，规范社区卫生服务中心医生的处方行为，完善医生的合理用药。　　3.基本药物制度在西安市已经有了较好的开展，但国家基本药物制度实施过程中依然存在一些问题，社区医务人员以年轻的低职称者为主力，在社区合理用药方面，需要加强培训。　　4.医务人员对当前的工作环境、工作强度、福利待遇及社会认可度等方面有待提高。　　5.患者对社区用药的满意程度较高。研究发现国家基本药物制度降低社区卫生服务中心门诊就医的费用，降低百姓的就医负担。　　政策建议：　　1.继续发挥政府部门的主导作用。政府机构需为社区卫生服务人员提高待遇并提供学习机会，政府机构应该对国家基本药物目录中的药品进行合理删减，完善国家基本药物目录。　　2.加强社区卫生服务人才引进和培养。鼓励大中型医院人才向社区流动，聘用优秀的离退休医生到社区工作。　　3.提高基层医疗人员业务水平，加强对患者合理用药的引导，逐步改变患者不合理用药意识及用药行为。
%U https://d.wanfangdata.com.cn/thesis/ChJUaGVzaXNOZXdTMjAyMTEyMDESCUQwMTA2NTMyMxoIOW84bjVjaTY%3D
%W 北京万方数据股份有限公司

%0 Thesis
%A 张珍珍
%Y [张向阳]
%T 新疆乡镇卫生院医务人员满意度调查研究
%I 新疆医科大学
%9 硕士
%G chi
%D 2015
%K 医务人员; 卫生院; 工作满意度
%X 目的:调查新疆乡镇卫生院医务人员工作满意度现状并分析其影响因素，了解医务人员心理需求，从而提高医务人员工作积极性，能更好地为病人提供高质量的医疗服务，促进农村医疗卫生事业的发展。　　方法:问卷调查法、统计描述、单因素方差分析、相关性分析、logistic多元线性回归、卡方检验。　　结果:乡镇卫生院医务人员工作总体满意度水平偏低(3.02)，各维度满意度中最不满意的依次为工作培训（2.95分）、薪酬福利（2.94分）和工作提升(2.67);年龄、工作年限、专业技术职称、薪酬福利、工作培训以及工作提升是医务人员总体工作满意度的影响因素;人口学特征与满意度各维度关系密切;乡镇卫生院要提高工作总体满意度，薪酬福利、工作提升、工作培训和医院管理是关键需要提高的因素;工作满意度8个维度与离职意愿呈负相关;学历、专业技术职称、薪酬福利、工作培训、工作提升是离职意愿的主要影响因素。　　结论:营造良好的农村卫生人才环境，稳定农村地区卫生技术人员;深化卫生系统人事制度改革，建立开放灵活的人才流动机制，积极推进区域人才交流和合作;通过完善薪酬制度，提高工资待遇、健全人员培训机制、制定人员晋升培养计划等政策促进乡镇卫生院引进人员，调整农村卫生人力队伍结构，促进乡镇卫生院医务人员的工作满意度。
%U https://d.wanfangdata.com.cn/thesis/ChJUaGVzaXNOZXdTMjAyMTEyMDESCFkyODU5MTA2Ggg5bzhuNWNpNg%3D%3D
%W 北京万方数据股份有限公司

%0 Thesis
%A 温鑫
%Y [芦文丽]
%T 基于扎根理论的基本公共卫生服务实践效果评价研究
%I 天津医科大学
%9 硕士
%G chi
%D 2017
%K 公共卫生服务; 扎根理论; 资源配置; 科学管理
%X 目的：评价天津市某区社区基本公共卫生服务实践效果，分析存在的问题，以期为进一步优化资源配置，实施科学管理，促进项目可持续发展提供决策支持。　　方法：1.焦点小组访谈:选取天津市某区6个街道居民代表、居委会相关工作人员，6家社区卫生服务中心医务人员、中心主任和卫计委相关管理者共26人进行5组焦点访谈，访谈提纲的主要内容包括基本公共卫生服务项目开展的总体情况，开展效果较好的项目及原因，开展效果较差的项目及原因，影响项目实践效果的关键因素。将访谈录音进行转录，运用扎根理论方法，通过三级编码方式对转录资料进行分析。2.居民及服务对象满意度调查:对180位居民进行基本公共卫生服务知晓和利用满意度调查，同时对360位服务对象进行基本公共卫生服务利用满意度调查作为访谈结果的补充。　　结果：1.访谈分析结果：总访谈时间329分钟，累计转录34,692字。按照扎根理论方法,形成53个开放式编码,经过对比分析汇聚为16个主轴编码,最终归纳出4个核心编码。（1）开放式编码：析出703条相关的词条或语句，形成53个开放式编码。（2）主轴编码：分析开放式编码之间的共性，抽象概括出16个主轴编码：包括需求导向性、项目考核机制、经费管理模式、服务运行模式、管理意识、人员配置、项目规划、部门协作、信息化建设、服务局限性、人员培训模式、管理经验、受认可项目、存在问题项目、医务人员满意度、居民满意度。分析主轴编码相关关系可得到以下结论：“老年人查体”和“妇幼管理”开展比较顺利，主要原因在于“供需一致”和“项目经费计件拨付”；“健康档案”、“健康教育”、“重性精神疾病患者健康管理”、“结核病患者健康管理”开展效果较差主要原因为“没有以需求为导向”；影响医务人员工作满意度主要原因在于“指标考核标准要求高”、“经费相对足而实际不足”。（3）核心编码：通过对16个主轴编码的相关关系研究归纳出4个核心编码：①项目先导：包括项目考核机制、经费管理模式、管理意识、项目规划；②项目牵引：包括需求导向性、服务运行模式、培训模式；③实施保障：包括服务局限性、人员配置、部门协作、信息化建设、管理经验；④实践效果：包括存在问题的项目、医务人员满意度、受认可项目、居民满意度。核心编码前三个模块之间相互影响相互作用共同影响实践效果。项目先导是决定项目运行的先决条件，其中“经费补助”和“项目考核机制”是影响提供方活力的最主要因素。有效的项目牵引影响服务对居民的吸引力，能否精准定位居民的需求对项目实施意义重大。项目实施保障是夯实基本医疗和基本公共卫生服务网底的有力支撑。2.居民访谈结果与满意度调查结果分析比较：①调查的180位居民对不同基本公共卫生服务项目的知晓情况相差较大，老年人健康管理知晓率最高，为91.67%，其余项目知晓率均低于85.00%，调查中还发现116个有高血压患者的家庭中仍有23.27%的家庭不了解高血压患者健康管理服务内容。在居民访谈中有2位居民提到基本公共卫生服务相关政策解读较少，词频7次，政策的解读在一定程度上影响项目知晓情况。②健康教育指导途径利用率的调查结果显示，健康咨询会及健康讲座利用率最低，仅为57.78%，在访谈中我们发现居民对健康讲座的需求仍然较高，然而社区卫生服务中心在开展健康教育讲座时没有精准定位居民需求造成服务开展“流于形式”，影响项目利用效果。③满意度调查结果显示，调查对象对医务人员技术水平以及机构环境和仪器设备的满意度均低于90.00%，这与访谈中提到的情况一致，由于补助经费不足，同时项目专业人员紧缺造成“大夫技术水平有限”和“仪器设备准确性差”。　　结论：基本公共卫生服务项目的有效落实，“项目先导”、“项目牵引”、“实施保障”三个环节缺一不可，建议尽快完善基层卫生机构经费分配制度和基本公共卫生绩效考核方案，构建成本测算模型并建立相应的动态管理机制，逐步向效果导向型绩效考核体系转变，在重视覆盖率的同时，加大对服务质量的考核，按照社区卫生服务中心的能力和项目管理的实际情况精简优化服务流程。基层医疗机构要精准定位居民服务需求，将理想化的政策进行完善和落实，通过“结合型服务模式”和医保政策的引导来提高服务吸引力和项目延续性，此外，强化硬件建设，进一步促进信息化建设和部门之间协作交流，解决公共卫生“孤岛效应”，实现基本医疗和基本公共卫生统筹管理。本研究构建的核心编码理论框架为基本公共卫生服务实践效果评价指标体系的构建提供丰富的理论基础，有利于进一步构建指标体系。
%U https://d.wanfangdata.com.cn/thesis/ChJUaGVzaXNOZXdTMjAyMTEyMDESCUQwMTM1OTU5MBoIOW84bjVjaTY%3D
%W 北京万方数据股份有限公司

%0 Thesis
%A 隋萍
%Y [张天舒]
%T 县级公立医院编制管理问题研究——以Y市人民医院为例
%I 山东大学
%9 硕士
%G chi
%D 2017
%K 公立医院; 编制管理; 公开招聘; 聘用制度; 绩效考核
%X 公立医院肩负着社会基本医疗保障和公共卫生服务的职责，是我国医疗服务体系的主体，县级公立医院是农村三级医疗卫生服务网络的龙头，在城乡医疗卫生服务体系中起着中坚作用，县级公立医院改革的持续推进是深化医药卫生体质改革的关键环节。2012年县级公立医院启动改革试点工作，这个阶段中要落实县级公立医院的独立法人地位，探索建立健全现代医院管理制度，完善编制管理办法，对编制内外人员进行统筹考虑，全面推行聘用制度、岗位管理制度和公开招聘制度，建立科学的绩效考核制度，合理确定医务人员的薪酬水平，完善卫生人才的职称评价标准等进行一系列的变革，以保证公立医院的公益性和可持续发展性。　　本文围绕县级公立医院人事制度改革中的编制管理问题，重点探讨了公立医院的公共属性、编制、医疗资源、医药体制等要素之间的关系。采用文献分析方法收集、整理了中央、山东省、蓬莱市三级医疗制度改革的政策变迁文本与数据;通过案例分析法结合问卷调查和深度访谈，以第一批国家确定的县级公立医院改革试点单位的Y市某二级甲等综合医院为例，调研了编制内、编制外人员的年龄结构、职称机构、医护比例、工作时长、工资待遇差异、职业上升路径等，重点分析了他们的工作满意度、对编制管理等领域的态度，探讨了现行县级公立医院人事制度尤其是编制制度的真正问题与具体表征。通过对比法，研究了国内外医疗机构的改革经验和成果，分析了公立医院改革的特殊性与可行路径。　　为解决我国县级公立医院编制管理中的问题，本文提出如下政策建议:1、改革“编制分配制”为“备案制”，给予医院用人自主权，促进人才合理流动;2、针对医院现实，进行科学岗位分析，明确“岗位说明书”，变身份管理为岗位管理;3、创新编外人员管理办法，实行“人才派遣制”;4、实施岗位分类的全面绩效考核制，考核结果与薪酬、奖惩挂钩。
%U https://d.wanfangdata.com.cn/thesis/ChJUaGVzaXNOZXdTMjAyMTEyMDESCFkzMjQyMzY1Ggg5bzhuNWNpNg%3D%3D
%W 北京万方数据股份有限公司

%0 Thesis
%A 郜宇杰
%Y [李汝德]
%T 潞城市村卫生室卫生人力资源现状分析及对策研究
%I 山西医科大学
%9 硕士
%G chi
%D 2013
%K 村卫生室; 卫生人力资源; 临床技能; 工作积极性; 管理模式
%X 研究目的:通过对潞城市村卫生室卫生人力资源现状的调查，找出当前村卫生室人员队伍发展过程中所存在的问题和面临的困难，并提出相应的解决对策及建议。为更进一步的优化农村卫生人力资源的结构与配置，提高村卫生室人员的工作积极性，促进基层卫生医疗体系的完善，推动农村卫生事业持续稳定的发展，提供相应的借鉴与参考。　　 研究方法:(1)文献研究法:查阅国内外学术期刊、当地政府、卫生行政等部门出台的政策文件、卫生统计年鉴及村卫生室统计报表等，系统收集有关村卫生室方面的资料，包括样本地区经济社会有关指标，同时收集调查地区有关村卫生室的文件汇编材料等。(2)小组访谈法:主要是对基层卫生部门管理人员和部分村卫生室负责人进行访谈，了解他们对农村卫生室的管理模式和人力资源发展状况的看法和建议。(3)问卷调查法:根据潞城市不同地域的经济发展水平及人口环境等特点，采用分层抽样和随机抽样的方法，按照不同乡镇经济发展水平的好、中、差进行分层，每层随机抽取一个乡镇，对这些地区村卫生室的所有卫生人员进行调查研究。(4)统计分析法:所有数据经过整理，采取集中录入的方式。调查完成后运用EpiData3.0软件进行数据的集中录入，录入结束后，核查数据，无遗漏后采用SPSS16.0软件进行处理分析。　　 研究结果:(1)在被调查的65名卫生室人员中，男性43人，占被调查人数的66.2％，女性22人，占被调查人数的33.8％。年龄最小为22岁，最大63岁，且大部分医务人员从医工作时间较长。超过一半以上人员为初高中学历，整体学历水平较低。大多数村卫生室人员所具有的从业资质为乡村医生资格。(2)在培训情况方面，最希望接受的培训内容是临床技能，为总人数的81.5％;最希望接受的培训形式为临床进修，为总人数的55.4％;多数人愿意接受县级以上医疗培训机构，为总人数的83.1％。(3)目前村卫生室卫生人员的月收入水平主要集中在2000元左右。其中，店上镇被调查对象的收入水平明显偏高，翟店镇被调查对象收入水平相对适中，而合室乡被调查对象的月收入水平则普遍较低。不同年龄层次的收入满意度状况各不相同。年龄越大，对收入状况的满意度越高;年龄越小，对收入状况的满意度越低。(4)对工作岗位满意度的影响因素有:年龄、文化程度、从业资质、月收入水平、参加养老保险、参加培训效果。　　 研究结论:(1)卫生人力资源分布不均衡。(2)性别结构偏差明显，年龄结构普遍较大。(3)职称水平及文化程度普遍较低。(4)参加培训后效果不明显，难以达到预期。(5)调查对象的待遇无法保障，总体收入水平偏低，且不同经济发展地区间的收入的具有一定差异。(6)卫生室人员对目前工作岗位满意度水平较差。对策建议:(1)加大政府财政补贴力度，提高村卫生室人员收入。(2)研究养老保障措施，稳定村卫生室人员队伍。(3)提高培训质量，提升村卫生室人员业务水(4)建立医疗风险防范机制，保障卫生室人员的合法权益。(5)尝试建立后备人才保障机制，开展定向培养乡村医护人员的工作。　　
%U https://d.wanfangdata.com.cn/thesis/ChJUaGVzaXNOZXdTMjAyMTEyMDESCFkyMzM5NTE2Ggg5bzhuNWNpNg%3D%3D
%W 北京万方数据股份有限公司

%0 Thesis
%A 曲建卫
%Y [于晓松]
%T 辽宁省社区医务人员工作压力与忠诚度的调查研究
%I 中国医科大学
%9 硕士
%G chi
%D 2013
%K 医务人员; 工作压力; 忠诚度; 医患关系
%X 随着我国经济的发展，人民收入提高，城乡居民对提高健康水平的要求越来越高。医务人员作为医疗服务第一线的工作人员，承受的压力也越来越大。一些研究显示，医务人员工作压力大会引起医务人员工作满意度降低、职业倦怠程度升高、离职率升高等，工作压力也与焦虑、疲劳、抑郁等症状发生率存在正相关关系。医务人员工作压力大不仅损害其自身健康，也会影响对病人的诊疗质量，同时，医务人员工作满意度低、职业倦怠感高、焦虑、抑郁等也会对病人的治疗效果产生影响，进而给医患关系带来负面影响。　　 社区卫生服务改变了传统的以疾病为中心的服务模式，形成以人的健康为中心、家庭为单位、社区为范围、居民需求为向导，以妇女、儿童、老年人、慢性病人、残疾人等为重点，以解决社区主要医疗卫生问题，满足基本卫生服务需求为目的，融预防、医疗、保健、康复、健康教育、计划生育技术服务等为一体的有效、经济、方便、综合、连续的基层卫生服务。2011年7月，国务院关于建立全科医生制度的指导意见中提出，到2020年，基本形成“首诊在基层”的服务模式。社区医务人员作为社区卫生服务的核心力量，发挥好社区医务人员的作用，有利于使医疗卫生更好地服务于人民健康。目前国内关于医务人员工作压力研究的对象主要集中在二级以上的大型公立医院的医务人员中，而对社区医务人员工作压力的研究比较少见。　　 员工忠诚度是指员工对企业怀有深厚感情，愿意与企业同甘共苦共同成长，对工作富有责任心、使命感，为实现企业目标奉献聪明才智，发挥自身最大的作用，以帮助企业实现战略目标。一些企业从提高员工忠诚度入手解决企业人才流失的问题，取得了很好的效果。人才流失问题也一直困扰着社区卫生服务机构。目前国内关于社区医务人员忠诚度方面的研究较少。为此，研究分析社区医务人员忠诚度状况及其影响因素，进而针对性的提出相应的建议，提高社区医务人员忠诚度，为卫生行政部门制定改善社区等基层卫生服务机构人才流失状况提供理论依据。　　 基于文献分析和前期研究基础，本研究提出如下假设:　　 假设H1:社区医务人员的工作压力对工作倦怠具有直接影响作用。　　 假设H2:社区医务人员的工作倦怠在工作压力与焦虑、抑郁倾向关系起中介作用。　　 假设H3:社区医务人员的工作压力对忠诚度具有直接影响作用。　　 假设H4:社区医务人员的忠诚度对工作压力与焦虑、抑郁倾向关系间起中介作用。　　 资料来源与研究方法：　　 本研究采用多阶段分层随机整群抽样方法，抽取辽宁省52个社区卫生服务中心的1752名社区医务人员为研究对象。采用社区医务人员基本情况调查问卷、付出-回报失衡问卷(ERI)、工作内容问卷(JCQ)、工作倦怠问卷(MBI)、焦虑自评量表(SAS)、抑郁自评量表(SDS)和中国职工组织承诺问卷分别测量社区医务人员的基本情况信息、工作压力、忠诚度状况。此研究采用的统计处理包括:描述性统计分析、T检验、方差分析、Peason相关分析、分层回归分析和模型探究。应用Epidata3.1软件进行数据录入，采用SPSS17.0和Amos17.0软件进行数据整理和统计分析。检验水准确定为p＜0.05。　　 结果：　　 社区医务人员的工作压力、忠诚度、工作倦怠、焦虑和抑郁倾向在其不同基本情况变量各组别间的差异具有统计学意义，并且社区医务人员工作压力对其忠诚度、工作倦怠、焦虑和抑郁倾向有预测作用。　　 以忠诚度各维度为因变量进行多元分层回归结果显示，月收入情况、工作安排、睡眠障碍等基本情况变量是忠诚度的影响因素。工作压力的回报、内在投入、工作自主、社会支持各因子对感情承诺呈正向预测作用，其中，社会支持对感情承诺的作用最大，社会支持越大，感情承诺越高。内在投入、工作自主、工作要求和社会支持对规范承诺呈正向预测作用。回报、工作自主和社会支持对理想承诺正向预测作用。内在投入和工作自主对经济承诺呈正向预测作用。外在付出对感情承诺、规范承诺、理想承诺均呈负向预测作用，外在付出水平越高，感情承诺、规范承诺和理想承诺水平越低。　　 工作倦怠中介作用分析结果:工作倦怠各维度在外在付出、回报、工作要求和社会支持各因子与焦虑关系间起部分中介作用，其在内在投入与焦虑关系间起完全中介作用。工作倦怠各维度在回报和社会支持与抑郁关系间起部分中介作用，在外在付出、内在投入和工作要求关系间起完全中介作用。　　 忠诚度中介作用分析结果:感情承诺在外在付出、回报和社会支持与焦虑和抑郁关系间起部分中介作用;规范承诺在外在付出、工作要求和社会支持与焦虑和抑郁关系间起中介作用，其中在工作要求与抑郁关系间起完全中介作用;机会承诺在社会支持与焦虑和抑郁关系间起部分中介作用。　　 采用结构方程模型的路径分析方法对工作倦怠、忠诚度在工作压力与焦虑和抑郁倾向关系间的中介作用进行了验证性分析结构显示，各项拟合指标符合国际通行的标准，各模型的拟合度良好，所构建的模型为可供参考的模型。　　 结论：　　 1.社区医务人员基本情况变量如婚姻状况、工作年限、月收入情况、工作安排、睡眠情况等是工作压力和忠诚度的影响因素。　　 2.社区医务人员工作压力对忠诚度呈负向预测作用，对工作倦怠呈正向预测作用。　　 3.社区医务人员工作压力正向预测焦虑、抑郁倾向。　　 4.社区医务人员的工作倦怠在工作压力与焦虑、抑郁倾向关系间起中介作用。　　 5.社区医务人员的忠诚度在工作压力与焦虑、抑郁倾向关系间起中介作用。
%U https://d.wanfangdata.com.cn/thesis/ChJUaGVzaXNOZXdTMjAyMTEyMDESCFkyMjk3NzIwGgg5bzhuNWNpNg%3D%3D
%W 北京万方数据股份有限公司

%0 Thesis
%A 刘辉
%Y [丁国武]
%T 2014年甘肃省基本公共卫生服务实施状况及满意度分析
%I 兰州大学
%9 硕士
%G chi
%D 2016
%K 公共卫生; 服务实施; 健康管理; 满意度
%X 目的：调查甘肃省基本公共卫生服务的具体实施情况，发现基层公共卫生机构居民健康管理服务工作中存在的主要问题，了解居民和基层公共卫生服务人员对服务实施的满意度；针对以上调查发现的问题进行分析与讨论，提出有关项目实施和政策方面的建议，改善基层公共卫生服务机构的居民健康管理质量，扩大居民对健康管理服务的知晓度，提高居民和基层公共卫生服务人员的满意度。　　方法：　　采取典型抽样的方法，选择甘肃省临夏州康乐县、白银市会宁县、武威市凉州区、兰州市城关区、甘南州夏河县、庆阳市庆城县、陇南市成县作为样本县；在每个样本县内采取简单随机抽样方法抽取2-4所乡镇卫生院/社区卫生服务中心进行调查。　　运用问卷调查法，向基层公共卫生服务人员及各类城乡居民随机发放问卷，调查居民对服务项目的知晓情况、居民和公共卫生人员对服务提供的满意度。在各基层卫生服务机构随机抽取高血压和糖尿病患者、孕产妇及老年人的健康档案，运用入户访问法，测量患者的血压、血糖，并询问被随访次数；运用电话访问法询问老年人体检情况和孕产妇随访次数。运用文献分析法查阅相关政策文件、补充必要数据和内容；收集和整理研究相关的期刊、数据，了解相关的研究现状、方法和研究成果。　　使用EpiData3.0对调查问卷进行双盲法录入，利用SPSS20.0和Excel2010对录入的数据进行整理和分析，对获得的结果进行定量与定性的统计描述。定量资料采用中位数统计量，统计检验使用Wilcoxon秩和检验及Kruskal-Wallis非参数检验；分类资料的统计描述采用构成比指标，统计检验使用χ2检验。　　结果：　　1.在286名有效入户的高血压患者中，档案记录2014年末次随访，患者收缩压中位数为134mmHg，收缩压异常率为29.39％，血压异常率为36.01%，年内随访次数平均为3.74次/人，参加体检率为74.48%。2015年经过入户实测后，患者收缩压中位数为147mmHg，收缩压异常率为67.83%，血压异常率为71.68%，随访次数平均为3.63次/人，参加体检率为76.57%，71.23%的患者知道被建档管理。经χ2检验，患者血压值的记录值与实测值间差异有统计学意义。　　2.在有效入户的228名糖尿病患者中，档案记录2014年末次随访，患者血糖异常率为46.19%，年内随访次数平均为3.53次/人。2015经入户实测后，血糖异常率为50.85%，内年随访次数平均为1.01次/人，99.56%的患者知道自己被建档管理。经 Wilcoxon非参数检验，患者随访次数的记录值与询问值间差异有统计学意义。　　3.在有效电话询问的272名孕产妇中，2014年档案记录，产前随访次数平均为4.96次/人，产后平均随访次数记录值为2.02次/人；2015年经电话核实，产前随访次数平均为3.89次/人，核实值为1.83次/人，77.90%的孕产妇知道自己被建档管理。经 Wilcoxon非参数检验，孕产妇产前与产后随访次数的记录值与询问值间差异均有统计学意义。　　4.在有效电话询问的268名老年人中，2014档案记录，年内老年人参加体检率为71.64%，2015年入户随访询问得知参加体检率为79.48%，66.79%的老年人知道自己被建档管理。经χ2检验，老年人参加体检率的记录值与询问值间差异无统计学意义。　　5.各县居民对基本公共卫生服务的知晓率平均为47.24%，并且男性略高于女性，年龄大的居民知晓率低，城镇居民较高于农村居民，文化水平较好的居民知晓率较好，在企事业单位工作的居民较高于其他职业的居民。城关区居民知晓率低（42.06%）。居民对老年体检服务知晓率最高（73.06%），对精神病管理服务知晓率最低（49.82%）。居民知晓基本公共卫生服务的主要途径是电视广播，其次是社区卫生人员入户宣传。　　6.通过开展健康教育服务，居民对慢性病的患病危险因素有了较高的知晓率，但对常见传染病的传播途径较少了解。　　7.居民评价基本公共卫生服务的“便利程度”和“医务人员服务态度”最令其满意，满意人数占比分别为67.71%、69.74%；对“药品价格”和“患者隐私保护”满意度最低，满意人数占比分别为50.74%、48.71%，对“设施设备”和“诊疗效果”最不满意，不满意人数占比分别为6.83%、4.43%。　　8.基层公共卫生人员对其工作整体满意度评分为87.31分，对管理水平评分最高（90.17分），对培训机会评分最低（84.42分）。城关区工作人员综合评分最高（92.32分）。基层公共卫生人员中，79.60%的人认为自己的工作满足感提升，66.53%的人认为个人发展机会变好，89.11%的人认为开展该工作改善了医患矛盾；71.89%的人认为其工作量有增加但可以承受；68.40%的人认为其收入无变化；36.00%的人回答不清楚经费补助发放方式，89.67%的人表示获得指导和管理的途径是会议培训。　　结论：　　1.甘肃省各地高血压和糖尿病患者的血压、血糖控制效果较差；高血压、糖尿病患者、孕产妇的随访次数均未达到国家规范要求。老年人、高血压患者体检工作开展良好，居民参与体检的积极性较好。　　2.居民健康档案数据填写缺乏真实性，特别是高血压患者的血压测量值、高血压和糖尿病患者、孕产妇的入户随访次数的记录真实度不高。　　3.居民对基本公共卫生服务的知晓度低下，对基本公共卫生服务的满意度较好，但仍需要提升整体医疗环境配置和医技水平，提升医务人员的服务质量。基本公共卫生服务的宣传方式单一且力度不足。　　4.基层公共卫生人员的工作满意度整体较好，对培训机会的需求较高。基层公共卫生机构缺乏专业的公共卫生人员，且专业技术水平和素质欠佳；缺乏必要的医疗检测设备和硬件设施。
%U https://d.wanfangdata.com.cn/thesis/ChJUaGVzaXNOZXdTMjAyMTEyMDESCUQwMTAzNDE3NxoIOW84bjVjaTY%3D
%W 北京万方数据股份有限公司

%0 Thesis
%A 鲁丽静
%Y [代涛]
%T 北京市社区卫生服务中心绩效工资实施效果研究
%I 北京协和医学院(清华大学医学部)&中国医学科学院
%9 硕士
%G chi
%D 2013
%K 社区卫生服务中心; 绩效工资; 医务人员收入; 机构服务; 医疗政策; 卫生体制改革
%X 研究目的:　　 深入分析北京市社区卫生服务中心实施绩效工资对医务人员收入和机构服务提供的影响，探讨绩效工资实施过程中存在的问题及其原因，并提出有针对性的政策建议，为进一步完善我国基层医疗卫生服务机构绩效工资政策提供参考。　　 研究内容:　　 1.系统梳理绩效工资相关概念、理论及国内外卫生领域绩效工资研究现状，阐述绩效工资的作用机制，构建本研究的分析框架。　　 2.分析北京市社区卫生服务中心绩效工资实施效果，包括分析北京市社区卫生服务中心绩效工资相关政策及其实施情况;分析绩效工资对医务人员收入和收入满意度的影响;分析绩效工资对社区卫生服务中心服务数量、服务质量和医疗费用的影响。　　 3.针对研究结果，进行深入讨论和分析，总结北京市社区卫生服务中心实施绩效工资取得的成效和存在的问题，并提出相应的政策建议。　　 资料与方法:　　 资料主要来源于中澳卫生与艾滋病项目《医药卫生体制改革评价研究》于2012年北京市调查中所收集的定量和定性资料。采用分层随机抽样的方法，对北京市16个区（县）、每个区县随机抽取30％的社区卫生服务中心共108家进行机构问卷调查和医务人员问卷调查。机构问卷调查方面，收集样本机构2008～2011年的数据，以2009年为绩效工资实施基准年，2011年为绩效工资实施效果年;医务人员问卷调查方面，每家社区卫生服务中心选取15名医务人员（包括医生、护理和预防保健人员各5名）进行调查。定性访谈方面，针对区（县）卫生行政部门相关负责人、社区卫生服务中心管理人员和医务人员分别进行访谈或座谈。采用SPSS17.0对定量资料进行描述性统计分析、单因素（T检验、卡方检验或秩和检验）和多因素统计分析;采用Nvivo7.0对定性资料进行归纳整理分析。　　 研究结果:　　 1.实施绩效工资之后，医务人员的收入有所增加，如在岗人员年均收入从2009年的4.28万元增加到2011年的6.34万元(P＜0.05)。但其收入水平相对较低，据计算，2011年抽样社区卫生服务中心医务人员的年均收入分别占北京市、卫生社会保障和社会福利行业、教育行业城镇单位就业人员年均收入的83.97％、77.04％和85.44％。　　 2.整体上，随着工作时间的增加，医务人员对收入的满意度呈逐渐降低的趋势。其中，中级职称和工作年限长的医务人员对收入的满意度随着工作时间的增加呈下降趋势，而初级职称和工作年限短的医务人员在不同工作时间内其收入满意度并没有显著差异。　　 3.绩效工资分配比例是影响其医务人员对收入满意度的重要因素，其中奖励绩效工资比例＞60％(OR=2.015)和50％～60％(OR=1.776)的社区卫生服务中心医务人员对收入的满意度均高于奖励性绩效工资比例＜30％的社区卫生服务中心中心医务人员对收入的满意度。　　 4.在医务人员对绩效工资的认知方面，47.91％的医务人员表示绩效工资在提高医务人员的积极性方面一般，52.83％的医务人员认为目前的绩效工资合理性一般。访谈中多数人提到绩效工资不合理的原因是绩效工资总额封顶，限制机构自主分配的权利，不能充分体现多劳多得，优劳优酬。　　 5.绩效工资是否实施对社区卫生服务中心的门急诊人次(P=0.018)、医师日均门急诊人次(P=0.006)、次均门诊费用(P=0.003)和平均住院费用(P=0.007)有显著性影响，而对于孕产妇系统管理人数、儿童免疫接种人数和居民建档人数、糖尿病有效控制率和高血压有效控制率均没有显著影响(P＞0.10)。　　 6.绩效工资分配比例对孕产妇系统管理人数(P=0.074)、儿童免疫接种人数(P=0.079)有显著影响，而对于门急诊人次、医师日均门急诊人次、居民建档人数、糖尿病有效控制率、高血压有效控制率、次均门诊费用和平均住院费用均没有显著影响(P＞0.10)。　　 结论:　　 1.由于绩效工资总量严格限制、绩效工资结构不合理等绩效工资设计上的不足，导致目前的绩效工资政策尚不足以充分调动医务人员的积极性。　　 2.增加奖励性绩效工资在绩效工资中的比例，使医务人员的绩效和薪酬的关系更紧密，有助于提高医务人员的薪酬分配公平感。　　 3.绩效工资对反映社区卫生服务中心服务数量、质量和费用的部分指标有积极影响，部分指标没有影响。鉴于我国尚处于绩效工资实施初始阶段，其长期效果有待于进一步观察和研究。　　 建议:　　 1.建立健全医疗卫生行业人员工资增长机制，提高医务人员收入水平　　 2.突破绩效工资总量限制，提高机构对收支结余的分配权　　 3.调整绩效工资分配比例，合理拉开医务人员之间的收入差距　　 4.完善绩效考核制度，充分发挥绩效工资的激励导向作用　　 5.加强对基层医疗卫生机构绩效工资实施效果的持续观察和研究
%U https://d.wanfangdata.com.cn/thesis/ChJUaGVzaXNOZXdTMjAyMTEyMDESCFkyMzQwNTk4Ggg5bzhuNWNpNg%3D%3D
%W 北京万方数据股份有限公司

%0 Thesis
%A 鲁胜锟
%Y [李绍华]
%T 新医改背景下乡镇医疗机构员工薪酬现状及满意度研究
%I 安徽医科大学
%9 硕士
%G chi
%D 2015
%K 新医改; 乡镇医疗机构; 医务人员; 薪酬分配; 员工满意度
%X 目的：本课题从乡镇医疗机构工作人员的角度出发，了解安徽省乡镇医疗机构员工薪酬分配的现状、员工对现行薪酬制度的满意度评价，探寻切实影响乡镇卫生机构员工薪酬满意度的相关因素，发掘新医改以来乡镇卫生机构员工收入方面存在的各种问题，在此基础上结合相关政策、文献等理论研究和经验总结，为政府及相关单位完善基层卫生工作者薪酬分配制度、提高医务人员服务积极性提供针对性建议。　　对象与方法：根据安徽省的经济发展状况和各地区新医改政策的落实开展情况，多次开会论证选择有代表性的、实施新医改各项试点的皖南、皖中、皖北各1县，然后在所选县域内分别随机抽取2个乡镇卫生院，6个乡镇卫生院所有在岗员工均为对象填写自拟的调查表。调查的主要内容包括：（1）员工学历、职称、年龄、性别等基本信息；（2）乡镇医疗机构员工薪酬水平现状；（3）乡镇医疗机构员工薪酬满意度；（4）影响乡镇医疗机构员工薪酬满意度的相关因素。调研数据收集后经 EpiData3.0录入并建立数据库，应用SPSS17.0软件进行整理与分析，采用描述性、单因素方差分析和多元线性回归等分析方法。同时，对相关人员进行专题访谈，了解不同部门和各层级卫生机构人员对乡镇医疗机构薪酬制度及员工薪酬满意度的看法，并结合实际从自身角度出发探讨提高乡镇医疗机构员工薪酬满意度的对策建议。　　结果：　　（1）被调查的样本县乡镇卫生院员工以一般工作人员为主，其中正式编制员工有303人（78.91％），临时聘用和编制未定者共79人（20.58%）；大多工龄集中在20年及20年以下（69.79%）；员工职称以初级（56.25%）、中级（31.51%）为主，高级职称人数仅占比2.86%；学历以中专、技校（38.54%）和大专学历（48.96%）为主，本科及以上者仅36人（9.38%）；年龄在24岁及以下的员工占比仅3.39%；被调查员工以女性居多；　　（2）62.50%的样本县乡镇卫生院员工实际薪酬总额集中在2000元及以下，82.39%的被调查员工每月基础性绩效工资为1000元及以下，74.52%的员工每月奖励性绩效工资分布在500元及以下。大多数乡镇卫生院都已取消了津贴、补贴、奖金等其他收入；　　（3）目前大多数卫生院员工每月期望的薪酬收入为“3001-4000元”（27.08%）和“4001-5000元”（35.16%）；　　（4）大部分被调查员工都自认为享有住房公积金（84.90%）和社会医疗保险（87.50%），37.50%的被调查员工选择了社会养老保险，认为目前自己享有工伤保险和生育保险的员工均占被调查人数的28.10%，选择其余福利项目的员工则都较少，6%的被调查员工认为自己没有任何福利；　　（5）不同性别、不同年龄段、不同专业职称、不同职务的乡镇卫生院员工之间薪酬水平差异有统计学意义；　　（6）薪酬满意度评分结果显示，各维度满意度得分均为中等偏低，整体薪酬满意度得分中等偏低。　　（7）通过单因素方差分析和多元线性回归分析，最终得到薪酬水平满意度的影响因素为对薪酬政策的了解程度、对工作本身看法、对日常工作量的看法；薪酬结构与管理满意度影响因素包括对自身工作压力的看法、对辖区内居民就医倾向的看法；薪酬提升满意度影响因素为：对自身工作难度的看法、职务、对辖区内居民就医倾向的看法；福利满意度的影响因素为员工的职务；整体满意度水平影响因素包括对工作难度的看法、个人职务、对工作压力的看法、对自己工作岗位重要程度的看法。　　（8）很多乡镇卫生院员工对自己每月的绩效工资收入水平不是很清楚，大多数（54.95%）被调查对象认为绩效考核周期为1年1次；关于乡镇卫生院目前在绩效工资分配上实行的标准，34.90%的卫生院员工选择“不确定”，仅18.75%的人认为目前绩效工资是按劳分配；员工对绩效工资制度的满意度测评中，各项分指标的满意度得分均偏低，乡镇医疗机构员工对目前的绩效工资制度比较不满意。　　结论与建议：　　（1）样本县乡镇医疗机构员工薪酬制度方面存在的问题：乡镇医疗机构员工薪酬总额较低；员工薪酬的分配要素不尽合理；薪酬结构不能很好体现医疗卫生职业特点，医疗机构缺乏薪酬管理自主权；工资收入增长幅度较小，增长速度缓慢；员工的福利有待改善；绩效工资制度有待进一步落实完善；员工对目前的薪酬体制不够了解；员工对薪酬分配各方面的满意度均待提升。　　（2）针对存在问题提出的建议：增加财政支持，加强对卫生经费核算的监管；薪酬分配应更加重视个人能力和贡献大小；优化薪酬结构，保证乡镇医疗机构发展的自主权利；薪酬的增长与经济社会发展相适应；保障多种形式的福利；规范绩效考核细则和监管机制；加强对薪酬分配政策制度的宣传教育；从各方面入手综合提升员工薪酬满意度等。
%U https://d.wanfangdata.com.cn/thesis/ChJUaGVzaXNOZXdTMjAyMTEyMDESB0Q3MDg0MTUaCDlvOG41Y2k2
%W 北京万方数据股份有限公司

%0 Thesis
%A 张楠
%Y [孙强, 孙晓杰]
%T 济南市社区卫生服务人员工作场所社会资本干预评价研究
%I 山东大学
%9 硕士
%G chi
%D 2014
%K 社区卫生服务; 工作场所; 社会资本; 干预评价
%X 研究背景　　社区卫生服务被国际社会公认为是实施初级卫生保健的基本战略。我国社区卫生服务起步较晚，相关的制度和政策尚不健全;加强社区卫生服务是我国新医改的一项重要内容，国家对社区卫生服务的发展越来越重视，社区卫生服务人员的工作量和工作压力相应增加。在这样的环境下，社区卫生服务人员自身极易产生各种问题，如工作积极性和工作满意度较低、职业倦怠水平和离职率较高、人员队伍的稳定性较差等，导致社区卫生机构不能很好的实现其“六位一体”的功能。国际上，社会资本相关理论已广泛应用于个体和团队绩效、组织公民行为、人力资源管理等问题的研究中。尽管在国内外，针对医务人员，特别是基层医务人员工作满意度、离职问题等的研究越来越受重视，但将社会资本相关理论应用到基层卫生机构的研究还较少;而且对于如何干预提升社会资本更是少有提及。本研究从干预提升员工工作场所社会资本角度切入，探讨提高社区卫生服务人员工作满意度和队伍稳定性的新思路、新方法，对于促进我国社区卫生服务的发展有着十分重要的现实意义。　　研究目的　　探讨工作场所社会资本的影响因素，制定并实施一系列工作场所社会资本干预措施，评价其干预效果，为改善社区卫生服务人员的工作场所社会资本提供科学依据和政策建议。　　研究方法　　本研究的资料来源于各种文献资料、问卷调查和关键人物访谈。在济南市5个行政区选取了20家中心，对符合筛选条件的员工进行基线问卷调查;根据试点研究和文献研究的结果，本研究制定了负责人团队领导力培训、社区公益活动、团体心理辅导、团队户外拓展四项工作场所社会资本干预措施;采用分层随机分组的方法将20家中心平均分为对照组和干预组后，对干预组进行为期6个月的干预;干预完成后，进行跟踪问卷调查和关键人物访谈。基线调查共回收有效问卷447份，跟踪调查回收390份，并对16人进行了定性访谈。　　采用基线调查的数据，利用条目分析（CR值）、探索性因子分析、验证性因子分析及Cronbach'sα系数等对翻译和修订的工作场所社会资本量表的信度和效度进行评价，并利用单因素比较和广义线性回归模型分析工作场所社会资本的影响因素;根据基线调查、跟踪调查的数据和定性访谈的结果，利用双重差分模型(DID)对工作场所社会资本干预措施的干预效果进行评价。上述分析均利用spss16.0、amos17.0统计软件实现。　　主要研究结果　　(1)工作场所社会资本量表的评价:通过条目分析和相关分析发现，量表各条目有良好的鉴别力;利用探索性因子分析提取出2个公因子，解释了总变异的70.15％，且2因子模型的拟合效果较为理想，可将2因子归纳为连接型社会资本和非连接型社会资本;总量表及两个分量表的Cronbach'sα系数分别为0.898、0.852、0.865。翻译和修订后的工作场所社会资本量表具有良好的信度和效度。　　(2)工作场所社会资本的影响因素:工作场所社会资本受机构特征和个体特征双重因素的影响;对于连接型维度，女性得分高于男性，已婚者高于未婚者;平均月收入越高和自感工作压力较大者，得分较高;机构规模越大，员工得分越低;门诊人次数越多，财务收入越多，得分越高。对于非连接型维度，月收入越高，得分越高;正式编制者得分较高;自感工作压力越大，得分越高;机构规模越大，员工得分越低;机构的门诊人次数越多，财务收入越多，得分越高。　　(3)工作场所社会资本干预措施的干预效果评价:从组间比较看，干预后连接型社会资本的得分差异有统计学意义，干预组得分高于对照组;从各组的自身比较来看，干预组连接型社会资本得分的变化有统计学意义，干预后高于干预前;从DID分析的结果看，在排除了其他因素的影响后，干预措施对工作场所社会资本两维度得分的影响分别为0.716、0.323。根据定性访谈的结果，在干预后，一方面领导与员工间的沟通与交流改善，员工间的关系也变得更加融洽，协作性更好;另一方面，领导与员工相互体谅，领导会考虑员工的诉求，员工也更加理解领导，组织内部的凝聚力有很大提升;并且员工的工作认同感和单位归属感有所加强，工作积极性和工作满意度等也有良好的变化。　　结论及建议　　本研究发现工作场所社会资本受机构特征和个体特征双重因素的影响，并且综合性工作场所社会资本干预措施有很好的可行性，取得了很好的干预效果。工作场所社会资本在人力资源管理和改善员工工作、增强人员队伍稳定性等方面具有十分重要作用，但其并不会随员工共事时间的增加而自动提升，必须主动采取措施，积极培养。结合本研究的结果，提出如下建议:　　(1)重视社区卫生服务人员的工作场所社会资本提升，开展多种形式的干预活动;(2)在团队活动中注意合理安排领导的位置和角色，使员工间有更多的接触交流机会;(3)机构规模越大，员工越多的机构，应打破地理或等级的限制，更重视员工工作场所社会资本的培养;(4)重点关注未婚、男性、月收入较低及非正式编制的员工，开展针对性活动以提升其工作场所社会资本;(5)适当提高社区卫生服务人员的收入水平，将提高收入与其他干预措施相结合，以综合的方式提升社区卫生服务人员的工作场所社会资本。
%U https://d.wanfangdata.com.cn/thesis/ChJUaGVzaXNOZXdTMjAyMTEyMDESCFkyNTk0NzUwGgg5bzhuNWNpNg%3D%3D
%W 北京万方数据股份有限公司

%0 Thesis
%A 郑文韬
%Y [叶露]
%T 上海社区卫生服务中心与四川乡镇卫生院人力资源管理现状调查及发展对策研究
%I 复旦大学
%9 硕士
%G chi
%D 2011
%K 乡镇卫生院; 社区卫生服务中心; 人力资源管理; 工作效率
%X 卫生人力资源是卫生资源的第一组成部分，基层卫生事业发展取决于基层卫生人力资源的质量和数量。人力资源管理在基层卫生机构管理中发挥着重要作用，通过对人力资源的获取、开发、保持和利用等计划和组织活动，充分开发人力资源，调动员工的积极性，提高工作效率，以实现医疗中心的发展目标，为中心提供竞争优势。　　近数十年来，不论在发达国家还是在发展中国家，卫生人力发展中面临着程度不等的问题如数量不足，分布不均和结构组合失调，特别是发展中国家，卫生人员地理分布城市化的趋势仍很严重，基层中心和农村地区合格卫生人员奇缺。据统计[11]，就大多数发展中国家来说，80％以上受过系统培训的卫生人员均集中在大中城市，仅为全国20％的人口服务，在大多数亚非地区的发展中国家，多数基层中心至今还缺乏受过正规训练的卫生人员。卫生人力资源配置的低效造成了长期以来城镇大中型医疗中心卫生资源浪费现象较严重，而初级卫生保健系统与农村卫生资源不足。直接造成了一方面城镇大中型医疗中心表现出卫生人力资源相对过剩的假象;另一方面乡镇与社区基层卫生保健系统则严重缺乏专业人才。　　在人力资源管理方面，我国医疗中心在计划经济时代实行的是传统的人事管理制度，改革开放后这一制度被承继下来。随着医疗中心日益参与到市场竞争中，这种传统的人事管理制度不能适应中心发展，也不符合社会发展的要求。因此，2000年中组部、人事部、卫生部联合颁发了《关于深化卫生事业单位人事制度改革的实施意见》（人发[2000131号]），指出逐步建立起符合卫生工作特点的政事职责分开，政府依法监督，单位自主用人，人员自由择业，科学分类管理，配套措施完善的管理新体制，基本建立起人员能进能出，职务能上能下，待遇能高能低，人才结构合理，有利于优秀人才脱颖而出，充满生机和活力的运行机制。　　近年来，虽然医疗中心人事制度改革取得了一定进展，但由于配套改革措施不完善，再加上改革未充分考虑基层中心的具体情况，基层卫生技术队伍建设严重滞后，基层中心普遍存在着卫生人力资源整体素质不高，结构与分布不合理，管理相对滞后，卫生人力资源管理体制和机制不能适应社会主义市场经济的需求等问题。因此，当务之急是要采取切实有力的措施，加快城乡基层卫生队伍建设的步伐。　　我国对基层卫生服务中心人力资源状况的研究多为单纯研究某中心人力资源的概况或者单独从中心角度进行的调查分析，而缺乏全国基层卫生机构人力资源状况的系统研究，缺乏将中心调查资料和员工认知联系起来的研究，更缺乏对关键知情者的深入访谈分析。而员工对人力资源管理的认知和通过深入访谈获得的资料对研究基层卫生机构人力资源的现状和发展起到关键作用。综合分析我国乡镇卫生院和城市社区卫生服务中心的中心调查资料、员工调查资料和关键知情者深入访谈资料，能够全面了解基层中心的人力资源现状，并充分研究基层中心人力资源管理中存在的问题，为基层卫生机构人力资源管理的发展和完善提供依据。　　本研究的主要目标是描述和分析乡镇卫生院和城市社区卫生服务中心的卫生人力资源现状，为未来我国乡镇卫生院和城市社区卫生服务中心卫生人力资源发展的长远规划提供依据，为建立充满生机与活力的人力资源管理体系和高效灵活的用人机制做出应有的贡献。本研究根据经济发展状况和地理分布，选择了东部地区的上海市和西部地区的四川省，共抽取上海市某区全部5家社区卫生服务中心（含29个社区卫生服务站），四川省某市19家乡镇卫生院（含159个村卫生站），作为本研究的样本。本研究利用中心调查表和员工问卷的调查资料，采用单因素和多因素统计分析方法，并结合定性访谈获得的资料对乡镇卫生院和社区卫生服务中心的人力资源状况进行分析和比较，并提出相应的政策建议。　　本研究主要结果包括:　　1)基层卫生服务中心的缺编问题较为突出，平均每乡镇卫生院和社区卫生服务中心分别有5.8％和9.1％的在岗员工没有编制。乡镇卫生院和社区卫生服务中心普遍存在卫生技术人员紧缺的问题，但因为单位的用人自主权以及编制和经费等的限制，无法及时补充所需要的人选。基层中心卫生技术人员占在岗职工的83.4％左右，医护比例倒置，乡镇卫生院医护比为1∶0.59，社区卫生服务中心为1∶0.81。四川基层中心职工的文化程度主要集中在中专和大专，本科较少，中高级职称人才缺乏，初级职称相对过剩，超过一半的员工为初级职称;上海基层中心职工的文化程度主要集中在大专和大学，研究生以上较少，中高级职称人才相对配置合理。　　2)大部分单位已实行聘用制，西部地区基层中心的聘用制实行情况相对较差。录用员工时的评价方式主要是知识技能测试和面试，对其他方面的测试和评价很少。员工对聘用方式的满意度较高，有17％左右的员工认为一般，不满意的员工占2％左右。　　3)两地员工接受的培训差别较大，包括单位内部培训和短期培训，员工对培训的满意度不高，员工实际接受的培训内容与期望相差较大，参加住院医师规范化培训、卫生管理干部培训和全科医师培训的人数很少。四川基层中心的培训经费很少，平均每中心的培训费用仅为620元左右，而上海已达到39975元。　　4)收入是基层中心员工最为看重的激励因素，基层中心对员工的主要考核指标为工作质量和完成工作量，对员工进行奖励的主要依据是工作完成情况，进行处罚的主要依据是工作责任事故，两地员工对考评程序和结果的满意度不高，对收入和奖金分配制度的满意度较低。　　5)2006-2009年，两地基层中心的人员流动性总体都呈明显上升趋势。乡镇卫生院人员队伍出现零增长甚至负增长，两类中心均存在一定程度的高学历、高职称人才流失的问题。人员调出是除退休以外最为显著的非自然流出原因，且调出人员的数量有逐年上涨的趋势。两地都存在未按岗位设置引进人才和合理解聘的现象。　　6)多因素分析结果表明，年龄、文化程度、工作量饱和度、培训内容满意度、考评结果满意度和收入满意度是乡镇卫生院职工离职倾向的影响因素;而社区卫生服务中心职工的离职倾向主要受地区、年龄、对单位重要岗位职务要求的认知、管理者对员工意见和建议的重视程度、岗位说明设置情况、工作量饱和度、考评程序满意度和收入满意度的影响。　　政策建议:1）调整人员总量，优化人员结构，提高人员素质。应明确基层卫生人力结构优化和调整的重点，调整医护比例，同时为优化基层卫生人员结构提供相关政策支持。2）完善人员聘用制度，提高人才使用的公平性。完善人员聘用的考核机制和标准，同时应该考虑基层中心的实际情况，适当加大基层中心的用人自主权和加强柔性化管理，以招到基层真正需要的卫生人才。3）加强卫生技术人员能力建设，创建良好的发展环境。进一步重视在职培训的提供，增加培训的次数和机会;在制定计划前，应进行培训需求分析，结合员工需求通过有效的培训方式、合适的培训内容提高员工的工作能力;同时政府应当根据需求安排相应的经费，为基层卫生技术人员培训提供有力的经费支持。4）改革人才激励机制，提高卫生技术人员的工作积极性。基层中心需要在扩展激励措施方面发挥主动性和创造性作用，建立科学、柔性化管理的业绩评估和奖励制度，真正实现按劳分配、多劳多得、奖勤罚懒。5）引导人才合理流动，改善基层中心卫生技术人员分布。解决基层和欠发达地区人才流失的根本性办法，是落实目前鼓励卫生技术人员在经济欠发达地区工作、在基层卫生机构工作的各项政策。一方面，建立就业导向政策，促进医学人才向基层卫生机构流动。另一方面基层卫生机构需要从管理环境、发展空间、人文关怀和待遇等方面，创造卫生人才“进得来、留得住”的条件。
%U https://d.wanfangdata.com.cn/thesis/ChJUaGVzaXNOZXdTMjAyMTEyMDESCFkyNzAxODc0Ggg5bzhuNWNpNg%3D%3D
%W 北京万方数据股份有限公司

%0 Thesis
%A 张力文
%Y [张向阳]
%T 新疆乡镇卫生院卫生人力资源配置现状的典型研究
%I 新疆医科大学
%9 硕士
%G chi
%D 2013
%K 乡镇卫生院; 人力资源; 优化配置
%X 目的：本次研究通过对新疆维吾尔自治区不同经济水平地区的乡镇卫生院卫生人力资源的总体情况、数量、质量、流动情况、培训情况及收入情况等现状的描述，分析新疆维吾尔自治区农村乡镇卫生院人力资源配置的影响因素，力求发现根源性的问题，提出建设性的对策及建议，从而优化新疆维吾尔自治区乡镇卫生院卫生人力资源配置，发挥卫生人员的工作积极性和提高工作效率，促进新疆维吾尔自治区农村卫生服务功能的配套完善，发挥乡镇卫生院的最大效能。　　方法：采取整群分层抽样方法，在新疆维吾尔自治区按社会经济发展水平抽取3个县，每个县各抽取3个乡镇卫生院，共9所乡镇卫生院，进行问卷调查，使用秩和比法（RSR秩和比）对样本乡镇卫生院基本情况进行综合分析评价，并对参与调查的乡镇卫生院相关领导、机构负责人及医疗业务骨干进行访谈。　　结果：根据概率单位对9所样本乡镇卫生院卫生资源配置进行分级，分类为3个级别的乡镇卫生院，对这3档卫生院概率单位进行方差分析显示F=8.123，P=0.02<0.05，表明9所样本乡镇卫生院的资源分配具有差异；通过人9所样本乡镇卫生院的卫生人员各项指标的描述分析，发现样本卫生院人员配置状况不够良好，人员数总量不足，人员整体素质不高，乡镇卫生院卫生人才队伍建设整体发展滞后。具体表现为：1、每千人口拥有乡镇卫生院的工作人员数为1.13人；2、人员学历偏低，中专（高中）人群占半数以上；3、初级人才为主，中高级人才缺乏，初级人才超过半数，有执业（助理）医师资格的人员占全部卫生人员的17.88％。4、卫生人员工资待遇较差，员工对薪酬满意度较低。5、人员流动性大，存在人才留不住的问题。6、参加继续教育及在岗培训人员较少，乡镇卫生院为提高人员知识技能所采取的措施不够完善。　　结论：通过本次调查研究发现，新疆地区的乡镇卫生院资源分配有差异，卫生人力资源配置不合理，卫生人力整体水平偏低，相关政策不完善，需进一步加强乡镇卫生院卫生人员队伍建设，鼓励卫生人才“向下流动”，政府应从教育、财政、管理和专业支持方面，做好新疆乡镇卫生院以卫生人力资源为主的各项资源的优化配置与利用。
%U https://d.wanfangdata.com.cn/thesis/ChJUaGVzaXNOZXdTMjAyMTEyMDESB0Q2MDA5ODcaCDlvOG41Y2k2
%W 北京万方数据股份有限公司

%0 Thesis
%A 张华
%Y [徐凌忠, 尹文强]
%T 山东省县级公立医院工作变动流入的卫生技术人员工作状况综合评价
%I 山东大学
%9 博士
%G chi
%D 2011
%K 工作变动; 卫生技术人员; 综合评价; 公立医院; 卫生人力资源
%X 研究背景：卫生人力资源是卫生资源的重要组成部分，同时也是最活跃的部分。近年来，随着我国社会主义市场经济体制的逐步建立和完善，国内医疗市场竞争日趋激烈，卫生人才流动呈现活跃态势。我国政府对人才流动的问题早有关注。自1983年以来，国家颁布了一系列有关人才流动的政策文件，为引导卫生人才合理流动，优化卫生资源配置提供了政策依据。人才流动，有狭义和广义之分，狭义的人才流动指组织间的流动，即通常所说的“跳槽”；广义的人才流动是指人才从一种工作状态到另一种工作状态的变化，工作状态可以根据工作岗位、工作地点、职业性质、服务对象及其性质等因素来确定。工作变动即指狭义的人才流动。　　 目前，国内外对医疗卫生行业人员流动的研究主要集中在：(1)人员流动现状的研究；(2)人员流动原因或影响因素的研究；(3)人员流动效果(或影响)评价；(4)人员流动的政策建议。其中，人员流动的效果在这三个方面中是最核心的问题，因为它体现的是流动的成与败。目前国内外主要从社会、单位和个人三个层面对人员流动的效果进行评价，既有积极的一面，又有消极的一面。　　 从目前关于人员流动效果的研究来看，具有以下特点：(1)主要集中在社会和单位层面，针对流动者个体流动效果的研究很少；(2)理论方面的研究较多，而实证研究较少；(3)多从广义的人员流动入手，未对工作变动(狭义的人员流动)进行深入研究，而在人员流动的各种方式中，工作变动是影响个体流动效果最重要的方式；(4)针对个体流动效果的研究多采用询问流动者自身总体感受的方法，没有形成相关的评价指标体系和评价方法。人作为流动的主体，流动效果的好坏对其有直接的影响，关系到卫生人员工作的质量、效果和他们的身心健康，同时也关系到人民群众的健康，因此，应作为重点进行关注。　　 从个体角度研究卫生人员流动的效果具有以下重要意义：(1)帮助卫生人员客观分析和认识流动的效果；(2)及时发现流动效果差的人员或某些方面，并给予必要的干预；(3)可以作为指导卫生人员合理流动的重要依据。　　 研究目的：通过对山东省不同经济状况地区县级公立医院发生过工作变动的卫生技术人员的工作状况进行调查，比较卫生技术人员工作变动前和后、发生过工作变动者与未变动者、工作变动者与国家县级医院医务人员、以及不同特点工作变动人员之间工作状况的差别，综合评价卫生技术人员的工作变动效果，为进一步改善卫生技术人员的工作状况、提高医疗服务质量、引导卫生技术人员合理流动提出相关政策建议。具体目的如下：　　 (1)了解县级公立医院卫生技术人员曾经工作变动情况；　　 (2)分析县级公立医院发生过工作变动的卫生技术人员的基本情况；　　 (3)比较卫生技术人员工作变动前和后、发生过工作变动者与未变动者、以及工作变动者与国家县级医院医务人员之间工作状况的差别；　　 (4)比较不同特点工作变动人员工作状况之间的差别；　　 (5)综合评价卫生技术人员的工作变动效果；　　 (6)提出进一步改善卫生技术人员的工作状况、提高医疗服务质量和引导卫生技术人员合理流动的相关政策建议。　　 研究方法：本次调查采用多阶段分层整群随机抽样方法，对山东省威海、东营和菏泽的9个县(市区)全部公立医院的卫生技术人员进行了问卷调查，包括发生过工作变动的人员和无工作变动人员，以无工作变动人员作为对照组。采用描述性分析方法对卫生技术人员基本构成情况、工作变动情况以及发生过工作变动的卫生技术人员基本情况等进行分析；采用单因素分析方法比较卫生技术人员工作变动前和后、发生过工作变动者与未变动者、工作变动者与国家县级医院医务人员、以及不同特点工作变动人员之间工作状况的差别；选用基于2种权重(CRITIC权重和熵权重)的3种综合评价方法(TOPSIS法、相对差距和法和秩和比法)对卫生技术人员的整体工作状况进行综合评价，并对组合标准分进行描述性分析、单因素和多因素分析；采用单因素和多元线性回归分析方法分析卫生技术人员的离职意向。　　 主要结果：　　 (1)工作变动的特点。各县级公立医院工作变动人员在卫生技术人员中所占的比例差别较大。多数人选择在自己年纪轻、刚工作不久，学历、职称和职务较低时变动工作，经验丰富的高素质人才变动工作者较少。工作变动的原因仍以个人和家庭原因为主。工作变动类型以上调居多。　　 (2)工作变动的效果既有利又有弊。有利的方面体现在：工作技能多样性提高、工作意义增加、工作自主性提高、工作反馈程度加大、工作对个人能力提高的程度加大、工作满意度提高、离职意向降低、工作投入增加、职业倦怠程度下降、平均月收入增加。不利的方面有：工作负荷加重、消极情绪增多、工作控制感下降、工作压力感上升、工作影响家庭的程度提高、工作强度较大、患者信任程度降低、医疗纠纷增加、执业环境变差。　　 (3)工作变动的整体效果较好。工作变动人员在本单位的工作状况最好，其次是本单位无工作变动人员，最差的是工作变动人员在原单位时。工作状况好的工作变动者的特点是：下调工作单位、女性、年龄大、儿科、中医科或其他科室、中专及以下学历；工作状况较差的工作变动者的特点是：上调工作单位、男性、年龄小、所在科室为外科、妇科或内科、本科及以上学历。综合评价总分升高者主要表现为：收入有所改善、工作强度降低、工作态度和工作情绪积极、工作特征良好；综合评价总分降低者主要体现在：工作强度变大、工作情绪变差、工作影响家庭程度变大、工作感受和工作态度变差。　　 (4)无工作变动人员的整体工作状况比工作变动人员差。工作自主性低；工作满意度评价中对直接上级的满意度和总体满意度低；离职意向中“经常想离开”和“一年内准备离职”程度高；中度职业倦怠者的比例高，特别是成就感低落程度较高；工作影响家庭的程度小，主要表现在压力冲突小；上周最长连续工作时间和每月值夜班次数均高；平均月收入低；希望个人收入、个人工作能力和工作条件得到改善的比例高；自感病人和居民尊重程度低；自感患者信任程度低；执业环境评价不如工作变动人员。　　 (5)离职意向程度越高者，工作状况综合评分越低。离职意向的高危因素有内科、执业环境评价差者、工作技能多样性程度低、工作对个人能力提高的程度小、工作满意度低、工作自主性程度高、工作对个体控制情绪表达的要求高、工作压力感大、职业倦怠程度高。工作变动者和无工作变动者的离职意向没有区别。　　 政策建议：　　 (1)从宏观层面引导卫生技术人员合理变动工作。从社会层面上，第一，健全各项法律法规、政策和制度。第二，大力营造与社会主义市场经济相匹配的引进人才、选拔人才、奖励人才、评价人才的政策环境。第三，落实目前鼓励卫生技术人员到基层机构和经济欠发达地区工作的各项政策。第四，形成具有良好职业道德规范的社会氛围。　　 从用人单位层面上，第一，使有用之人“进得来”：实行聘用制，公开招聘、择优聘用，专职与兼职相结合，积极推行柔性引才政策。第二，要“留得住”人才：提供良好的薪酬待遇和生活条件；实行人性化管理；注重单位现有人才和引进后对人才的管理，为人才创造良好的工作环境；转变单位用人机制，将以往靠行政约束人的办法转变成按需求约束人和按价值约束人的管理办法；制定行之有效的激励机制；重视卫生技术人员职业生涯规划。第三，合理流出：建立解聘、辞聘制度，畅通人员出口，增加用人制度的灵活性。　　 (2)发现易发生工作变动的重点人群，及时干预和指导。针对试用期前后的新人危机、在职两年后的升迁危机和在职五年后的工作厌倦危机采取不同的措施对员工进行干预和指导。　　 (3)为充分发挥工作变动者的良好工作状态提供条件：帮助工作变动者尽快适应工作特征的变化；了解工作变动者的工作情绪和工作感受；关心和帮助工作变动者解决家庭问题；关注工作变动者的工作态度；解决其他可能影响工作变动者的相关问题。　　 (4)重视无工作变动人员的工作状况。　　 研究的意义及创新性：目前从国内外的各种相关研究来看，从个人层面、实证角度对卫生技术人员进行全面的流动效果评价的文献很少，多数是从社会、单位水平进行研究，而忽视了流动对卫生技术人员个体的影响，因此，本研究可以弥补这一空白，具有一定的创新性和现实意义。本研究得出的结论对于进一步改善卫生技术人员的工作状况、提高医疗服务质量、引导卫生技术人员合理流动等方面具有十分重要的作用和积极的现实意义。
%U https://d.wanfangdata.com.cn/thesis/ChJUaGVzaXNOZXdTMjAyMTEyMDESCFkxOTM5MjYzGgg5bzhuNWNpNg%3D%3D
%W 北京万方数据股份有限公司
