# Supplementary material for: Systematic and meta-based evaluation on job satisfaction of village doctors: An urgent need for solution issue
Source: Front Med (Lausanne). 2022 Aug 18;9:856379. doi: 10.3389/fmed.2022.856379 (PMC9433829; doi:10.3389/fmed.2022.856379)
Supplement: Supplementary file 1 [file Data_Sheet_1.zip › Appendix/Appendix A-Literature search strategies/Web of Science.ciw]

FN Clarivate Analytics Web of Science
VR 1.0
PT J
AU Shi, Leiyu
   Song, Kuimeng
   Rane, Sarika
   Sun, Xiaojie
   Li, Hui
   Meng, Qingyue
TI Factors associated with job satisfaction by Chinese primary care
   providers
SO PRIMARY HEALTH CARE RESEARCH AND DEVELOPMENT
VL 15
IS 1
BP 46
EP 57
DI 10.1017/S1463423612000692
PD JAN 2014
PY 2014
ZB 6
TC 38
ZS 2
Z8 2
ZA 0
ZR 0
Z9 42
SN 1463-4236
EI 1477-1128
UT WOS:000209619400007
PM 23388523
ER

PT J
AU Zhang, Qi
   Chen, Jiayan
   Yang, Min
   Pan, Jay
   Li, Xiaoping
   Yue, Lin
   Huang, Yuan
   Mao, Tao
   Zhang, Cong
   Ma, Xiao
TI Current status and job satisfaction of village doctors in western China
SO MEDICINE
VL 98
IS 32
AR e16693
DI 10.1097/MD.0000000000016693
PD AUG 2019
PY 2019
RI Pan, Jay/Z-4492-2019; Chen, Jiayan/
OI Pan, Jay/0000-0001-9501-1535; Chen, Jiayan/0000-0002-8209-7218
ZB 0
ZA 0
TC 2
Z8 0
ZS 0
ZR 0
Z9 2
SN 0025-7974
EI 1536-5964
UT WOS:000483262500031
PM 31393371
ER

PT J
AU Zhang, Xiaoyan
   Fang, Pengqian
TI Job satisfaction of village doctors during the new healthcare reforms in
   China
SO AUSTRALIAN HEALTH REVIEW
VL 40
IS 2
BP 225
EP 233
DI 10.1071/AH15205
PD 2016
PY 2016
TC 14
ZA 0
ZB 2
ZS 0
ZR 0
Z8 0
Z9 14
SN 0156-5788
EI 1449-8944
UT WOS:000374027900017
PM 26910616
ER

PT J
AU Wang, Haipeng
   Tang, Chengxiang
   Zhao, Shichao
   Meng, Qingyue
   Liu, Xiaoyun
TI Job Satisfaction among Health-Care Staff in Township Health Centers in
   Rural China: Results from a Latent Class Analysis
SO INTERNATIONAL JOURNAL OF ENVIRONMENTAL RESEARCH AND PUBLIC HEALTH
VL 14
IS 10
AR 1101
DI 10.3390/ijerph14101101
PD OCT 2017
PY 2017
Z8 1
ZA 0
ZR 0
ZB 0
ZS 0
TC 13
Z9 14
SN 1660-4601
UT WOS:000414763200010
PM 28937609
ER

PT J
AU Zhang, Xuewen
   Bian, Liyan
   Bai, Xue
   Kong, Dezhong
   Liu, Li
   Chen, Qing
   Li, Ningxiu
TI The influence of job satisfaction, resilience and work engagement on
   turnover intention among village doctors in China: a cross-sectional
   study
SO BMC HEALTH SERVICES RESEARCH
VL 20
IS 1
DI 10.1186/s12913-020-05154-0
PD APR 6 2020
PY 2020
TC 6
ZR 0
Z8 1
ZA 0
ZS 0
ZB 0
Z9 7
EI 1472-6963
UT WOS:000526920000004
PM 32252746
ER

PT J
AU Meng, Runtang
   Li, Jingjing
   Zhang, Yunquan
   Yu, Yong
   Luo, Yi
   Liu, Xiaohan
   Zhao, Yanxia
   Hao, Yuantao
   Hu, Ying
   Yu, Chuanhua
TI Evaluation of Patient and Medical Staff Satisfaction regarding
   Healthcare Services in Wuhan Public Hospitals
SO INTERNATIONAL JOURNAL OF ENVIRONMENTAL RESEARCH AND PUBLIC HEALTH
VL 15
IS 4
AR 769
DI 10.3390/ijerph15040769
PD APR 2018
PY 2018
RI Meng, Runtang/C-6952-2018; Zhang, Yunquan/M-9828-2017; Yu, chuanhua/I-6711-2016; Li, Jingjing/; Luo, Yi/
OI Meng, Runtang/0000-0002-5826-5576; Zhang, Yunquan/0000-0002-2618-5088;
   Yu, chuanhua/0000-0002-5467-2481; Li, Jingjing/0000-0003-4652-3379; Luo,
   Yi/0000-0001-6442-6607
ZR 0
ZS 0
ZB 0
TC 11
Z8 0
ZA 0
Z9 11
SN 1660-4601
UT WOS:000434868800208
PM 29673134
ER

PT J
AU Zhang, Yin
   Chen, Minxing
   Shi, Xiu-Quan
TI Challenges of Basic Public Health Services Provided by Village Doctors
   in Guizhou, China
SO ASIA-PACIFIC JOURNAL OF PUBLIC HEALTH
VL 27
IS 2
BP 69S
EP 76S
DI 10.1177/1010539514568708
SU S
PD MAR 2015
PY 2015
Z8 0
ZA 0
TC 13
ZR 0
ZB 2
ZS 0
Z9 13
SN 1010-5395
EI 1941-2479
UT WOS:000352543100011
PM 25673280
ER

PT J
AU Gu, Ling-Xi
   Chu, Jie
   Qi, Zhen-Biao
   Jia, Cun-Xian
TI Depressive symptoms and correlates among village doctors in China
SO ASIAN JOURNAL OF PSYCHIATRY
VL 28
BP 188
EP 192
DI 10.1016/j.ajp.2017.07.004
PD AUG 2017
PY 2017
Z8 0
ZB 1
ZA 0
ZR 0
TC 4
ZS 0
Z9 4
SN 1876-2018
EI 1876-2026
UT WOS:000411621700055
PM 28711838
ER

PT J
AU Liu, Jinlin
   Zhu, Bin
   Wu, Jingxian
   Mao, Ying
TI Job satisfaction, work stress, and turnover intentions among rural
   health workers: a cross-sectional study in 11 western provinces of China
SO BMC FAMILY PRACTICE
VL 20
AR 9
DI 10.1186/s12875-019-0904-0
PD JAN 14 2019
PY 2019
RI Liu, Jinlin/J-3794-2018; Mao, Ying/; Zhu, Bin/
OI Liu, Jinlin/0000-0002-7655-8532; Mao, Ying/0000-0002-8271-2524; Zhu,
   Bin/0000-0002-0091-6356
ZR 1
ZS 0
ZA 0
TC 27
ZB 1
Z8 0
Z9 28
SN 1471-2296
UT WOS:000455578800002
PM 30642261
ER

PT J
AU Miao, Yang
   Li, Lingui
   Bian, Ying
TI Gender differences in job quality and job satisfaction among doctors in
   rural western China
SO BMC HEALTH SERVICES RESEARCH
VL 17
AR 848
DI 10.1186/s12913-017-2786-y
PD DEC 28 2017
PY 2017
RI bian, ying/ABI-8040-2020
OI bian, ying/0000-0002-1716-2925
ZA 0
ZR 1
ZS 0
TC 19
ZB 0
Z8 0
Z9 20
SN 1472-6963
UT WOS:000419138000002
PM 29282049
ER

PT J
AU Zhang, Xuewen
   Bai, Xue
   Bian, Liyan
   Wang, Min
TI The influence of personality, alexithymia and work engagement on burnout
   among village doctors in China: a cross-sectional study
SO BMC PUBLIC HEALTH
VL 21
IS 1
AR 1507
DI 10.1186/s12889-021-11544-8
PD AUG 4 2021
PY 2021
ZS 0
ZB 0
ZR 0
Z8 0
ZA 0
TC 0
Z9 0
EI 1471-2458
UT WOS:000684233000003
PM 34348678
ER

PT J
AU Gu, Jingliang
   Zhen, Tianmin
   Song, Yan
   Xu, Lingzhong
TI Job satisfaction of certified primary care physicians in rural Shandong
   Province, China: a cross-sectional study
SO BMC HEALTH SERVICES RESEARCH
VL 19
AR 75
DI 10.1186/s12913-019-3893-8
PD JAN 28 2019
PY 2019
TC 7
ZB 0
Z8 0
ZR 0
ZA 0
ZS 0
Z9 7
SN 1472-6963
UT WOS:000466908400003
PM 30691474
ER

PT J
AU Li, Honghe
   Wang, Ziwei
   Jiang, Nan
   Liu, Yang
   Wen, Deliang
TI Lifelong learning of Chinese rural physicians: preliminary psychometrics
   and influencing factors
SO BMC MEDICAL EDUCATION
VL 15
AR 192
DI 10.1186/s12909-015-0460-9
PD OCT 30 2015
PY 2015
RI Li, Honghe/AAZ-2490-2020; Li, Honghe/AAA-5808-2020
Z8 0
ZS 0
ZB 0
ZA 0
TC 3
ZR 0
Z9 3
SN 1472-6920
UT WOS:000363735500001
PM 26519057
ER

PT J
AU Zhou, Huixuan
   Zhang, Weijun
   Zhang, Shengfa
   Wang, Fugang
   Zhong, You
   Gu, Linni
   Qu, Zhiyong
   Liang, Xiaoyun
   Sa, Zhihong
   Wang, Xiaohua
   Tian, Donghua
TI Health providers' perspectives on delivering public health services
   under the contract service policy in rural China: evidence from Xinjian
   County
SO BMC HEALTH SERVICES RESEARCH
VL 15
AR 75
DI 10.1186/s12913-015-0739-x
PD FEB 27 2015
PY 2015
ZS 0
ZA 0
TC 17
Z8 1
ZR 0
ZB 3
Z9 18
SN 1472-6963
UT WOS:000350437000001
PM 25889866
ER

PT J
AU Lu, Yong
   Hu, Xiao-Min
   Huang, Xiao-Liang
   Zhuang, Xiao-Dong
   Guo, Pi
   Feng, Li-Fen
   Hu, Wei
   Chen, Long
   Zou, Huachun
   Hao, Yuan-Tao
TI The relationship between job satisfaction, work stress, work-family
   conflict, and turnover intention among physicians in Guangdong, China: a
   cross-sectional study
SO BMJ OPEN
VL 7
IS 5
AR e014894
DI 10.1136/bmjopen-2016-014894
PD MAY 2017
PY 2017
RI Zhuang, Xiao-Dong/AAG-8283-2021; Zhuang, Xiao-dong/AAG-3437-2019; Zou, Huachun/AAU-6097-2020
OI Zhuang, Xiao-Dong/0000-0001-6508-8507; 
ZR 0
Z8 5
ZB 3
ZS 1
ZA 0
TC 55
Z9 62
SN 2044-6055
UT WOS:000402533300078
PM 28501813
ER

PT J
AU Li, Huiwen
   Yuan, Beibei
   Wang, Dan
   Meng, Qingyue
TI Motivating factors on performance of primary care workers in China: a
   systematic review and meta-analysis
SO BMJ OPEN
VL 9
IS 11
AR e028619
DI 10.1136/bmjopen-2018-028619
PD NOV 2019
PY 2019
ZA 0
ZS 0
ZB 0
Z8 0
TC 7
ZR 0
Z9 7
SN 2044-6055
UT WOS:000512774800053
PM 31753867
ER

PT J
AU Chen, Xiaofan
   Chen, Chunlin
   Zhang, Yao
   Yuan, Rongdi
   Ye, Jian
TI The effect of health insurance reform on the number of cataract
   surgeries in Chongqing, China
SO BMC HEALTH SERVICES RESEARCH
VL 11
AR 67
DI 10.1186/1472-6963-11-67
PD MAR 26 2011
PY 2011
ZB 5
TC 23
ZR 0
ZS 2
ZA 0
Z8 2
Z9 26
SN 1472-6963
UT WOS:000289234000001
PM 21943042
ER

PT J
AU Shi, Leiyu
   Hung, Li-Mei
   Song, Kuimeng
   Rane, Sarika
   Tsai, Jenna
   Sun, Xiaojie
   Li, Hui
   Meng, Qingyue
TI CHINESE PRIMARY CARE PHYSICIANS AND WORK ATTITUDES
SO INTERNATIONAL JOURNAL OF HEALTH SERVICES
VL 43
IS 1
BP 167
EP 181
DI 10.2190/HS.43.1.k
PD 2013
PY 2013
ZS 0
TC 11
ZB 0
ZA 0
ZR 0
Z8 0
Z9 11
SN 0020-7314
UT WOS:000314593000011
PM 23527460
ER

PT J
AU Wang, Haipeng
   Jin, Yinzi
   Wang, Dan
   Zhao, Shichao
   Sang, Xingang
   Yuan, Beibei
TI Job satisfaction, burnout, and turnover intention among primary care
   providers in rural China: results from structural equation modeling
SO BMC FAMILY PRACTICE
VL 21
IS 1
AR 12
DI 10.1186/s12875-020-1083-8
PD JAN 15 2020
PY 2020
Z8 0
ZS 0
ZA 0
TC 18
ZB 0
ZR 0
Z9 18
EI 1471-2296
UT WOS:000521241100001
PM 31941455
ER

PT J
AU Hung, Li-Mei
   Shi, Leiyu
   Wang, Haipeng
   Nie, Xiaoyu
   Meng, Qingyue
TI Chinese primary care providers and motivating factors on performance
SO FAMILY PRACTICE
VL 30
IS 5
BP 576
EP 586
DI 10.1093/fampra/cmt026
PD OCT 2013
PY 2013
ZR 0
Z8 1
ZB 3
ZS 2
ZA 0
TC 30
Z9 32
SN 0263-2136
UT WOS:000325184200014
PM 23788201
ER

PT J
AU Li, Xingming
   Liu, Juyuan
   Huang, Jianshi
   Qian, Yunliang
   Che, Lu
TI An analysis of the current educational status and future training needs
   of China's rural doctors in 2011
SO POSTGRADUATE MEDICAL JOURNAL
VL 89
IS 1050
BP 202
EP 208
DI 10.1136/postgradmedj-2012-131094
PD APR 2013
PY 2013
TC 19
ZB 4
ZS 0
ZA 0
ZR 0
Z8 1
Z9 20
SN 0032-5473
UT WOS:000316110300005
PM 23389284
ER

PT J
AU Wang, Yi
   Hu, Xiu-Jing
   Wang, Harry H. X.
   Duan, Hong-Yan
   Chen, Ying
   Li, Yu-Ting
   Luo, Zi-Lin
   Li, Xin
   Wang, Jia-Ji
   Mercer, Stewart W.
TI Follow-up care delivery in community-based hypertension and type 2
   diabetes management: a multi-centre, survey study among rural primary
   care physicians in China
SO BMC FAMILY PRACTICE
VL 22
IS 1
AR 224
DI 10.1186/s12875-021-01564-z
PD NOV 13 2021
PY 2021
RI Wang, Harry H.X./E-9027-2015
OI Wang, Harry H.X./0000-0002-0361-6527
ZB 0
ZS 0
Z8 0
ZA 0
TC 0
ZR 0
Z9 0
EI 1471-2296
UT WOS:000718087800001
PM 34774003
ER

PT J
AU Li, Xi
   Lu, Jiapeng
   Hu, Shuang
   Cheng, K. K.
   De Maeseneer, Jan
   Meng, Qingyue
   Mossialos, Elias
   Xu, Dong Roman
   Yip, Winnie
   Zhang, Hongzhao
   Krumholz, Harlan M.
   Jiang, Lixin
   Hu, Shengshou
TI The primary health-care system in China
SO LANCET
VL 390
IS 10112
BP 2584
EP 2594
DI 10.1016/S0140-6736(17)33109-4
PD DEC 9 2017
PY 2017
RI , Harlan/AAI-2875-2020; Xu, Dong/Z-1502-2019; Cheng, Kar/AAL-8899-2021; Mossialos, Elias/ABE-1301-2021; Li, Xi/
OI Xu, Dong/0000-0001-7438-632X; Li, Xi/0000-0003-2249-688X
ZB 47
Z8 14
ZA 0
ZR 0
ZS 1
TC 287
Z9 299
SN 0140-6736
EI 1474-547X
UT WOS:000417493300027
PM 29231837
ER

PT J
AU Xu, Wanchun
   Pan, Zijing
   Li, Zhong
   Lu, Shan
   Zhang, Liang
TI Job Burnout Among Primary Healthcare Workers in Rural China: A
   Multilevel Analysis
SO INTERNATIONAL JOURNAL OF ENVIRONMENTAL RESEARCH AND PUBLIC HEALTH
VL 17
IS 3
AR 727
DI 10.3390/ijerph17030727
PD FEB 1 2020
PY 2020
OI Xu, Wanchun/0000-0002-6183-571X; Li, Zhong/0000-0002-4434-8733
ZA 0
ZS 0
Z8 0
ZB 1
ZR 0
TC 11
Z9 11
EI 1660-4601
UT WOS:000517783300052
PM 31979154
ER

PT J
AU Liu, Jinghua
   Jiang, Jing
   Shen, Yunhong
   Qi, Yanbo
TI The status quo of the occupational identity of the basic-level health
   technicians in Qiqihar City: an investigation and analysis
SO AMERICAN JOURNAL OF TRANSLATIONAL RESEARCH
VL 13
IS 6
BP 7214
EP 7220
PD 2021
PY 2021
ZB 0
Z8 0
ZR 0
TC 0
ZS 0
ZA 0
Z9 0
SN 1943-8141
UT WOS:000668595100085
PM 34306484
ER

PT C
AU Chen, Xinying
   Chang, Zheng
   Tang, Jie
   Zhao, Nan
   Niyato, Dusit
GP IEEE
TI UAV-Aided Multi-Antenna Covert Communication Against Multiple Wardens
SO IEEE INTERNATIONAL CONFERENCE ON COMMUNICATIONS (ICC 2021)
SE IEEE International Conference on Communications
DI 10.1109/ICC42927.2021.9500951
PD 2021
PY 2021
CT IEEE International Conference on Communications (ICC)
CY JUN 14-23, 2021
CL ELECTR NETWORK
SP IEEE; Telus; Huawei; Ciena; Nokia; Samsung; Qualcomm; Cisco; Google
   Cloud
TC 2
ZR 0
ZS 0
ZB 0
ZA 0
Z8 0
Z9 2
SN 1550-3607
BN 978-1-7281-7122-7
UT WOS:000719386004043
PM 34039130
ER

PT J
AU Wang, Ling
   Yang, Yuwei
   Zhu, Jimin
   Xie, Hong
   Jiang, Chunxiao
   Zhang, Chi
   Li, Jie
   Huang, Fen
TI Professional identity and mental health of rural-oriented tuition-waived
   medical students in Anhui Province, China
SO BMC MEDICAL EDUCATION
VL 19
AR 199
DI 10.1186/s12909-019-1603-1
PD JUN 13 2019
PY 2019
RI H, X/AAH-2818-2019; Jiang, Chunxiao/W-3904-2017; Zhu, Jimin/
OI Jiang, Chunxiao/0000-0002-3703-121X; Zhu, Jimin/0000-0001-5773-0790
ZR 0
ZS 1
ZB 2
Z8 0
ZA 0
TC 3
Z9 4
SN 1472-6920
UT WOS:000471630600005
PM 31196087
ER

PT J
AU Zhou, Wenjuan
   He, Guoping
   Wang, Honghong
   He, Ying
   Yuan, Qun
   Liu, Dan
TI Job dissatisfaction and burnout of nurses in Hunan, China: A
   cross-sectional survey
SO NURSING & HEALTH SCIENCES
VL 17
IS 4
BP 444
EP 450
DI 10.1111/nhs.12213
PD DEC 2015
PY 2015
ZS 3
ZR 0
TC 35
ZB 5
ZA 0
Z8 2
Z9 39
SN 1441-0745
EI 1442-2018
UT WOS:000363323500006
PM 26269392
ER

PT J
AU Wang, L.
   Tao, H.
   Ellenbecker, C. H.
   Liu, X. H.
TI Predictors of hospital nurses' intent to stay: a cross-sectional
   questionnaire survey in Shanghai, China
SO INTERNATIONAL NURSING REVIEW
VL 59
IS 4
BP 547
EP 554
DI 10.1111/j.1466-7657.2012.01009.x
PD DEC 2012
PY 2012
Z8 1
ZR 0
ZB 1
ZS 1
ZA 0
TC 18
Z9 20
SN 0020-8132
EI 1466-7657
UT WOS:000310874900015
PM 23134140
ER

PT J
AU Zhang, Huijing
   Luo, Dan
   Lu, Yanhui
   Zhu, Hongmei
   Zhang, Guangpeng
   Li, Mingzi
TI Growth and challenges of China's nursing workforce from 1998 to 2018: A
   retrospective data analysis
SO INTERNATIONAL JOURNAL OF NURSING STUDIES
VL 124
AR 104084
DI 10.1016/j.ijnurstu.2021.104084
PD DEC 2021
PY 2021
OI Zhang, Huijing/0000-0002-1266-829X
TC 0
ZS 0
ZR 0
ZA 0
Z8 0
ZB 0
Z9 0
SN 0020-7489
EI 1873-491X
UT WOS:000709709700005
PM 34551370
ER

PT J
AU Wang, Tao
   Li, Yulong
   Zhang, Limao
   Li, Guijun
TI Case Study of Integrated Prefab Accommodations System for Migrant
   On-Site Construction Workers in China
SO JOURNAL OF PROFESSIONAL ISSUES IN ENGINEERING EDUCATION AND PRACTICE
VL 142
IS 4
AR 05016005
DI 10.1061/(ASCE)EI.1943-5541.0000288
PD OCT 2016
PY 2016
RI Li, Guijun/AAZ-6202-2021; Li, Yulong/; Zhang, Limao/
OI Li, Yulong/0000-0002-0580-4791; Zhang, Limao/0000-0002-7245-3741
ZA 0
Z8 0
ZR 0
ZB 0
ZS 0
TC 14
Z9 14
SN 1052-3928
EI 1943-5541
UT WOS:000384310900009
ER

PT J
AU Liu, Jinlin
   Mao, Ying
   Zhu, Bin
TI How does job mobility relate to work commitment among rural healthcare
   workers? a cross-sectional study in western China
SO BMC HEALTH SERVICES RESEARCH
VL 21
IS 1
AR 1126
DI 10.1186/s12913-021-07166-w
PD OCT 20 2021
PY 2021
ZR 0
Z8 0
ZA 0
ZB 0
ZS 0
TC 0
Z9 0
EI 1472-6963
UT WOS:000708884300002
PM 34666771
ER

PT J
AU Liu, Jinlin
   Zhang, Kun
   Mao, Ying
TI Attitude towards working in rural areas: a cross-sectional survey of
   rural-oriented tuition-waived medical students in Shaanxi, China
SO BMC MEDICAL EDUCATION
VL 18
AR 91
DI 10.1186/s12909-018-1209-z
PD MAY 2 2018
PY 2018
RI Liu, Jinlin/J-3794-2018; Mao, Ying/
OI Liu, Jinlin/0000-0002-7655-8532; Mao, Ying/0000-0002-8271-2524
ZB 0
ZS 0
ZA 0
TC 12
ZR 0
Z8 0
Z9 12
SN 1472-6920
UT WOS:000431624500008
PM 29720164
ER

PT J
AU Mao, Yiqing
   Fu, Hang
   Feng, Zhanchun
   Feng, Da
   Chen, Xiaoyu
   Yang, Jian
   Li, Yuanqing
TI Could the connectedness of primary health care workers involved in
   social networks affect their job burnout? A cross-sectional study in six
   counties, Central China
SO BMC HEALTH SERVICES RESEARCH
VL 20
IS 1
AR 557
DI 10.1186/s12913-020-05426-9
PD JUN 18 2020
PY 2020
Z8 0
ZS 0
ZR 0
TC 0
ZB 0
ZA 0
Z9 0
EI 1472-6963
UT WOS:000543395100004
PM 32552752
ER

EF
