# Supplementary material for: Systematic and meta-based evaluation on job satisfaction of village doctors: An urgent need for solution issue
Source: Front Med (Lausanne). 2022 Aug 18;9:856379. doi: 10.3389/fmed.2022.856379 (PMC9433829; doi:10.3389/fmed.2022.856379)
Supplement: Supplementary file 1 [file Data_Sheet_1.zip › Appendix/Appendix D-Summary of scores of each dimension under different themes.xlsx]

## Sheet: Sheet1
Study ID	Evaluation Method	Sample Size	Work Stress								Career Development																						Financial Rewards														Infrastructure
			Work pressure		Workload		Work-life balance		Consolidated data		Training times		Training and promotion		Opportunities for job promotion		Learning opportunities		Training opportunities		Promotion		Ability developed during work		Training effect		Job rewards		Professional development		Consolidated data		Remuneration and the amount of work done		Receiving honor/awards		Job rewards		Income level		Income		Benefit		Consolidated data		Medical equipment needs		Environment and facility
1	B	2684			3.16	1.25			3.16	1.25									3.47	1.07	3.12	1.28									3.3	1.19									2.95	1.29			2.95	1.29			3.43
2	B	935													2.68	1.14							3.21	1.04							2.95	1.12	2.55	1.34											2.55	1.34	2.52	0.28
3	A	1197
4	B	370									3.03	0.59																			3.03	0.59
5	D	495																									3	2			3	2
6	C	1221
7	D	152			2.68	1.01			2.68	1.01									3.26	0.97									2.5	1.04	2.88	1.07			2.98	0.99					1.92	0.92	1.64	0.77	2.18	1.07
8	D	1472
9	D	1147																																			2.06	0.94							2.06	0.94	2.92	0.92
10	D	115			2.34	0.83			2.34	0.83					2.15	0.79			2.99	0.77											2.57	0.88					2.96	0.72	1.63	0.77			1.76	0.93	2.12	1.01
11	A	145																																					2.63	0.18					2.63	0.18
12	A	77					3.14	1.28	3.14	1.28																													2.21	0.14					2.21	0.14
13	A	107	3.13	0.26					3.13	0.26																													2.57	0.23					2.57	0.23
14	D	41
15	C	1170
16	E	120
17	A	184																																							2.91	0.16			2.91	0.16
18	D	1018	3.88	0.86	3.04	0.84			3.46	0.95							1.69	0.85	2.83	0.95											2.26	1.07	2.2	1.11					1.98	0.99					2.09	1.06
19	C	195
20	D	621
21	A	300																																					2.63	0.16					2.63	0.16
22	B	2693																	3.08	1.07	3.12	1.28									3.1	1.18											2.74	1.27	2.74	1.27			3.43
23	A	68	3.85	0.36					3.85	0.36																															3.49	0.25			3.49	0.25
24	B	246
25	D	149											3.65	0.59																	3.65	0.59											2.76	0.76	2.76	0.76
26	E	535																							3.87	1.38					3.87	1.38									2.58	0.7			2.58	0.7
27	B	470
28	A	100													3.65	0.55															3.65	0.55
29	A	1032																							3.62	0.22					3.62	0.22									2.66	0.2			2.66	0.2
30	D	1018			3.68	0. 80			3.68	0.8									3.17	0.96	2.72	1.12									2.95	1.07							1.98	0.99					1.98	0.99
31	E	954
32	E	335
33	B	552
34	D	176											3.39	0.9	3.08	0.9					3.15	0.79									3.21	0.87							2.81	0.9			2.71	0.95	2.76	0.93
35	B	379
36	A	85	2.04	0.31					2.04	0.31																															1.72	0.29			1.72	0.29
37	A	1037													2.74	0.16															2.74	0.16									2.27	0.19			2.27	0.19
[truncated: 15 more columns]
